# Supplementary material for: Rare A360T Mutation Alters GSK3β(Ser9) Binding in the Cytosolic Loop of Presenilin 1, Influencing β-Catenin Nuclear Localization and Pro-Death Gene Expression in Alzheimer’s Disease Case
Source: Int J Mol Sci. 2023 Nov 30;24(23):16999. doi: 10.3390/ijms242316999 (PMC10707597; doi:10.3390/ijms242316999)
Supplement: Supplementary file 1 [file ijms-24-16999-s001.zip]

Archive with 18 entries (18 files):
- ijms-2680242-Supplementary Materials.pdf
- SM file S1. A360T_HPO.yml
- SM file S2. A360T_noHPO.yml
- SM table S1. A360TvCTRLresults_biotype_CTRL.xls
- SM table S10. NAPG_IRF2_Reactome_2022_table.xlsx
- SM table S11. 64_from_42_matched_values.xlsx
- SM table S12. 42_REACTOME_top neurodegeneration processes.xlsx
- SM table S13. PATHVIEW summary 5241 7676 7677.xlsx
- SM table S14. Variants_exomiser_HPO.xlsx
- SM table S15. The extracted_18_indels_RNAseq_5241_exomiser.xls
- SM table S2. A360Tv. fEOADs_results_biotype.xls
- SM table S3. A360T exclusive Results_extracted.xls
- SM table S4. A360TvCTRL_33_cell cycle_34_apoptosis_related_genes.xlsx
- SM table S5. IPA in silico prediction based on DEGs transcriptomic results unique for A360T fibroblasts.xls
- SM table S6. HPO list.xlsx
- SM table S7. Variants_exomiser_noHPO.xls
- SM table S8. Manhattan dataset of 643 and 19 IDs specific to A360T case.xls
- SM Table S9. The IRF family found in the A360T patient.pdf
