# Supplementary material for: Rare A360T Mutation Alters GSK3β(Ser9) Binding in the Cytosolic Loop of Presenilin 1, Influencing β-Catenin Nuclear Localization and Pro-Death Gene Expression in Alzheimer’s Disease Case
Source: Int J Mol Sci. 2023 Nov 30;24(23):16999. doi: 10.3390/ijms242316999 (PMC10707597; doi:10.3390/ijms242316999)
Supplement: Supplementary file 1 [file ijms-24-16999-s001.zip › SM file S1. A360T_HPO.yml]

## Exomiser Analysis Template.
# These are all the possible options for running exomiser. Use this as a template for
# your own set-up.
---
analysis:
    # hg19 or hg38 - ensure that the application has been configured to run the specified assembly otherwise it will halt.
    genomeAssembly: hg38
    vcf: /mnt/e/VSQR_varfilter/7676_S36_filtered_snps_2_VSQR.varfilter.filteredDP10_QUAL30.pass.allelemaf0.02.vcf
    ped: 
    proband: 7676_S36
    hpoIds: ['HP:0002511', 'HP:0002344', 'HP:0002180', 'HP:0006964', 'HP:0025464', 'HP:0003254', 'HP:0003213', 'HP:0003079', 'HP:0012103', 'HP:0003287', 'HP:0011922', 'HP:0008322', 'HP:0008972', 'HP:0012087', 'HP:0012102', 'HP:0007367', 'HP:0500032', 'HP:0025713', 'HP:0001311', 'HP:0012757', 'HP:0012759', 'HP:0012443', 'HP:0002921', 'HP:0002269', 'HP:0007367', 'HP:0012535', 'HP:0030191', 'HP:0003398', 'HP:0000726', 'HP:0002145', 'HP:0007123', 'HP:0010924', 'HP:0000726', 'HP:0002145', 'HP:0007123', 'HP:0010924', 'HP:0000726', 'HP:0002145', 'HP:0012759']
    # These are the default settings, with values representing the maximum minor allele frequency in percent (%) permitted for an
    # allele to be considered as a causative candidate under that mode of inheritance.
    # If you just want to analyse a sample under a single inheritance mode, delete/comment-out the others. For AUTOSOMAL_RECESSIVE
    # or X_RECESSIVE ensure *both* relevant HOM_ALT and COMP_HET modes are present.
    # In cases where you do not want any cut-offs applied an empty map should be used e.g. inheritanceModes: {}
    inheritanceModes: {
      AUTOSOMAL_DOMINANT: 0.1,
      AUTOSOMAL_RECESSIVE_HOM_ALT: 0.1,
      AUTOSOMAL_RECESSIVE_COMP_HET: 2.0,
      X_DOMINANT: 0.1,
      X_RECESSIVE_HOM_ALT: 0.1,
      X_RECESSIVE_COMP_HET: 2.0,
      MITOCHONDRIAL: 0.2
    }
  #FULL or PASS_ONLY
    analysisMode: PASS_ONLY
  # Possible frequencySources:
  # Thousand Genomes project - http://www.1000genomes.org/ (THOUSAND_GENOMES)
  # TOPMed - https://www.nhlbi.nih.gov/science/precision-medicine-activities (TOPMED)
  # UK10K - http://www.uk10k.org/ (UK10K)
  # ESP project - http://evs.gs.washington.edu/EVS/ (ESP_)
  #   ESP_AFRICAN_AMERICAN, ESP_EUROPEAN_AMERICAN, ESP_ALL,
  # ExAC project http://exac.broadinstitute.org/about (EXAC_)
  #   EXAC_AFRICAN_INC_AFRICAN_AMERICAN, EXAC_AMERICAN,
  #   EXAC_SOUTH_ASIAN, EXAC_EAST_ASIAN,
  #   EXAC_FINNISH, EXAC_NON_FINNISH_EUROPEAN,
  #   EXAC_OTHER
  # gnomAD - http://gnomad.broadinstitute.org/ (GNOMAD_E, GNOMAD_G)
    frequencySources: [
        THOUSAND_GENOMES,
        TOPMED,
        UK10K,

        ESP_AFRICAN_AMERICAN, ESP_EUROPEAN_AMERICAN, ESP_ALL,

        EXAC_AFRICAN_INC_AFRICAN_AMERICAN, EXAC_AMERICAN,
        EXAC_SOUTH_ASIAN, EXAC_EAST_ASIAN,
        EXAC_FINNISH, EXAC_NON_FINNISH_EUROPEAN,
        EXAC_OTHER,

        GNOMAD_E_AFR,
        GNOMAD_E_AMR,
#        GNOMAD_E_ASJ,
        GNOMAD_E_EAS,
        GNOMAD_E_FIN,
        GNOMAD_E_NFE,
        GNOMAD_E_OTH,
        GNOMAD_E_SAS,

        GNOMAD_G_AFR,
        GNOMAD_G_AMR,
      #        GNOMAD_G_ASJ,
        GNOMAD_G_EAS,
        GNOMAD_G_FIN,
        GNOMAD_G_NFE,
        GNOMAD_G_OTH,
        GNOMAD_G_SAS
    ]
  # Possible pathogenicitySources: (POLYPHEN, MUTATION_TASTER, SIFT), (REVEL, MVP), CADD, REMM
  # REMM is trained on non-coding regulatory regions
  # *WARNING* if you enable CADD or REMM ensure that you have downloaded and installed the CADD/REMM tabix files
  # and updated their location in the application.properties. Exomiser will not run without this.
    pathogenicitySources: [ REVEL, MVP, REMM, CADD, POLYPHEN, MUTATION_TASTER, SIFT ]
  # this is the recommended order for a genome-sized analysis.
  # all steps are optional
    steps: [
        hiPhivePrioritiser: { },
      #running the prioritiser followed by a priorityScoreFilter will remove genes
      #which are least likely to contribute to the phenotype defined in hpoIds, this will
      #dramatically reduce the time and memory required to analyse a genome.
      # 0.501 is a good compromise to select good phenotype matches and the best protein-protein interactions hits from hiPhive
        priorityScoreFilter: { priorityType: HIPHIVE_PRIORITY, minPriorityScore: 0.501 },
        failedVariantFilter: { },
      #intervalFilter: {interval: 'chr10:123256200-123256300'},
      # or for multiple intervals:
      #intervalFilter: {intervals: ['chr10:123256200-123256300', 'chr10:123256290-123256350']},
      # or using a BED file - NOTE this should be 0-based, Exomiser otherwise uses 1-based coordinates in line with VCF
      #intervalFilter: {bed: /full/path/to/bed_file.bed},
      #genePanelFilter: {geneSymbols: ['FGFR1','FGFR2']},
      #qualityFilter: {minQuality: 50.0},
      #variantEffectFilter: {remove: [SYNONYMOUS_VARIANT]},
      #regulatoryFeatureFilter removes all non-regulatory non-coding variants over 20Kb from a known gene.
        regulatoryFeatureFilter: { },
      #knownVariantFilter: {}, #removes variants represented in the database
        frequencyFilter: { maxFrequency: 1.0 },
        pathogenicityFilter: { keepNonPathogenic: true },
      #inheritanceFilter and omimPrioritiser should always run AFTER all other filters have completed
      #they will analyse genes according to the specified modeOfInheritance above- UNDEFINED will not be analysed.
        inheritanceFilter: { },
      #omimPrioritiser isn't mandatory.
        omimPrioritiser: {}
        #Other prioritisers: Only combine omimPrioritiser with one of these.
        #Don't include any if you only want to filter the variants.
        #hiPhivePrioritiser: {},
        # or run hiPhive in benchmarking mode: 
        #hiPhivePrioritiser: {diseaseId: 'OMIM:101600', candidateGeneSymbol: FGFR2, runParams: 'human,mouse,fish,ppi'},
        #phenixPrioritiser: {}
        #exomeWalkerPrioritiser: {seedGeneIds: [11111, 22222, 33333]}
    ]
outputOptions:
    outputContributingVariantsOnly: false
    #numGenes options: 0 = all or specify a limit e.g. 500 for the first 500 results  
    numGenes: 0
    #outputPrefix options: specify the path/filename without an extension and this will be added
    # according to the outputFormats option. If unspecified this will default to the following: 
    # {exomiser.data-directory}/results/input-vcf-name-exomiser-results.html
    # alternatively, specify a fully qualifed path only. e.g. /users/jules/exomes/analysis    
    outputPrefix: results/7676-hiphive-genome-PASS_ONLY
    #out-format options: HTML, JSON, TSV_GENE, TSV_VARIANT, VCF (default: HTML)
    outputFormats: [HTML, JSON, TSV_GENE, TSV_VARIANT, VCF]
