# Supplementary material for: Rare A360T Mutation Alters GSK3β(Ser9) Binding in the Cytosolic Loop of Presenilin 1, Influencing β-Catenin Nuclear Localization and Pro-Death Gene Expression in Alzheimer’s Disease Case
Source: Int J Mol Sci. 2023 Nov 30;24(23):16999. doi: 10.3390/ijms242316999 (PMC10707597; doi:10.3390/ijms242316999)
Supplement: Supplementary file 1 [file ijms-24-16999-s001.zip › SM table S1. A360TvCTRLresults_biotype_CTRL.xls]

GeneID	Fold_change	Fold_change_inverse	baseMean	log2FoldChange	lfcSE	stat	pvalue	log(pval)	padj	Symbol	Description	Gene_type	Transcript_type	StatusG	StatusT	Phenotype_description
ENSG00000144820	2582.52827629605	0.000387217444695024	698.245148109008	11.3345684300153	0.65845403484512	17.2139099013667	2,09E-66	65,6801798	3.36425405196273e-62	ADGRG7	adhesion G protein-coupled receptor G7 [Source:HGNC Symbol;Acc:HGNC:19241]	protein_coding	processed_transcript	KNOWN	KNOWN
ENSG00000196711	140.996342994592	0.00709238253107285	22.6039260856861	7.13951393387407	1.00806309730735	7.08240779068743	1,42E-12	11,84871895	1.61856638538068e-10	FAM150A	family with sequence similarity 150. member A [Source:HGNC Symbol;Acc:HGNC:33775]	protein_coding	protein_coding	KNOWN	NOVEL
ENSG00000164400	140.411519194648	0.00712192280046294	12.6397194725457	7.13351748726396	1.14969566278996	6.20470070310007	5,48E-10	9,261210761	4.01268565907968e-08	CSF2	colony stimulating factor 2 (granulocyte-macrophage) [Source:HGNC Symbol;Acc:HGNC:2434]	protein_coding	protein_coding	KNOWN	KNOWN
ENSG00000149564	120.977998256712	0.00826596583188647	93.086951373179	6.91860088444707	0.793960450475897	8.71403717943392	2,93E-18	17,53277659	7.38094588214034e-16	ESAM	endothelial cell adhesion molecule [Source:HGNC Symbol;Acc:HGNC:17474]	protein_coding	protein_coding	KNOWN	PUTATIVE
ENSG00000164695	120.73259973663	0.00828276705861909	11.1229531358402	6.91567146924936	1.16635600375821	5.92929727027238	3,04E-09	8,516792438	1.83554434909342e-07	CHMP4C	charged multivesicular body protein 4C [Source:HGNC Symbol;Acc:HGNC:30599]	protein_coding	protein_coding	KNOWN	KNOWN
ENSG00000271503	117.459416261904	0.00851357883279668	10.8701587463893	6.87601856297854	1.16935853535822	5.88016280299538	4,10E-09	8,387361123	2.40254078602436e-07	CCL5	chemokine (C-C motif) ligand 5 [Source:HGNC Symbol;Acc:HGNC:10632]	protein_coding	protein_coding	KNOWN	PUTATIVE
ENSG00000233308	108.721820804992	0.00919778562018054	59.9075594302944	6.76449771254837	0.805416949534116	8.39875261684177	4,51E-17	16,34558632	9.82314469944034e-15	OSTN-AS1	OSTN antisense RNA 1 [Source:HGNC Symbol;Acc:HGNC:41250]	antisense	antisense	NOVEL	KNOWN
ENSG00000260139	102.821798750864	0.00972556415223768	9.73258399386019	6.68400234551142	1.1836333693548	5.64702087535338	1,63E-08	7,787141452	7.89545126193031e-07	CSPG4P13	chondroitin sulfate proteoglycan 4 pseudogene 13 [Source:HGNC Symbol;Acc:HGNC:49195]	transcribed_unprocessed_pseudogene	processed_transcript	KNOWN	KNOWN
ENSG00000121895	91.5588786293014	0.0109219336777676	8.847803630782	6.51662788842914	1.19562919620211	5.45037534139268	5,03E-08	7,298746198	2.15344874319832e-06	TMEM156	transmembrane protein 156 [Source:HGNC Symbol;Acc:HGNC:26260]	protein_coding	processed_transcript	KNOWN	KNOWN
ENSG00000168505	91.2043812256284	0.0109643855543093	39.3576302464957	6.51103122432856	0.916921965724119	7.10096547767466	1,24E-12	11,90696962	1.44617175468797e-10	GBX2	gastrulation brain homeobox 2 [Source:HGNC Symbol;Acc:HGNC:4186]	protein_coding	processed_transcript	KNOWN	PUTATIVE
ENSG00000139973	88.8624463439451	0.011253347630443	233.020535364954	6.47350195353999	0.534481837810015	12.111734198611	9,15E-34	33,03839821	2.4576448426702e-30	SYT16	synaptotagmin XVI [Source:HGNC Symbol;Acc:HGNC:23142]	protein_coding	protein_coding	KNOWN	KNOWN
ENSG00000183873	50.9340306381664	0.0196332390637601	53.2223275131999	5.67055798356607	0.634187868273465	8.94144821628928	3,84E-19	18,41555221	1.18990702654316e-16	SCN5A	sodium channel. voltage gated. type V alpha subunit [Source:HGNC Symbol;Acc:HGNC:10593]	protein_coding	protein_coding	KNOWN	KNOWN	VENTRICULAR FIBRILLATION PAROXYSMAL FAMILIAL 1
ENSG00000172927	50.9030825637853	0.0196451756874827	56.0171206407805	5.669681119849	0.874874899837247	6.48056210196878	9,14E-11	10,03914157	7.62728026676223e-09	MYEOV	myeloma overexpressed [Source:HGNC Symbol;Acc:HGNC:7563]	protein_coding	processed_transcript	KNOWN	KNOWN
ENSG00000253123	49.7424832252626	0.0201035399755059	21.1084903748011	5.63640662591117	0.980245718683596	5.74999361739675	8,92E-09	8,049407258	4.76797282948393e-07	RP11-527N22.1		processed_transcript	lincRNA	NOVEL	KNOWN
ENSG00000261115	47.8577209743596	0.0208952699719187	333.854057618984	5.58067979102672	0.601358833624015	9.28011609540254	1,69E-20	19,77135843	6.49323108364969e-18	TMEM178B	transmembrane protein 178B [Source:HGNC Symbol;Acc:HGNC:44112]	protein_coding	protein_coding	KNOWN	KNOWN
ENSG00000058866	43.9205158297003	0.0227684029003086	28.0990920886904	5.45682309323276	0.961876157633466	5.67310360063229	1,40E-08	7,853148653	6.97228159108122e-07	DGKG	diacylglycerol kinase. gamma 90kDa [Source:HGNC Symbol;Acc:HGNC:2853]	protein_coding	retained_intron	KNOWN	KNOWN
ENSG00000164161	43.8749651250617	0.0227920409087412	1246.78565627071	5.45532607354854	1.26148157742202	4.32453883686287	1,53E-05	4,815730933	0.000340564481161753	HHIP	hedgehog interacting protein [Source:HGNC Symbol;Acc:HGNC:14866]	protein_coding	processed_transcript	KNOWN	KNOWN	STATURE QUANTITATIVE TRAIT LOCUS 13
ENSG00000255191	43.2253435061061	0.0231345761279778	9.99974791688206	5.43380552370776	1.11514880212464	4.87271789500647	1,10E-06	5,958317827	3.43637897214683e-05	RP11-626H12.1		lincRNA	lincRNA	NOVEL	KNOWN
ENSG00000171246	41.4450237566044	0.0241283490600159	596.027784164018	5.37312698472298	1.16095601735028	4.62819168376973	3,69E-06	5,4331237	9.92638440889324e-05	NPTX1	neuronal pentraxin I [Source:HGNC Symbol;Acc:HGNC:7952]	protein_coding	processed_transcript	KNOWN	KNOWN
ENSG00000211772	41.1530486409526	0.0242995363168519	11.6750635089367	5.36292740515193	1.09880585926827	4.88068693838534	1,06E-06	5,975855379	3.32616080181379e-05	TRBC2	T cell receptor beta constant 2 [Source:HGNC Symbol;Acc:HGNC:12157]	TR_C_gene	TR_C_gene	KNOWN	KNOWN
ENSG00000173597	38.4488729242582	0.026008564723599	44.9568786017243	5.26486940307666	0.919873670360731	5.7234700510691	1,04E-08	7,981424428	5.47653387415296e-07	SULT1B1	sulfotransferase family. cytosolic. 1B. member 1 [Source:HGNC Symbol;Acc:HGNC:17845]	protein_coding	protein_coding	KNOWN	PUTATIVE
ENSG00000131620	37.6621905881333	0.0265518278247756	431.483779011106	5.23504501036593	0.910864872811798	5.74733439242814	9,07E-09	8,042577948	4.82001073499858e-07	ANO1	anoctamin 1. calcium activated chloride channel [Source:HGNC Symbol;Acc:HGNC:21625]	protein_coding	processed_transcript	KNOWN	KNOWN
ENSG00000144339	34.9035144606166	0.028650410007518	46.2798909808169	5.12530040466408	0.713766658964182	7.18063857465957	6,94E-13	12,15872464	8.53242818438275e-11	TMEFF2	transmembrane protein with EGF-like and two follistatin-like domains 2 [Source:HGNC Symbol;Acc:HGNC:11867]	protein_coding	protein_coding	KNOWN	KNOWN
ENSG00000260549	34.8894515332058	0.0286619581579911	197.288321134974	5.12471901324099	0.741158384120347	6.91447216012178	4,70E-12	11,32826394	4.97692450177419e-10	MT1L	metallothionein 1L (gene/pseudogene) [Source:HGNC Symbol;Acc:HGNC:7404]	unitary_pseudogene	unitary_pseudogene	KNOWN	KNOWN
ENSG00000103522	33.5932489967414	0.0297678858063715	105.342129490984	5.07009942856072	0.746638821598683	6.79056497183573	1,12E-11	10,95196525	1.10386438735123e-09	IL21R	interleukin 21 receptor [Source:HGNC Symbol;Acc:HGNC:6006]	protein_coding	processed_transcript	KNOWN	KNOWN	IL21R immunodeficiency
ENSG00000277586	32.2881754789812	0.0309710903501182	224.394544662348	5.01293401518907	0.856506339788265	5.8527693051616	4,83E-09	8,315644381	2.77039476926033e-07	NEFL	neurofilament. light polypeptide [Source:HGNC Symbol;Acc:HGNC:7739]	protein_coding	protein_coding	KNOWN	KNOWN	CHARCOT-MARIE-TOOTH DISEASE DEMYELINATING TYPE 1F
ENSG00000141469	32.0923482583522	0.031160075665069	218.0309168755	5.00415745311817	0.829385474378952	6.03357257596693	1,60E-09	8,794866275	1.041719097769e-07	SLC14A1	solute carrier family 14 (urea transporter). member 1 (Kidd blood group) [Source:HGNC Symbol;Acc:HGNC:10918]	protein_coding	protein_coding	KNOWN	KNOWN	BLOOD GROUP--KIDD SYSTEM
ENSG00000143127	32.0344571705092	0.0312163866138676	183.65618139617	5.00155263887636	0.530034002997948	9.43628637141553	3,86E-21	20,41315893	1.63729167370913e-18	ITGA10	integrin. alpha 10 [Source:HGNC Symbol;Acc:HGNC:6135]	protein_coding	protein_coding	KNOWN	KNOWN
ENSG00000160111	28.4893650026155	0.0351008174421646	314.819738737399	4.83235156078265	0.89656799695082	5.38983275916296	7,05E-08	7,151667483	2.90552315964788e-06	CPAMD8	C3 and PZP-like. alpha-2-macroglobulin domain containing 8 [Source:HGNC Symbol;Acc:HGNC:23228]	protein_coding	protein_coding	KNOWN	KNOWN
ENSG00000138650	28.410458200281	0.0351983059530561	2092.22184256795	4.82835019420582	0.912331141791974	5.29232202325366	1,21E-07	6,918030201	4.64990798409299e-06	PCDH10	protocadherin 10 [Source:HGNC Symbol;Acc:HGNC:13404]	protein_coding	retained_intron	KNOWN	KNOWN
ENSG00000143248	27.9319071753743	0.0358013505386998	582.585012933941	4.80384217829821	0.844168848220877	5.69061768676079	1,27E-08	7,897632733	6.41222463351563e-07	RGS5	regulator of G-protein signaling 5 [Source:HGNC Symbol;Acc:HGNC:10001]	protein_coding	protein_coding	KNOWN	KNOWN
ENSG00000003989	25.1873544442527	0.0397024626867146	243.517830580081	4.65462769133049	1.18513383953353	3.92751226575605	8,58E-05	4,06636572	0.00148509139195541	SLC7A2	solute carrier family 7 (cationic amino acid transporter. y+ system). member 2 [Source:HGNC Symbol;Acc:HGNC:11060]	protein_coding	protein_coding	KNOWN	KNOWN
ENSG00000152779	23.7797247865642	0.0420526313477358	12.1761836634227	4.57166011310984	1.09985905192732	4.15658725097437	3,23E-05	4,490747952	0.000643238614925297	SLC16A12	solute carrier family 16. member 12 [Source:HGNC Symbol;Acc:HGNC:23094]	protein_coding	protein_coding	KNOWN	KNOWN	Juvenile cataract - microcornea - renal glucosuria
ENSG00000172399	23.7335138331186	0.0421345110138966	38.5652975090359	4.56885380748519	0.999308265298565	4.57201642990529	4,83E-06	5,31600517	0.000125710850017184	MYOZ2	myozenin 2 [Source:HGNC Symbol;Acc:HGNC:1330]	protein_coding	protein_coding	KNOWN	KNOWN	CARDIOMYOPATHY FAMILIAL HYPERTROPHIC 16
ENSG00000104722	23.7282269190643	0.0421438990536859	149.697595044714	4.56853239471784	1.23139125121484	3.71005753874791	0,000207212	3,683584788	0.00306236741935829	NEFM	neurofilament. medium polypeptide [Source:HGNC Symbol;Acc:HGNC:7734]	protein_coding	protein_coding	KNOWN	KNOWN
ENSG00000212724	23.4853710302481	0.0425796977493796	126.297365173253	4.5536904808727	1.23933732045899	3.6742946457759	0,000238507	3,622498184	0.00343046012272669	KRTAP2-3	keratin associated protein 2-3 [Source:HGNC Symbol;Acc:HGNC:18906]	protein_coding	protein_coding	KNOWN	KNOWN
ENSG00000115290	23.4135292234534	0.0427103488097086	29.2838964789241	4.54927050944904	0.92197629169472	4.93425975312971	8,05E-07	6,094445293	2.58693527259769e-05	GRB14	growth factor receptor-bound protein 14 [Source:HGNC Symbol;Acc:HGNC:4565]	protein_coding	protein_coding	KNOWN	PUTATIVE
ENSG00000083454	23.410096970274	0.0427166107543165	8.16458285328689	4.54905900534086	1.1680354478298	3.89462410048681	9,84E-05	4,007220649	0.001676548509598	P2RX5	purinergic receptor P2X. ligand gated ion channel. 5 [Source:HGNC Symbol;Acc:HGNC:8536]	protein_coding	retained_intron	KNOWN	KNOWN
ENSG00000276851	23.4090854279527	0.0427184566042852	21.5387268197614	4.54899666563239	0.868398215523429	5.23837633969627	1,62E-07	6,790497145	6.09716106721129e-06	RP5-875H18.9		lincRNA	lincRNA	NOVEL	KNOWN
ENSG00000172159	21.7568632796805	0.0459625078829233	117.832300499849	4.44339867091285	0.516655661357575	8.60030965157196	7,95E-18	17,09962575	1.91147239031963e-15	FRMD3	FERM domain containing 3 [Source:HGNC Symbol;Acc:HGNC:24125]	protein_coding	protein_coding	KNOWN	KNOWN
ENSG00000148798	21.4965931638564	0.0465189991910609	165.98199879088	4.42603613074573	0.968886363924197	4.5681684617991	4,92E-06	5,308030895	0.000127628036153168	INA	internexin neuronal intermediate filament protein. alpha [Source:HGNC Symbol;Acc:HGNC:6057]	protein_coding	protein_coding	KNOWN	KNOWN
ENSG00000189056	21.1169516211827	0.0473553199315419	925.207498515951	4.4003296815525	1.20202447877607	3.66076544966291	0,000251463	3,599526116	0.00359433498044029	RELN	reelin [Source:HGNC Symbol;Acc:HGNC:9957]	protein_coding	protein_coding	KNOWN	KNOWN	Lissencephaly 2
ENSG00000154146	20.7839301821805	0.0481140954205749	12.5092446686826	4.37739658446212	1.13332184286815	3.8624479109871	0,000112257	3,949788481	0.00186811988595991	NRGN	neurogranin (protein kinase C substrate. RC3) [Source:HGNC Symbol;Acc:HGNC:8000]	protein_coding	protein_coding	KNOWN	KNOWN
ENSG00000183199	20.6931994589358	0.0483250549043626	24.0716817507364	4.37108481822375	1.02789231681967	4.25247348063465	2,11E-05	4,674849289	0.000448131734688803	HSP90AB3P	heat shock protein 90kDa alpha (cytosolic). class B member 3. pseudogene [Source:HGNC Symbol;Acc:HGNC:5259]	processed_pseudogene	processed_pseudogene	KNOWN	KNOWN
ENSG00000248890	20.4189652286112	0.0489740782064115	53.7643597996297	4.35183785153514	1.00263433853532	4.34040375865488	1,42E-05	4,847035817	0.000319086419293209	HHIP-AS1	HHIP antisense RNA 1 [Source:HGNC Symbol;Acc:HGNC:44182]	antisense	antisense	NOVEL	KNOWN
ENSG00000132639	19.8750939033755	0.0503142276892671	19.206449616966	4.31288977156683	1.03602026264025	4.16293959403424	3,14E-05	4,502826298	0.000628704260611596	SNAP25	synaptosomal-associated protein. 25kDa [Source:HGNC Symbol;Acc:HGNC:11132]	protein_coding	processed_transcript	KNOWN	KNOWN
ENSG00000111846	18.6997041708086	0.053476781817814	11.1265418811809	4.22494354175518	1.03162697042267	4.09541788154704	4,21E-05	4,375297655	0.000806229777672256	GCNT2	glucosaminyl (N-acetyl) transferase 2. I-branching enzyme (I blood group) [Source:HGNC Symbol;Acc:HGNC:4204]	protein_coding	protein_coding	KNOWN	KNOWN	BLOOD GROUP I SYSTEM
ENSG00000188729	18.4903579604565	0.0540822412491203	23.1612188692545	4.20870124947136	1.00885500669595	4.17176028422068	3,02E-05	4,519625746	0.000605601282886677	OSTN	osteocrin [Source:HGNC Symbol;Acc:HGNC:29961]	protein_coding	protein_coding	KNOWN	KNOWN
ENSG00000117152	18.3600550402426	0.0544660676565589	6306.48462517222	4.19849847859366	1.13113595425684	3.71175406704501	0,000205828	3,686495703	0.00304750188347642	RGS4	regulator of G-protein signaling 4 [Source:HGNC Symbol;Acc:HGNC:10000]	protein_coding	protein_coding	KNOWN	KNOWN	SCHIZOPHRENIA 9
ENSG00000189410	17.798860440823	0.0561833721504118	84.66291463025	4.15371297152839	0.731189005040627	5.68076508658332	1,34E-08	7,872592125	6.7715138921818e-07	SH2D5	SH2 domain containing 5 [Source:HGNC Symbol;Acc:HGNC:28819]	protein_coding	protein_coding	KNOWN	KNOWN
ENSG00000198829	17.5297666447732	0.0570458249823975	8.69928820848916	4.13173488604076	1.2065984772099	3.42428319286035	0,000616423	3,210120825	0.00760334294629967	SUCNR1	succinate receptor 1 [Source:HGNC Symbol;Acc:HGNC:4542]	protein_coding	protein_coding	KNOWN	KNOWN
ENSG00000156475	17.4890416485959	0.057178661935446	46.7008047982309	4.12837933059067	0.840436554954948	4.91218439542051	9,01E-07	6,045432918	2.86737930874344e-05	PPP2R2B	protein phosphatase 2. regulatory subunit B. beta [Source:HGNC Symbol;Acc:HGNC:9305]	protein_coding	protein_coding	KNOWN	KNOWN	SPINOCEREBELLAR ATAXIA 12
ENSG00000171224	17.3204561235738	0.0577352000931985	12.3857872908627	4.11440501794006	1.05876955634618	3.88602504981244	0,000101899	3,991830093	0.00172970593712417	C10orf35	chromosome 10 open reading frame 35 [Source:HGNC Symbol;Acc:HGNC:23519]	protein_coding	protein_coding	KNOWN	KNOWN
ENSG00000142623	17.205627128509	0.058120520253693	35.8300904584814	4.10480857276296	0.912737511806342	4.49724977845973	6,88E-06	5,16217112	0.000169558557493947	PADI1	peptidyl arginine deiminase. type I [Source:HGNC Symbol;Acc:HGNC:18367]	protein_coding	processed_transcript	KNOWN	KNOWN
ENSG00000124721	17.0566746787832	0.0586280748640825	8.3472403056229	4.09226450519863	1.07268381457185	3.81497739558233	0,000136195	3,865837561	0.00218792364086635	DNAH8	dynein. axonemal. heavy chain 8 [Source:HGNC Symbol;Acc:HGNC:2952]	protein_coding	protein_coding	KNOWN	NOVEL
ENSG00000165891	16.768427775395	0.0596358831844294	253.686953554122	4.0676755215968	0.599806546565357	6.78164575710174	1,19E-11	10,92513048	1.16706287343402e-09	E2F7	E2F transcription factor 7 [Source:HGNC Symbol;Acc:HGNC:23820]	protein_coding	protein_coding	KNOWN	KNOWN
ENSG00000182901	16.7159043495922	0.059823266458473	93.3844096512891	4.06314950341003	0.836653840577903	4.8564284371222	1,20E-06	5,922552334	3.68846566252588e-05	RGS7	regulator of G-protein signaling 7 [Source:HGNC Symbol;Acc:HGNC:10003]	protein_coding	protein_coding	KNOWN	KNOWN	Autosomal Recessive Mental Retardation
ENSG00000186871	16.5805357348792	0.0603116820825262	52.9323180952888	4.05141871749706	0.677154513251574	5.98300482122297	2,19E-09	8,659440324	1.34687398880145e-07	ERCC6L	excision repair cross-complementation group 6-like [Source:HGNC Symbol;Acc:HGNC:20794]	protein_coding	protein_coding	KNOWN	KNOWN
ENSG00000145936	16.5454736243808	0.0604394907454591	74.5130405523266	4.04836468516371	0.836764466260662	4.83811735368623	1,31E-06	5,882480973	3.9914614276317e-05	KCNMB1	potassium channel subfamily M regulatory beta subunit 1 [Source:HGNC Symbol;Acc:HGNC:6285]	protein_coding	protein_coding	KNOWN	KNOWN	HYPERTENSION DIASTOLIC RESISTANCE TO
ENSG00000177675	16.2622425953237	0.0614921339500591	163.349202745491	4.02345431651059	0.823739745789868	4.88437560172913	1,04E-06	5,983982077	3.27088748010543e-05	CD163L1	CD163 molecule-like 1 [Source:HGNC Symbol;Acc:HGNC:30375]	protein_coding	protein_coding	KNOWN	PUTATIVE
ENSG00000115339	15.9533314508939	0.0626828323023381	40.3028667334598	3.99578582080947	0.861018919560623	4.64076425039361	3,47E-06	5,459516652	9.41381120546152e-05	GALNT3	polypeptide N-acetylgalactosaminyltransferase 3 [Source:HGNC Symbol;Acc:HGNC:4125]	protein_coding	protein_coding	KNOWN	KNOWN	TUMORAL CALCINOSIS HYPERPHOSPHATEMIC FAMILIAL
ENSG00000024526	14.9643504709742	0.0668254864746494	183.91051787859	3.90345775476975	0.706112323141434	5.52809748087046	3,24E-08	7,489827557	1.44856678670635e-06	DEPDC1	DEP domain containing 1 [Source:HGNC Symbol;Acc:HGNC:22949]	protein_coding	protein_coding	KNOWN	PUTATIVE
ENSG00000148677	14.9151091590268	0.0670461066920714	4325.67876568423	3.89870263123366	1.18294321938719	3.2957648070829	0,000981542	3,008091332	0.0109863809788225	ANKRD1	ankyrin repeat domain 1 (cardiac muscle) [Source:HGNC Symbol;Acc:HGNC:15819]	protein_coding	protein_coding	KNOWN	KNOWN	TOTAL ANOMALOUS PULMONARY VENOUS RETURN 1
ENSG00000150551	14.8844741461768	0.0671841000346562	82.1227106119226	3.89573634836765	0.856387119648243	4.54903659686966	5,39E-06	5,268475126	0.000138020250053967	LYPD1	LY6/PLAUR domain containing 1 [Source:HGNC Symbol;Acc:HGNC:28431]	protein_coding	nonsense_mediated_decay	KNOWN	KNOWN
ENSG00000113070	14.7803878233203	0.0676572233390392	393.133122695742	3.88561221981394	0.575633400988338	6.75015072638682	1,48E-11	10,83064407	1.41616947315305e-09	HBEGF	heparin-binding EGF-like growth factor [Source:HGNC Symbol;Acc:HGNC:3059]	protein_coding	retained_intron	KNOWN	KNOWN
ENSG00000148680	14.7668534939032	0.0677192335126013	54.9388398694159	3.88429054574712	0.906303763814697	4.28585944451766	1,82E-05	4,739847348	0.000396804688341469	HTR7	5-hydroxytryptamine (serotonin) receptor 7. adenylate cyclase-coupled [Source:HGNC Symbol;Acc:HGNC:5302]	protein_coding	protein_coding	KNOWN	KNOWN
ENSG00000197046	14.7526517579529	0.0677844238721976	33.3413614030512	3.88290239405329	0.908912356755775	4.27203169281659	1,94E-05	4,712870294	0.000416341017316531	SIGLEC15	sialic acid binding Ig-like lectin 15 [Source:HGNC Symbol;Acc:HGNC:27596]	protein_coding	retained_intron	KNOWN	KNOWN
ENSG00000130294	14.4828330103726	0.0690472643911453	8.41415603739856	3.85627193282231	1.2402547588287	3.1092579209002	0,001875579	2,726864613	0.0181225087627065	KIF1A	kinesin family member 1A [Source:HGNC Symbol;Acc:HGNC:888]	protein_coding	protein_coding	KNOWN	KNOWN	SPASTIC PARAPLEGIA 30 AUTOSOMAL RECESSIVE
ENSG00000152503	14.2089479798014	0.0703781871410567	44.8990464337879	3.82872783732812	1.26901279674237	3.0170915905314	0,002552127	2,59309774	0.0231187433453373	TRIM36	tripartite motif containing 36 [Source:HGNC Symbol;Acc:HGNC:16280]	protein_coding	protein_coding	KNOWN	KNOWN
ENSG00000138675	13.9203418564745	0.0718373162319209	1747.12130510429	3.7991227362884	0.685941370172297	5.53855314971617	3,05E-08	7,515727651	1.37232793583659e-06	FGF5	fibroblast growth factor 5 [Source:HGNC Symbol;Acc:HGNC:3683]	protein_coding	processed_transcript	KNOWN	KNOWN	Trichomegaly
ENSG00000256268	13.660023437029	0.0732063165637945	29.3005374867192	3.77188805380501	0.941784345852348	4.00504432932714	6,20E-05	4,20756732	0.00112864663381066	RP11-221N13.3		lincRNA	lincRNA	NOVEL	KNOWN
ENSG00000260947	13.5603520203371	0.0737443982649015	14.4251516249238	3.76132272552996	0.975459692236242	3.85594889821344	0,000115282	3,938240116	0.0019125343128404	RP11-384P7.7		lincRNA	lincRNA	NOVEL	KNOWN
ENSG00000197632	13.5333737728233	0.0738914048179268	2725.31857192467	3.75844963254448	1.1534471455298	3.25844981030157	0,001120227	2,950694004	0.0121813762226687	SERPINB2	serpin peptidase inhibitor. clade B (ovalbumin). member 2 [Source:HGNC Symbol;Acc:HGNC:8584]	protein_coding	protein_coding	KNOWN	KNOWN
ENSG00000186369	13.5083230722757	0.0740284337774232	26.6312467182551	3.75577668402382	0.972864921136347	3.8605325389232	0,00011314	3,946383164	0.00188088238898241	LINC00643	long intergenic non-protein coding RNA 643 [Source:HGNC Symbol;Acc:HGNC:44296]	lincRNA	lincRNA	NOVEL	KNOWN
ENSG00000225206	13.2817852876289	0.0752910831145142	176.188367440899	3.73137717624826	0.648465146515278	5.75416766236387	8,71E-09	8,0601329	4.67535321193934e-07	MIR137HG	MIR137 host gene [Source:HGNC Symbol;Acc:HGNC:42871]	lincRNA	lincRNA	KNOWN	KNOWN
ENSG00000072571	12.9964089246232	0.0769443317611671	129.593314437443	3.70004113796138	0.800211099003387	4.62383131472377	3,77E-06	5,423985637	0.000100973747051656	HMMR	hyaluronan-mediated motility receptor (RHAMM) [Source:HGNC Symbol;Acc:HGNC:5012]	protein_coding	retained_intron	KNOWN	KNOWN
ENSG00000113924	12.9919575443049	0.0769706948771826	11.9819030279781	3.69954691802795	1.05388068715864	3.5104039414578	0,000447426	3,349278361	0.00585444821668078	HGD	homogentisate 1.2-dioxygenase [Source:HGNC Symbol;Acc:HGNC:4892]	protein_coding	retained_intron	KNOWN	KNOWN	ALKAPTONURIA
ENSG00000126787	12.9799413248176	0.0770419507280828	230.159902319431	3.69821195660761	0.773701594969168	4.77989444593944	1,75E-06	5,756001977	5.17456637051445e-05	DLGAP5	discs. large (Drosophila) homolog-associated protein 5 [Source:HGNC Symbol;Acc:HGNC:16864]	protein_coding	protein_coding	KNOWN	PUTATIVE
ENSG00000149948	12.8580294004176	0.0777724151079889	704.094921959279	3.68459764952144	0.629734831624066	5.85103040913107	4,89E-09	8,311102641	2.78086243280181e-07	HMGA2	high mobility group AT-hook 2 [Source:HGNC Symbol;Acc:HGNC:5009]	protein_coding	nonsense_mediated_decay	KNOWN	KNOWN	STATURE QUANTITATIVE TRAIT LOCUS 9
ENSG00000104368	12.8407546833339	0.0778770426397064	3015.48015421166	3.68265809064255	0.544697227931255	6.76092680814475	1,37E-11	10,86292523	1.33056246329241e-09	PLAT	plasminogen activator. tissue [Source:HGNC Symbol;Acc:HGNC:9051]	protein_coding	protein_coding	KNOWN	KNOWN
ENSG00000215853	12.667759636971	0.078940556867016	10.2134348960059	3.66308949336549	1.19296230750107	3.07058275884562	0,002136415	2,670314443	0.020043974600298	RPTN	repetin [Source:HGNC Symbol;Acc:HGNC:26809]	protein_coding	protein_coding	KNOWN	KNOWN
ENSG00000144908	12.6342814625059	0.0791497326514096	15.8665927886086	3.6592717124778	1.19844401666525	3.05335223138748	0,002263001	2,645315171	0.0209509713235078	ALDH1L1	aldehyde dehydrogenase 1 family. member L1 [Source:HGNC Symbol;Acc:HGNC:3978]	protein_coding	protein_coding	KNOWN	KNOWN
ENSG00000181649	12.4933298585649	0.080042711696629	103.395582969394	3.64308614590676	0.621756572896878	5.85934480585054	4,65E-09	8,332830194	2.68308347241991e-07	PHLDA2	pleckstrin homology-like domain. family A. member 2 [Source:HGNC Symbol;Acc:HGNC:12385]	protein_coding	protein_coding	KNOWN	KNOWN
ENSG00000131737	12.4853210621718	0.0800940556530673	374.867615768403	3.64216101578083	1.22774437742114	2.96654668737408	0,003011646	2,521196031	0.0262951819289365	KRT34	keratin 34. type I [Source:HGNC Symbol;Acc:HGNC:6452]	protein_coding	protein_coding	KNOWN	KNOWN
ENSG00000250508	12.4265168139734	0.0804730734259757	14.2639760125914	3.63535005664973	1.05950388327963	3.43118143691623	0,000600959	3,221155511	0.00745253319650854	RP11-757G1.6		lincRNA	lincRNA	NOVEL	KNOWN
ENSG00000178343	12.3991878758942	0.0806504434007442	32.0810980129534	3.63217372471003	0.999791827566722	3.63293000058818	0,000280221	3,552499234	0.00393898865272533	SHISA3	shisa family member 3 [Source:HGNC Symbol;Acc:HGNC:25159]	protein_coding	protein_coding	KNOWN	KNOWN
ENSG00000171241	12.1925560667653	0.0820172566379102	212.278120788745	3.60792870142627	0.686667075494147	5.2542619708829	1,49E-07	6,827925038	5.6598272506798e-06	SHCBP1	SHC SH2-domain binding protein 1 [Source:HGNC Symbol;Acc:HGNC:29547]	protein_coding	processed_transcript	KNOWN	PUTATIVE
ENSG00000143228	12.1768507401639	0.082123039966452	95.0949314874157	3.60606915678328	0.687221598897684	5.24731638610818	1,54E-07	6,811547575	5.86347597156169e-06	NUF2	NUF2. NDC80 kinetochore complex component [Source:HGNC Symbol;Acc:HGNC:14621]	protein_coding	retained_intron	KNOWN	KNOWN
ENSG00000277778	12.1464407466099	0.0823286443215147	24.511409324717	3.60246171987231	1.01959116591813	3.53324140134965	0,000410497	3,386689525	0.00541580966596136	PGM5P2	phosphoglucomutase 5 pseudogene 2 [Source:HGNC Symbol;Acc:HGNC:18965]	lincRNA	lincRNA	NOVEL	KNOWN
ENSG00000138180	12.1451523098791	0.0823373782794456	231.878916345493	3.60230867751898	0.675784032697086	5.33056198907511	9,79E-08	7,009176031	3.89437283795451e-06	CEP55	centrosomal protein 55kDa [Source:HGNC Symbol;Acc:HGNC:1161]	protein_coding	processed_transcript	KNOWN	KNOWN
ENSG00000011426	12.1104172450716	0.0825735381171077	1033.26328582286	3.59817666652785	0.557307645462654	6.45635619001922	1,07E-10	9,969586483	8.63877381646125e-09	ANLN	anillin. actin binding protein [Source:HGNC Symbol;Acc:HGNC:14082]	protein_coding	retained_intron	KNOWN	KNOWN	Focal segmental glomerulosclerosis 8
ENSG00000172508	11.8810904046514	0.0841673588821868	16.2391861719657	3.57059534257429	1.02856977086807	3.47141773334525	0,000517718	3,285906788	0.00655653949782292	CARNS1	carnosine synthase 1 [Source:HGNC Symbol;Acc:HGNC:29268]	protein_coding	protein_coding	KNOWN	KNOWN
ENSG00000213144	11.7398320998609	0.0851800938457929	8.82395421877638	3.55333987041963	1.09708840598839	3.23888198163788	0,001199992	2,920821591	0.012861393026761	RP11-64B16.2		processed_pseudogene	processed_pseudogene	KNOWN	KNOWN
ENSG00000129810	11.6616910292559	0.0857508570147571	26.1922826788899	3.54370509977485	0.77243862107103	4.5876850316745	4,48E-06	5,348539639	0.000117779164279853	SGOL1	shugoshin-like 1 (S. pombe) [Source:HGNC Symbol;Acc:HGNC:25088]	protein_coding	nonsense_mediated_decay	KNOWN	KNOWN
ENSG00000112742	11.5753108918001	0.0863907681916686	133.295206280255	3.5329790370584	0.487191439912254	7.25172642133185	4,11E-13	12,38563817	5.34575102825543e-11	TTK	TTK protein kinase [Source:HGNC Symbol;Acc:HGNC:12401]	protein_coding	protein_coding	KNOWN	KNOWN
ENSG00000261786	11.5222382963295	0.0867886928114094	84.2163179137836	3.52634909511777	0.980087253665295	3.59799505802168	0,00032068	3,493928517	0.00441952274719384	RP4-555D20.2		lincRNA	lincRNA	NOVEL	KNOWN
ENSG00000117399	11.4721992237905	0.0871672449626089	184.522554492949	3.52007007779496	0.833652291300325	4.22246794560401	2,42E-05	4,616827987	0.000500335131005362	CDC20	cell division cycle 20 [Source:HGNC Symbol;Acc:HGNC:1723]	protein_coding	processed_transcript	KNOWN	KNOWN
ENSG00000167900	11.4181177569817	0.0875801091986935	293.623939388737	3.51325294116805	0.677260130368467	5.18744981969726	2,13E-07	6,671226355	7.84093972982843e-06	TK1	thymidine kinase 1. soluble [Source:HGNC Symbol;Acc:HGNC:11830]	protein_coding	retained_intron	KNOWN	KNOWN
ENSG00000206120	11.3730409267214	0.0879272312869689	8.33059257217073	3.50754614888291	1.05735831512467	3.31727296102964	0,000909008	3,041432481	0.0103557132134561	EGFEM1P	EGF-like and EMI domain containing 1. pseudogene [Source:HGNC Symbol;Acc:HGNC:25149]	unitary_pseudogene	processed_transcript	KNOWN	KNOWN
ENSG00000166803	11.3220598966061	0.0883231504807496	96.5886030791846	3.50106455590717	0.765633574276838	4.57276780111691	4,81E-06	5,317562984	0.000125463420303497	KIAA0101	KIAA0101 [Source:HGNC Symbol;Acc:HGNC:28961]	protein_coding	protein_coding	KNOWN	KNOWN
ENSG00000257219	11.2624720922599	0.0887904530913112	32.0523526978894	3.49345162601757	0.93649675429409	3.73034034554754	0,000191221	3,718463768	0.00287081423700884	RP11-54A9.1		lincRNA	lincRNA	NOVEL	KNOWN
ENSG00000168334	11.2137157967501	0.0891765065322788	11.3601931204368	3.48719250623948	1.12851094916714	3.09008300611801	0,002001006	2,698751686	0.0190509455920407	XIRP1	xin actin-binding repeat containing 1 [Source:HGNC Symbol;Acc:HGNC:14301]	protein_coding	protein_coding	KNOWN	KNOWN
ENSG00000253658	11.185812319622	0.0893989610612196	14.3591300713645	3.48359812436765	1.13416269414284	3.07151534992113	0,002129752	2,671670938	0.0199931102104181	LINC01592	long intergenic non-protein coding RNA 1592 [Source:HGNC Symbol;Acc:HGNC:51557]	lincRNA	lincRNA	NOVEL	KNOWN
ENSG00000144868	11.1320605589797	0.0898306288132204	12.0108647793861	3.4766487570258	1.19211441455519	2.91637171279657	0,003541283	2,450839339	0.0294733857941621	TMEM108	transmembrane protein 108 [Source:HGNC Symbol;Acc:HGNC:28451]	protein_coding	retained_intron	KNOWN	KNOWN
ENSG00000138395	10.9978284075816	0.090927041497631	244.287605006753	3.45914677728251	0.846530204510036	4.08626503679763	4,38E-05	4,358156208	0.000832753604852419	CDK15	cyclin-dependent kinase 15 [Source:HGNC Symbol;Acc:HGNC:14434]	protein_coding	retained_intron	KNOWN	KNOWN
ENSG00000153253	10.9332611077516	0.0914640188453023	406.363920423969	3.45065187853705	1.27074383722586	2.71545828313449	0,006618411	2,17924624	0.0469350103762826	SCN3A	sodium channel. voltage gated. type III alpha subunit [Source:HGNC Symbol;Acc:HGNC:10590]	protein_coding	protein_coding	KNOWN	KNOWN
ENSG00000169607	10.9326568889737	0.0914690738175972	103.338778368579	3.45057214683452	0.769732744122544	4.48281844988678	7,37E-06	5,132747079	0.000180341471490308	CKAP2L	cytoskeleton associated protein 2-like [Source:HGNC Symbol;Acc:HGNC:26877]	protein_coding	processed_transcript	KNOWN	KNOWN	Filippi syndrome. syndactyly type i with microcephaly and mental retardation
ENSG00000169247	10.9131894348541	0.0916322405992737	60.8519538767919	3.44800089310187	0.700526549378241	4.92201315733455	8,57E-07	6,067229771	2.74328434932308e-05	SH3TC2	SH3 domain and tetratricopeptide repeats 2 [Source:HGNC Symbol;Acc:HGNC:29427]	protein_coding	retained_intron	KNOWN	KNOWN	MONONEUROPATHY OF THE MEDIAN NERVE MILD
ENSG00000123485	10.8652436932211	0.0920365919288039	164.063388614116	3.44164862753439	0.723428471537531	4.75741384662358	1,96E-06	5,707546989	5.71646051395853e-05	HJURP	Holliday junction recognition protein [Source:HGNC Symbol;Acc:HGNC:25444]	protein_coding	protein_coding	KNOWN	KNOWN
ENSG00000154127	10.7442567143036	0.0930729809041812	1276.12190425264	3.42549377572851	0.48618201751959	7.04570233429189	1,85E-12	11,73393689	2.06428281989044e-10	UBASH3B	ubiquitin associated and SH3 domain containing B [Source:HGNC Symbol;Acc:HGNC:29884]	protein_coding	retained_intron	KNOWN	KNOWN
ENSG00000225554	10.6071709042084	0.094275844994941	31.8190318730347	3.40696801346588	1.13928951916903	2.99043215630635	0,00278583	2,55504538	0.0247255848023568	RP11-527D7.1		lincRNA	lincRNA	NOVEL	KNOWN
ENSG00000134830	10.5804030967353	0.0945143574263783	48.5581816070024	3.40332268780082	1.25506323785786	2.71167426878792	0,006694434	2,174286128	0.047340052392104	C5AR2	complement component 5a receptor 2 [Source:HGNC Symbol;Acc:HGNC:4527]	protein_coding	protein_coding	KNOWN	KNOWN
ENSG00000090889	10.4642133048205	0.0955638012022687	154.234058179969	3.38739194934806	0.493274930604085	6.86714799229655	6,55E-12	11,18377121	6.80715555259042e-10	KIF4A	kinesin family member 4A [Source:HGNC Symbol;Acc:HGNC:13339]	protein_coding	processed_transcript	KNOWN	KNOWN	Intellectual disability
ENSG00000179750	10.3899775606571	0.0962465986246807	22.0591877110746	3.37712063332932	0.768234061642875	4.39595274662428	1,10E-05	4,957472028	0.000255262673794009	APOBEC3B	apolipoprotein B mRNA editing enzyme. catalytic polypeptide-like 3B [Source:HGNC Symbol;Acc:HGNC:17352]	protein_coding	protein_coding	KNOWN	KNOWN
ENSG00000197299	10.1437999850066	0.0985823854451076	51.5603508913341	3.34252629876163	0.492123679355418	6.79204524996575	1,11E-11	10,95642217	1.09933840119636e-09	BLM	Bloom syndrome. RecQ helicase-like [Source:HGNC Symbol;Acc:HGNC:1058]	protein_coding	processed_transcript	KNOWN	KNOWN	BLOOM SYNDROME
ENSG00000154839	10.0889109551562	0.0991187259402787	81.2960540257477	3.33469854639886	0.673149863506652	4.95387242452573	7,28E-07	6,138161546	2.36791568506643e-05	SKA1	spindle and kinetochore associated complex subunit 1 [Source:HGNC Symbol;Acc:HGNC:28109]	protein_coding	protein_coding	KNOWN	PUTATIVE
ENSG00000117245	10.0805730094441	0.0992007100254259	20.9527196384989	3.33350574308904	0.881722344565646	3.78067513388377	0,000156404	3,805753111	0.00245326818786618	KIF17	kinesin family member 17 [Source:HGNC Symbol;Acc:HGNC:19167]	protein_coding	processed_transcript	KNOWN	KNOWN
ENSG00000021645	10.078787092758	0.0992182879543654	412.911208164862	3.33325012652777	0.948276669253908	3.51506077772675	0,000439653	3,356889607	0.00576740710088124	NRXN3	neurexin 3 [Source:HGNC Symbol;Acc:HGNC:8010]	protein_coding	protein_coding	KNOWN	KNOWN	AUTISM
ENSG00000124882	10.0681179481916	0.0993234291796924	370.393801942829	3.3317221177975	1.23634155757748	2.6948233660654	0,007042595	2,152267264	0.049133464144485	EREG	epiregulin [Source:HGNC Symbol;Acc:HGNC:3443]	protein_coding	processed_transcript	KNOWN	PUTATIVE
ENSG00000151150	10.0424181086516	0.0995776106093902	239.098491070425	3.32803479179736	0.746635369405431	4.45737628857253	8,30E-06	5,081084722	0.000200081713132357	ANK3	ankyrin 3. node of Ranvier (ankyrin G) [Source:HGNC Symbol;Acc:HGNC:494]	protein_coding	protein_coding	KNOWN	KNOWN	MENTAL RETARDATION AUTOSOMAL RECESSIVE 37
ENSG00000171848	10.0361882487358	0.0996394223799026	345.893293937009	3.32713953162497	0.811946535954574	4.09773228198256	4,17E-05	4,379637568	0.000800113738224182	RRM2	ribonucleotide reductase M2 [Source:HGNC Symbol;Acc:HGNC:10452]	protein_coding	protein_coding	KNOWN	KNOWN
ENSG00000179136	10.025679695097	0.0997438608066683	16.2221397487982	3.32562814298952	1.16624050126052	2.85158004664995	0,004350253	2,361485469	0.0343132494576546	LINC00670	long intergenic non-protein coding RNA 670 [Source:HGNC Symbol;Acc:HGNC:44338]	lincRNA	lincRNA	KNOWN	KNOWN
ENSG00000166851	10.0145025711748	0.0998551843082399	150.606019724733	3.32401885793295	0.742722016092655	4.47545486186083	7,62E-06	5,117766947	0.00018582330306031	PLK1	polo-like kinase 1 [Source:HGNC Symbol;Acc:HGNC:9077]	protein_coding	retained_intron	KNOWN	KNOWN
ENSG00000138347	10.0113455866796	0.0998866727096632	74.5049233563553	3.32356398921757	1.06290490737784	3.1268686089866	0,001766789	2,752815392	0.017352843248124	MYPN	myopalladin [Source:HGNC Symbol;Acc:HGNC:23246]	protein_coding	protein_coding	KNOWN	KNOWN	CARDIOMYOPATHY DILATED 1KK
ENSG00000267279	9.99037944571638	0.10009629818703	62.4796483029866	3.32053947421962	0.690843857521123	4.80649778972392	1,54E-06	5,813616757	4.60989947740759e-05	RP11-879F14.2		lincRNA	lincRNA	NOVEL	KNOWN
ENSG00000137812	9.94468901393487	0.100556186181263	276.832302716294	3.31392625642161	0.592054104176711	5.59733685324222	2,18E-08	7,662202371	1.01993824542723e-06	CASC5	cancer susceptibility candidate 5 [Source:HGNC Symbol;Acc:HGNC:24054]	protein_coding	protein_coding	KNOWN	KNOWN	MICROCEPHALY 4 PRIMARY AUTOSOMAL RECESSIVE
ENSG00000109805	9.86338240366376	0.101385098850933	307.494519288533	3.30208246812416	0.525079687948845	6.28872634746796	3,20E-10	9,494739941	2.42074496447762e-08	NCAPG	non-SMC condensin I complex. subunit G [Source:HGNC Symbol;Acc:HGNC:24304]	protein_coding	protein_coding	KNOWN	NOVEL
ENSG00000256618	9.85303161363351	0.101491605752722	15.9081919133646	3.30056768609486	0.950383316666946	3.47288049801859	0,000514905	3,288273257	0.00653117924952573	MTRNR2L1	MT-RNR2-like 1 [Source:HGNC Symbol;Acc:HGNC:37155]	protein_coding	protein_coding	KNOWN	KNOWN
ENSG00000171320	9.78529801035797	0.102194128266863	63.3453519045693	3.29061578866696	0.591781397304973	5.56052590306612	2,69E-08	7,570307578	1.22048557500288e-06	ESCO2	establishment of sister chromatid cohesion N-acetyltransferase 2 [Source:HGNC Symbol;Acc:HGNC:27230]	protein_coding	protein_coding	KNOWN	KNOWN	SC PHOCOMELIA SYNDROME
ENSG00000117650	9.71237526870802	0.102961425226419	75.7103095076924	3.27982416581153	0.829678662063386	3.95312584953638	7,71E-05	4,112738157	0.00134334849185402	NEK2	NIMA-related kinase 2 [Source:HGNC Symbol;Acc:HGNC:7745]	protein_coding	protein_coding	KNOWN	KNOWN	Retinitis pigmentosa 67
ENSG00000131153	9.71202505699697	0.102965137973934	86.600536261783	3.27977214374749	0.629064309955616	5.21373107938503	1,85E-07	6,732641161	6.9015028816573e-06	GINS2	GINS complex subunit 2 (Psf2 homolog) [Source:HGNC Symbol;Acc:HGNC:24575]	protein_coding	protein_coding	KNOWN	PUTATIVE
ENSG00000160191	9.67245004079213	0.103386421825147	37.1904465222252	3.27388137201819	1.12032368190526	2.92226382865575	0,00347497	2,45904888	0.0290645376799452	PDE9A	phosphodiesterase 9A [Source:HGNC Symbol;Acc:HGNC:8795]	protein_coding	processed_transcript	KNOWN	PUTATIVE
ENSG00000127824	9.57599227924746	0.104427820202732	368.116618524615	3.25942198909262	0.614427311457313	5.30481299954237	1,13E-07	6,947734952	4.40997790311038e-06	TUBA4A	tubulin. alpha 4a [Source:HGNC Symbol;Acc:HGNC:12407]	protein_coding	protein_coding	KNOWN	PUTATIVE
ENSG00000093009	9.53732615950701	0.104851190289133	59.6196885863178	3.25358485563232	0.815632555610202	3.9890326020621	6,63E-05	4,178202904	0.00119544103344358	CDC45	cell division cycle 45 [Source:HGNC Symbol;Acc:HGNC:1739]	protein_coding	protein_coding	KNOWN	KNOWN
ENSG00000065328	9.53039471045718	0.104927448482564	81.4923797664054	3.25253596597435	0.708084912228913	4.59342645183047	4,36E-06	5,360486878	0.000114770502053974	MCM10	minichromosome maintenance complex component 10 [Source:HGNC Symbol;Acc:HGNC:18043]	protein_coding	retained_intron	KNOWN	KNOWN
ENSG00000171208	9.45942893240888	0.105714626870752	307.889436672435	3.24175309040928	0.654391490908224	4.95384358667329	7,28E-07	6,138097148	2.36791568506643e-05	NETO2	neuropilin (NRP) and tolloid (TLL)-like 2 [Source:HGNC Symbol;Acc:HGNC:14644]	protein_coding	protein_coding	KNOWN	PUTATIVE
ENSG00000143476	9.40478065485376	0.106328901938176	145.210406459168	3.23339429655603	0.559802371788477	5.77595676528818	7,65E-09	8,116241944	4.15021110247464e-07	DTL	denticleless E3 ubiquitin protein ligase homolog (Drosophila) [Source:HGNC Symbol;Acc:HGNC:30288]	protein_coding	protein_coding	KNOWN	KNOWN
ENSG00000127564	9.33834158575646	0.10708539528317	60.0046912652139	3.22316636166467	0.765712789858265	4.2093672775941	2,56E-05	4,591612774	0.000526858565704109	PKMYT1	protein kinase. membrane associated tyrosine/threonine 1 [Source:HGNC Symbol;Acc:HGNC:29650]	protein_coding	retained_intron	KNOWN	KNOWN
ENSG00000126878	9.29128746481343	0.107627710776041	36.1550172918143	3.21587852022551	0.808484071415567	3.9776646614631	6,96E-05	4,157419297	0.00123779793673591	AIF1L	allograft inflammatory factor 1-like [Source:HGNC Symbol;Acc:HGNC:28904]	protein_coding	protein_coding	KNOWN	KNOWN
ENSG00000080823	9.28702622086844	0.107677094499092	774.857745287223	3.21521670820971	0.600474561057671	5.35445948375639	8,58E-08	7,066449215	3.4645471088721e-06	MOK	MOK protein kinase [Source:HGNC Symbol;Acc:HGNC:9833]	protein_coding	protein_coding	KNOWN	KNOWN
ENSG00000177380	9.27951906576969	0.107764205549057	95.1185698153156	3.21405003602	0.575719175011533	5.58266977290728	2,37E-08	7,625518888	1.08087379674617e-06	PPFIA3	protein tyrosine phosphatase. receptor type. f polypeptide (PTPRF). interacting protein (liprin). alpha 3 [Source:HGNC Symbol;Acc:HGNC:9247]	protein_coding	retained_intron	KNOWN	KNOWN
ENSG00000139132	9.27675044905665	0.107796367433996	1775.07005744298	3.21361953250436	0.607191703798475	5.29259459969656	1,21E-07	6,918677712	4.64990798409299e-06	FGD4	FYVE. RhoGEF and PH domain containing 4 [Source:HGNC Symbol;Acc:HGNC:19125]	protein_coding	nonsense_mediated_decay	KNOWN	KNOWN	CHARCOT-MARIE-TOOTH DISEASE TYPE 4H
ENSG00000068615	9.26786554245384	0.107899709530662	17.8301181601233	3.21223711383565	1.13888736666404	2.8205046502928	0,004794818	2,319227886	0.0369922034418324	REEP1	receptor accessory protein 1 [Source:HGNC Symbol;Acc:HGNC:25786]	protein_coding	protein_coding	KNOWN	KNOWN	SPASTIC PARAPLEGIA 31 AUTOSOMAL DOMINANT
ENSG00000134690	9.2355669085673	0.108277056503414	120.683223214654	3.207200521151	0.680693134846698	4.71166867559683	2,46E-06	5,609600834	7.01760054946162e-05	CDCA8	cell division cycle associated 8 [Source:HGNC Symbol;Acc:HGNC:14629]	protein_coding	protein_coding	KNOWN	KNOWN
ENSG00000157782	9.23387136194226	0.10829693860817	30.679368791781	3.20693563418708	0.959803231023655	3.34124279907539	0,000834043	3,07881181	0.00967982053633485	CABP1	calcium binding protein 1 [Source:HGNC Symbol;Acc:HGNC:1384]	protein_coding	retained_intron	KNOWN	KNOWN
ENSG00000121152	9.15050554451588	0.109283579484778	76.812298205375	3.19385145120196	0.764670812275336	4.17676652479831	2,96E-05	4,529174757	0.000595017912811469	NCAPH	non-SMC condensin I complex. subunit H [Source:HGNC Symbol;Acc:HGNC:1112]	protein_coding	protein_coding	KNOWN	PUTATIVE
ENSG00000085840	9.09540787420172	0.109945591647012	42.1762318514077	3.18513833550117	0.598084317033716	5.32556739039457	1,01E-07	6,997236298	3.99306380175563e-06	ORC1	origin recognition complex. subunit 1 [Source:HGNC Symbol;Acc:HGNC:8487]	protein_coding	protein_coding	KNOWN	KNOWN	Meier-Gorlin syndrome 1
ENSG00000162267	9.05137406298658	0.11048046330217	56.5374286055726	3.17813682019377	0.881496245126113	3.60538894835461	0,000311686	3,506283044	0.00431723633167066	ITIH3	inter-alpha-trypsin inhibitor heavy chain 3 [Source:HGNC Symbol;Acc:HGNC:6168]	protein_coding	protein_coding	KNOWN	KNOWN
ENSG00000112984	9.00055231292478	0.111104292851451	291.917880076357	3.17001353418331	0.770134703402344	4.11618061123417	3,85E-05	4,41431091	0.000747617707876777	KIF20A	kinesin family member 20A [Source:HGNC Symbol;Acc:HGNC:9787]	protein_coding	nonsense_mediated_decay	KNOWN	KNOWN
ENSG00000162437	8.93298711112843	0.111944637058105	472.504584320976	3.15914268036371	0.602786855579328	5.24089510433586	1,60E-07	6,796424478	6.04274830066893e-06	RAVER2	ribonucleoprotein. PTB-binding 2 [Source:HGNC Symbol;Acc:HGNC:25577]	protein_coding	protein_coding	KNOWN	KNOWN
ENSG00000260944	8.92161074271285	0.112087382966893	17.8087183985301	3.15730420350168	1.01367658041618	3.11470568078568	0,001841285	2,734878905	0.0178790027161222	FOXC2-AS1	FOXC2 antisense RNA 1 [Source:HGNC Symbol;Acc:HGNC:50665]	antisense	antisense	NOVEL	KNOWN
ENSG00000168078	8.81794235437755	0.113405141450439	151.359868332334	3.14044204563982	0.78816318727962	3.98450739177402	6,76E-05	4,169923213	0.00121302299095692	PBK	PDZ binding kinase [Source:HGNC Symbol;Acc:HGNC:18282]	protein_coding	protein_coding	KNOWN	PUTATIVE
ENSG00000127561	8.73388545614847	0.114496578300786	9.70620797598263	3.12662361047125	1.09428104188677	2.85724004235722	0,004273425	2,36922389	0.0338283081393464	SYNGR3	synaptogyrin 3 [Source:HGNC Symbol;Acc:HGNC:11501]	protein_coding	protein_coding	KNOWN	KNOWN
ENSG00000131747	8.65146514770887	0.115587358086373	1114.40790835001	3.11294447752835	0.602175360971452	5.16949825463869	2,35E-07	6,629443748	8.53534553761169e-06	TOP2A	topoisomerase (DNA) II alpha 170kDa [Source:HGNC Symbol;Acc:HGNC:11989]	protein_coding	protein_coding	KNOWN	PUTATIVE	Neuroblastoma
ENSG00000100162	8.64310665940267	0.115699139141378	34.2290436062096	3.11154996476422	0.911814266954916	3.41248220995216	0,000643741	3,191288637	0.00787397750431614	CENPM	centromere protein M [Source:HGNC Symbol;Acc:HGNC:18352]	protein_coding	retained_intron	KNOWN	KNOWN
ENSG00000076382	8.60894978809722	0.11615818707441	213.347455947487	3.10583725296283	0.554888208607018	5.59723058588624	2,18E-08	7,661936262	1.01993824542723e-06	SPAG5	sperm associated antigen 5 [Source:HGNC Symbol;Acc:HGNC:13452]	protein_coding	protein_coding	KNOWN	NOVEL
ENSG00000068489	8.59210078774603	0.116385971801703	190.239914570942	3.10301091663903	0.555144364250994	5.58955672877206	2,28E-08	7,642732368	1.05077755148833e-06	PRR11	proline rich 11 [Source:HGNC Symbol;Acc:HGNC:25619]	protein_coding	protein_coding	KNOWN	KNOWN
ENSG00000180730	8.57051477792311	0.116679105737722	11.8916238732886	3.09938186072665	1.14182942540232	2.71440005991664	0,006639593	2,177858538	0.0470348305328262	SHISA2	shisa family member 2 [Source:HGNC Symbol;Acc:HGNC:20366]	protein_coding	protein_coding	KNOWN	KNOWN
ENSG00000186193	8.5288503437149	0.11724909685359	28.0116866399259	3.0923512848961	0.93410305208578	3.3105033518423	0,000931283	3,030918153	0.0105014255842425	SAPCD2	suppressor APC domain containing 2 [Source:HGNC Symbol;Acc:HGNC:28055]	protein_coding	protein_coding	KNOWN	KNOWN
ENSG00000274267	8.52514206090112	0.117300098092946	380.633789257679	3.09172387505762	0.794423381481438	3.89178358433029	9,95E-05	4,002133322	0.0016927206022106	HIST1H3B	histone cluster 1. H3b [Source:HGNC Symbol;Acc:HGNC:4776]	protein_coding	protein_coding	KNOWN	KNOWN
ENSG00000174371	8.50542826688939	0.117571975051848	82.8586803142041	3.08838388056379	0.566599220896737	5.45073795843897	5,02E-08	7,299631778	2.15344874319832e-06	EXO1	exonuclease 1 [Source:HGNC Symbol;Acc:HGNC:3511]	protein_coding	protein_coding	KNOWN	KNOWN
ENSG00000169252	8.47865073735424	0.117943294396397	69.2810256611065	3.08383469764164	0.897738651110915	3.43511409899253	0,000592304	3,22745505	0.00736221557376497	ADRB2	adrenoceptor beta 2. surface [Source:HGNC Symbol;Acc:HGNC:286]	protein_coding	protein_coding	KNOWN	KNOWN	BETA-2-ADRENERGIC RECEPTOR
ENSG00000242265	8.45089232650562	0.118330699453308	565.573856633245	3.07910368305831	0.612896170236214	5.02385857929509	5,06E-07	6,295475988	1.70316639611705e-05	PEG10	paternally expressed 10 [Source:HGNC Symbol;Acc:HGNC:14005]	protein_coding	processed_transcript	KNOWN	KNOWN
ENSG00000105357	8.43720787556804	0.118522622027097	11.9839005648337	3.07676564697496	1.12445772478457	2.73622171750781	0,006214914	2,206564904	0.0448950866540357	MYH14	myosin. heavy chain 14. non-muscle [Source:HGNC Symbol;Acc:HGNC:23212]	protein_coding	protein_coding	KNOWN	KNOWN	PERIPHERAL NEUROPATHY MYOPATHY HOARSENESS AND HEARING LOSS
ENSG00000079257	8.42346237294125	0.118716028602717	108.716067550476	3.07441335936419	0.709004850713159	4.33623741258154	1,45E-05	4,838804577	0.000324288470209061	LXN	latexin [Source:HGNC Symbol;Acc:HGNC:13347]	protein_coding	protein_coding	KNOWN	KNOWN
ENSG00000144354	8.37790370760978	0.119361601052025	41.3659450240742	3.06658930252	0.815073461866436	3.76234713310113	0,000168326	3,773848297	0.00260256733731952	CDCA7	cell division cycle associated 7 [Source:HGNC Symbol;Acc:HGNC:14628]	protein_coding	retained_intron	KNOWN	KNOWN
ENSG00000174669	8.33757409120318	0.119938964147267	12.8849848596544	3.05962767675137	1.12070187138277	2.73009955178915	0,00633152	2,198491999	0.0455562700712069	SLC29A2	solute carrier family 29 (equilibrative nucleoside transporter). member 2 [Source:HGNC Symbol;Acc:HGNC:11004]	protein_coding	protein_coding	KNOWN	KNOWN
ENSG00000248698	8.31999712909027	0.120192349166032	15.3594419027285	3.0565830305481	1.13556589132561	2.69168267019713	0,007109255	2,148175886	0.0494913546006002	LINC01085	long intergenic non-protein coding RNA 1085 [Source:HGNC Symbol;Acc:HGNC:27198]	lincRNA	lincRNA	NOVEL	KNOWN
ENSG00000085999	8.29297294133467	0.120584018189147	18.937350184164	3.05188938505514	1.03236810404146	2.9562027082276	0,003114523	2,506608426	0.0269306788308025	RAD54L	RAD54-like (S. cerevisiae) [Source:HGNC Symbol;Acc:HGNC:9826]	protein_coding	protein_coding	KNOWN	KNOWN
ENSG00000168491	8.28231651999203	0.120739167307381	39.7639655933781	3.05003433831479	0.797745568977534	3.82331717896472	0,000131668	3,88051901	0.00212956172577991	CCDC110	coiled-coil domain containing 110 [Source:HGNC Symbol;Acc:HGNC:28504]	protein_coding	nonsense_mediated_decay	KNOWN	KNOWN
ENSG00000165490	8.25101777912383	0.121197169460734	57.067950872574	3.04457208958019	0.582124062935914	5.23010863736682	1,69E-07	6,771059789	6.34658844795422e-06	DDIAS	DNA damage-induced apoptosis suppressor [Source:HGNC Symbol;Acc:HGNC:26351]	protein_coding	protein_coding	KNOWN	KNOWN
ENSG00000237649	8.23619192378049	0.121415334811794	132.308932224159	3.04197744874873	0.760973541826353	3.99748122838531	6,40E-05	4,193683882	0.00115876319674578	KIFC1	kinesin family member C1 [Source:HGNC Symbol;Acc:HGNC:6389]	protein_coding	protein_coding	KNOWN	PUTATIVE
ENSG00000235545	8.13838615018891	0.122874484147792	12.1578033393327	3.02474273503755	0.832339870912713	3.63402360110508	0,000279035	3,554340819	0.00392574671116416	RP11-230B22.1		antisense	antisense	NOVEL	KNOWN
ENSG00000059377	8.09962614628356	0.123462488507428	9.600734976452	3.01785531918861	0.92778436976273	3.252755077088	0,00114292	2,941984306	0.0123530372899149	TBXAS1	thromboxane A synthase 1 (platelet) [Source:HGNC Symbol;Acc:HGNC:11609]	protein_coding	protein_coding	KNOWN	KNOWN	GHOSAL HEMATODIAPHYSEAL DYSPLASIA
ENSG00000251257	8.04238331325645	0.124341250727465	10.3186629236218	3.00762309900266	1.05359861292415	2.85461945574826	0,004308842	2,36563939	0.0340417568872988	CTD-2263F21.1		antisense	antisense	NOVEL	KNOWN
ENSG00000213225	8.04041263059404	0.124371726420478	15.6150949977753	3.00726954180672	0.84275028403753	3.5683993215632	0,000359169	3,444701377	0.0048579768733777	AC018804.7		transcribed_processed_pseudogene	processed_transcript	KNOWN	KNOWN
ENSG00000176692	7.96952387538489	0.12547801043531	93.8168451900635	2.99449353561606	1.05893184920513	2.82784348951619	0,004686271	2,329172588	0.0363812730965506	FOXC2	forkhead box C2 [Source:HGNC Symbol;Acc:HGNC:3801]	protein_coding	protein_coding	KNOWN	KNOWN	YELLOW NAIL SYNDROME
ENSG00000011332	7.92527306936779	0.126178617600588	21.8317803322959	2.98646064490954	0.818161099884699	3.650210997969	0,000262025	3,581657307	0.00373206044612534	DPF1	D4. zinc and double PHD fingers family 1 [Source:HGNC Symbol;Acc:HGNC:20225]	protein_coding	protein_coding	KNOWN	KNOWN
ENSG00000250241	7.92056821781807	0.126253568241532	17.4878640386138	2.98560393227746	1.07671108821141	2.77289234314195	0,00555605	2,255233868	0.04145549171562	RP11-9G1.3		lincRNA	lincRNA	NOVEL	KNOWN
ENSG00000156970	7.91307692614393	0.126373092203377	141.275391867904	2.98423878230014	0.698054125957387	4.27508221974512	1,91E-05	4,718814837	0.00041258640835504	BUB1B	BUB1 mitotic checkpoint serine/threonine kinase B [Source:HGNC Symbol;Acc:HGNC:1149]	protein_coding	retained_intron	KNOWN	KNOWN	PREMATURE CHROMATID SEPARATION TRAIT
ENSG00000087586	7.90691178574127	0.126471627241792	245.346330825202	2.98311432916714	0.43330456437763	6.88456705608881	5,80E-12	11,23684505	6.06321273122606e-10	AURKA	aurora kinase A [Source:HGNC Symbol;Acc:HGNC:11393]	protein_coding	protein_coding	KNOWN	KNOWN
ENSG00000155657	7.87133218957796	0.127043297870728	17.7356629384563	2.97660782641232	1.02126821063201	2.91461909361719	0,003561229	2,448400095	0.0296015678449615	TTN	titin [Source:HGNC Symbol;Acc:HGNC:12403]	protein_coding	protein_coding	KNOWN	KNOWN	TIBIAL MUSCULAR DYSTROPHY TARDIVE
ENSG00000089685	7.86067771139011	0.127215494225263	264.177037738201	2.97465370036082	0.794656077849268	3.74332215316556	0,000181603	3,740876615	0.00275206509334206	BIRC5	baculoviral IAP repeat containing 5 [Source:HGNC Symbol;Acc:HGNC:593]	protein_coding	processed_transcript	KNOWN	KNOWN
ENSG00000128510	7.80070652866937	0.128193516359675	1071.82854977201	2.96360479823715	0.687204084459388	4.31255410911676	1,61E-05	4,792151983	0.000356606348026571	CPA4	carboxypeptidase A4 [Source:HGNC Symbol;Acc:HGNC:15740]	protein_coding	protein_coding	KNOWN	KNOWN
ENSG00000088325	7.74917637232491	0.129045972365703	655.596465375141	2.95404298048921	0.609679591143621	4.84523842260834	1,26E-06	5,898047773	3.87288912487859e-05	TPX2	TPX2. microtubule-associated [Source:HGNC Symbol;Acc:HGNC:1249]	protein_coding	protein_coding	KNOWN	KNOWN
ENSG00000094804	7.69536660838389	0.129948324867398	210.216384237226	2.94399005839217	0.58756768217355	5.01046968325701	5,43E-07	6,26522135	1.81468058778415e-05	CDC6	cell division cycle 6 [Source:HGNC Symbol;Acc:HGNC:1744]	protein_coding	retained_intron	KNOWN	KNOWN	Meier-Gorlin syndrome 5
ENSG00000184661	7.68232190770372	0.13016897912039	133.578800321475	2.94154241751615	0.584683744268251	5.03099743468596	4,88E-07	6,311638315	1.6512898575262e-05	CDCA2	cell division cycle associated 2 [Source:HGNC Symbol;Acc:HGNC:14623]	protein_coding	processed_transcript	KNOWN	KNOWN
ENSG00000157193	7.6820579405328	0.130173451924087	146.705032212375	2.94149284517646	0.630716487111117	4.66373228746476	3,11E-06	5,507903006	8.55085829188865e-05	LRP8	low density lipoprotein receptor-related protein 8. apolipoprotein e receptor [Source:HGNC Symbol;Acc:HGNC:6700]	protein_coding	protein_coding	KNOWN	KNOWN	MYOCARDIAL INFARCTION SUSCEPTIBILITY TO MYOCARDIAL INFARCTION SUSCEPTIBILITY TO 1 INCLUDED
ENSG00000137960	7.6753688266926	0.130286898594671	19.3818638354429	2.94023607838581	0.831654908001885	3.5354039879954	0,000407152	3,390243243	0.00538048758041302	GIPC2	GIPC PDZ domain containing family. member 2 [Source:HGNC Symbol;Acc:HGNC:18177]	protein_coding	protein_coding	KNOWN	KNOWN
ENSG00000169432	7.60382181959637	0.131512813388502	1377.41690141203	2.92672472570076	0.833884577596484	3.50974799670296	0,000448532	3,348206983	0.00585526342613247	SCN9A	sodium channel. voltage gated. type IX alpha subunit [Source:HGNC Symbol;Acc:HGNC:10597]	protein_coding	protein_coding	KNOWN	KNOWN	PAROXYSMAL EXTREME PAIN DISORDER
ENSG00000142945	7.58912429896318	0.131767508424736	214.630903235958	2.92393342418754	0.772421973886996	3.78540943038385	0,000153456	3,814016928	0.00241880444065318	KIF2C	kinesin family member 2C [Source:HGNC Symbol;Acc:HGNC:6393]	protein_coding	processed_transcript	KNOWN	KNOWN
ENSG00000111665	7.53945398128777	0.132635599670998	92.3394208899065	2.91446004511035	0.478855660724114	6.0863017484291	1,16E-09	8,937235394	7.78816756323337e-08	CDCA3	cell division cycle associated 3 [Source:HGNC Symbol;Acc:HGNC:14624]	protein_coding	retained_intron	KNOWN	KNOWN
ENSG00000175305	7.53638519260206	0.132689608405583	68.6317788649226	2.91387270450151	0.666298646380288	4.37322320903895	1,22E-05	4,912128336	0.000279341553697552	CCNE2	cyclin E2 [Source:HGNC Symbol;Acc:HGNC:1590]	protein_coding	protein_coding	KNOWN	KNOWN
ENSG00000117266	7.49838393097263	0.133362069641356	108.971399769942	2.90657969614211	0.815123248119334	3.56581621595043	0,000362726	3,440421903	0.00489375644427868	CDK18	cyclin-dependent kinase 18 [Source:HGNC Symbol;Acc:HGNC:8751]	protein_coding	processed_transcript	KNOWN	KNOWN
ENSG00000105011	7.42989479944696	0.134591407683785	78.328577010796	2.8933417836588	0.704804876658101	4.10516708876627	4,04E-05	4,393594186	0.000777586904627946	ASF1B	anti-silencing function 1B histone chaperone [Source:HGNC Symbol;Acc:HGNC:20996]	protein_coding	protein_coding	KNOWN	PUTATIVE
ENSG00000071539	7.40690290934997	0.13500919510335	144.940674692653	2.88887042629091	0.53354256759446	5.41450786076119	6,15E-08	7,211425085	2.57147772935522e-06	TRIP13	thyroid hormone receptor interactor 13 [Source:HGNC Symbol;Acc:HGNC:12307]	protein_coding	processed_transcript	KNOWN	PUTATIVE
ENSG00000060140	7.32581040096212	0.136503669255304	52.3958650050757	2.87298836319071	0.769397125312048	3.73407732973463	0,000188405	3,724908487	0.0028364577333029	STYK1	serine/threonine/tyrosine kinase 1 [Source:HGNC Symbol;Acc:HGNC:18889]	protein_coding	protein_coding	KNOWN	KNOWN
ENSG00000230453	7.31778293465683	0.136653411139599	7.27887649733058	2.87140662205324	1.02508183490128	2.8011486734908	0,005092105	2,293102621	0.0386927947597649	ANKRD18B	ankyrin repeat domain 18B [Source:HGNC Symbol;Acc:HGNC:23644]	protein_coding	protein_coding	KNOWN	PUTATIVE
ENSG00000213190	7.30253793585878	0.136938692928871	333.439523181662	2.86839794771151	0.578329389573944	4.95979972559352	7,06E-07	6,151405161	2.31988972124063e-05	MLLT11	myeloid/lymphoid or mixed-lineage leukemia (trithorax homolog. Drosophila); translocated to. 11 [Source:HGNC Symbol;Acc:HGNC:16997]	protein_coding	protein_coding	KNOWN	KNOWN
ENSG00000173705	7.29362123889979	0.13710610508078	318.703332418805	2.8666352818033	0.923080782082007	3.10550857243243	0,001899521	2,721355867	0.0182645947346868	SUSD5	sushi domain containing 5 [Source:HGNC Symbol;Acc:HGNC:29061]	protein_coding	protein_coding	KNOWN	NOVEL
ENSG00000134057	7.28626044488542	0.137244613689584	486.825839488596	2.86517856464275	0.528482156663771	5.42152375158738	5,91E-08	7,228462907	2.49196714378539e-06	CCNB1	cyclin B1 [Source:HGNC Symbol;Acc:HGNC:1579]	protein_coding	retained_intron	KNOWN	KNOWN
ENSG00000075218	7.21229614982073	0.13865209903019	87.5364391118231	2.8504586376335	0.744140374068916	3.8305388834735	0,000127863	3,893255365	0.00208265304329054	GTSE1	G-2 and S-phase expressed 1 [Source:HGNC Symbol;Acc:HGNC:13698]	protein_coding	retained_intron	KNOWN	KNOWN
ENSG00000152056	7.20930722027	0.138709583243776	33.5181180914665	2.84986063007616	0.698048331458916	4.08261219408686	4,45E-05	4,351324863	0.000840799750890401	AP1S3	adaptor-related protein complex 1. sigma 3 subunit [Source:HGNC Symbol;Acc:HGNC:18971]	protein_coding	protein_coding	KNOWN	PUTATIVE	PSORIASIS 15 PUSTULAR SUSCEPTIBILITY TO
ENSG00000118193	7.20680305752007	0.138757780949284	154.519601538578	2.84935942092228	0.650922120116023	4.37741986770153	1,20E-05	4,920484145	0.000274796867523585	KIF14	kinesin family member 14 [Source:HGNC Symbol;Acc:HGNC:19181]	protein_coding	protein_coding	KNOWN	KNOWN
ENSG00000101057	7.20595939887913	0.138774026419792	129.64211814904	2.84919052309405	0.706344757893975	4.03371086321805	5,49E-05	4,26040497	0.00101193397766039	MYBL2	v-myb avian myeloblastosis viral oncogene homolog-like 2 [Source:HGNC Symbol;Acc:HGNC:7548]	protein_coding	protein_coding	KNOWN	KNOWN
ENSG00000078401	7.18779935976533	0.139124640233787	662.001312416396	2.84555013801987	0.506082387183613	5.6227013823887	1,88E-08	7,725855521	8.98634649586211e-07	EDN1	endothelin 1 [Source:HGNC Symbol;Acc:HGNC:3176]	protein_coding	protein_coding	KNOWN	KNOWN	Question mark ears isolated
ENSG00000163701	7.18327794933888	0.139212210226674	97.4722665493408	2.84464234015963	0.973877881588178	2.92094357407589	0,00348973	2,457208142	0.0291425944225441	IL17RE	interleukin 17 receptor E [Source:HGNC Symbol;Acc:HGNC:18439]	protein_coding	retained_intron	KNOWN	KNOWN
ENSG00000147234	7.16138032334193	0.139637884716244	8.14767311430033	2.84023768717007	0.98324773558286	2.88862875995987	0,003869256	2,412372557	0.0314386868321661	FRMPD3	FERM and PDZ domain containing 3 [Source:HGNC Symbol;Acc:HGNC:29382]	protein_coding	protein_coding	KNOWN	KNOWN
ENSG00000129195	7.15426878832837	0.139776688517969	90.830873841192	2.83880432189811	0.87165243217201	3.25680766452322	0,001126728	2,948181102	0.0122390110910386	FAM64A	family with sequence similarity 64. member A [Source:HGNC Symbol;Acc:HGNC:25483]	protein_coding	protein_coding	KNOWN	NOVEL
ENSG00000134548	7.14765877966714	0.139905951140909	11.1596135340641	2.83747076355788	1.02462276067429	2.76928336209375	0,005617975	2,250420187	0.0417909608418606	SPX	spexin hormone [Source:HGNC Symbol;Acc:HGNC:28139]	protein_coding	processed_transcript	KNOWN	KNOWN
ENSG00000152253	7.13188109458331	0.14021546163459	33.1281788838638	2.83428265000651	0.860017716491677	3.29560960856548	0,000982084	3,007851434	0.0109863809788225	SPC25	SPC25. NDC80 kinetochore complex component [Source:HGNC Symbol;Acc:HGNC:24031]	protein_coding	processed_transcript	KNOWN	KNOWN
ENSG00000074527	7.11442996515963	0.140559398981667	7266.83351820419	2.83074816723907	0.846175209807457	3.34534518906928	0,000821802	3,085232689	0.00956532657704609	NTN4	netrin 4 [Source:HGNC Symbol;Acc:HGNC:13658]	protein_coding	protein_coding	KNOWN	PUTATIVE
ENSG00000082126	7.11239508939207	0.140599613411728	45.0661341321577	2.83033546726034	0.736971760008552	3.8404937893787	0,000122787	3,910847332	0.00201834393257963	MPP4	membrane protein. palmitoylated 4 (MAGUK p55 subfamily member 4) [Source:HGNC Symbol;Acc:HGNC:13680]	protein_coding	protein_coding	KNOWN	KNOWN
ENSG00000051341	7.10805878794975	0.140685386802835	100.385630570621	2.8294556133774	0.461897996141466	6.12571528132549	9,03E-10	9,044422328	6.26842261338428e-08	POLQ	polymerase (DNA directed). theta [Source:HGNC Symbol;Acc:HGNC:9186]	protein_coding	protein_coding	KNOWN	KNOWN
ENSG00000270172	7.10522919111077	0.140741413556523	19.4241924465662	2.8288811867722	0.828564449195597	3.4141957086363	0,000639706	3,194019532	0.00783499147575174
ENSG00000092853	7.08761056275114	0.14109127344771	119.423489958985	2.8252993354642	0.727554760243401	3.88328066813693	0,000103056	3,986924637	0.00174567514121103	CLSPN	claspin [Source:HGNC Symbol;Acc:HGNC:19715]	protein_coding	retained_intron	KNOWN	KNOWN
ENSG00000128606	7.06535869402565	0.141535630858428	362.466279088995	2.82076280513896	0.915647429474142	3.08062111500595	0,002065693	2,684934174	0.0195283170526865	LRRC17	leucine rich repeat containing 17 [Source:HGNC Symbol;Acc:HGNC:16895]	protein_coding	processed_transcript	KNOWN	KNOWN
ENSG00000154310	7.02651278872029	0.142318107156271	196.609305034102	2.81280886701691	0.530628796888168	5.30089750784806	1,15E-07	6,938416459	4.48385728980791e-06	TNIK	TRAF2 and NCK interacting kinase [Source:HGNC Symbol;Acc:HGNC:30765]	protein_coding	protein_coding	KNOWN	PUTATIVE
ENSG00000157456	6.98362275576327	0.143192156130533	145.247238440497	2.80397562897179	0.616457488284396	4.54853040519512	5,40E-06	5,267430634	0.00013813298524713	CCNB2	cyclin B2 [Source:HGNC Symbol;Acc:HGNC:1580]	protein_coding	protein_coding	KNOWN	KNOWN
ENSG00000091651	6.97272262562056	0.143416001710093	75.4117629993933	2.8017220924664	0.687157649233934	4.0772624674845	4,56E-05	4,341330085	0.000857560427262232	ORC6	origin recognition complex. subunit 6 [Source:HGNC Symbol;Acc:HGNC:17151]	protein_coding	retained_intron	KNOWN	KNOWN	Meier-Gorlin syndrome 3
ENSG00000075702	6.9659119345794	0.143556221983788	65.4763859127896	2.80031223400005	0.89319772454657	3.13515379298757	0,00171764	2,76506776	0.0169751342285121	WDR62	WD repeat domain 62 [Source:HGNC Symbol;Acc:HGNC:24502]	protein_coding	processed_transcript	KNOWN	KNOWN	MICROCEPHALY 2 PRIMARY AUTOSOMAL RECESSIVE WITH OR WITHOUT CORTICAL MALFORMATIONS
ENSG00000156463	6.92637023458863	0.144375764813472	29.1842322689115	2.79209950583274	0.925321622989207	3.01743678788463	0,002549222	2,593592339	0.0231094076909258	SH3RF2	SH3 domain containing ring finger 2 [Source:HGNC Symbol;Acc:HGNC:26299]	protein_coding	retained_intron	KNOWN	KNOWN
ENSG00000197153	6.92437372501285	0.1444173927799	96.9388512280862	2.79168359250817	0.764995850540399	3.64927939221645	0,000262977	3,580082287	0.00373543025644301	HIST1H3J	histone cluster 1. H3j [Source:HGNC Symbol;Acc:HGNC:4774]	protein_coding	processed_transcript	KNOWN	PUTATIVE
ENSG00000184357	6.90181929789423	0.144889333788426	713.238911698779	2.78697670190374	0.613248091957818	4.54461536603597	5,50E-06	5,259355835	0.000140279971157437	HIST1H1B	histone cluster 1. H1b [Source:HGNC Symbol;Acc:HGNC:4719]	protein_coding	protein_coding	KNOWN	KNOWN
ENSG00000242759	6.89723274169825	0.144985683019561	48.3537957669481	2.78601765020897	0.608939145900806	4.57519880100269	4,76E-06	5,32260478	0.000124216314024477	LINC00882	long intergenic non-protein coding RNA 882 [Source:HGNC Symbol;Acc:HGNC:48568]	lincRNA	lincRNA	NOVEL	KNOWN
ENSG00000146670	6.84095004004641	0.146178526980328	101.571459814334	2.77419669395424	0.576208153242424	4.81457382777969	1,48E-06	5,831165698	4.45836555589483e-05	CDCA5	cell division cycle associated 5 [Source:HGNC Symbol;Acc:HGNC:14626]	protein_coding	retained_intron	KNOWN	KNOWN
ENSG00000151725	6.76316409471791	0.147859786631676	110.424461879337	2.75769835830966	0.693223668014221	3.97807877248226	6,95E-05	4,158175463	0.00123779793673591	CENPU	centromere protein U [Source:HGNC Symbol;Acc:HGNC:21348]	protein_coding	protein_coding	KNOWN	PUTATIVE
ENSG00000134955	6.72448427646318	0.148710288980847	10.0164791372206	2.74942362672956	1.01867039087554	2.69903165082323	0,006954156	2,157755558	0.0486639889214706	SLC37A2	solute carrier family 37 (glucose-6-phosphate transporter). member 2 [Source:HGNC Symbol;Acc:HGNC:20644]	protein_coding	processed_transcript	KNOWN	KNOWN
ENSG00000146410	6.71968732491161	0.148816448094652	19.3987839862159	2.74839410424001	0.954501571987337	2.87940238643889	0,003984296	2,399648386	0.0320594540504867	MTFR2	mitochondrial fission regulator 2 [Source:HGNC Symbol;Acc:HGNC:21115]	protein_coding	retained_intron	KNOWN	KNOWN
ENSG00000135636	6.70154694871265	0.14921927842229	342.575136873491	2.74449415790339	0.865938535476045	3.16938679301831	0,00152761	2,815987637	0.0155453329940854	DYSF	dysferlin [Source:HGNC Symbol;Acc:HGNC:3097]	protein_coding	processed_transcript	KNOWN	KNOWN	MYOPATHY DISTAL WITH ANTERIOR TIBIAL ONSET
ENSG00000204128	6.67625053400777	0.149784672535304	13.4108503543723	2.73903809451308	0.970711935061253	2.82167963077557	0,004777287	2,320818624	0.036874616137781	C2orf72	chromosome 2 open reading frame 72 [Source:HGNC Symbol;Acc:HGNC:27418]	protein_coding	retained_intron	KNOWN	KNOWN
ENSG00000186185	6.63531813872564	0.150708674262913	60.3038135817359	2.73016563909336	0.862217814120535	3.16644540901551	0,001543143	2,811593805	0.0156441106570881	KIF18B	kinesin family member 18B [Source:HGNC Symbol;Acc:HGNC:27102]	protein_coding	retained_intron	KNOWN	KNOWN
ENSG00000144959	6.61419345641224	0.151190013807433	753.424818548086	2.72556524306832	0.407782475068156	6.68387046945255	2,33E-11	10,63318026	2.16691672948289e-09	NCEH1	neutral cholesterol ester hydrolase 1 [Source:HGNC Symbol;Acc:HGNC:29260]	protein_coding	protein_coding	KNOWN	KNOWN
ENSG00000111305	6.59564958600574	0.151615089152362	38.5691140566019	2.72151475323858	0.927999422751259	2.93266858417869	0,003360624	2,473580055	0.0284446745096056	GSG1	germ cell associated 1 [Source:HGNC Symbol;Acc:HGNC:19716]	protein_coding	protein_coding	KNOWN	NOVEL
ENSG00000101333	6.58923654833412	0.151762649992102	1988.26417385852	2.72011131929441	0.842352822851177	3.22918288572648	0,001241445	2,906072597	0.0132439958766423	PLCB4	phospholipase C. beta 4 [Source:HGNC Symbol;Acc:HGNC:9059]	protein_coding	protein_coding	KNOWN	KNOWN	AURICULOCONDYLAR SYNDROME 2
ENSG00000117600	6.58073311215725	0.151958753372417	2135.8400064847	2.71824831319433	0.560030462183193	4.85375081669246	1,21E-06	5,916683942	3.7243745722291e-05	LPPR4	Lipid phosphate phosphatase-related protein type 4 [Source:UniProtKB/Swiss-Prot;Acc:Q7Z2D5]	protein_coding	protein_coding	KNOWN	KNOWN
ENSG00000163376	6.52120533679583	0.153345884442177	60.3681756189126	2.70513864738603	0.923901671707139	2.92795080929729	0,00341204	2,466985858	0.0286899163277401	KBTBD8	kelch repeat and BTB (POZ) domain containing 8 [Source:HGNC Symbol;Acc:HGNC:30691]	protein_coding	protein_coding	KNOWN	PUTATIVE
ENSG00000101003	6.51851826669521	0.153409096835589	91.1454720309091	2.70454406073966	0.40473832091333	6.68220408345965	2,35E-11	10,62823982	2.17911181267438e-09	GINS1	GINS complex subunit 1 (Psf1 homolog) [Source:HGNC Symbol;Acc:HGNC:28980]	protein_coding	processed_transcript	KNOWN	KNOWN
ENSG00000100628	6.51627042511784	0.153462016577054	19.7698572141566	2.7040464769268	0.819179041044957	3.30092243751436	0,000963675	3,016069321	0.0108208891263664	ASB2	ankyrin repeat and SOCS box containing 2 [Source:HGNC Symbol;Acc:HGNC:16012]	protein_coding	processed_transcript	KNOWN	PUTATIVE
ENSG00000142731	6.49934297175566	0.153861706382587	97.6587870935149	2.70029388132569	0.520269226931698	5.19018566070253	2,10E-07	6,677605989	7.76204406192599e-06	PLK4	polo-like kinase 4 [Source:HGNC Symbol;Acc:HGNC:11397]	protein_coding	retained_intron	KNOWN	KNOWN	Microcephaly growth failure and retinopathy
ENSG00000161888	6.46822750733434	0.154601859453165	114.36451241014	2.69337042369881	0.611033374584042	4.40789412776725	1,04E-05	4,981380448	0.00024333808527447	SPC24	SPC24. NDC80 kinetochore complex component [Source:HGNC Symbol;Acc:HGNC:26913]	protein_coding	protein_coding	KNOWN	PUTATIVE
ENSG00000176749	6.46585362681621	0.154658620147639	61.9402745378865	2.6928408482842	0.509697935573846	5.28320925069561	1,27E-07	6,896400624	4.85719860543826e-06	CDK5R1	cyclin-dependent kinase 5. regulatory subunit 1 (p35) [Source:HGNC Symbol;Acc:HGNC:1775]	protein_coding	nonsense_mediated_decay	KNOWN	KNOWN
ENSG00000178999	6.42994891789533	0.155522230855813	54.5898392716648	2.68480727624812	0.896101543902932	2.99609714380644	0,002734593	2,563107299	0.0243782839000625	AURKB	aurora kinase B [Source:HGNC Symbol;Acc:HGNC:11390]	protein_coding	retained_intron	KNOWN	KNOWN
ENSG00000177602	6.41884918311247	0.155791166215733	39.5728465241036	2.68231466391441	0.591808269539117	4.53240483780891	5,83E-06	5,234212646	0.000147243203172013	GSG2	germ cell associated 2 (haspin) [Source:HGNC Symbol;Acc:HGNC:19682]	protein_coding	protein_coding	KNOWN	KNOWN
ENSG00000175063	6.40853707759524	0.156041852905257	136.497458729616	2.67999506015518	0.905361592426017	2.96013778646588	0,003075015	2,51215279	0.0267037268739398	UBE2C	ubiquitin-conjugating enzyme E2C [Source:HGNC Symbol;Acc:HGNC:15937]	protein_coding	protein_coding	KNOWN	KNOWN
ENSG00000152137	6.40255610610943	0.156187619979743	1010.30942699431	2.67864799032976	0.623438605949307	4.29657060818522	1,73E-05	4,760798821	0.000379657467448374	HSPB8	heat shock 22kDa protein 8 [Source:HGNC Symbol;Acc:HGNC:30171]	protein_coding	processed_transcript	KNOWN	PUTATIVE	NEURONOPATHY DISTAL HEREDITARY MOTOR TYPE IIA
ENSG00000189057	6.39080056910128	0.156474918781674	72.4135282869261	2.67599666743642	0.902609535867647	2.96473343245158	0,003029453	2,518635769	0.0264138091212045	FAM111B	family with sequence similarity 111. member B [Source:HGNC Symbol;Acc:HGNC:24200]	protein_coding	protein_coding	KNOWN	KNOWN	Poikiloderma hereditary fibrosing with tendon contractures myopathy and pulmonary fibrosis
ENSG00000276368	6.38136169681704	0.156706365743034	111.916087693765	2.67386430857163	0.958411874036269	2.78989063158293	0,005272585	2,277976418	0.0397827026753373	HIST1H2AJ	histone cluster 1. H2aj [Source:HGNC Symbol;Acc:HGNC:4727]	protein_coding	protein_coding	KNOWN	KNOWN
ENSG00000163909	6.34313005535888	0.157650874453562	106.154849167276	2.66519492254249	0.88844948325151	2.99982719646426	0,002701328	2,568422658	0.0241351608335857	HEYL	hes-related family bHLH transcription factor with YRPW motif-like [Source:HGNC Symbol;Acc:HGNC:4882]	protein_coding	protein_coding	KNOWN	KNOWN
ENSG00000276903	6.30148294923732	0.158692804226509	118.388834558812	2.65569138285852	0.705688189538127	3.7632646007533	0,00016771	3,775442104	0.0025977247836128	HIST1H2AL	histone cluster 1. H2al [Source:HGNC Symbol;Acc:HGNC:4730]	protein_coding	protein_coding	KNOWN	KNOWN
ENSG00000273703	6.28521004784622	0.15910367233354	109.064884673334	2.65196095943057	0.851898410632858	3.11300141698878	0,001851951	2,732370441	0.0179609170761815	HIST1H2BM	histone cluster 1. H2bm [Source:HGNC Symbol;Acc:HGNC:4750]	protein_coding	protein_coding	KNOWN	KNOWN
ENSG00000123219	6.23294872463309	0.160437706802869	95.3369719481362	2.63991484446357	0.492584714106776	5.35931134048816	8,35E-08	7,07810667	3.3897791542021e-06	CENPK	centromere protein K [Source:HGNC Symbol;Acc:HGNC:29479]	protein_coding	protein_coding	KNOWN	KNOWN
ENSG00000005884	6.20053928840681	0.161276294445825	5878.08271710105	2.63239369854384	0.707697088462859	3.71966162000395	0,00019949	3,70007917	0.00297003898771399	ITGA3	integrin. alpha 3 (antigen CD49C. alpha 3 subunit of VLA-3 receptor) [Source:HGNC Symbol;Acc:HGNC:6139]	protein_coding	retained_intron	KNOWN	KNOWN	Interstitial lung disease nephrotic syndrome and epidermolysis bullosa congenital
ENSG00000279095	6.18568922669488	0.161663472468745	261.85524276392	2.62893435325119	0.558228841813957	4.70942050344174	2,48E-06	5,604809804	7.08288726980975e-05	AC092066.1		TEC	TEC	KNOWN	KNOWN
ENSG00000070159	6.17562909079982	0.161926823210571	92.4539855913935	2.62658610672958	0.801884409320486	3.27551711468656	0,001054687	2,976876309	0.0116210374147112	PTPN3	protein tyrosine phosphatase. non-receptor type 3 [Source:HGNC Symbol;Acc:HGNC:9655]	protein_coding	protein_coding	KNOWN	KNOWN
ENSG00000102384	6.17233504957539	0.162013240040946	133.013640059164	2.62581637708059	0.608176359135764	4.31752457595023	1,58E-05	4,801923704	0.000350886090287615	CENPI	centromere protein I [Source:HGNC Symbol;Acc:HGNC:3968]	protein_coding	protein_coding	KNOWN	KNOWN
ENSG00000135119	6.1717358453337	0.162028969654636	23.0833838046635	2.62567631486028	0.628659711435024	4.17662571197177	2,96E-05	4,528906025	0.000595017912811469	RNFT2	ring finger protein. transmembrane 2 [Source:HGNC Symbol;Acc:HGNC:25905]	protein_coding	protein_coding	KNOWN	KNOWN
ENSG00000115163	6.14774573149026	0.1626612491271	45.8041130149208	2.62005749692459	0.770515869773827	3.4003939434676	0,000672888	3,172057002	0.00815004371304789	CENPA	centromere protein A [Source:HGNC Symbol;Acc:HGNC:1851]	protein_coding	processed_transcript	KNOWN	KNOWN
ENSG00000231290	6.14345006598441	0.162774986247042	92.3779858065878	2.61904907826833	0.731046308629588	3.58260351957454	0,000340187	3,468282623	0.00464547143477898	APCDD1L-AS1	APCDD1L antisense RNA 1 (head to head) [Source:HGNC Symbol;Acc:HGNC:27152]	processed_transcript	lincRNA	NOVEL	KNOWN
ENSG00000110328	6.14219887884813	0.162808144074217	142.49722521313	2.61875522623153	0.767502789720464	3.41204652452836	0,000644771	3,190594453	0.00788058973029812	GALNT18	polypeptide N-acetylgalactosaminyltransferase 18 [Source:HGNC Symbol;Acc:HGNC:30488]	protein_coding	processed_transcript	KNOWN	KNOWN
ENSG00000097021	6.14156540060073	0.162824937092127	303.672561198609	2.61860642560233	0.56136306585584	4.66472873773779	3,09E-06	5,510007205	8.52409986911216e-05	ACOT7	acyl-CoA thioesterase 7 [Source:HGNC Symbol;Acc:HGNC:24157]	protein_coding	protein_coding	KNOWN	KNOWN
ENSG00000139278	6.12885977849132	0.163162486358296	4198.79562962967	2.61561869790874	0.549816210454362	4.75726005922455	1,96E-06	5,707216242	5.71646051395853e-05	GLIPR1	GLI pathogenesis-related 1 [Source:HGNC Symbol;Acc:HGNC:17001]	protein_coding	protein_coding	KNOWN	PUTATIVE
ENSG00000182261	6.12382316639637	0.163296681309702	152.542330193522	2.61443262368577	0.891898815171149	2.93131079357257	0,003375349	2,471681306	0.0284678001636355	NLRP10	NLR family. pyrin domain containing 10 [Source:HGNC Symbol;Acc:HGNC:21464]	protein_coding	protein_coding	KNOWN	KNOWN
ENSG00000135451	6.10631474667738	0.163764896092873	59.5773955174874	2.61030195439364	0.783023559780984	3.33361866547636	0,000857241	3,066897085	0.00988496395504902	TROAP	trophinin associated protein [Source:HGNC Symbol;Acc:HGNC:12327]	protein_coding	protein_coding	KNOWN	PUTATIVE
ENSG00000108854	6.09207474943282	0.164147690422397	4719.58331581785	2.60693364372514	0.380017165396447	6.86004181154685	6,88E-12	11,16215664	7.10865348546462e-10	SMURF2	SMAD specific E3 ubiquitin protein ligase 2 [Source:HGNC Symbol;Acc:HGNC:16809]	protein_coding	retained_intron	KNOWN	KNOWN
ENSG00000136492	6.07530894804544	0.164600682624004	208.885834074209	2.6029577760402	0.667467279390814	3.89975337579974	9,63E-05	4,016415558	0.00164665311605236	BRIP1	BRCA1 interacting protein C-terminal helicase 1 [Source:HGNC Symbol;Acc:HGNC:20473]	protein_coding	protein_coding	KNOWN	KNOWN	FANCONI ANEMIA COMPLEMENTATION GROUP J
ENSG00000198901	6.06835922609715	0.164789189753216	704.129196907385	2.6013064907216	0.590927721128889	4.40207219548297	1,07E-05	4,969716649	0.000249240548438079	PRC1	protein regulator of cytokinesis 1 [Source:HGNC Symbol;Acc:HGNC:9341]	protein_coding	processed_transcript	KNOWN	KNOWN
ENSG00000187741	6.05020802102006	0.165283573147523	80.1501899384741	2.5969847466409	0.722815538355199	3.59287343566308	0,000327051	3,485383904	0.00449912213207255	FANCA	Fanconi anemia. complementation group A [Source:HGNC Symbol;Acc:HGNC:3582]	protein_coding	protein_coding	KNOWN	KNOWN	FANCONI ANEMIA COMPLEMENTATION GROUP A
ENSG00000137804	6.043602186024	0.165464232955724	266.997851777235	2.59540869969219	0.505439233633273	5.13495693841472	2,82E-07	6,549429705	1.00101188345763e-05	NUSAP1	nucleolar and spindle associated protein 1 [Source:HGNC Symbol;Acc:HGNC:18538]	protein_coding	retained_intron	KNOWN	KNOWN
ENSG00000122367	6.03905110872601	0.165588928127313	56.4818119912767	2.5943218826167	0.887476855519038	2.92325581955534	0,003463918	2,460432404	0.0290199595598254	LDB3	LIM domain binding 3 [Source:HGNC Symbol;Acc:HGNC:15710]	protein_coding	protein_coding	KNOWN	KNOWN	MYOPATHY MYOFIBRILLAR 4
ENSG00000168685	6.009818984637	0.166394362718131	635.646557189052	2.58732153770861	0.935445464230409	2.76587105998445	0,005677098	2,245873632	0.042123180632955	IL7R	interleukin 7 receptor [Source:HGNC Symbol;Acc:HGNC:6024]	protein_coding	retained_intron	KNOWN	KNOWN	T-B+ severe combined immunodeficiency due to IL-7Ralpha deficiency
ENSG00000130751	6.00498431714746	0.166528328332925	217.975494110846	2.58616047813688	0.824833079627868	3.13537434665406	0,001716349	2,765394301	0.0169727883581787	NPAS1	neuronal PAS domain protein 1 [Source:HGNC Symbol;Acc:HGNC:7894]	protein_coding	retained_intron	KNOWN	KNOWN
ENSG00000170312	5.98591620275721	0.167058803719869	298.397570100688	2.58157208259265	0.585449393712488	4.4095563345317	1,04E-05	4,984713146	0.000242178850793418	CDK1	cyclin-dependent kinase 1 [Source:HGNC Symbol;Acc:HGNC:1722]	protein_coding	protein_coding	KNOWN	KNOWN
ENSG00000101447	5.98419632998495	0.167106816831746	117.27798278156	2.58115750805464	0.77048413644011	3.35004627088162	0,000807981	3,092599056	0.0094248803898345	FAM83D	family with sequence similarity 83. member D [Source:HGNC Symbol;Acc:HGNC:16122]	protein_coding	protein_coding	KNOWN	KNOWN
ENSG00000122952	5.97656159504469	0.167320286773104	195.785516224274	2.57931571913093	0.544927573132086	4.73331841937409	2,21E-06	5,655846428	6.36517496483648e-05	ZWINT	ZW10 interacting kinetochore protein [Source:HGNC Symbol;Acc:HGNC:13195]	protein_coding	protein_coding	KNOWN	KNOWN
ENSG00000118503	5.97201361029017	0.167447709475567	321.50809005583	2.57821745339539	0.398823993091834	6.46454952072486	1,02E-10	9,993101924	8.26611545317397e-09	TNFAIP3	tumor necrosis factor. alpha-induced protein 3 [Source:HGNC Symbol;Acc:HGNC:11896]	protein_coding	protein_coding	KNOWN	KNOWN
ENSG00000214900	5.95924077262265	0.167806611304262	10.7095412614822	2.57512853818008	0.832288890197992	3.09403209451406	0,001974561	2,70452939	0.0188437246136364	LINC01588	long intergenic non-protein coding RNA 1588 [Source:HGNC Symbol;Acc:HGNC:27503]	lincRNA	lincRNA	KNOWN	KNOWN
ENSG00000167513	5.92138645617846	0.168879367594153	48.9299073613742	2.56593501356768	0.663700088241599	3.86610618113046	0,000110587	3,956296684	0.00184796977555815	CDT1	chromatin licensing and DNA replication factor 1 [Source:HGNC Symbol;Acc:HGNC:24576]	protein_coding	protein_coding	KNOWN	NOVEL	Meier-Gorlin syndrome 4
ENSG00000237807	5.91142737487621	0.169163881510249	185.512115645911	2.56350652600684	0.801114759653332	3.19992422448458	0,001374637	2,861811898	0.0143049296826768	RP11-400K9.4		lincRNA	lincRNA	NOVEL	KNOWN
ENSG00000121068	5.90873925595982	0.169240840842885	372.18746231522	2.56285033629007	0.787492971606274	3.25444217116318	0,001136153	2,944563223	0.0123247723112782	TBX2	T-box 2 [Source:HGNC Symbol;Acc:HGNC:11597]	protein_coding	processed_transcript	KNOWN	KNOWN	17q23.1q23.2 microdeletion syndrome
ENSG00000151490	5.90573495012863	0.169326935333971	56.9748487290912	2.56211660965242	0.908940883603604	2.8187934505648	0,004820453	2,316912182	0.0371543880768551	PTPRO	protein tyrosine phosphatase. receptor type. O [Source:HGNC Symbol;Acc:HGNC:9678]	protein_coding	processed_transcript	KNOWN	PUTATIVE	NEPHROTIC SYNDROME TYPE 6
ENSG00000169679	5.88072863010457	0.170046955555951	242.875479486833	2.55599491797216	0.794864025493777	3.21563794057021	0,001301549	2,885539389	0.0137036974526463	BUB1	BUB1 mitotic checkpoint serine/threonine kinase [Source:HGNC Symbol;Acc:HGNC:1148]	protein_coding	protein_coding	KNOWN	KNOWN	Mosaic variegated aneuploidy syndrome
ENSG00000128567	5.8642532116132	0.170524696651854	524.883682170748	2.55194739870566	0.751328163212598	3.39658157867237	0,000682332	3,166004165	0.00823347462164632	PODXL	podocalyxin-like [Source:HGNC Symbol;Acc:HGNC:9171]	protein_coding	processed_transcript	KNOWN	KNOWN
ENSG00000138160	5.85811829226092	0.170703278785115	395.163771360096	2.55043732567463	0.38140167554938	6.68701132998673	2,28E-11	10,64249537	2.14531099480559e-09	KIF11	kinesin family member 11 [Source:HGNC Symbol;Acc:HGNC:6388]	protein_coding	protein_coding	KNOWN	KNOWN	Microcephaly with or without chorioretinopathy lymphedema or mental retardation
ENSG00000140557	5.84919402477945	0.170963725218143	128.234939813443	2.54823784579672	0.911180388574912	2.79663377059966	0,005163803	2,287030339	0.0390900853584963	ST8SIA2	ST8 alpha-N-acetyl-neuraminide alpha-2.8-sialyltransferase 2 [Source:HGNC Symbol;Acc:HGNC:10870]	protein_coding	retained_intron	KNOWN	KNOWN
ENSG00000183598	5.79887836899489	0.17244714173464	49.553131386318	2.53577387817578	0.678801402213598	3.73566387739701	0,000187221	3,727646351	0.00282126918476028	HIST2H3D	histone cluster 2. H3d [Source:HGNC Symbol;Acc:HGNC:25311]	protein_coding	protein_coding	KNOWN	KNOWN
ENSG00000111348	5.78748125759721	0.17278673666326	113.037796974386	2.53293561630111	0.911263623137289	2.77958600781269	0,005442824	2,264175724	0.0407649761485447	ARHGDIB	Rho GDP dissociation inhibitor (GDI) beta [Source:HGNC Symbol;Acc:HGNC:679]	protein_coding	protein_coding	KNOWN	KNOWN
ENSG00000066279	5.73900604027952	0.174246200993943	531.788657954911	2.52080089283639	0.666672007436776	3.78117104770662	0,000156092	3,806618306	0.00245077202845301	ASPM	asp (abnormal spindle) homolog. microcephaly associated (Drosophila) [Source:HGNC Symbol;Acc:HGNC:19048]	protein_coding	protein_coding	KNOWN	KNOWN	MICROCEPHALY 5 PRIMARY AUTOSOMAL RECESSIVE
ENSG00000144554	5.717745649592	0.174894103600316	129.808220354119	2.51544644399246	0.439016030481874	5.72973711513779	1,01E-08	7,997460754	5.29524917445053e-07	FANCD2	Fanconi anemia. complementation group D2 [Source:HGNC Symbol;Acc:HGNC:3585]	protein_coding	protein_coding	KNOWN	KNOWN	FANCONI ANEMIA COMPLEMENTATION GROUP D2
ENSG00000164045	5.70002709606581	0.175437762513481	68.6709631759428	2.51096877739437	0.516792416649386	4.85875701055018	1,18E-06	5,927658183	3.65235240603476e-05	CDC25A	cell division cycle 25A [Source:HGNC Symbol;Acc:HGNC:1725]	protein_coding	protein_coding	KNOWN	KNOWN
ENSG00000113368	5.69944633215799	0.175455639323718	189.812412944579	2.51082177670776	0.545449609090024	4.60321491640003	4,16E-06	5,380887325	0.0001102243833051	LMNB1	lamin B1 [Source:HGNC Symbol;Acc:HGNC:6637]	protein_coding	retained_intron	KNOWN	KNOWN	LEUKODYSTROPHY DEMYELINATING ADULT-ONSET AUTOSOMAL DOMINANT
ENSG00000095203	5.64218150010469	0.177236411125988	62.177165362854	2.49625307590031	0.817220108743528	3.05456638816474	0,002253861	2,647072823	0.0208903629901188	EPB41L4B	erythrocyte membrane protein band 4.1 like 4B [Source:HGNC Symbol;Acc:HGNC:19818]	protein_coding	protein_coding	KNOWN	KNOWN
ENSG00000080986	5.59045778175314	0.178876227858107	162.854864647557	2.48296642482587	0.553868536615657	4.48295265154023	7,36E-06	5,133020302	0.000180341471490308	NDC80	NDC80 kinetochore complex component [Source:HGNC Symbol;Acc:HGNC:16909]	protein_coding	protein_coding	KNOWN	PUTATIVE
ENSG00000081923	5.57851463814486	0.179259187232778	4995.06079886851	2.47988103433948	0.468475924559657	5.29350795704269	1,20E-07	6,920847641	4.64990798409299e-06	ATP8B1	ATPase. aminophospholipid transporter. class I. type 8B. member 1 [Source:HGNC Symbol;Acc:HGNC:3706]	protein_coding	protein_coding	KNOWN	KNOWN	CHOLESTASIS PROGRESSIVE FAMILIAL INTRAHEPATIC 1
ENSG00000150636	5.57327248327921	0.179427796326158	209.432273090921	2.47852469005081	0.729527047337534	3.39744043637091	0,000680194	3,167367243	0.00821382619964823	CCDC102B	coiled-coil domain containing 102B [Source:HGNC Symbol;Acc:HGNC:26295]	protein_coding	protein_coding	KNOWN	KNOWN
ENSG00000132359	5.56949110630857	0.179549617893688	72.947676255776	2.47754551213524	0.751141463431429	3.29837405169607	0,000972465	3,012126041	0.0109090793413552	RAP1GAP2	RAP1 GTPase activating protein 2 [Source:HGNC Symbol;Acc:HGNC:29176]	protein_coding	protein_coding	KNOWN	KNOWN
ENSG00000073008	5.50941396654047	0.181507508071304	2512.93210468032	2.46189886824648	0.553570366717783	4.44730971212118	8,70E-06	5,060718294	0.000207513576059728	PVR	poliovirus receptor [Source:HGNC Symbol;Acc:HGNC:9705]	protein_coding	protein_coding	KNOWN	PUTATIVE
ENSG00000117724	5.4943811166457	0.182004119985491	737.999435929635	2.45795698613723	0.416080364224423	5.90740923503776	3,48E-09	8,459008089	2.07346509463589e-07	CENPF	centromere protein F. 350/400kDa [Source:HGNC Symbol;Acc:HGNC:1857]	protein_coding	protein_coding	KNOWN	KNOWN
ENSG00000197852	5.47477792435067	0.182655810668084	1274.89348860469	2.45280044527346	0.723219063126522	3.39150413799914	0,000695101	3,157952002	0.00836874751932557	FAM212B	family with sequence similarity 212. member B [Source:HGNC Symbol;Acc:HGNC:28045]	protein_coding	TEC	KNOWN	KNOWN
ENSG00000138778	5.47165760710367	0.182759973632439	408.887837297248	2.45197795537212	0.530595189219993	4.62118391796328	3,82E-06	5,418441343	0.000102101176654308	CENPE	centromere protein E. 312kDa [Source:HGNC Symbol;Acc:HGNC:1856]	protein_coding	protein_coding	KNOWN	KNOWN	Microcephaly 13 primary autosomal recessive
ENSG00000112183	5.45904456568323	0.183182237838142	516.334896302802	2.44864847477764	0.589092370273826	4.1566460513475	3,23E-05	4,490859678	0.000643238614925297	RBM24	RNA binding motif protein 24 [Source:HGNC Symbol;Acc:HGNC:21539]	protein_coding	processed_transcript	KNOWN	KNOWN
ENSG00000130702	5.4533294424214	0.183374213965694	393.142362181369	2.44713731309354	0.680144794923448	3.59796521469958	0,000320716	3,493878697	0.00441952274719384	LAMA5	laminin. alpha 5 [Source:HGNC Symbol;Acc:HGNC:6485]	protein_coding	protein_coding	KNOWN	NOVEL
ENSG00000065809	5.4446321441165	0.183667137380549	1025.57899157237	2.44483457937626	0.461137191204823	5.30175103202712	1,15E-07	6,940447213	4.47374593080922e-06	FAM107B	family with sequence similarity 107. member B [Source:HGNC Symbol;Acc:HGNC:23726]	protein_coding	protein_coding	KNOWN	KNOWN
ENSG00000183856	5.43684995437291	0.183930034559017	216.675292447959	2.44277101333573	0.854456738676223	2.85885862064851	0,004251682	2,371439197	0.0337058807927952	IQGAP3	IQ motif containing GTPase activating protein 3 [Source:HGNC Symbol;Acc:HGNC:20669]	protein_coding	processed_transcript	KNOWN	PUTATIVE
ENSG00000164611	5.43090151979191	0.184131492047073	230.628867366408	2.44119170266628	0.656609992763598	3.71787168878069	0,000200908	3,697002202	0.00298839446448349	PTTG1	pituitary tumor-transforming 1 [Source:HGNC Symbol;Acc:HGNC:9690]	protein_coding	processed_transcript	KNOWN	KNOWN
ENSG00000164109	5.42840599366771	0.184216140275158	240.020188469227	2.44052862480009	0.451794709701181	5.40185303722185	6,60E-08	7,180745837	2.73836300366527e-06	MAD2L1	MAD2 mitotic arrest deficient-like 1 (yeast) [Source:HGNC Symbol;Acc:HGNC:6763]	protein_coding	retained_intron	KNOWN	KNOWN
ENSG00000145386	5.41217088518446	0.184768740901631	341.171275588701	2.4362073920336	0.535468409090063	4.54967529489465	5,37E-06	5,269793188	0.000137821111907471	CCNA2	cyclin A2 [Source:HGNC Symbol;Acc:HGNC:1578]	protein_coding	protein_coding	KNOWN	KNOWN	Autosomal Recessive Mental Retardation
ENSG00000258929	5.40163924104121	0.185128986845712	10.920890219919	2.4333972898764	0.885206549936099	2.74895987840585	0,00597847	2,223409919	0.0436965422690094	RP11-58E21.3		lincRNA	lincRNA	NOVEL	KNOWN
ENSG00000156466	5.39558945628302	0.185336562038746	863.071584335514	2.43178057958394	0.877372953277413	2.77166120804165	0,005577105	2,253591187	0.0415740781284508	GDF6	growth differentiation factor 6 [Source:HGNC Symbol;Acc:HGNC:4221]	protein_coding	protein_coding	KNOWN	KNOWN	MICROPHTHALMIA ISOLATED 4
ENSG00000165244	5.35735677645104	0.186659213064851	81.1529039687041	2.42152137641544	0.755057974509206	3.20706681892798	0,001340958	2,872584678	0.0140269478633613	ZNF367	zinc finger protein 367 [Source:HGNC Symbol;Acc:HGNC:18320]	protein_coding	protein_coding	KNOWN	KNOWN
ENSG00000139211	5.33685027556777	0.187376438979003	2970.72360643514	2.4159885373285	0.816640958215408	2.95844644212815	0,00309194	2,50976899	0.0268151165266604	AMIGO2	adhesion molecule with Ig-like domain 2 [Source:HGNC Symbol;Acc:HGNC:24073]	protein_coding	protein_coding	KNOWN	KNOWN
ENSG00000147536	5.33131008620202	0.187571156775912	112.149804895977	2.41449009632817	0.385376395036014	6.2652776024399	3,72E-10	9,4292682	2.77553450465533e-08	GINS4	GINS complex subunit 4 (Sld5 homolog) [Source:HGNC Symbol;Acc:HGNC:28226]	protein_coding	protein_coding	KNOWN	KNOWN
ENSG00000054967	5.31990465912081	0.187973293522381	125.944017272988	2.41140039064261	0.51555405170765	4.67729888390057	2,91E-06	5,536587194	8.11531860234237e-05	RELT	RELT tumor necrosis factor receptor [Source:HGNC Symbol;Acc:HGNC:13764]	protein_coding	retained_intron	KNOWN	KNOWN
ENSG00000178878	5.30164324239883	0.188620764219422	323.074833577119	2.40643959179345	0.545674048535006	4.41003122331752	1,03E-05	4,985665502	0.000242178850793418	APOLD1	apolipoprotein L domain containing 1 [Source:HGNC Symbol;Acc:HGNC:25268]	protein_coding	protein_coding	KNOWN	KNOWN
ENSG00000163491	5.29512914473212	0.188852806544832	179.303546252425	2.40466587103395	0.474635759912722	5.06633944200944	4,06E-07	6,391967912	1.40793527172807e-05	NEK10	NIMA-related kinase 10 [Source:HGNC Symbol;Acc:HGNC:18592]	protein_coding	protein_coding	KNOWN	KNOWN
ENSG00000111247	5.2854199322224	0.189199725437809	81.0520753707365	2.40201809981364	0.465956919947921	5.1550218421096	2,54E-07	6,595848409	9.09858446358509e-06	RAD51AP1	RAD51 associated protein 1 [Source:HGNC Symbol;Acc:HGNC:16956]	protein_coding	processed_transcript	KNOWN	PUTATIVE
ENSG00000165480	5.27413261979171	0.189604636835904	103.243781918127	2.39893384869779	0.640526033593444	3.74525580988398	0,00018021	3,744220976	0.00273868283524152	SKA3	spindle and kinetochore associated complex subunit 3 [Source:HGNC Symbol;Acc:HGNC:20262]	protein_coding	retained_intron	KNOWN	KNOWN
ENSG00000057019	5.24572400031128	0.190631455246342	8415.67425701912	2.3911419033221	0.423250912173963	5.64946662734965	1,61E-08	7,793318663	7.83288813809543e-07	DCBLD2	discoidin. CUB and LCCL domain containing 2 [Source:HGNC Symbol;Acc:HGNC:24627]	protein_coding	protein_coding	KNOWN	PUTATIVE
ENSG00000140534	5.22097101919725	0.191535252029373	46.2072936382767	2.384318150531	0.822435124713584	2.8990957206033	0,003742406	2,426849072	0.0306022446679269	TICRR	TOPBP1-interacting checkpoint and replication regulator [Source:HGNC Symbol;Acc:HGNC:28704]	protein_coding	nonsense_mediated_decay	KNOWN	KNOWN
ENSG00000148773	5.21656742581731	0.191696937539981	481.175707362349	2.38310080551392	0.805421197515475	2.95882553484462	0,003088139	2,510303188	0.026803247827322	MKI67	marker of proliferation Ki-67 [Source:HGNC Symbol;Acc:HGNC:7107]	protein_coding	protein_coding	KNOWN	KNOWN
ENSG00000268894	5.20934777757761	0.191962610809795	89.0763963232093	2.38110275504564	0.881009747923252	2.70269739995325	0,006877933	2,162542057	0.048377917935006	PLCE1-AS1	PLCE1 antisense RNA 1 [Source:HGNC Symbol;Acc:HGNC:45193]	antisense	antisense	NOVEL	KNOWN
ENSG00000212195	5.20917523168131	0.191968969275246	22.3359074942876	2.38105496878866	0.678565700111627	3.50895273427018	0,000449875	3,346908289	0.00586804363938893	U3	Small nucleolar RNA U3 [Source:RFAM;Acc:RF00012]	snoRNA	snoRNA	NOVEL	NOVEL
ENSG00000112218	5.20553623392241	0.192103167678173	43.0825191934787	2.38004678642056	0.874548779205763	2.72145687354574	0,006499487	2,187120953	0.0463070447450173	GPR63	G protein-coupled receptor 63 [Source:HGNC Symbol;Acc:HGNC:13302]	protein_coding	protein_coding	KNOWN	KNOWN
ENSG00000154027	5.20388906367541	0.192163973475199	1942.33760263393	2.37959020706123	0.528505341901272	4.50249035989072	6,72E-06	5,172877659	0.000165682920528301	AK5	adenylate kinase 5 [Source:HGNC Symbol;Acc:HGNC:365]	protein_coding	processed_transcript	KNOWN	PUTATIVE
ENSG00000163808	5.18931700027417	0.192703586993658	94.2855281596235	2.37554466861025	0.411145736554766	5.77786526139453	7,57E-09	8,121166075	4.13124061950245e-07	KIF15	kinesin family member 15 [Source:HGNC Symbol;Acc:HGNC:17273]	protein_coding	nonsense_mediated_decay	KNOWN	KNOWN
ENSG00000135476	5.18313115457361	0.192933570495818	78.2391226159993	2.37382390031319	0.564934032197747	4.2019488383066	2,65E-05	4,577365932	0.000541661437094875	ESPL1	extra spindle pole bodies homolog 1 (S. cerevisiae) [Source:HGNC Symbol;Acc:HGNC:16856]	protein_coding	protein_coding	KNOWN	KNOWN
ENSG00000121621	5.15585706400332	0.193954174366412	161.418108734594	2.36621226837141	0.650865503300249	3.63548575915208	0,000277457	3,55680381	0.00391037619952552	KIF18A	kinesin family member 18A [Source:HGNC Symbol;Acc:HGNC:29441]	protein_coding	retained_intron	KNOWN	KNOWN
ENSG00000084070	5.14155552391953	0.194493669347302	879.160659899742	2.36220489777302	0.283536280071013	8.33122624442063	8,00E-17	16,09685973	1.71849230061176e-14	SMAP2	small ArfGAP2 [Source:HGNC Symbol;Acc:HGNC:25082]	protein_coding	protein_coding	KNOWN	KNOWN
ENSG00000175592	5.12208365815611	0.195233047083809	504.167668515488	2.35673081643037	0.413950805392951	5.69326302963269	1,25E-08	7,904362923	6.35358107052893e-07	FOSL1	FOS-like antigen 1 [Source:HGNC Symbol;Acc:HGNC:13718]	protein_coding	protein_coding	KNOWN	PUTATIVE
ENSG00000278272	5.09907553913998	0.196113980333122	293.568957635158	2.35023571061511	0.753161956940619	3.12049179988044	0,001805493	2,743404131	0.0176484936791596	HIST1H3C	histone cluster 1. H3c [Source:HGNC Symbol;Acc:HGNC:4768]	protein_coding	protein_coding	KNOWN	KNOWN
ENSG00000137807	5.0865237593763	0.196597921745011	505.336990777851	2.34668002399226	0.380610036592596	6.16557578197586	7,02E-10	9,153495101	5.0057025700267e-08	KIF23	kinesin family member 23 [Source:HGNC Symbol;Acc:HGNC:6392]	protein_coding	protein_coding	KNOWN	KNOWN	Congenital dyserythropoietic anemia type III
ENSG00000226674	5.08465111714862	0.196670327414869	29.5521757561757	2.34614878709612	0.85283170201208	2.75101028908853	0,005941178	2,226127456	0.0435029235885954	TEX41	testis expressed 41 (non-protein coding) [Source:HGNC Symbol;Acc:HGNC:48667]	lincRNA	lincRNA	NOVEL	KNOWN
ENSG00000120756	5.07871659297217	0.196900138390038	16.4474089962564	2.3444639696583	0.668394313143011	3.50760609951012	0,000452158	3,344709773	0.00588828888345885	PLS1	plastin 1 [Source:HGNC Symbol;Acc:HGNC:9090]	protein_coding	retained_intron	KNOWN	KNOWN
ENSG00000151468	5.07790771180739	0.196931503436889	97.467721382555	2.34423417503116	0.780876395816501	3.00205536700848	0,002681634	2,5716005	0.0239724981992416	CCDC3	coiled-coil domain containing 3 [Source:HGNC Symbol;Acc:HGNC:23813]	protein_coding	protein_coding	KNOWN	PUTATIVE
ENSG00000188672	5.0668690385145	0.197360538115108	14.6032277792965	2.3410945405385	0.782520433194001	2.99173598698617	0,00277396	2,556899731	0.0246473961900661	RHCE	Rh blood group. CcEe antigens [Source:HGNC Symbol;Acc:HGNC:10008]	protein_coding	protein_coding	KNOWN	KNOWN	Rh deficiency syndrome
ENSG00000214944	5.06309546850027	0.197507632676776	288.483470705085	2.34001968761201	0.691177096931898	3.3855573311084	0,000710339	3,148534526	0.00850137151308144	ARHGEF28	Rho guanine nucleotide exchange factor (GEF) 28 [Source:HGNC Symbol;Acc:HGNC:30322]	protein_coding	protein_coding	KNOWN	KNOWN
ENSG00000119969	4.99437476281915	0.200225262918703	233.577199307219	2.32030408081261	0.331571315923827	6.99790352596622	2,60E-12	11,58532594	2.8472480960936e-10	HELLS	helicase. lymphoid-specific [Source:HGNC Symbol;Acc:HGNC:4861]	protein_coding	protein_coding	KNOWN	KNOWN
ENSG00000081059	4.99229548723934	0.200308656119429	64.3695360628607	2.3197033279018	0.849720738719094	2.72995964697604	0,006334208	2,19830769	0.0455562700712069	TCF7	transcription factor 7 (T-cell specific. HMG-box) [Source:HGNC Symbol;Acc:HGNC:11639]	protein_coding	protein_coding	KNOWN	PUTATIVE
ENSG00000176208	4.98162306899536	0.200737788899325	65.5719061611705	2.31661586520307	0.554101650419306	4.18084996399129	2,90E-05	4,536971304	0.0005855318154646	ATAD5	ATPase family. AAA domain containing 5 [Source:HGNC Symbol;Acc:HGNC:25752]	protein_coding	retained_intron	KNOWN	KNOWN
ENSG00000185052	4.97251506351477	0.201105474237248	296.636667158694	2.31397574150148	0.743567672769879	3.11199077937539	0,001858303	2,730883465	0.0180008439813927	SLC24A3	solute carrier family 24 (sodium/potassium/calcium exchanger). member 3 [Source:HGNC Symbol;Acc:HGNC:10977]	protein_coding	protein_coding	KNOWN	KNOWN
ENSG00000092969	4.96043251611232	0.201595323946416	516.206630691379	2.31046591933105	0.736338320518016	3.13777764235553	0,00170234	2,768953786	0.0168860772078214	TGFB2	transforming growth factor. beta 2 [Source:HGNC Symbol;Acc:HGNC:11768]	protein_coding	processed_transcript	KNOWN	KNOWN	LOEYS-DIETZ SYNDROME 4
ENSG00000113578	4.94687859166388	0.202147673825092	874.198979137391	2.30651849271388	0.692577768654636	3.33033862347964	0,000867404	3,061778445	0.00996781243772036	FGF1	fibroblast growth factor 1 (acidic) [Source:HGNC Symbol;Acc:HGNC:3665]	protein_coding	protein_coding	KNOWN	KNOWN
ENSG00000167553	4.94322687420763	0.20229700668155	4925.09462551605	2.30545312188999	0.479468074681705	4.80835585022103	1,52E-06	5,817651834	4.58208314478226e-05	TUBA1C	tubulin. alpha 1c [Source:HGNC Symbol;Acc:HGNC:20768]	protein_coding	retained_intron	KNOWN	KNOWN
ENSG00000180801	4.93888779774833	0.202474735396076	2186.13502882937	2.30418619376783	0.510102551700297	4.51710383742919	6,27E-06	5,202793642	0.000156815530743327	ARSJ	arylsulfatase family. member J [Source:HGNC Symbol;Acc:HGNC:26286]	protein_coding	processed_transcript	KNOWN	KNOWN
ENSG00000279232	4.93820406021975	0.202502769793499	19.0054845485232	2.30398645385298	0.686419241163255	3.35652953135242	0,000789273	3,102772801	0.00925356432213496	DKFZp434P228	HCG2016541; Putative uncharacterized protein DKFZp434P228; Uncharacterized protein [Source:UniProtKB/TrEMBL;Acc:Q69YY3]	protein_coding	protein_coding	KNOWN	KNOWN
ENSG00000125148	4.9016248707876	0.204013980335325	1722.64860417849	2.29326007666431	0.469144290578164	4.88817645811728	1,02E-06	5,992361925	3.22098627813171e-05	MT2A	metallothionein 2A [Source:HGNC Symbol;Acc:HGNC:7406]	protein_coding	processed_transcript	KNOWN	PUTATIVE
ENSG00000139734	4.88830818195189	0.204569753538064	571.737813038433	2.28933524230848	0.779822225767854	2.93571427776924	0,003327807	2,477841888	0.0282625771168233	DIAPH3	diaphanous-related formin 3 [Source:HGNC Symbol;Acc:HGNC:15480]	protein_coding	protein_coding	KNOWN	PUTATIVE	AUDITORY NEUROPATHY AUTOSOMAL DOMINANT 1
ENSG00000163507	4.87588397688653	0.205091016262972	187.290460074211	2.28566379700777	0.429828700702828	5.31761558330191	1,05E-07	6,978248971	4.161263350633e-06	KIAA1524	KIAA1524 [Source:HGNC Symbol;Acc:HGNC:29302]	protein_coding	protein_coding	KNOWN	KNOWN
ENSG00000241749	4.86901173191597	0.205380486854259	77.4171655808036	2.28362897679447	0.509704953595963	4.48029582738699	7,45E-06	5,127612628	0.000181969378737939	RPSAP52	ribosomal protein SA pseudogene 52 [Source:HGNC Symbol;Acc:HGNC:35752]	transcribed_processed_pseudogene	TEC	KNOWN	KNOWN
ENSG00000274641	4.85004172001128	0.206183793404085	201.948693645026	2.27799715740172	0.700681809788439	3.25111502193775	0,001149533	2,939478403	0.0124031035994745	HIST1H2BO	histone cluster 1. H2bo [Source:HGNC Symbol;Acc:HGNC:4758]	protein_coding	protein_coding	KNOWN	KNOWN
ENSG00000157680	4.821159081051	0.207419000947383	465.116332100306	2.26938003430934	0.51973752421091	4.36639636084544	1,26E-05	4,898551334	0.000286588591860071	DGKI	diacylglycerol kinase. iota [Source:HGNC Symbol;Acc:HGNC:2855]	protein_coding	protein_coding	KNOWN	KNOWN
ENSG00000119139	4.8096518804672	0.20791525558454	491.763682884034	2.26593247642801	0.734527460657189	3.08488463372174	0,002036311	2,691155845	0.0192731712583826	TJP2	tight junction protein 2 [Source:HGNC Symbol;Acc:HGNC:11828]	protein_coding	protein_coding	KNOWN	KNOWN	HYPERCHOLANEMIA FAMILIAL
ENSG00000225339	4.75692860413751	0.210219678119662	56.0214711544273	2.25003037231956	0.626497540968071	3.59144326223976	0,000328852	3,48299981	0.00452002836077242	RP11-513I15.6		processed_transcript	antisense	NOVEL	KNOWN
ENSG00000145777	4.74975973936308	0.210536964999012	26.307014296631	2.24785453837074	0.783167426379207	2.87020943754413	0,004102	2,387004341	0.0327448554954625	TSLP	thymic stromal lymphopoietin [Source:HGNC Symbol;Acc:HGNC:30743]	protein_coding	protein_coding	KNOWN	PUTATIVE
ENSG00000166582	4.67367837284477	0.213964231216733	63.0864297015435	2.22455845601476	0.750390423080665	2.96453471098688	0,00303141	2,518355261	0.0264138091212045	CENPV	centromere protein V [Source:HGNC Symbol;Acc:HGNC:29920]	protein_coding	retained_intron	KNOWN	KNOWN
ENSG00000082438	4.62814727043735	0.216069183102184	1101.32452564551	2.2104347726021	0.660957690660818	3.34429087343266	0,000824932	3,083581866	0.00959482244803587	COBLL1	cordon-bleu WH2 repeat protein-like 1 [Source:HGNC Symbol;Acc:HGNC:23571]	protein_coding	protein_coding	KNOWN	KNOWN
ENSG00000096696	4.62494932788025	0.216218585136008	6910.63161530496	2.20943755918217	0.733616448001919	3.01170668296738	0,002597835	2,585388462	0.023409456030189	DSP	desmoplakin [Source:HGNC Symbol;Acc:HGNC:3052]	protein_coding	retained_intron	KNOWN	KNOWN	SKIN FRAGILITY-WOOLLY HAIR SYNDROME
ENSG00000173546	4.62483751575104	0.21622381253271	4066.80608546148	2.20940268036668	0.705228736484031	3.13288804903473	0,001730954	2,761714348	0.0170857512328018	CSPG4	chondroitin sulfate proteoglycan 4 [Source:HGNC Symbol;Acc:HGNC:2466]	protein_coding	protein_coding	KNOWN	KNOWN
ENSG00000100065	4.61737884783088	0.216573088965783	192.128075997122	2.20707410783974	0.695979100095707	3.17117871432668	0,001518217	2,818666126	0.0154595189647314	CARD10	caspase recruitment domain family. member 10 [Source:HGNC Symbol;Acc:HGNC:16422]	protein_coding	processed_transcript	KNOWN	KNOWN
ENSG00000101412	4.61677875567393	0.216601239288545	93.8399044061689	2.2068865975075	0.611758826266664	3.6074454552218	0,000309227	3,509723272	0.00429055121103435	E2F1	E2F transcription factor 1 [Source:HGNC Symbol;Acc:HGNC:3113]	protein_coding	protein_coding	KNOWN	KNOWN
ENSG00000196584	4.59831181491597	0.217471115542058	50.2560382704961	2.20110429958809	0.587812862384989	3.74456640954971	0,000180706	3,743028446	0.00274362500379919	XRCC2	X-ray repair complementing defective repair in Chinese hamster cells 2 [Source:HGNC Symbol;Acc:HGNC:12829]	protein_coding	protein_coding	KNOWN	KNOWN	Hereditary breast cancer
ENSG00000276043	4.57825279955093	0.218423936768648	209.30492927199	2.1947971270677	0.601338208686695	3.64985476619068	0,000262389	3,581055002	0.00373393843361603	UHRF1	ubiquitin-like with PHD and ring finger domains 1 [Source:HGNC Symbol;Acc:HGNC:12556]	protein_coding	protein_coding	KNOWN	KNOWN
ENSG00000077152	4.54536723202441	0.220004226051197	138.554535775477	2.18439685820767	0.569493225632855	3.83568541272855	0,000125215	3,902345028	0.0020477989831269	UBE2T	ubiquitin-conjugating enzyme E2T [Source:HGNC Symbol;Acc:HGNC:25009]	protein_coding	retained_intron	KNOWN	KNOWN
ENSG00000163535	4.51903126787648	0.221286364426928	213.420498346769	2.17601353927364	0.490301082363191	4.43811693987196	9,07E-06	5,042156648	0.000214982456165846	SGOL2	shugoshin-like 2 (S. pombe) [Source:HGNC Symbol;Acc:HGNC:30812]	protein_coding	processed_transcript	KNOWN	KNOWN
ENSG00000258017	4.51469490033544	0.22149891013138	46.6307801996834	2.17462849476134	0.793432426150136	2.7407860116242	0,006129241	2,212593294	0.0444356188792217	RP11-386G11.10		antisense	antisense	NOVEL	KNOWN
ENSG00000156453	4.5130014856968	0.221582023220983	324.473473404662	2.17408725349103	0.67433820824368	3.22403094902995	0,001263997	2,898253826	0.0134046963903557	PCDH1	protocadherin 1 [Source:HGNC Symbol;Acc:HGNC:8655]	protein_coding	protein_coding	KNOWN	PUTATIVE
ENSG00000277775	4.5109395997184	0.22168330519487	201.582757773979	2.17342796888367	0.758960930529262	2.86368886915961	0,004187391	2,378056493	0.0332780860388025	HIST1H3F	histone cluster 1. H3f [Source:HGNC Symbol;Acc:HGNC:4773]	protein_coding	protein_coding	KNOWN	KNOWN
ENSG00000102547	4.49699993681385	0.222370472326158	798.461900977802	2.168962863736	0.387649806251781	5.59516044831259	2,20E-08	7,656753274	1.02919155162555e-06	CAB39L	calcium binding protein 39-like [Source:HGNC Symbol;Acc:HGNC:20290]	protein_coding	protein_coding	KNOWN	KNOWN
ENSG00000164211	4.49233099287262	0.222601585142895	1170.68539566553	2.16746422875892	0.382707264160481	5.66350428051984	1,48E-08	7,828822335	7.306316713332e-07	STARD4	StAR-related lipid transfer (START) domain containing 4 [Source:HGNC Symbol;Acc:HGNC:18058]	protein_coding	retained_intron	KNOWN	KNOWN
ENSG00000234155	4.48640317562356	0.222895705279767	13.4718955018557	2.16555927564848	0.71760767708268	3.01774819975759	0,002546604	2,594038572	0.0230986739058201	RP11-30P6.6		lincRNA	lincRNA	NOVEL	KNOWN
ENSG00000111696	4.4854060760132	0.222945254688922	327.738056153908	2.16523860216363	0.609894596705309	3.55018492352678	0,000384961	3,414583677	0.00514087944062946	NT5DC3	5'-nucleotidase domain containing 3 [Source:HGNC Symbol;Acc:HGNC:30826]	protein_coding	processed_transcript	KNOWN	KNOWN
ENSG00000178038	4.42766536821026	0.22585265977411	147.096660010729	2.14654619098431	0.694198461217545	3.09212179355672	0,001987313	2,701733741	0.018942972819872	ALS2CL	ALS2 C-terminal like [Source:HGNC Symbol;Acc:HGNC:20605]	protein_coding	processed_transcript	KNOWN	KNOWN
ENSG00000134769	4.42610280145166	0.225932393543147	230.1635911228	2.14603695981993	0.762000571936727	2.81631935572632	0,004857735	2,313566157	0.0372989787433353	DTNA	dystrobrevin. alpha [Source:HGNC Symbol;Acc:HGNC:3057]	protein_coding	protein_coding	KNOWN	KNOWN	LEFT VENTRICULAR NONCOMPACTION 1
ENSG00000197461	4.42406539960321	0.226036441524958	812.483100565408	2.14537271264898	0.769852720134235	2.78673135333588	0,00532426	2,273740765	0.0401350025303576	PDGFA	platelet-derived growth factor alpha polypeptide [Source:HGNC Symbol;Acc:HGNC:8799]	protein_coding	processed_transcript	KNOWN	KNOWN
ENSG00000102172	4.41325170895987	0.22659029349488	1485.72696247788	2.14184203349386	0.446845828138614	4.79324612342458	1,64E-06	5,78488059	4.87740371710709e-05	SMS	spermine synthase [Source:HGNC Symbol;Acc:HGNC:11123]	protein_coding	protein_coding	KNOWN	KNOWN	MENTAL RETARDATION X-LINKED SYNDROMIC SNYDER-ROBINSON TYPE
ENSG00000114268	4.41048838255467	0.226732260299204	367.75955656433	2.14093841725174	0.699465103620242	3.06082234291721	0,0022073	2,656138593	0.0205652974358172	PFKFB4	6-phosphofructo-2-kinase/fructose-2.6-biphosphatase 4 [Source:HGNC Symbol;Acc:HGNC:8875]	protein_coding	processed_transcript	KNOWN	KNOWN
ENSG00000164087	4.39820840485213	0.227365306040704	95.4364284432904	2.13691596652194	0.551799872226329	3.87262859974975	0,000107668	3,967914028	0.00181046046177925	POC1A	POC1 centriolar protein A [Source:HGNC Symbol;Acc:HGNC:24488]	protein_coding	protein_coding	KNOWN	PUTATIVE	SHORT STATURE ONYCHODYSPLASIA FACIAL DYSMORPHISM AND HYPOTRICHOSIS;
ENSG00000090530	4.39453381035772	0.227555422976391	394.377502199259	2.13571012665237	0.71509576495091	2.98660715295801	0,00282092	2,549609291	0.0249408309038887	P3H2	prolyl 3-hydroxylase 2 [Source:HGNC Symbol;Acc:HGNC:19317]	protein_coding	protein_coding	KNOWN	PUTATIVE	MYOPIA HIGH WITH CATARACT AND VITREORETINAL DEGENERATION
ENSG00000152078	4.38539306983275	0.228029730534084	68.9290531925426	2.13270615954196	0.610119501424918	3.49555481272289	0,000473077	3,325067912	0.00610152269268709	TMEM56	transmembrane protein 56 [Source:HGNC Symbol;Acc:HGNC:26477]	protein_coding	processed_transcript	KNOWN	KNOWN
ENSG00000154917	4.35610633566495	0.22956280745781	116.476103896826	2.12303917170038	0.582309615363989	3.64589406680725	0,000266464	3,574361888	0.00377525445707902	RAB6B	RAB6B. member RAS oncogene family [Source:HGNC Symbol;Acc:HGNC:14902]	protein_coding	protein_coding	KNOWN	KNOWN
ENSG00000229715	4.35098005113797	0.229833276238179	24.7137670399315	2.12134040226334	0.571258986570952	3.71344775685181	0,000204455	3,68940293	0.00303274451453721	EEF1DP3	eukaryotic translation elongation factor 1 delta pseudogene 3 [Source:HGNC Symbol;Acc:HGNC:30486]	transcribed_unprocessed_pseudogene	transcribed_unprocessed_pseudogene	KNOWN	KNOWN
ENSG00000159217	4.34780196931291	0.230001275830424	394.929200800165	2.1202862309824	0.553361809503662	3.83164539830494	0,000127289	3,895208739	0.0020754051856911	IGF2BP1	insulin-like growth factor 2 mRNA binding protein 1 [Source:HGNC Symbol;Acc:HGNC:28866]	protein_coding	retained_intron	KNOWN	KNOWN
ENSG00000168496	4.33501996681101	0.230679444998182	385.759170435475	2.11603863841894	0.347281790026376	6.09314596730863	1,11E-09	8,955801288	7.52521560668619e-08	FEN1	flap structure-specific endonuclease 1 [Source:HGNC Symbol;Acc:HGNC:3650]	protein_coding	protein_coding	KNOWN	PUTATIVE
ENSG00000157064	4.32749771151612	0.231080422605158	119.93533427645	2.11353305666061	0.775893503292762	2.72399890924609	0,006449672	2,190462374	0.0461021318931173	NMNAT2	nicotinamide nucleotide adenylyltransferase 2 [Source:HGNC Symbol;Acc:HGNC:16789]	protein_coding	processed_transcript	KNOWN	KNOWN
ENSG00000216775	4.32408113019193	0.231263005917656	247.977646969314	2.11239359176533	0.507478396388321	4.16252909837946	3,15E-05	4,502045275	0.000629054487630365	RP1-152L7.5		transcribed_unprocessed_pseudogene	transcribed_unprocessed_pseudogene	KNOWN	KNOWN
ENSG00000110092	4.31753599305371	0.231613587381519	17168.3914246298	2.11020820480311	0.527162923881259	4.00295261523062	6,26E-05	4,203725232	0.00113482889175744	CCND1	cyclin D1 [Source:HGNC Symbol;Acc:HGNC:1582]	protein_coding	retained_intron	KNOWN	KNOWN	MYELOMA MULTIPLE AMYLOIDOSIS SYSTEMIC INCLUDED
ENSG00000124406	4.28931074055169	0.233137690525863	50.5792941896492	2.10074583628445	0.750593432357241	2.79877993294858	0,005129608	2,289915784	0.0389226860554527	ATP8A1	ATPase. aminophospholipid transporter (APLT). class I. type 8A. member 1 [Source:HGNC Symbol;Acc:HGNC:13531]	protein_coding	protein_coding	KNOWN	PUTATIVE
ENSG00000162616	4.28715610388179	0.233254860744295	2321.55243219011	2.10002094950756	0.415698854110742	5.05178431150574	4,38E-07	6,358821662	1.50661076662104e-05	DNAJB4	DnaJ (Hsp40) homolog. subfamily B. member 4 [Source:HGNC Symbol;Acc:HGNC:14886]	protein_coding	processed_transcript	KNOWN	KNOWN
ENSG00000274483	4.28292383488862	0.233485356861595	17.9941406117934	2.09859602137896	0.708687827777327	2.96124180368786	0,003064013	2,513709426	0.0266369033988443	AC132812.1		miRNA	miRNA	NOVEL	NOVEL
ENSG00000152495	4.26861334371814	0.234268114602519	87.6345911654752	2.09376748740074	0.723430002697309	2.89422263328052	0,003800986	2,420103781	0.0309555491695892	CAMK4	calcium/calmodulin-dependent protein kinase IV [Source:HGNC Symbol;Acc:HGNC:1464]	protein_coding	processed_transcript	KNOWN	KNOWN
ENSG00000160957	4.2549712470332	0.235019214453507	89.1544392856365	2.08914938293291	0.48618268351997	4.29704605644825	1,73E-05	4,761729924	0.000379657467448374	RECQL4	RecQ protein-like 4 [Source:HGNC Symbol;Acc:HGNC:9949]	protein_coding	retained_intron	KNOWN	KNOWN	Rothmund-Thomson syndrome (RTS)
ENSG00000139304	4.24607436982405	0.2355116545077	64.1988774518258	2.08612964021096	0.668525974694353	3.12049152789423	0,001805495	2,74340373	0.0176484936791596	PTPRQ	protein tyrosine phosphatase. receptor type. Q [Source:HGNC Symbol;Acc:HGNC:9679]	protein_coding	protein_coding	KNOWN	KNOWN	Deafness autosomal recessive 84
ENSG00000179431	4.22733078188888	0.236555891080086	444.862379852452	2.07974700537071	0.339961606687919	6.11759376487444	9,50E-10	9,022281584	6.56796873622936e-08	FJX1	four jointed box 1 (Drosophila) [Source:HGNC Symbol;Acc:HGNC:17166]	protein_coding	processed_transcript	KNOWN	PUTATIVE
ENSG00000156265	4.19483093953326	0.238388629819553	853.979307085141	2.06861266820698	0.529540662593089	3.90642837148192	9,37E-05	4,028397657	0.0016069609820074	MAP3K7CL	MAP3K7 C-terminal like [Source:HGNC Symbol;Acc:HGNC:16457]	protein_coding	protein_coding	KNOWN	KNOWN
ENSG00000233117	4.1870565911688	0.238831259675154	166.939936178725	2.06593641730125	0.684570013242424	3.01785993738765	0,002545665	2,594198695	0.0230986739058201	LINC00702	long intergenic non-protein coding RNA 702 [Source:HGNC Symbol;Acc:HGNC:44676]	lincRNA	lincRNA	NOVEL	KNOWN
ENSG00000137310	4.1852623318089	0.238933648770301	374.195468687516	2.06531805358528	0.474990990199107	4.34812048270546	1,37E-05	4,862300453	0.000309358523828431	TCF19	transcription factor 19 [Source:HGNC Symbol;Acc:HGNC:11629]	protein_coding	processed_transcript	KNOWN	PUTATIVE
ENSG00000111206	4.17858319903626	0.239315565196988	303.567794239044	2.0630138613949	0.536380976565124	3.84617268607479	0,000119977	3,920901205	0.00198226978400778	FOXM1	forkhead box M1 [Source:HGNC Symbol;Acc:HGNC:3818]	protein_coding	protein_coding	KNOWN	KNOWN
ENSG00000111674	4.17011824670385	0.239801353544452	784.340935003934	2.06008829290604	0.704625747858497	2.92366309231117	0,003459389	2,46100054	0.0290199595598254	ENO2	enolase 2 (gamma. neuronal) [Source:HGNC Symbol;Acc:HGNC:3353]	protein_coding	protein_coding	KNOWN	KNOWN
ENSG00000162063	4.16532533512833	0.240077285576348	233.018976225529	2.05842918251663	0.415663714341789	4.9521502875857	7,34E-07	6,134316469	2.38380340432512e-05	CCNF	cyclin F [Source:HGNC Symbol;Acc:HGNC:1591]	protein_coding	nonsense_mediated_decay	KNOWN	KNOWN
ENSG00000165304	4.16073953118005	0.240341889345903	266.777716301285	2.05683997623734	0.565887143119906	3.63471763097031	0,000278285	3,555509796	0.00391861648144173	MELK	maternal embryonic leucine zipper kinase [Source:HGNC Symbol;Acc:HGNC:16870]	protein_coding	protein_coding	KNOWN	KNOWN
ENSG00000109062	4.14472768980134	0.241270374037029	222.028847863322	2.05127731921718	0.674836076529766	3.03966754380639	0,002368394	2,625545995	0.0217765202867683	SLC9A3R1	solute carrier family 9. subfamily A (NHE3. cation proton antiporter 3). member 3 regulator 1 [Source:HGNC Symbol;Acc:HGNC:11075]	protein_coding	nonsense_mediated_decay	KNOWN	KNOWN	NEPHROLITHIASIS/OSTEOPOROSIS HYPOPHOSPHATEMIC 2
ENSG00000067057	4.12695681098916	0.242309296122805	2948.97504956482	2.04507834047778	0.642153327973071	3.18471967891685	0,001448943	2,838948731	0.0149048665859951	PFKP	phosphofructokinase. platelet [Source:HGNC Symbol;Acc:HGNC:8878]	protein_coding	protein_coding	KNOWN	PUTATIVE
ENSG00000013810	4.12127817299413	0.242643169915777	200.509076012918	2.04309184417046	0.561961112268082	3.63564630998133	0,000277285	3,55707431	0.00391037619952552	TACC3	transforming. acidic coiled-coil containing protein 3 [Source:HGNC Symbol;Acc:HGNC:11524]	protein_coding	protein_coding	KNOWN	KNOWN	Gliosarcoma
ENSG00000196747	4.1197012747241	0.242736046454478	215.353906645003	2.04253972937479	0.757418563783822	2.69671199920281	0,007002781	2,154729477	0.048919251299828	HIST1H2AI	histone cluster 1. H2ai [Source:HGNC Symbol;Acc:HGNC:4725]	protein_coding	protein_coding	KNOWN	KNOWN
ENSG00000140525	4.11188441866267	0.243197497347271	354.659959921602	2.03979971225413	0.357867362862024	5.69987633390469	1,20E-08	7,92120121	6.21021996024945e-07	FANCI	Fanconi anemia. complementation group I [Source:HGNC Symbol;Acc:HGNC:25568]	protein_coding	processed_transcript	KNOWN	KNOWN	FANCONI ANEMIA COMPLEMENTATION GROUP I
ENSG00000114948	4.09384186027454	0.244269327963963	211.072070716865	2.03345537402616	0.610104278299765	3.33296363646717	0,000859262	3,065874535	0.00990117815385114	ADAM23	ADAM metallopeptidase domain 23 [Source:HGNC Symbol;Acc:HGNC:202]	protein_coding	protein_coding	KNOWN	KNOWN
ENSG00000073111	4.01645847835675	0.248975560282433	348.959848761062	2.00592396219165	0.4128014180123	4.85929523171327	1,18E-06	5,928838661	3.64944292936898e-05	MCM2	minichromosome maintenance complex component 2 [Source:HGNC Symbol;Acc:HGNC:6944]	protein_coding	processed_transcript	KNOWN	KNOWN
ENSG00000051180	4.00076525296265	0.249952180838273	77.974247149606	2.00027598026506	0.590696468231377	3.38630089706504	0,000708417	3,149711261	0.00849098456554351	RAD51	RAD51 recombinase [Source:HGNC Symbol;Acc:HGNC:9817]	protein_coding	nonsense_mediated_decay	KNOWN	KNOWN	MIRROR MOVEMENTS 2
ENSG00000226287	3.97331423324389	0.251679062187734	16.1145757952872	1.9903428948143	0.734986276000244	2.7080000808255	0,006769001	2,169475448	0.0477661110646048	TMEM191A	transmembrane protein 191A (pseudogene) [Source:HGNC Symbol;Acc:HGNC:25317]	processed_transcript	retained_intron	KNOWN	KNOWN
ENSG00000040275	3.94347363229605	0.253583539093619	1054.83656911438	1.97946699625062	0.304096317293964	6.50934221718018	7,55E-11	10,12216471	6.50222901698056e-09	SPDL1	spindle apparatus coiled-coil protein 1 [Source:HGNC Symbol;Acc:HGNC:26010]	protein_coding	protein_coding	KNOWN	KNOWN
ENSG00000137831	3.93268051663479	0.25427949099097	6683.66701327575	1.9755129892841	0.47875224911495	4.12637850357079	3,69E-05	4,433538286	0.000720448736476531	UACA	uveal autoantigen with coiled-coil domains and ankyrin repeats [Source:HGNC Symbol;Acc:HGNC:15947]	protein_coding	protein_coding	KNOWN	PUTATIVE
ENSG00000110076	3.92571270547159	0.254730815784409	275.921102897585	1.97295459624846	0.534295009387855	3.69263152674566	0,000221945	3,65375368	0.00322973790797496	NRXN2	neurexin 2 [Source:HGNC Symbol;Acc:HGNC:8009]	protein_coding	protein_coding	KNOWN	KNOWN	AUTISM
ENSG00000163710	3.92094815692839	0.2550403524803	367.734401619027	1.97120256655821	0.602727485099473	3.27047067752831	0,001073687	2,969122415	0.0117900610098513	PCOLCE2	procollagen C-endopeptidase enhancer 2 [Source:HGNC Symbol;Acc:HGNC:8739]	protein_coding	retained_intron	KNOWN	KNOWN
ENSG00000173530	3.91842900218346	0.255204317710687	3176.0357925003	1.97027535713606	0.393948861499223	5.00134801668909	5,69E-07	6,244652426	1.89483236531325e-05	TNFRSF10D	tumor necrosis factor receptor superfamily. member 10d. decoy with truncated death domain [Source:HGNC Symbol;Acc:HGNC:11907]	protein_coding	protein_coding	KNOWN	KNOWN
ENSG00000138182	3.90680633714346	0.25596354508096	393.713844311331	1.96598974199009	0.405008503124425	4.85419374364619	1,21E-06	5,917654473	3.72316617283286e-05	KIF20B	kinesin family member 20B [Source:HGNC Symbol;Acc:HGNC:7212]	protein_coding	processed_transcript	KNOWN	KNOWN
ENSG00000134602	3.90664464454618	0.255974139187713	179.672188025046	1.96593003134269	0.640604415003109	3.06886744034249	0,002148719	2,667820354	0.0201063444582479	STK26	serine/threonine protein kinase 26 [Source:HGNC Symbol;Acc:HGNC:18174]	protein_coding	protein_coding	KNOWN	KNOWN
ENSG00000087303	3.89973396404923	0.256427748461504	7770.7555396471	1.96337570811896	0.602337255688524	3.25959533397059	0,001115713	2,952447597	0.0121521413027124	NID2	nidogen 2 (osteonidogen) [Source:HGNC Symbol;Acc:HGNC:13389]	protein_coding	protein_coding	KNOWN	KNOWN
ENSG00000180998	3.86820314955412	0.258517963337905	15.6490125096568	1.95166356398697	0.708193695315362	2.75583301135981	0,005854288	2,23252594	0.0430370269760586	GPR137C	G protein-coupled receptor 137C [Source:HGNC Symbol;Acc:HGNC:25445]	protein_coding	retained_intron	KNOWN	KNOWN
ENSG00000162409	3.86037382249218	0.259042270511103	273.42193575054	1.9487405588256	0.66403132439202	2.93471179331765	0,003338576	2,476438701	0.0283207607745534	PRKAA2	protein kinase. AMP-activated. alpha 2 catalytic subunit [Source:HGNC Symbol;Acc:HGNC:9377]	protein_coding	protein_coding	KNOWN	KNOWN
ENSG00000278463	3.85667778777382	0.259290522835517	150.561877119398	1.94735861876969	0.464462600435069	4.19271350792416	2,76E-05	4,559661769	0.000560636838732405	HIST1H2AB	histone cluster 1. H2ab [Source:HGNC Symbol;Acc:HGNC:4734]	protein_coding	protein_coding	KNOWN	KNOWN
ENSG00000076356	3.85328636633859	0.259518734121545	469.390504435081	1.94608940736898	0.517444300183675	3.76096404323747	0,00016926	3,771446274	0.0026141951142898	PLXNA2	plexin A2 [Source:HGNC Symbol;Acc:HGNC:9100]	protein_coding	processed_transcript	KNOWN	PUTATIVE
ENSG00000197077	3.85199296170373	0.259605874138903	503.876401716231	1.94560506711585	0.701727650119574	2.77259285248959	0,005561165	2,254834207	0.041474448796182	KIAA1671	KIAA1671 [Source:HGNC Symbol;Acc:HGNC:29345]	protein_coding	protein_coding	KNOWN	KNOWN
ENSG00000146054	3.84731118003317	0.259921787764352	24.0487077743016	1.94385052309296	0.703637518329821	2.76257372930732	0,005734761	2,241484692	0.0424550007817581	TRIM7	tripartite motif containing 7 [Source:HGNC Symbol;Acc:HGNC:16278]	protein_coding	protein_coding	KNOWN	KNOWN
ENSG00000171488	3.83830364926586	0.260531758656267	232.241828183487	1.94046884805271	0.625013907841867	3.10468106982295	0,001904843	2,720140823	0.0182895745063717	LRRC8C	leucine rich repeat containing 8 family. member C [Source:HGNC Symbol;Acc:HGNC:25075]	protein_coding	processed_transcript	KNOWN	KNOWN
ENSG00000137309	3.83423362856335	0.26080831187501	1722.46704340296	1.93893824636986	0.404361144606712	4.79506567886412	1,63E-06	5,788821927	4.84227432133207e-05	HMGA1	high mobility group AT-hook 1 [Source:HGNC Symbol;Acc:HGNC:5010]	protein_coding	protein_coding	KNOWN	KNOWN
ENSG00000198826	3.83259529609718	0.260919800485672	496.00562675794	1.93832166442093	0.417730358082177	4.64012640431466	3,48E-06	5,458176062	9.42704441752595e-05	ARHGAP11A	Rho GTPase activating protein 11A [Source:HGNC Symbol;Acc:HGNC:15783]	protein_coding	retained_intron	KNOWN	KNOWN
ENSG00000111252	3.81338744089572	0.262234041386865	2004.11361656939	1.9310731166037	0.343624416018039	5.6197203300662	1,91E-08	7,718360369	9.11573124315293e-07	SH2B3	SH2B adaptor protein 3 [Source:HGNC Symbol;Acc:HGNC:29605]	protein_coding	protein_coding	KNOWN	PUTATIVE	DIABETES MELLITUS INSULIN-DEPENDENT SUSCEPTIBILITY TO
ENSG00000180834	3.80809484255191	0.262598501703774	35.9984862965403	1.929069410152	0.617279339389876	3.12511578964996	0,001777351	2,750226838	0.0174262596223938	MAP6D1	MAP6 domain containing 1 [Source:HGNC Symbol;Acc:HGNC:25753]	protein_coding	processed_transcript	KNOWN	PUTATIVE
ENSG00000185634	3.79625225136383	0.263417690339398	48.6061446759891	1.92457585898193	0.691674066497173	2.78248954558685	0,00539436	2,268060048	0.0405005914135256	SHC4	SHC (Src homology 2 domain containing) family. member 4 [Source:HGNC Symbol;Acc:HGNC:16743]	protein_coding	retained_intron	KNOWN	KNOWN
ENSG00000161800	3.78213582217002	0.264400869513524	665.560845303493	1.91920117356072	0.454618145324252	4.22156746997388	2,43E-05	4,615092534	0.000501693633886802	RACGAP1	Rac GTPase activating protein 1 [Source:HGNC Symbol;Acc:HGNC:9804]	protein_coding	protein_coding	KNOWN	KNOWN
ENSG00000100297	3.78016869874199	0.264538458384885	461.693675042462	1.91845061947483	0.44801137832508	4.28214708886878	1,85E-05	4,732596969	0.000401853455144373	MCM5	minichromosome maintenance complex component 5 [Source:HGNC Symbol;Acc:HGNC:6948]	protein_coding	processed_transcript	KNOWN	KNOWN
ENSG00000168389	3.77527235863609	0.264881551581957	60.5621064961393	1.91658072822043	0.518934486166331	3.69329998162064	0,000221363	3,654895684	0.00322708659278881	MFSD2A	major facilitator superfamily domain containing 2A [Source:HGNC Symbol;Acc:HGNC:25897]	protein_coding	protein_coding	KNOWN	KNOWN
ENSG00000139289	3.76281943862446	0.265758167860843	2088.39798012377	1.91181406239251	0.304063432407849	6.28755009194311	3,23E-10	9,49145013	2.42775399938709e-08	PHLDA1	pleckstrin homology-like domain. family A. member 1 [Source:HGNC Symbol;Acc:HGNC:8933]	protein_coding	protein_coding	KNOWN	KNOWN
ENSG00000132688	3.76235792703672	0.265790767224428	1105.81317524731	1.91163710430969	0.611213692373593	3.12760844228803	0,001762348	2,753908347	0.0173424940860442	NES	nestin [Source:HGNC Symbol;Acc:HGNC:7756]	protein_coding	protein_coding	KNOWN	KNOWN
ENSG00000105486	3.75795399946728	0.26610224610034	222.958804723744	1.90994740705956	0.387488101107311	4.92904788973281	8,26E-07	6,082855311	2.65160941844727e-05	LIG1	ligase I. DNA. ATP-dependent [Source:HGNC Symbol;Acc:HGNC:6598]	protein_coding	protein_coding	KNOWN	KNOWN
ENSG00000100116	3.74969592015449	0.266688291875892	204.170225231864	1.90677360566918	0.676616872420691	2.81809940512927	0,004830885	2,315973291	0.0371992008833122	GCAT	glycine C-acetyltransferase [Source:HGNC Symbol;Acc:HGNC:4188]	protein_coding	protein_coding	KNOWN	NOVEL
ENSG00000138190	3.74158784450265	0.26726620930984	185.707331216015	1.90365064691626	0.568612475784864	3.34788758246751	0,0008143	3,089215376	0.00948486218410549	EXOC6	exocyst complex component 6 [Source:HGNC Symbol;Acc:HGNC:23196]	protein_coding	protein_coding	KNOWN	KNOWN
ENSG00000100479	3.73300445137791	0.267880741377333	43.6715231382374	1.900337228967	0.577907874071387	3.28830478736868	0,001007927	2,996571106	0.0112209323595466	POLE2	polymerase (DNA directed). epsilon 2. accessory subunit [Source:HGNC Symbol;Acc:HGNC:9178]	protein_coding	protein_coding	KNOWN	PUTATIVE
ENSG00000109846	3.72859505730142	0.26819753409311	4345.55110023446	1.89863212225346	0.468449647471545	4.05301217004073	5,06E-05	4,296172569	0.000940541841876577	CRYAB	crystallin. alpha B [Source:HGNC Symbol;Acc:HGNC:2389]	protein_coding	protein_coding	KNOWN	KNOWN	Myopathy myofibrillar fatal infantile hypertonic alpha-B crystallin-related
ENSG00000104356	3.70157737666411	0.270155098284399	305.960072422411	1.88814018656549	0.380954564336761	4.95633958304903	7,18E-07	6,143672228	2.34719641874768e-05	POP1	processing of precursor 1. ribonuclease P/MRP subunit (S. cerevisiae) [Source:HGNC Symbol;Acc:HGNC:30129]	protein_coding	retained_intron	KNOWN	KNOWN	Anauxetic dysplasia
ENSG00000108106	3.70094601666619	0.270201185182593	474.576401917984	1.88789409212125	0.464740629025587	4.0622531670613	4,86E-05	4,313351878	0.000908258430876789	UBE2S	ubiquitin-conjugating enzyme E2S [Source:HGNC Symbol;Acc:HGNC:17895]	protein_coding	processed_transcript	KNOWN	KNOWN
ENSG00000010278	3.68338573680677	0.271489350139833	888.122822528106	1.88103248912955	0.625123812601712	3.00905588814615	0,002620609	2,581597765	0.0235445571778131	CD9	CD9 molecule [Source:HGNC Symbol;Acc:HGNC:1709]	protein_coding	protein_coding	KNOWN	KNOWN
ENSG00000165912	3.67918417299485	0.27179938621719	703.506380490613	1.87938589670118	0.32126886058055	5.84988502559827	4,92E-09	8,308111767	2.7902201725685e-07	PACSIN3	protein kinase C and casein kinase substrate in neurons 3 [Source:HGNC Symbol;Acc:HGNC:8572]	protein_coding	protein_coding	KNOWN	KNOWN
ENSG00000134363	3.66740959816903	0.272672024553585	5009.44517765879	1.87476140383168	0.400290412785464	4.68350313660012	2,82E-06	5,549730661	7.90078194491469e-05	FST	follistatin [Source:HGNC Symbol;Acc:HGNC:3971]	protein_coding	protein_coding	KNOWN	NOVEL
ENSG00000196787	3.65858083923123	0.273330027117873	368.08238624447	1.87128413669303	0.636439009825057	2.94024110371142	0,003279569	2,48418317	0.0280137040793357	HIST1H2AG	histone cluster 1. H2ag [Source:HGNC Symbol;Acc:HGNC:4737]	protein_coding	protein_coding	KNOWN	KNOWN
ENSG00000276410	3.65457777519326	0.273629420828818	190.172045204291	1.86970473673271	0.551602232405977	3.38958877772745	0,000699975	3,154917225	0.00841485347829662	HIST1H2BB	histone cluster 1. H2bb [Source:HGNC Symbol;Acc:HGNC:4751]	protein_coding	protein_coding	KNOWN	KNOWN
ENSG00000181938	3.65416502764236	0.273660327991588	74.7599598008947	1.8695417897358	0.50598363094944	3.69486614859011	0,000220003	3,657572083	0.00321016551840612	GINS3	GINS complex subunit 3 (Psf3 homolog) [Source:HGNC Symbol;Acc:HGNC:25851]	protein_coding	retained_intron	KNOWN	KNOWN
ENSG00000165046	3.62746005610971	0.275674985949385	38.9575912588736	1.85895972809775	0.624681667363074	2.97585126188327	0,002921765	2,53435467	0.0256774236306497	LETM2	leucine zipper-EF-hand containing transmembrane protein 2 [Source:HGNC Symbol;Acc:HGNC:14648]	protein_coding	retained_intron	KNOWN	KNOWN
ENSG00000158023	3.62679842663991	0.275725276777089	97.5924921908501	1.85869656417551	0.572127276784572	3.24874663312964	0,001159147	2,935861582	0.0124817478851391	WDR66	WD repeat domain 66 [Source:HGNC Symbol;Acc:HGNC:28506]	protein_coding	processed_transcript	KNOWN	PUTATIVE
ENSG00000163249	3.61095398731693	0.27693512670402	651.163313965091	1.85238003682141	0.50119780251046	3.6959061423314	0,000219104	3,659349869	0.00320285382100443	CCNYL1	cyclin Y-like 1 [Source:HGNC Symbol;Acc:HGNC:26868]	protein_coding	processed_transcript	KNOWN	PUTATIVE
ENSG00000226380	3.60721555681056	0.277222135536636	202.732160633932	1.8508856370012	0.639079163844008	2.89617584442635	0,003777407	2,422806255	0.0307946580989481	AC058791.1		lincRNA	lincRNA	NOVEL	KNOWN
ENSG00000186638	3.60522098873498	0.27737550711167	54.6381323481564	1.85008769485598	0.515525939923142	3.58873831864175	0,000332282	3,478492975	0.0045516439797612	KIF24	kinesin family member 24 [Source:HGNC Symbol;Acc:HGNC:19916]	protein_coding	protein_coding	KNOWN	KNOWN
ENSG00000142627	3.59457671288581	0.278196872642948	1304.49246365335	1.84582189300818	0.491868847452923	3.75267086453334	0,000174961	3,757059982	0.00268678621484097	EPHA2	EPH receptor A2 [Source:HGNC Symbol;Acc:HGNC:3386]	protein_coding	processed_transcript	KNOWN	KNOWN	Cataract 6 multiple types
ENSG00000048052	3.59255678139793	0.278353290107465	692.722107692732	1.84501095907477	0.636660822293535	2.8979495745132	0,00375611	2,425261726	0.0306820598077906	HDAC9	histone deacetylase 9 [Source:HGNC Symbol;Acc:HGNC:14065]	protein_coding	protein_coding	KNOWN	KNOWN	PETERS ANOMALY
ENSG00000274997	3.57262840582119	0.279905964575161	366.785402650824	1.83698586495645	0.40473906892259	4.53869173007311	5,66E-06	5,247150461	0.000143823171824065	HIST1H2AH	histone cluster 1. H2ah [Source:HGNC Symbol;Acc:HGNC:13671]	protein_coding	protein_coding	NOVEL	KNOWN
ENSG00000278828	3.5598587063654	0.280910025505196	307.937781868165	1.83181998060986	0.643933908412102	2.84473290920027	0,004444868	2,352141164	0.0349109572462467	HIST1H3H	histone cluster 1. H3h [Source:HGNC Symbol;Acc:HGNC:4775]	protein_coding	protein_coding	KNOWN	KNOWN
ENSG00000104889	3.55001439584711	0.281688998548801	164.493235664788	1.82782487497651	0.481377250474616	3.79707365309507	0,000146414	3,834416513	0.00232602358039183	RNASEH2A	ribonuclease H2. subunit A [Source:HGNC Symbol;Acc:HGNC:18518]	protein_coding	retained_intron	KNOWN	KNOWN	AICARDI-GOUTIERES SYNDROME 4
ENSG00000116711	3.54718614683907	0.281913595341228	328.754914049988	1.82667504103572	0.649067117785281	2.8143083989043	0,004888231	2,310848299	0.0374438942712497	PLA2G4A	phospholipase A2. group IVA (cytosolic. calcium-dependent) [Source:HGNC Symbol;Acc:HGNC:9035]	protein_coding	processed_transcript	KNOWN	KNOWN
ENSG00000105290	3.50701846322775	0.285142496535257	194.063576848407	1.8102450258964	0.670434000072141	2.70010922134261	0,006931672	2,159162023	0.0485699422514364	APLP1	amyloid beta (A4) precursor-like protein 1 [Source:HGNC Symbol;Acc:HGNC:597]	protein_coding	processed_transcript	KNOWN	PUTATIVE
ENSG00000170379	3.49601455258473	0.286039999250193	122.820831074738	1.80571119024415	0.612853620392657	2.94639883025775	0,003214976	2,492822305	0.0276101139108087	TCAF2	TRPM8 channel-associated factor 2 [Source:HGNC Symbol;Acc:HGNC:26878]	protein_coding	protein_coding	KNOWN	KNOWN
ENSG00000108639	3.47657800573913	0.287639166545149	348.961190667784	1.79766796037149	0.531727111527259	3.38080929371482	0,000722727	3,141025812	0.00862400501959438	SYNGR2	synaptogyrin 2 [Source:HGNC Symbol;Acc:HGNC:11499]	protein_coding	processed_transcript	KNOWN	KNOWN
ENSG00000128805	3.47187768534418	0.288028580102719	860.100142517243	1.79571612236311	0.556798561690109	3.22507320585094	0,001259405	2,899834723	0.0133647883957159	ARHGAP22	Rho GTPase activating protein 22 [Source:HGNC Symbol;Acc:HGNC:30320]	protein_coding	retained_intron	KNOWN	KNOWN
ENSG00000064703	3.45023822401713	0.289835059225474	1069.05687099904	1.7866959771786	0.308374621790744	5.79391380134715	6,88E-09	8,162634057	3.78065375090719e-07	DDX20	DEAD (Asp-Glu-Ala-Asp) box polypeptide 20 [Source:HGNC Symbol;Acc:HGNC:2743]	protein_coding	retained_intron	KNOWN	KNOWN
ENSG00000136261	3.44252744488386	0.290484249148444	1011.12531943021	1.78346815601311	0.2952005086613	6.04154838384572	1,53E-09	8,81632533	9.96098793843687e-08	BZW2	basic leucine zipper and W2 domains 2 [Source:HGNC Symbol;Acc:HGNC:18808]	protein_coding	protein_coding	KNOWN	KNOWN
ENSG00000123975	3.43775837946942	0.290887226389173	285.505759401083	1.78146814953064	0.521051430453652	3.41898715829186	0,000628547	3,201662292	0.00772920798242188	CKS2	CDC28 protein kinase regulatory subunit 2 [Source:HGNC Symbol;Acc:HGNC:2000]	protein_coding	protein_coding	KNOWN	KNOWN
ENSG00000065882	3.43240525400175	0.291340889550885	1622.21172981387	1.77921989765763	0.617816666212033	2.87985092497814	0,003978632	2,400266178	0.0320493026225047	TBC1D1	TBC1 (tre-2/USP6. BUB2. cdc16) domain family. member 1 [Source:HGNC Symbol;Acc:HGNC:11578]	protein_coding	protein_coding	KNOWN	KNOWN
ENSG00000166451	3.41234503601247	0.293053600807192	250.821696767877	1.77076353076432	0.443693565114051	3.99096058629822	6,58E-05	4,181733075	0.00118709109645346	CENPN	centromere protein N [Source:HGNC Symbol;Acc:HGNC:30873]	protein_coding	protein_coding	KNOWN	PUTATIVE
ENSG00000101384	3.40213606590899	0.293932982287355	5320.98067242705	1.76644084167344	0.617439847870993	2.86091163011966	0,004224248	2,374250614	0.0335544417139667	JAG1	jagged 1 [Source:HGNC Symbol;Acc:HGNC:6188]	protein_coding	retained_intron	KNOWN	KNOWN	TETRALOGY OF FALLOT
ENSG00000087253	3.39274869179406	0.294746263529235	1159.02005732636	1.76245457047625	0.482934857590155	3.64946647104933	0,000262786	3,580398544	0.00373543025644301	LPCAT2	lysophosphatidylcholine acyltransferase 2 [Source:HGNC Symbol;Acc:HGNC:26032]	protein_coding	protein_coding	KNOWN	KNOWN
ENSG00000151014	3.39088584816039	0.294908187647342	231.432083971785	1.76166221784465	0.355819005214149	4.95100652868273	7,38E-07	6,131763446	2.39303332462073e-05	CCRN4L	CCR4 carbon catabolite repression 4-like (S. cerevisiae) [Source:HGNC Symbol;Acc:HGNC:14254]	protein_coding	retained_intron	KNOWN	KNOWN
ENSG00000176454	3.38695930178853	0.295250078579904	441.39620196129	1.75999065129601	0.388012189217438	4.53591588152332	5,74E-06	5,241435999	0.000145269842992882	LPCAT4	lysophosphatidylcholine acyltransferase 4 [Source:HGNC Symbol;Acc:HGNC:30059]	protein_coding	protein_coding	KNOWN	KNOWN
ENSG00000100526	3.37183683157664	0.296574256095426	136.974413605327	1.7535347237145	0.605194242156597	2.89747423482717	0,003761806	2,424603564	0.0306830069219224	CDKN3	cyclin-dependent kinase inhibitor 3 [Source:HGNC Symbol;Acc:HGNC:1791]	protein_coding	protein_coding	KNOWN	KNOWN	HEPATOCELLULAR CARCINOMA
ENSG00000174136	3.34750645350091	0.298729819909436	5377.36910467511	1.74308683685647	0.545048908826328	3.19803747632467	0,001383663	2,85896968	0.0143617441020171	RGMB	repulsive guidance molecule family member b [Source:HGNC Symbol;Acc:HGNC:26896]	protein_coding	processed_transcript	KNOWN	KNOWN
ENSG00000198478	3.34455359235555	0.298993564428341	357.973141485822	1.74181366286277	0.546897493577065	3.18489969933886	0,001448042	2,839218879	0.0149048665859951	SH3BGRL2	SH3 domain binding glutamate-rich protein like 2 [Source:HGNC Symbol;Acc:HGNC:15567]	protein_coding	protein_coding	KNOWN	KNOWN
ENSG00000165996	3.33615595645084	0.299746178851856	470.046428835916	1.73818673252932	0.60332521217808	2.88101126464489	0,003964015	2,40186474	0.0319848748277239	HACD1	3-hydroxyacyl-CoA dehydratase 1 [Source:HGNC Symbol;Acc:HGNC:9639]	protein_coding	protein_coding	KNOWN	PUTATIVE	MYOPATHY CONGENITAL WITH FIBER-TYPE DISPROPORTION
ENSG00000101945	3.30759879018748	0.302334129207769	83.9819387738047	1.72578424705123	0.55145483308232	3.12951150941061	0,001750972	2,756720766	0.0172516269393699	SUV39H1	suppressor of variegation 3-9 homolog 1 (Drosophila) [Source:HGNC Symbol;Acc:HGNC:11479]	protein_coding	protein_coding	KNOWN	KNOWN
ENSG00000128944	3.28756407235565	0.304176581198452	406.267899394554	1.71701901180995	0.523835725861927	3.2777814246723	0,001046264	2,980358811	0.0115440158613788	KNSTRN	kinetochore-localized astrin/SPAG5 binding protein [Source:HGNC Symbol;Acc:HGNC:30767]	protein_coding	retained_intron	KNOWN	KNOWN
ENSG00000228716	3.27097705334993	0.305719050818734	265.787942012394	1.70972163862143	0.418267717697233	4.08762514122362	4,36E-05	4,360701214	0.000829845044169932	DHFR	dihydrofolate reductase [Source:HGNC Symbol;Acc:HGNC:2861]	protein_coding	retained_intron	KNOWN	KNOWN	Megaloblastic anemia due to dihydrofolate reductase deficiency
ENSG00000144791	3.24626347526244	0.308046468692489	1158.86928559298	1.69878009755334	0.437376332442668	3.88402382924096	0,000102742	3,988252696	0.00174217701662186	LIMD1	LIM domains containing 1 [Source:HGNC Symbol;Acc:HGNC:6612]	protein_coding	retained_intron	KNOWN	KNOWN
ENSG00000124635	3.21459983425923	0.311080710371044	380.831794323398	1.68463915650763	0.566956023077853	2.97137535881914	0,002964692	2,528020438	0.0259813636346407	HIST1H2BJ	histone cluster 1. H2bj [Source:HGNC Symbol;Acc:HGNC:4761]	protein_coding	protein_coding	KNOWN	KNOWN
ENSG00000092470	3.19619061938118	0.312872453206064	207.678273275226	1.67635345251969	0.328277331310782	5.10651602358946	3,28E-07	6,483923891	1.15672065377179e-05	WDR76	WD repeat domain 76 [Source:HGNC Symbol;Acc:HGNC:25773]	protein_coding	processed_transcript	KNOWN	KNOWN
ENSG00000253953	3.18306819828127	0.314162291759869	232.304650421445	1.67041806751991	0.619519602518173	2.69631188541918	0,007011199	2,154207729	0.0489568264674143	PCDHGB4	protocadherin gamma subfamily B. 4 [Source:HGNC Symbol;Acc:HGNC:8711]	protein_coding	protein_coding	KNOWN	KNOWN
ENSG00000167972	3.18092050802665	0.314374407495135	227.265117690016	1.66944431902967	0.375865776776114	4.4415970332518	8,93E-06	5,049179356	0.000212158058342649	ABCA3	ATP-binding cassette. sub-family A (ABC1). member 3 [Source:HGNC Symbol;Acc:HGNC:33]	protein_coding	protein_coding	KNOWN	PUTATIVE	SURFACTANT METABOLISM DYSFUNCTION PULMONARY 3
ENSG00000011478	3.17854606358337	0.314609252153684	248.245264377839	1.66836699616185	0.525533436868803	3.174616264385	0,001500348	2,82380808	0.0153076507664642	QPCTL	glutaminyl-peptide cyclotransferase-like [Source:HGNC Symbol;Acc:HGNC:25952]	protein_coding	retained_intron	KNOWN	KNOWN
ENSG00000152332	3.14967941702861	0.317492629438267	4655.34246397688	1.65520499464441	0.387466012845766	4.27187144102695	1,94E-05	4,712558119	0.000416341017316531	UHMK1	U2AF homology motif (UHM) kinase 1 [Source:HGNC Symbol;Acc:HGNC:19683]	protein_coding	protein_coding	KNOWN	KNOWN
ENSG00000123473	3.14324181665637	0.318142878699594	235.468884635651	1.65225326617771	0.445543877326019	3.70839630003199	0,000208576	3,68073557	0.0030796989181168	STIL	SCL/TAL1 interrupting locus [Source:HGNC Symbol;Acc:HGNC:10879]	protein_coding	protein_coding	KNOWN	KNOWN	MICROCEPHALY 7 PRIMARY AUTOSOMAL RECESSIVE
ENSG00000110876	3.13638975480296	0.318837924549599	111.97921460235	1.64910485230452	0.509399852391995	3.23734850836882	0,00120646	2,918487159	0.0129221145433784	SELPLG	selectin P ligand [Source:HGNC Symbol;Acc:HGNC:10722]	protein_coding	protein_coding	KNOWN	KNOWN
ENSG00000102781	3.13268174895843	0.319215317780839	2397.21900369123	1.64739821288779	0.389616363915449	4.2282572434388	2,36E-05	4,627993533	0.000491425568258209	KATNAL1	katanin p60 subunit A-like 1 [Source:HGNC Symbol;Acc:HGNC:28361]	protein_coding	protein_coding	KNOWN	KNOWN
ENSG00000138092	3.12273409357902	0.320232197181375	314.305015816836	1.64280972651268	0.331399228090646	4.95719237482148	7,15E-07	6,145577631	2.34167083756076e-05	CENPO	centromere protein O [Source:HGNC Symbol;Acc:HGNC:28152]	protein_coding	protein_coding	KNOWN	KNOWN
ENSG00000033867	3.11855694205958	0.320661132241367	2708.1128504633	1.6408786014786	0.421899530842062	3.8892638685888	0,000100549	3,997623335	0.00170858625765562	SLC4A7	solute carrier family 4. sodium bicarbonate cotransporter. member 7 [Source:HGNC Symbol;Acc:HGNC:11033]	protein_coding	protein_coding	KNOWN	KNOWN
ENSG00000126215	3.11363943459188	0.321167566446587	64.7270806927665	1.63860188724151	0.534631895414414	3.06491606897372	0,002177311	2,662079554	0.0203329282552431	XRCC3	X-ray repair complementing defective repair in Chinese hamster cells 3 [Source:HGNC Symbol;Acc:HGNC:12830]	protein_coding	protein_coding	KNOWN	KNOWN	MELANOMA CUTANEOUS MALIGNANT SUSCEPTIBILITY TO 6
ENSG00000160326	3.10798693689061	0.3217516740918	309.739820876529	1.63598043999957	0.361950646002776	4.51989921296347	6,19E-06	5,208526354	0.000155241274299794	SLC2A6	solute carrier family 2 (facilitated glucose transporter). member 6 [Source:HGNC Symbol;Acc:HGNC:11011]	protein_coding	protein_coding	KNOWN	KNOWN
ENSG00000162426	3.10654531393773	0.321900986125466	65.29175310259	1.63531109845034	0.507928910583075	3.21956688106823	0,001283844	2,891487715	0.0135616028858926	SLC45A1	solute carrier family 45. member 1 [Source:HGNC Symbol;Acc:HGNC:17939]	protein_coding	protein_coding	KNOWN	KNOWN
ENSG00000155189	3.0995360825337	0.322628926836868	436.393406280731	1.63205229888242	0.557485747389364	2.92752291251411	0,003416739	2,466388215	0.0287116567942912	AGPAT5	1-acylglycerol-3-phosphate O-acyltransferase 5 [Source:HGNC Symbol;Acc:HGNC:20886]	protein_coding	processed_transcript	KNOWN	PUTATIVE
ENSG00000131470	3.09041491738453	0.323581145811423	85.7551204274048	1.62780054656572	0.561291953110254	2.90009599736052	0,003730484	2,428234829	0.030539691425792	PSMC3IP	PSMC3 interacting protein [Source:HGNC Symbol;Acc:HGNC:17928]	protein_coding	retained_intron	KNOWN	KNOWN	OVARIAN DYSGENESIS 3
ENSG00000113739	3.09041444913599	0.32358119483928	12783.2100322344	1.62780032797374	0.574446984231564	2.83368243311651	0,004601503	2,337100248	0.0359658511208094	STC2	stanniocalcin 2 [Source:HGNC Symbol;Acc:HGNC:11374]	protein_coding	retained_intron	KNOWN	KNOWN
ENSG00000134222	3.07352130512587	0.325359709832578	128.77828316739	1.61989248562112	0.504714103974292	3.20952490304023	0,001329545	2,876296864	0.0139347072662759	PSRC1	proline/serine-rich coiled-coil 1 [Source:HGNC Symbol;Acc:HGNC:24472]	protein_coding	protein_coding	KNOWN	KNOWN
ENSG00000159259	3.06720761132596	0.326029446558298	117.259593625348	1.61692582219453	0.443785234068164	3.64348720522364	0,000268969	3,570297726	0.00380740077321966	CHAF1B	chromatin assembly factor 1. subunit B (p60) [Source:HGNC Symbol;Acc:HGNC:1911]	protein_coding	processed_transcript	KNOWN	KNOWN
ENSG00000153391	3.05968667327279	0.326830851255221	45.9810228431667	1.61338392152576	0.596413674176997	2.70514240598542	0,006827511	2,16573757	0.0480700962205624	INO80C	INO80 complex subunit C [Source:HGNC Symbol;Acc:HGNC:26994]	protein_coding	retained_intron	KNOWN	KNOWN
ENSG00000064393	3.05584115574625	0.32724214022695	1673.28640422176	1.61156955326467	0.309836581516715	5.20135338885969	1,98E-07	6,703680391	7.32654013783746e-06	HIPK2	homeodomain interacting protein kinase 2 [Source:HGNC Symbol;Acc:HGNC:14402]	protein_coding	protein_coding	KNOWN	KNOWN
ENSG00000174442	3.04102791107601	0.328836179489773	377.39195245747	1.60455905773213	0.365237545847641	4.39319307659972	1,12E-05	4,951955213	0.000257973904300024	ZWILCH	zwilch kinetochore protein [Source:HGNC Symbol;Acc:HGNC:25468]	protein_coding	protein_coding	KNOWN	KNOWN
ENSG00000100036	3.03915650630499	0.329038665144561	265.93657741804	1.60367097069971	0.302300190390525	5.30489566886482	1,13E-07	6,947931767	4.40997790311038e-06	SLC35E4	solute carrier family 35. member E4 [Source:HGNC Symbol;Acc:HGNC:17058]	protein_coding	protein_coding	KNOWN	PUTATIVE
ENSG00000111602	3.0383731301686	0.329123500359717	267.641318020042	1.60329905219302	0.364587597805338	4.39756881979585	1,09E-05	4,960704169	0.000253734550398795	TIMELESS	timeless circadian clock [Source:HGNC Symbol;Acc:HGNC:11813]	protein_coding	retained_intron	KNOWN	KNOWN
ENSG00000125384	3.03209131422926	0.32980537073772	79.2300570261016	1.60031320225636	0.532035599100982	3.00790624717692	0,002630543	2,579954635	0.0236074725870322	PTGER2	prostaglandin E receptor 2 (subtype EP2). 53kDa [Source:HGNC Symbol;Acc:HGNC:9594]	protein_coding	protein_coding	KNOWN	KNOWN
ENSG00000197785	3.02781940705901	0.330270688426336	449.393586319099	1.59827915898608	0.413353527252382	3.86661550854559	0,000110356	3,957203235	0.00184603129569015	ATAD3A	ATPase family. AAA domain containing 3A [Source:HGNC Symbol;Acc:HGNC:25567]	protein_coding	protein_coding	KNOWN	KNOWN
ENSG00000104738	3.0263309921518	0.330433122680006	902.859358516328	1.59756978485195	0.364792531953686	4.3793927915574	1,19E-05	4,924414895	0.000273096776988826	MCM4	minichromosome maintenance complex component 4 [Source:HGNC Symbol;Acc:HGNC:6947]	protein_coding	retained_intron	KNOWN	KNOWN	NATURAL KILLER CELL AND GLUCOCORTICOID DEFICIENCY WITH DNA REPAIR DEFECT
ENSG00000197442	3.01629103289538	0.331532995024054	913.983844081949	1.59277563664973	0.506895025975041	3.14221989767199	0,001676721	2,775539308	0.016693628968999	MAP3K5	mitogen-activated protein kinase kinase kinase 5 [Source:HGNC Symbol;Acc:HGNC:6857]	protein_coding	processed_transcript	KNOWN	KNOWN
ENSG00000103642	3.00719062117153	0.332536285847561	767.491328457205	1.58841632102216	0.36034974920642	4.40798508815463	1,04E-05	4,981562792	0.00024333808527447	LACTB	lactamase. beta [Source:HGNC Symbol;Acc:HGNC:16468]	protein_coding	retained_intron	KNOWN	KNOWN
ENSG00000204520	3.00494170393985	0.332785158091046	715.856487669803	1.58733700283241	0.333634616741518	4.75771075056696	1,96E-06	5,70818556	5.71646051395853e-05	MICA	MHC class I polypeptide-related sequence A [Source:HGNC Symbol;Acc:HGNC:7090]	protein_coding	protein_coding	KNOWN	KNOWN
ENSG00000112029	3.00170942607601	0.333143505268347	203.93883366749	1.58578432677578	0.38255641335471	4.14523001423434	3,39E-05	4,469195053	0.000669347231914126	FBXO5	F-box protein 5 [Source:HGNC Symbol;Acc:HGNC:13584]	protein_coding	protein_coding	KNOWN	KNOWN
ENSG00000109674	2.99837965530374	0.333513468926836	82.725682176021	1.58418306912495	0.464536285697237	3.41024612694615	0,000649043	3,187726676	0.00791478438667633	NEIL3	nei endonuclease VIII-like 3 (E. coli) [Source:HGNC Symbol;Acc:HGNC:24573]	protein_coding	nonsense_mediated_decay	KNOWN	KNOWN
ENSG00000114346	2.99829092534661	0.33352333876153	902.227483099909	1.58414037534432	0.422355893340472	3.75072397549643	0,000176325	3,753686793	0.00269745008551766	ECT2	epithelial cell transforming 2 [Source:HGNC Symbol;Acc:HGNC:3155]	protein_coding	protein_coding	KNOWN	KNOWN
ENSG00000159200	2.99816749867815	0.333537069039967	3237.03821011482	1.58408098460735	0.54537109855874	2.90459283374865	0,003677311	2,4344696	0.0303249960026444	RCAN1	regulator of calcineurin 1 [Source:HGNC Symbol;Acc:HGNC:3040]	protein_coding	protein_coding	KNOWN	KNOWN
ENSG00000172301	2.99096435063496	0.334340327322092	1245.55024824473	1.58061071504815	0.419573528570576	3.76718407482249	0,000165099	3,782254848	0.00256469058420364	COPRS	coordinator of PRMT5. differentiation stimulator [Source:HGNC Symbol;Acc:HGNC:28848]	protein_coding	protein_coding	KNOWN	PUTATIVE
ENSG00000149548	2.99006206766655	0.334441218064881	56.5166057779028	1.58017543217768	0.519160988846297	3.04370988214892	0,002336804	2,63137776	0.0215106122918564	CCDC15	coiled-coil domain containing 15 [Source:HGNC Symbol;Acc:HGNC:25798]	protein_coding	retained_intron	KNOWN	KNOWN
ENSG00000139618	2.98305297246235	0.335227033925097	243.768169638815	1.57678959699266	0.392561103814964	4.01667302661726	5,90E-05	4,228960101	0.00107805246078853	BRCA2	breast cancer 2. early onset [Source:HGNC Symbol;Acc:HGNC:1101]	protein_coding	protein_coding	KNOWN	KNOWN	Fanconi anemia complementation group D type 1 (FANCD1)
ENSG00000102312	2.9681610046184	0.336908947474217	435.330954130239	1.5695693514818	0.426910113292039	3.67658039154508	0,000236381	3,626386727	0.00340596398231773	PORCN	porcupine homolog (Drosophila) [Source:HGNC Symbol;Acc:HGNC:17652]	protein_coding	protein_coding	KNOWN	KNOWN	FOCAL DERMAL HYPOPLASIA
ENSG00000112186	2.96784195103001	0.336945166386957	1294.20280268577	1.56941426495855	0.500489013803741	3.13576166843489	0,001714084	2,765967799	0.0169608018929862	CAP2	CAP. adenylate cyclase-associated protein. 2 (yeast) [Source:HGNC Symbol;Acc:HGNC:20039]	protein_coding	protein_coding	KNOWN	KNOWN
ENSG00000148459	2.93562011857016	0.340643530024268	66.4101691575531	1.55366528953208	0.449849689869237	3.4537431602625	0,000552864	3,257381972	0.00695244368467626	PDSS1	prenyl (decaprenyl) diphosphate synthase. subunit 1 [Source:HGNC Symbol;Acc:HGNC:17759]	protein_coding	processed_transcript	KNOWN	KNOWN	COENZYME Q10 DEFICIENCY PRIMARY 2
ENSG00000127586	2.92115601822165	0.342330226034549	75.7833677459524	1.54653941421079	0.470411646070907	3.28762994523667	0,001010345	2,995530091	0.0112400936291767	CHTF18	CTF18. chromosome transmission fidelity factor 18 homolog (S. cerevisiae) [Source:HGNC Symbol;Acc:HGNC:18435]	protein_coding	protein_coding	KNOWN	KNOWN
ENSG00000203760	2.92108503713539	0.342338544509018	107.816961294618	1.54650435777947	0.494723792978935	3.12599551452203	0,001772043	2,751525855	0.0173847949899863	CENPW	centromere protein W [Source:HGNC Symbol;Acc:HGNC:21488]	protein_coding	protein_coding	KNOWN	KNOWN
ENSG00000091483	2.90766804747856	0.343918213383116	1686.31700515934	1.53986257407439	0.321114183401938	4.79537390021464	1,62E-06	5,789489703	4.84227432133207e-05	FH	fumarate hydratase [Source:HGNC Symbol;Acc:HGNC:3700]	protein_coding	processed_transcript	KNOWN	KNOWN	HEREDITARY LEIOMYOMATOSIS AND RENAL CELL CANCER
ENSG00000178295	2.90452578423826	0.344290281541521	210.651690371469	1.53830263709814	0.400152198738919	3.84429385105494	0,0001209	3,917573457	0.00199342803007467	GEN1	GEN1 Holliday junction 5' flap endonuclease [Source:HGNC Symbol;Acc:HGNC:26881]	protein_coding	protein_coding	KNOWN	KNOWN
ENSG00000197409	2.89935448394725	0.344904359069118	365.105852503181	1.53573173249144	0.400733097671766	3.83230569527186	0,000126948	3,896374629	0.00207193821284445	HIST1H3D	histone cluster 1. H3d [Source:HGNC Symbol;Acc:HGNC:4767]	protein_coding	protein_coding	KNOWN	KNOWN
ENSG00000185813	2.89760415065984	0.345112702772834	502.058729293956	1.53486051798413	0.389876774627369	3.93678366568794	8,26E-05	4,083119914	0.00143042706565014	PCYT2	phosphate cytidylyltransferase 2. ethanolamine [Source:HGNC Symbol;Acc:HGNC:8756]	protein_coding	protein_coding	KNOWN	PUTATIVE
ENSG00000161692	2.88755755488616	0.346313443452532	74.1390126500601	1.52984970265729	0.462079438582836	3.31079371839012	0,000930318	3,031368757	0.0105014255842425	DBF4B	DBF4 zinc finger B [Source:HGNC Symbol;Acc:HGNC:17883]	protein_coding	retained_intron	KNOWN	KNOWN
ENSG00000100911	2.88755623985632	0.346313601168079	1233.56106660965	1.52984904563577	0.366606163816726	4.17300415712751	3,01E-05	4,521997364	0.00060305326332503	PSME2	proteasome (prosome. macropain) activator subunit 2 (PA28 beta) [Source:HGNC Symbol;Acc:HGNC:9569]	protein_coding	protein_coding	KNOWN	KNOWN
ENSG00000105649	2.88457978422502	0.346670945095271	33.5717805536625	1.52836116726929	0.531203570976668	2.87716659068999	0,004012637	2,396570132	0.0322231149932228	RAB3A	RAB3A. member RAS oncogene family [Source:HGNC Symbol;Acc:HGNC:9777]	protein_coding	retained_intron	KNOWN	KNOWN
ENSG00000145247	2.8828268826612	0.346881738204438	93.7471320743532	1.52748420380296	0.518276694208929	2.94723691200206	0,003206275	2,493999294	0.0275613001626153	OCIAD2	OCIA domain containing 2 [Source:HGNC Symbol;Acc:HGNC:28685]	protein_coding	protein_coding	KNOWN	KNOWN
ENSG00000115415	2.8815097819292	0.347040293345973	18178.7752793915	1.52682491728378	0.319020842947092	4.78597229942433	1,70E-06	5,769138627	5.03884565058506e-05	STAT1	signal transducer and activator of transcription 1. 91kDa [Source:HGNC Symbol;Acc:HGNC:11362]	protein_coding	protein_coding	KNOWN	KNOWN	IMMUNODEFICIENCY 31C
ENSG00000114850	2.8801895348814	0.347199372780576	10381.8322772036	1.52616375334682	0.33084029736852	4.6129923273731	3,97E-06	5,40130472	0.00010603434280498	SSR3	signal sequence receptor. gamma (translocon-associated protein gamma) [Source:HGNC Symbol;Acc:HGNC:11325]	protein_coding	retained_intron	KNOWN	KNOWN
ENSG00000011422	2.87285169954244	0.348086189119776	1033.92164766648	1.52248352093976	0.308011136730023	4.94294958650875	7,69E-07	6,113794834	2.47915536074655e-05	PLAUR	plasminogen activator. urokinase receptor [Source:HGNC Symbol;Acc:HGNC:9053]	protein_coding	retained_intron	KNOWN	KNOWN
ENSG00000144136	2.86818870053432	0.348652095245236	2301.01042033128	1.52013994327605	0.432659977849006	3.51347483267001	0,000442286	3,354296502	0.00579722553244444	SLC20A1	solute carrier family 20 (phosphate transporter). member 1 [Source:HGNC Symbol;Acc:HGNC:10946]	protein_coding	retained_intron	KNOWN	KNOWN
ENSG00000197860	2.85401532375032	0.350383542680475	1577.11562130299	1.51299308093815	0.466386781451599	3.24407367685048	0,001178333	2,928732096	0.0126545068824265	SGTB	small glutamine-rich tetratricopeptide repeat (TPR)-containing. beta [Source:HGNC Symbol;Acc:HGNC:23567]	protein_coding	protein_coding	KNOWN	KNOWN
ENSG00000128050	2.84495083711669	0.351499922934866	1695.85381411036	1.50840372189538	0.405347680411553	3.72125904449208	0,000198232	3,702826326	0.00295404129388153	PAICS	phosphoribosylaminoimidazole carboxylase. phosphoribosylaminoimidazole succinocarboxamide synthetase [Source:HGNC Symbol;Acc:HGNC:8587]	protein_coding	protein_coding	KNOWN	KNOWN
ENSG00000079616	2.83965012391389	0.35215606020565	303.207834060065	1.50571318480413	0.424311311545678	3.54860486589229	0,000387278	3,411977448	0.00515588836468468	KIF22	kinesin family member 22 [Source:HGNC Symbol;Acc:HGNC:6391]	protein_coding	nonsense_mediated_decay	KNOWN	KNOWN	SPONDYLOEPIMETAPHYSEAL DYSPLASIA WITH JOINT LAXITY TYPE 2
ENSG00000123416	2.83921740287037	0.352209731804626	12436.6206379941	1.50549332248058	0.48143042965072	3.12712539498765	0,001765246	2,753194716	0.017349817527817	TUBA1B	tubulin. alpha 1b [Source:HGNC Symbol;Acc:HGNC:18809]	protein_coding	protein_coding	KNOWN	PUTATIVE
ENSG00000117632	2.83637220352353	0.352563037656952	1346.87361415023	1.50404686295248	0.518346777040142	2.90162287019681	0,003712352	2,430350895	0.0304647337543587	STMN1	stathmin 1 [Source:HGNC Symbol;Acc:HGNC:6510]	protein_coding	protein_coding	KNOWN	KNOWN
ENSG00000280206	2.83195470154208	0.353112992752134	88.4851313093784	1.50179818901439	0.406666875769343	3.69294446756512	0,000221672	3,654288293	0.00322868117796333	CTB-193M12.5		TEC	TEC	KNOWN	KNOWN
ENSG00000189159	2.8300385590574	0.353352075998947	1015.09385337798	1.50082170979988	0.508130486985152	2.95361476675919	0,003140758	2,502965524	0.0271284025397174	HN1	hematological and neurological expressed 1 [Source:HGNC Symbol;Acc:HGNC:14569]	protein_coding	processed_transcript	KNOWN	KNOWN
ENSG00000105974	2.82884609848578	0.353501026632476	13345.6545947295	1.50021368999291	0.343757942593589	4.3641571702288	1,28E-05	4,894102337	0.000288726236855736	CAV1	caveolin 1. caveolae protein. 22kDa [Source:HGNC Symbol;Acc:HGNC:1527]	protein_coding	protein_coding	KNOWN	KNOWN	PULMONARY HYPERTENSION PRIMARY 3
ENSG00000154447	2.82425124377294	0.354076147511612	2240.81699453518	1.49786843564249	0.456276530658757	3.28280841769336	0,001027785	2,988097772	0.0114104664187212	SH3RF1	SH3 domain containing ring finger 1 [Source:HGNC Symbol;Acc:HGNC:17650]	protein_coding	protein_coding	KNOWN	KNOWN
ENSG00000198618	2.8135788466867	0.355419220320628	142.153445962375	1.49240639351099	0.464888543512516	3.21024558324228	0,001326216	2,877385697	0.0139088642486643	PPIAP22	peptidylprolyl isomerase A (cyclophilin A) pseudogene 22 [Source:HGNC Symbol;Acc:HGNC:17236]	processed_pseudogene	processed_pseudogene	KNOWN	KNOWN
ENSG00000184992	2.80550912489492	0.35644154250878	321.886928994866	1.48826260516915	0.379658656816812	3.92000176592114	8,85E-05	4,052819675	0.00152558811056837	BRI3BP	BRI3 binding protein [Source:HGNC Symbol;Acc:HGNC:14251]	protein_coding	protein_coding	KNOWN	KNOWN
ENSG00000014138	2.80398930594252	0.356634741038666	253.846549981379	1.4874808471042	0.362340537472803	4.10520130449344	4,04E-05	4,393658468	0.000777586904627946	POLA2	polymerase (DNA directed). alpha 2. accessory subunit [Source:HGNC Symbol;Acc:HGNC:30073]	protein_coding	processed_transcript	KNOWN	KNOWN
ENSG00000125885	2.799826200218	0.357165026858502	241.051094516259	1.48533727436103	0.392426903394827	3.78500368224399	0,000153706	3,813308324	0.00242038595184484	MCM8	minichromosome maintenance complex component 8 [Source:HGNC Symbol;Acc:HGNC:16147]	protein_coding	protein_coding	KNOWN	KNOWN
ENSG00000188229	2.79839268150017	0.35734799001258	3967.52275425323	1.48459842136719	0.433304208198726	3.42622664002911	0,000612029	3,213227667	0.00756072293539607	TUBB4B	tubulin. beta 4B class IVb [Source:HGNC Symbol;Acc:HGNC:20771]	protein_coding	retained_intron	KNOWN	KNOWN
ENSG00000198648	2.79827483772894	0.357363039011419	1091.81011918643	1.48453766641836	0.476282568737907	3.11692630354332	0,001827472	2,738149151	0.0177861157077954	STK39	serine threonine kinase 39 [Source:HGNC Symbol;Acc:HGNC:17717]	protein_coding	processed_transcript	KNOWN	PUTATIVE
ENSG00000110047	2.79099298763378	0.35829541830838	1916.20847320406	1.48077849963914	0.433196034371987	3.41826420868753	0,000630219	3,200508526	0.00773795536196067	EHD1	EH-domain containing 1 [Source:HGNC Symbol;Acc:HGNC:3242]	protein_coding	protein_coding	KNOWN	KNOWN
ENSG00000100522	2.78894002007693	0.358559163266772	1473.18004099227	1.47971690759388	0.298342020183087	4.95980052252046	7,06E-07	6,151406942	2.31988972124063e-05	GNPNAT1	glucosamine-phosphate N-acetyltransferase 1 [Source:HGNC Symbol;Acc:HGNC:19980]	protein_coding	retained_intron	KNOWN	KNOWN
ENSG00000153044	2.78393424841161	0.359203885857059	87.6675752256773	1.47712513769142	0.466761903649533	3.16462231844978	0,001552844	2,808872239	0.0157325535187559	CENPH	centromere protein H [Source:HGNC Symbol;Acc:HGNC:17268]	protein_coding	retained_intron	KNOWN	KNOWN
ENSG00000157617	2.77014194746204	0.360992331427704	1030.73862110359	1.46995990466891	0.367316137859232	4.00189306474809	6,28E-05	4,201779726	0.00113864172453702	C2CD2	C2 calcium-dependent domain containing 2 [Source:HGNC Symbol;Acc:HGNC:1266]	protein_coding	processed_transcript	KNOWN	KNOWN
ENSG00000151693	2.75661329261269	0.362763976608489	2056.86493681502	1.46289689521888	0.367668516555794	3.97884732944461	6,93E-05	4,159579035	0.00123675310511277	ASAP2	ArfGAP with SH3 domain. ankyrin repeat and PH domain 2 [Source:HGNC Symbol;Acc:HGNC:2721]	protein_coding	protein_coding	KNOWN	KNOWN
ENSG00000151729	2.75361049389718	0.363159568942775	734.787882831642	1.46132450055313	0.484195905078769	3.01804390583478	0,00254412	2,594462336	0.0230986739058201	SLC25A4	solute carrier family 25 (mitochondrial carrier; adenine nucleotide translocator). member 4 [Source:HGNC Symbol;Acc:HGNC:10990]	protein_coding	nonsense_mediated_decay	KNOWN	KNOWN	PROGRESSIVE EXTERNAL OPHTHALMOPLEGIA WITH MITOCHONDRIAL DNA DELETIONS AUTOSOMAL DOMINANT 2
ENSG00000136122	2.7535991146948	0.363161069693632	93.6048745303897	1.46131853865228	0.430447556827388	3.39488171200905	0,000686583	3,163307224	0.00827856187886799	BORA	bora. aurora kinase A activator [Source:HGNC Symbol;Acc:HGNC:24724]	protein_coding	protein_coding	KNOWN	KNOWN
ENSG00000183763	2.74788618701778	0.363916091111938	42.3273816831004	1.45832225130835	0.520792488168905	2.80019832166892	0,005107122	2,291823774	0.0387703237653659	TRAIP	TRAF interacting protein [Source:HGNC Symbol;Acc:HGNC:30764]	protein_coding	processed_transcript	KNOWN	KNOWN
ENSG00000107959	2.74526759179187	0.364263215356463	2634.13075025158	1.45694678111953	0.43381121122288	3.35848116283695	0,000783721	3,105838723	0.00920857444594234	PITRM1	pitrilysin metallopeptidase 1 [Source:HGNC Symbol;Acc:HGNC:17663]	protein_coding	protein_coding	KNOWN	KNOWN
ENSG00000027075	2.74065716241553	0.364875991683188	89.6958915015975	1.45452186810611	0.520744404451896	2.79315890035736	0,005219604	2,282362403	0.0394383718972889	PRKCH	protein kinase C. eta [Source:HGNC Symbol;Acc:HGNC:9403]	protein_coding	processed_transcript	KNOWN	KNOWN	STROKE ISCHEMIC
ENSG00000160072	2.74018036188394	0.36493948132395	320.901675161302	1.4542708561901	0.531028133895612	2.73859474359973	0,006170238	2,20969809	0.0446524539728756	ATAD3B	ATPase family. AAA domain containing 3B [Source:HGNC Symbol;Acc:HGNC:24007]	protein_coding	retained_intron	KNOWN	KNOWN
ENSG00000166435	2.72686211973177	0.366721878881931	365.112336743502	1.44724175408223	0.511457395653064	2.82964283317146	0,004659999	2,331614138	0.0362471900596015	XRRA1	X-ray radiation resistance associated 1 [Source:HGNC Symbol;Acc:HGNC:18868]	protein_coding	retained_intron	KNOWN	KNOWN
ENSG00000147119	2.70922290820958	0.369109532098583	173.596620400886	1.43787909982948	0.497809130555784	2.88841447770183	0,003871893	2,41207665	0.0314386868321661	CHST7	carbohydrate (N-acetylglucosamine 6-O) sulfotransferase 7 [Source:HGNC Symbol;Acc:HGNC:13817]	protein_coding	protein_coding	KNOWN	KNOWN
ENSG00000182481	2.70812053302748	0.369259782865748	1984.66666460809	1.43729195181215	0.336764671826144	4.26794159855984	1,97E-05	4,704906027	0.000423177548047492	KPNA2	karyopherin alpha 2 (RAG cohort 1. importin alpha 1) [Source:HGNC Symbol;Acc:HGNC:6395]	protein_coding	processed_transcript	KNOWN	KNOWN
ENSG00000214517	2.7065438192369	0.36947489742913	1875.5911335667	1.43645174563025	0.498728590715269	2.88022738694429	0,003973885	2,400784758	0.0320396925125783	PPME1	protein phosphatase methylesterase 1 [Source:HGNC Symbol;Acc:HGNC:30178]	protein_coding	protein_coding	KNOWN	KNOWN
ENSG00000213551	2.70383791342559	0.369844654901323	553.079716138925	1.43500866918445	0.302140990057603	4.74946702501659	2,04E-06	5,690468948	5.93048031387914e-05	DNAJC9	DnaJ (Hsp40) homolog. subfamily C. member 9 [Source:HGNC Symbol;Acc:HGNC:19123]	protein_coding	processed_transcript	KNOWN	KNOWN
ENSG00000186314	2.69671549964264	0.370821467868048	92.0972552974548	1.43120332694809	0.482054205795819	2.96896761762575	0,002988021	2,524616379	0.0261030518185488	PRELID2	PRELI domain containing 2 [Source:HGNC Symbol;Acc:HGNC:28306]	protein_coding	retained_intron	KNOWN	KNOWN
ENSG00000001461	2.69109407545228	0.371596076525841	2801.5188351153	1.42819282569262	0.369217481062277	3.86816144669954	0,000109659	3,959955505	0.00183627619756459	NIPAL3	NIPA-like domain containing 3 [Source:HGNC Symbol;Acc:HGNC:25233]	protein_coding	protein_coding	KNOWN	KNOWN
ENSG00000203814	2.68699950550733	0.372162331236154	387.342218867268	1.42599605584971	0.360178515827737	3.95913690902019	7,52E-05	4,123660268	0.00131567518429258	HIST2H2BF	histone cluster 2. H2bf [Source:HGNC Symbol;Acc:HGNC:24700]	protein_coding	protein_coding	KNOWN	KNOWN
ENSG00000112139	2.67479172261363	0.373860884773065	665.985454274554	1.41942655788729	0.522658211404093	2.71578352146057	0,006611914	2,179672832	0.0469212845131053	MDGA1	MAM domain containing glycosylphosphatidylinositol anchor 1 [Source:HGNC Symbol;Acc:HGNC:19267]	protein_coding	protein_coding	KNOWN	PUTATIVE
ENSG00000112576	2.668962806949	0.374677383062952	852.889547676791	1.41627920109468	0.373497008399987	3.79194255708187	0,000149473	3,825435817	0.00236994930469901	CCND3	cyclin D3 [Source:HGNC Symbol;Acc:HGNC:1585]	protein_coding	protein_coding	KNOWN	KNOWN
ENSG00000163584	2.66574982251663	0.37512897555253	601.477464559381	1.41454139154823	0.454013623300666	3.11563644558627	0,001835484	2,736249372	0.0178441843512197	RPL22L1	ribosomal protein L22-like 1 [Source:HGNC Symbol;Acc:HGNC:27610]	protein_coding	protein_coding	KNOWN	NOVEL
ENSG00000105497	2.65907480848469	0.376070653149417	497.121813031841	1.41092436550386	0.36222929844835	3.89511387275329	9,82E-05	4,008098162	0.0016749368038458	ZNF175	zinc finger protein 175 [Source:HGNC Symbol;Acc:HGNC:12964]	protein_coding	retained_intron	KNOWN	KNOWN
ENSG00000136542	2.65051076385155	0.377285772100342	5371.54383880825	1.40627039947646	0.480065696614981	2.92932906765114	0,003396946	2,46891137	0.0286199798167705	GALNT5	polypeptide N-acetylgalactosaminyltransferase 5 [Source:HGNC Symbol;Acc:HGNC:4127]	protein_coding	processed_transcript	KNOWN	PUTATIVE
ENSG00000115762	2.64948694379799	0.377431563624359	2994.63297425518	1.40571301805334	0.395763838529379	3.55189858496631	0,000382462	3,417411435	0.00511887944884599	PLEKHB2	pleckstrin homology domain containing. family B (evectins) member 2 [Source:HGNC Symbol;Acc:HGNC:19236]	protein_coding	protein_coding	KNOWN	KNOWN
ENSG00000147459	2.64674302990043	0.37782285197427	3313.13095114344	1.40421813155993	0.453627631550661	3.09553041722747	0,001964612	2,70672316	0.018771019069622	DOCK5	dedicator of cytokinesis 5 [Source:HGNC Symbol;Acc:HGNC:23476]	protein_coding	retained_intron	KNOWN	KNOWN
ENSG00000240024	2.64468538789425	0.378116809121187	102.924272311674	1.40309610936347	0.466269890136573	3.0091930425799	0,002619426	2,58179383	0.0235445571778131	LINC00888	long intergenic non-protein coding RNA 888 [Source:HGNC Symbol;Acc:HGNC:48575]	transcribed_unprocessed_pseudogene	retained_intron	KNOWN	KNOWN
ENSG00000097046	2.64299663550657	0.378358408242292	83.8708733099692	1.4021745884524	0.478172242227875	2.9323629952242	0,003363933	2,473152652	0.0284446745096056	CDC7	cell division cycle 7 [Source:HGNC Symbol;Acc:HGNC:1745]	protein_coding	protein_coding	KNOWN	KNOWN
ENSG00000142867	2.64218770598441	0.378474246070805	1002.09226060522	1.40173296199483	0.345674389380835	4.05506744224121	5,01E-05	4,299990325	0.000934468172298573	BCL10	B-cell CLL/lymphoma 10 [Source:HGNC Symbol;Acc:HGNC:989]	protein_coding	protein_coding	KNOWN	KNOWN	MESOTHELIOMA MALIGNANT
ENSG00000169299	2.63967455405792	0.378834579612368	806.481378439946	1.4003600704212	0.477578509555855	2.93220913923352	0,0033656	2,472937479	0.0284446745096056	PGM2	phosphoglucomutase 2 [Source:HGNC Symbol;Acc:HGNC:8906]	protein_coding	protein_coding	KNOWN	KNOWN
ENSG00000100401	2.63273365434883	0.379833333443423	2259.95950304336	1.3965615756998	0.493951110838662	2.82732753314114	0,004693829	2,328472721	0.0364048599114863	RANGAP1	Ran GTPase activating protein 1 [Source:HGNC Symbol;Acc:HGNC:9854]	protein_coding	protein_coding	KNOWN	KNOWN
ENSG00000150630	2.6252735292342	0.38091268923574	1938.79087569341	1.3924677460973	0.411930109102762	3.38034951883045	0,000723937	3,140299197	0.00863205175284683	VEGFC	vascular endothelial growth factor C [Source:HGNC Symbol;Acc:HGNC:12682]	protein_coding	processed_transcript	KNOWN	KNOWN	Lymphedema hereditary id
ENSG00000177542	2.62252577997515	0.381311790196959	278.026270741688	1.39095695486527	0.365618163049873	3.80439785393137	0,00014215	3,847254498	0.00226497247027808	SLC25A22	solute carrier family 25 (mitochondrial carrier: glutamate). member 22 [Source:HGNC Symbol;Acc:HGNC:19954]	protein_coding	protein_coding	KNOWN	KNOWN	EPILEPTIC ENCEPHALOPATHY EARLY INFANTILE 3
ENSG00000150967	2.61576894612848	0.382296762670904	230.366548489498	1.38723511155605	0.472951701259	2.93314329531582	0,00335549	2,474244072	0.0284342902788266	ABCB9	ATP-binding cassette. sub-family B (MDR/TAP). member 9 [Source:HGNC Symbol;Acc:HGNC:50]	protein_coding	protein_coding	KNOWN	KNOWN
ENSG00000106077	2.60966383459973	0.383191117086305	152.234763128773	1.38386397714332	0.348179199113013	3.97457395694146	7,05E-05	4,151777918	0.00124831575426997	ABHD11	abhydrolase domain containing 11 [Source:HGNC Symbol;Acc:HGNC:16407]	protein_coding	processed_transcript	KNOWN	KNOWN
ENSG00000136824	2.60665080347024	0.383634048208029	776.325243518701	1.38219732708342	0.333324167037739	4.14670601104939	3,37E-05	4,47199306	0.000666680745737493	SMC2	structural maintenance of chromosomes 2 [Source:HGNC Symbol;Acc:HGNC:14011]	protein_coding	protein_coding	KNOWN	KNOWN
ENSG00000156802	2.60662650641324	0.38363762416274	851.183492097709	1.38218387940299	0.375409054142807	3.68180752208815	0,000231586	3,635287272	0.00334584980948579	ATAD2	ATPase family. AAA domain containing 2 [Source:HGNC Symbol;Acc:HGNC:30123]	protein_coding	retained_intron	KNOWN	KNOWN
ENSG00000137872	2.60646367054876	0.383661591488617	567.413817036404	1.38209375148029	0.409278876826546	3.37689978578109	0,000733078	3,134850089	0.008708809752141	SEMA6D	sema domain. transmembrane domain (TM). and cytoplasmic domain. (semaphorin) 6D [Source:HGNC Symbol;Acc:HGNC:16770]	protein_coding	protein_coding	KNOWN	KNOWN
ENSG00000075711	2.60390561432132	0.384038497593792	2571.82636619297	1.38067715502488	0.30105516755777	4.58612674289983	4,52E-06	5,345299395	0.000118467934212692	DLG1	discs. large homolog 1 (Drosophila) [Source:HGNC Symbol;Acc:HGNC:2900]	protein_coding	protein_coding	KNOWN	KNOWN
ENSG00000112078	2.59960004115506	0.384674559227842	7808.38676023156	1.37828967593519	0.45780556196827	3.01064423509717	0,002606941	2,583868797	0.0234479132569352	KCTD20	potassium channel tetramerization domain containing 20 [Source:HGNC Symbol;Acc:HGNC:21052]	protein_coding	protein_coding	KNOWN	KNOWN
ENSG00000171552	2.59800318629919	0.384910998290376	2318.90883030385	1.3774032001681	0.396932818435729	3.47011669530451	0,000520232	3,283802698	0.00657982411276521	BCL2L1	BCL2-like 1 [Source:HGNC Symbol;Acc:HGNC:992]	protein_coding	protein_coding	KNOWN	KNOWN
ENSG00000184207	2.58607711051176	0.386686072095549	269.971954182622	1.37076529343678	0.372897017017332	3.67598889473837	0,00023693	3,625380258	0.00341081557098612	PGP	phosphoglycolate phosphatase [Source:HGNC Symbol;Acc:HGNC:8909]	protein_coding	nonsense_mediated_decay	KNOWN	KNOWN
ENSG00000104549	2.58314770232772	0.387124591868627	1178.44999018702	1.36913013796752	0.315940406069337	4.33350755922953	1,47E-05	4,833415263	0.000327428230214279	SQLE	squalene epoxidase [Source:HGNC Symbol;Acc:HGNC:11279]	protein_coding	retained_intron	KNOWN	KNOWN
ENSG00000232533	2.58286709212049	0.387166650212349	296.199122431449	1.36897340788799	0.431665457179351	3.17137585396183	0,001517187	2,818960882	0.0154588018329094	AC093673.5		antisense	antisense	NOVEL	KNOWN
ENSG00000120437	2.57515895509949	0.388325543174621	404.365579599731	1.36466148730788	0.494610502914519	2.75906289750529	0,005796738	2,236816352	0.0427954387116147	ACAT2	acetyl-CoA acetyltransferase 2 [Source:HGNC Symbol;Acc:HGNC:94]	protein_coding	processed_transcript	KNOWN	KNOWN
ENSG00000138018	2.57300492011695	0.388650636530671	966.225934196564	1.36345421580531	0.322707158294805	4.22505104321158	2,39E-05	4,621808164	0.000496226329900698	EPT1	ethanolaminephosphotransferase 1 [Source:HGNC Symbol;Acc:HGNC:29361]	protein_coding	protein_coding	KNOWN	KNOWN
ENSG00000185480	2.55902239852648	0.390774227132914	135.471794834158	1.35559277500598	0.394069354386264	3.43998527141809	0,000581746	3,23526671	0.00724775236226815	PARPBP	PARP1 binding protein [Source:HGNC Symbol;Acc:HGNC:26074]	protein_coding	processed_transcript	KNOWN	KNOWN
ENSG00000110330	2.55659926789984	0.391144600781125	3142.82610415132	1.35422604422413	0.363701743022669	3.72345216981739	0,000196517	3,706599643	0.00293477241724023	BIRC2	baculoviral IAP repeat containing 2 [Source:HGNC Symbol;Acc:HGNC:590]	protein_coding	protein_coding	KNOWN	KNOWN
ENSG00000109814	2.55558395923591	0.391299998728663	4102.21573511949	1.35365298933599	0.400032613110254	3.3838565781208	0,000714753	3,145843837	0.00854785503967977	UGDH	UDP-glucose 6-dehydrogenase [Source:HGNC Symbol;Acc:HGNC:12525]	protein_coding	protein_coding	KNOWN	KNOWN
ENSG00000196866	2.54195978531286	0.39339725426731	418.465519254141	1.34594120658652	0.479747794126379	2.80551828078227	0,005023573	2,298987268	0.038226140863035	HIST1H2AD	histone cluster 1. H2ad [Source:HGNC Symbol;Acc:HGNC:4729]	protein_coding	protein_coding	KNOWN	KNOWN
ENSG00000117395	2.53623449550431	0.394285308307486	1287.97032241805	1.34268814053298	0.400469812387286	3.3527824045686	0,000800036	3,096890595	0.00935931461599508	EBNA1BP2	EBNA1 binding protein 2 [Source:HGNC Symbol;Acc:HGNC:15531]	protein_coding	protein_coding	KNOWN	KNOWN
ENSG00000206053	2.53566821239943	0.394373362851652	924.330767838263	1.34236598378921	0.386844100980164	3.47004382485864	0,000520373	3,283684869	0.00657982411276521	HN1L	hematological and neurological expressed 1-like [Source:HGNC Symbol;Acc:HGNC:14137]	protein_coding	protein_coding	KNOWN	PUTATIVE
ENSG00000123136	2.53542958240818	0.394410480550672	541.658757885554	1.34223020636224	0.398153862966257	3.37113445631946	0,000748593	3,12575417	0.00886697539887165	DDX39A	DEAD (Asp-Glu-Ala-Asp) box polypeptide 39A [Source:HGNC Symbol;Acc:HGNC:17821]	protein_coding	protein_coding	KNOWN	KNOWN
ENSG00000277161	2.5352872522575	0.394432622618825	148.242362164092	1.3421492162343	0.428473129031225	3.1323999693257	0,001733835	2,760992239	0.0171037034435945	PIGW	phosphatidylinositol glycan anchor biosynthesis. class W [Source:HGNC Symbol;Acc:HGNC:23213]	protein_coding	protein_coding	KNOWN	KNOWN	Hyperphosphatasia with mental retardation syndrome 5
ENSG00000108829	2.53332187706201	0.394738627197164	3770.24202506575	1.34103039364696	0.389685877286292	3.44131125045043	0,000578902	3,237394798	0.00722349773654804	LRRC59	leucine rich repeat containing 59 [Source:HGNC Symbol;Acc:HGNC:28817]	protein_coding	protein_coding	KNOWN	PUTATIVE
ENSG00000156675	2.5325363912923	0.39486105843862	518.62560402077	1.3405829999878	0.46475554098941	2.88449062303563	0,003920474	2,406661384	0.0317647656682033	RAB11FIP1	RAB11 family interacting protein 1 (class I) [Source:HGNC Symbol;Acc:HGNC:30265]	protein_coding	protein_coding	KNOWN	KNOWN
ENSG00000137941	2.53141580200947	0.395035852745403	507.661370206303	1.33994449924139	0.485777316319356	2.75835131494798	0,005809373	2,235870765	0.0428049253014822	TTLL7	tubulin tyrosine ligase-like family member 7 [Source:HGNC Symbol;Acc:HGNC:26242]	protein_coding	protein_coding	KNOWN	KNOWN
ENSG00000115756	2.53110814444314	0.395083869567338	459.302229700123	1.33976914953422	0.329667495639276	4.06400135668882	4,82E-05	4,3166058	0.000902525809938687	HPCAL1	hippocalcin-like 1 [Source:HGNC Symbol;Acc:HGNC:5145]	protein_coding	protein_coding	KNOWN	KNOWN
ENSG00000064763	2.5300733870667	0.395245452211713	104.594680919372	1.33917923220088	0.494576392552172	2.70772979132766	0,006774515	2,169121766	0.0477668873062083	FAR2	fatty acyl CoA reductase 2 [Source:HGNC Symbol;Acc:HGNC:25531]	protein_coding	protein_coding	KNOWN	PUTATIVE
ENSG00000261236	2.52922313747215	0.395378321977339	590.246005475439	1.33869432253837	0.371626814177385	3.60225438926317	0,000315469	3,501042736	0.00436214321719691	BOP1	block of proliferation 1 [Source:HGNC Symbol;Acc:HGNC:15519]	protein_coding	processed_transcript	KNOWN	PUTATIVE
ENSG00000117114	2.52340565295857	0.396289831096934	2028.57986204715	1.33537214704715	0.355581093069656	3.75546443012243	0,00017302	3,761902854	0.00266461238954308	ADGRL2	adhesion G protein-coupled receptor L2 [Source:HGNC Symbol;Acc:HGNC:18582]	protein_coding	protein_coding	KNOWN	KNOWN
ENSG00000143549	2.51891349985236	0.396996562231539	4835.65298073392	1.33280158039818	0.311742049638217	4.27533462984839	1,91E-05	4,71930688	0.00041258640835504	TPM3	tropomyosin 3 [Source:HGNC Symbol;Acc:HGNC:12012]	protein_coding	protein_coding	KNOWN	KNOWN	THYROID CARCINOMA PAPILLARY
ENSG00000072274	2.51578390994401	0.397490418810356	6056.46440436659	1.33100800908503	0.285856719119689	4.65620683391295	3,22E-06	5,49202496	8.79410424824537e-05	TFRC	transferrin receptor [Source:HGNC Symbol;Acc:HGNC:11763]	protein_coding	processed_transcript	KNOWN	KNOWN
ENSG00000134996	2.50706457916202	0.398872852463278	979.783612107926	1.32599915885108	0.300367819505465	4.41458462838744	1,01E-05	4,994801807	0.00023765264882837	OSTF1	osteoclast stimulating factor 1 [Source:HGNC Symbol;Acc:HGNC:8510]	protein_coding	protein_coding	KNOWN	KNOWN
ENSG00000143702	2.49548865238653	0.400723120517363	3563.15962689928	1.31932234355774	0.429095727408507	3.07465737663177	0,002107445	2,676243746	0.019841514820011	CEP170	centrosomal protein 170kDa [Source:HGNC Symbol;Acc:HGNC:28920]	protein_coding	retained_intron	KNOWN	KNOWN
ENSG00000115159	2.49017936237997	0.401577498836974	1272.08220991266	1.31624966032417	0.476155371690865	2.76432807142355	0,005704016	2,243819282	0.0422658647844539	GPD2	glycerol-3-phosphate dehydrogenase 2 (mitochondrial) [Source:HGNC Symbol;Acc:HGNC:4456]	protein_coding	protein_coding	KNOWN	KNOWN
ENSG00000204899	2.48306194273081	0.40272857587283	462.487403600997	1.31212025158962	0.451393575359194	2.90682083932078	0,003651223	2,437561698	0.030241490702029	MZT1	mitotic spindle organizing protein 1 [Source:HGNC Symbol;Acc:HGNC:33830]	protein_coding	protein_coding	KNOWN	KNOWN
ENSG00000184445	2.47563588964078	0.40393662258027	474.742049690755	1.30779914216219	0.443195966088854	2.95083719669956	0,003169139	2,499058696	0.0273003540225047	KNTC1	kinetochore associated 1 [Source:HGNC Symbol;Acc:HGNC:17255]	protein_coding	protein_coding	KNOWN	PUTATIVE
ENSG00000167670	2.47262129984293	0.404429097194756	193.35947056627	1.30604129727936	0.475439950443866	2.74701630786401	0,006014014	2,220835536	0.0437973589848976	CHAF1A	chromatin assembly factor 1. subunit A (p150) [Source:HGNC Symbol;Acc:HGNC:1910]	protein_coding	protein_coding	KNOWN	PUTATIVE
ENSG00000079482	2.47214664014354	0.404506748815652	442.482837196931	1.30576432201789	0.387845143400333	3.36671567051204	0,000760691	3,118791868	0.00899043815437167	OPHN1	oligophrenin 1 [Source:HGNC Symbol;Acc:HGNC:8148]	protein_coding	processed_transcript	KNOWN	KNOWN	Mental retardation X-linked with cerebellar hypoplasia and distinctive facial appearance
ENSG00000173210	2.4694600830747	0.404946816858408	659.256070761205	1.30419564884772	0.413350284192824	3.15518265916886	0,001603977	2,794801995	0.0161346389995622	ABLIM3	actin binding LIM protein family. member 3 [Source:HGNC Symbol;Acc:HGNC:29132]	protein_coding	protein_coding	KNOWN	KNOWN
ENSG00000242372	2.46893781806667	0.40503247699574	1532.03492600968	1.30389050165018	0.370759029797779	3.5168138787108	0,00043676	3,359757219	0.00573879738636094	EIF6	eukaryotic translation initiation factor 6 [Source:HGNC Symbol;Acc:HGNC:6159]	protein_coding	protein_coding	KNOWN	KNOWN
ENSG00000087095	2.46708331183323	0.405336939860747	441.679735360955	1.30280643535397	0.391748185244467	3.32562213285293	0,000882214	3,054425858	0.010100633813576	NLK	nemo-like kinase [Source:HGNC Symbol;Acc:HGNC:29858]	protein_coding	retained_intron	KNOWN	KNOWN
ENSG00000130204	2.46360242263114	0.405909651173339	685.066693741414	1.30076945198311	0.323840089867969	4.01670297372212	5,90E-05	4,229015266	0.00107805246078853	TOMM40	translocase of outer mitochondrial membrane 40 homolog (yeast) [Source:HGNC Symbol;Acc:HGNC:18001]	protein_coding	protein_coding	KNOWN	KNOWN
ENSG00000113356	2.46293239881078	0.40602007610231	63.6641181616823	1.30037703009474	0.470136393899853	2.7659569583795	0,005675603	2,245988026	0.042123180632955	POLR3G	polymerase (RNA) III (DNA directed) polypeptide G (32kD) [Source:HGNC Symbol;Acc:HGNC:30075]	protein_coding	protein_coding	KNOWN	KNOWN
ENSG00000172123	2.4622323557609	0.40613551262142	392.492868505384	1.29996691238554	0.405548232957317	3.2054557429729	0,001348488	2,870152971	0.0140874126743735	SLFN12	schlafen family member 12 [Source:HGNC Symbol;Acc:HGNC:25500]	protein_coding	processed_transcript	KNOWN	PUTATIVE
ENSG00000136108	2.46099308953229	0.406340027630898	620.452428829286	1.2992406067146	0.288268744059839	4.50704640543654	6,57E-06	5,182195003	0.000162914680762918	CKAP2	cytoskeleton associated protein 2 [Source:HGNC Symbol;Acc:HGNC:1990]	protein_coding	retained_intron	KNOWN	KNOWN
ENSG00000125505	2.45796025043273	0.406841404300149	1414.34751970751	1.29746158496718	0.291551787679196	4.45019252083893	8,58E-06	5,066546396	0.000205051187612339	MBOAT7	membrane bound O-acyltransferase domain containing 7 [Source:HGNC Symbol;Acc:HGNC:15505]	protein_coding	protein_coding	KNOWN	KNOWN
ENSG00000181019	2.45639710331714	0.40710030094466	7568.06793593762	1.29654380691175	0.481877733122774	2.69060742547615	0,007132207	2,146776072	0.0495440791984004	NQO1	NAD(P)H dehydrogenase. quinone 1 [Source:HGNC Symbol;Acc:HGNC:2874]	protein_coding	retained_intron	KNOWN	KNOWN
ENSG00000153956	2.45010072607741	0.408146485308379	1585.57666483962	1.29284106107489	0.401084467581355	3.22336356945224	0,001266946	2,897241775	0.0134271307672297	CACNA2D1	calcium channel. voltage-dependent. alpha 2/delta subunit 1 [Source:HGNC Symbol;Acc:HGNC:1399]	protein_coding	protein_coding	KNOWN	KNOWN	Familial short QT syndrome
ENSG00000000460	2.44762392327162	0.408559497434291	130.708439061312	1.29138190537072	0.390096146562188	3.31041953823774	0,000931562	3,030788094	0.0105014255842425	C1orf112	chromosome 1 open reading frame 112 [Source:HGNC Symbol;Acc:HGNC:25565]	protein_coding	protein_coding	KNOWN	KNOWN
ENSG00000278259	2.44404895200656	0.409157107585346	563.365838280564	1.2892731812736	0.457970910088572	2.81518575278996	0,004874905	2,312033865	0.0373951622600794	MYO19	myosin XIX [Source:HGNC Symbol;Acc:HGNC:26234]	protein_coding	processed_transcript	KNOWN	PUTATIVE
ENSG00000144357	2.44117536404831	0.409638739898495	2220.06323483884	1.28757593614959	0.298879968474505	4.30800345276207	1,65E-05	4,783214609	0.000363025051063209	UBR3	ubiquitin protein ligase E3 component n-recognin 3 (putative) [Source:HGNC Symbol;Acc:HGNC:30467]	protein_coding	protein_coding	KNOWN	KNOWN
ENSG00000197930	2.43975917154645	0.409876520462529	2741.36220402034	1.28673874649182	0.45170047611758	2.8486548377179	0,004390448	2,357491126	0.0345420865073555	ERO1L	ERO1-like (S. cerevisiae) [Source:HGNC Symbol;Acc:HGNC:13280]	protein_coding	protein_coding	KNOWN	KNOWN
ENSG00000133657	2.43862337350852	0.410067421998532	10988.8578015376	1.28606696226365	0.446938838257066	2.87750101843675	0,004008386	2,397030446	0.0322211041495736	ATP13A3	ATPase type 13A3 [Source:HGNC Symbol;Acc:HGNC:24113]	protein_coding	protein_coding	KNOWN	KNOWN
ENSG00000006634	2.43157896520752	0.411255408238267	183.295871120127	1.28189344366933	0.403251296604438	3.17889478462553	0,001478377	2,830214673	0.0151399759622119	DBF4	DBF4 zinc finger [Source:HGNC Symbol;Acc:HGNC:17364]	protein_coding	retained_intron	KNOWN	KNOWN
ENSG00000116641	2.416430423896	0.41383355800814	3739.23835778221	1.27287745595113	0.429649023897959	2.96259827242953	0,003050544	2,515622686	0.0265341337162728	DOCK7	dedicator of cytokinesis 7 [Source:HGNC Symbol;Acc:HGNC:19190]	protein_coding	protein_coding	KNOWN	KNOWN	EPILEPTIC ENCEPHALOPATHY EARLY INFANTILE 23
ENSG00000139496	2.41446904272811	0.414169733512135	1530.81931805466	1.27170596602084	0.358506915357737	3.5472285513708	0,000389307	3,409708119	0.00516713562308866	NUPL1	nucleoporin like 1 [Source:HGNC Symbol;Acc:HGNC:20261]	protein_coding	processed_transcript	KNOWN	KNOWN
ENSG00000147065	2.41077911962695	0.414803659057219	15865.5726664171	1.26949947440927	0.460778093348348	2.75512115861274	0,005867041	2,231580914	0.0430775548916503	MSN	moesin [Source:HGNC Symbol;Acc:HGNC:7373]	protein_coding	protein_coding	KNOWN	KNOWN
ENSG00000188486	2.4097120547305	0.41498734176015	328.700799058054	1.26886076386967	0.289888608805144	4.37706320748383	1,20E-05	4,919773727	0.0002748563266074	H2AFX	H2A histone family. member X [Source:HGNC Symbol;Acc:HGNC:4739]	protein_coding	nonsense_mediated_decay	KNOWN	KNOWN
ENSG00000100596	2.39400497568992	0.417710075858055	2572.65073768803	1.25942615077587	0.423985597414671	2.97044559639631	0,002973681	2,526705665	0.0260201099987749	SPTLC2	serine palmitoyltransferase. long chain base subunit 2 [Source:HGNC Symbol;Acc:HGNC:11278]	protein_coding	retained_intron	KNOWN	KNOWN	Neuropathy hereditary sensory and autonomic type IC
ENSG00000170606	2.39329845827616	0.41783338661417	5350.992121275	1.25900032058123	0.268637825316522	4.68660851872895	2,78E-06	5,556315341	7.79545283070754e-05	HSPA4	heat shock 70kDa protein 4 [Source:HGNC Symbol;Acc:HGNC:5237]	protein_coding	protein_coding	KNOWN	KNOWN
ENSG00000116260	2.38117213532655	0.419961238905923	10752.7887535298	1.25167191704064	0.384682351593877	3.2537804551067	0,001138803	2,943551576	0.0123452018784556	QSOX1	quiescin Q6 sulfhydryl oxidase 1 [Source:HGNC Symbol;Acc:HGNC:9756]	protein_coding	protein_coding	KNOWN	PUTATIVE
ENSG00000168439	2.37621383879538	0.420837545709669	2615.5090069257	1.24866467211842	0.283159645450837	4.40975503458603	1,03E-05	4,985111613	0.000242178850793418	STIP1	stress-induced phosphoprotein 1 [Source:HGNC Symbol;Acc:HGNC:11387]	protein_coding	retained_intron	KNOWN	KNOWN
ENSG00000272520	2.37606809392968	0.420863359326601	125.467426526581	1.24857618183185	0.382147298232527	3.26726418741321	0,001085923	2,964201002	0.0118920001801666
ENSG00000138411	2.37223319713378	0.421543717206317	953.500546932795	1.24624583779783	0.427264747681923	2.91680005092672	0,003536424	2,451435676	0.029456180749491	HECW2	HECT. C2 and WW domain containing E3 ubiquitin protein ligase 2 [Source:HGNC Symbol;Acc:HGNC:29853]	protein_coding	protein_coding	KNOWN	KNOWN
ENSG00000198554	2.3721828468592	0.42155266459498	313.362812126249	1.24621521649869	0.330750229102306	3.76784384966585	0,000164664	3,783402276	0.00256286632916177	WDHD1	WD repeat and HMG-box DNA binding protein 1 [Source:HGNC Symbol;Acc:HGNC:23170]	protein_coding	protein_coding	KNOWN	KNOWN
ENSG00000243701	2.37032113398205	0.421883763201334	208.800542592634	1.24508253043907	0.386343569492271	3.22273393103281	0,001269734	2,896287123	0.0134389954241847	LINC00883	long intergenic non-protein coding RNA 883 [Source:HGNC Symbol;Acc:HGNC:48569]	lincRNA	lincRNA	NOVEL	KNOWN
ENSG00000117308	2.37017850058468	0.421909151464042	170.783711661994	1.24499571406487	0.380021929105271	3.27611545206378	0,001052455	2,977796348	0.0116043820359367	GALE	UDP-galactose-4-epimerase [Source:HGNC Symbol;Acc:HGNC:4116]	protein_coding	protein_coding	KNOWN	KNOWN	GALACTOSE EPIMERASE DEFICIENCY
ENSG00000151503	2.35200452142393	0.425169250692848	600.618556946136	1.23389083357122	0.302488495900576	4.07913309197974	4,52E-05	4,344823583	0.000851684775420451	NCAPD3	non-SMC condensin II complex. subunit D3 [Source:HGNC Symbol;Acc:HGNC:28952]	protein_coding	protein_coding	KNOWN	PUTATIVE
ENSG00000104219	2.34992614325896	0.42554528910137	1057.25590230134	1.23261541448029	0.330811687015222	3.72603345910077	0,000194517	3,711043341	0.00290944088256663	ZDHHC2	zinc finger. DHHC-type containing 2 [Source:HGNC Symbol;Acc:HGNC:18469]	protein_coding	retained_intron	KNOWN	KNOWN
ENSG00000175662	2.34917977299524	0.425680491333784	1664.84198628389	1.232157121049	0.291728601654416	4.22364181661084	2,40E-05	4,61909085	0.000498375532173977	TOM1L2	target of myb1-like 2 (chicken) [Source:HGNC Symbol;Acc:HGNC:11984]	protein_coding	protein_coding	KNOWN	PUTATIVE
ENSG00000130695	2.34176350658936	0.42702860352301	238.08321256628	1.22759538621558	0.367518987649024	3.34022302920556	0,000837111	3,077216776	0.00970844242411385	CEP85	centrosomal protein 85kDa [Source:HGNC Symbol;Acc:HGNC:25309]	protein_coding	protein_coding	KNOWN	KNOWN
ENSG00000141127	2.33748689477347	0.427809885153137	451.502797180396	1.22495827648762	0.452153217213243	2.70916633975847	0,006745251	2,171001867	0.0476366737137377	PRPSAP2	phosphoribosyl pyrophosphate synthetase-associated protein 2 [Source:HGNC Symbol;Acc:HGNC:9467]	protein_coding	protein_coding	KNOWN	KNOWN
ENSG00000173905	2.33386014746282	0.428474688634242	4653.85293105132	1.22271811262756	0.362114941836655	3.37660220930378	0,000733871	3,134380272	0.0087118113330724	GOLIM4	golgi integral membrane protein 4 [Source:HGNC Symbol;Acc:HGNC:15448]	protein_coding	retained_intron	KNOWN	KNOWN
ENSG00000093217	2.33197584119408	0.428820909005624	91.6280033592594	1.22155284258213	0.441320453857221	2.76794975602318	0,005641015	2,248642734	0.0419147200313193	XYLB	xylulokinase homolog (H. influenzae) [Source:HGNC Symbol;Acc:HGNC:12839]	protein_coding	processed_transcript	KNOWN	KNOWN
ENSG00000176890	2.33021667615431	0.429144641454698	188.282980253752	1.2204641107076	0.389104749998262	3.13659525028428	0,001709219	2,76720227	0.0169334624792438	TYMS	thymidylate synthetase [Source:HGNC Symbol;Acc:HGNC:12441]	protein_coding	processed_transcript	KNOWN	KNOWN
ENSG00000175550	2.32632502303579	0.429862547192579	1991.06508256915	1.21805267736294	0.39776504570871	3.06224161852306	0,00219686	2,658197529	0.0204917342622087	DRAP1	DR1-associated protein 1 (negative cofactor 2 alpha) [Source:HGNC Symbol;Acc:HGNC:3019]	protein_coding	retained_intron	KNOWN	KNOWN
ENSG00000261801	2.31616525535831	0.431748122327006	312.466937864024	1.21173819140162	0.324045563142258	3.73940682801345	0,000184455	3,73410957	0.0027874161167144	LOXL1-AS1	LOXL1 antisense RNA 1 [Source:HGNC Symbol;Acc:HGNC:44169]	antisense	antisense	NOVEL	KNOWN
ENSG00000137364	2.30447726543183	0.433937889082457	688.244481495676	1.20443953499479	0.34690544347843	3.47195340297298	0,000516686	3,286773296	0.0065486191664334	TPMT	thiopurine S-methyltransferase [Source:HGNC Symbol;Acc:HGNC:12014]	protein_coding	protein_coding	KNOWN	KNOWN	THIOPURINE S-METHYLTRANSFERASE DEFICIENCY
ENSG00000159348	2.30355179250894	0.434112227583491	1619.02844931993	1.2038600355179	0.361859739521875	3.3268692369827	0,000878276	3,056369099	0.0100626915687442	CYB5R1	cytochrome b5 reductase 1 [Source:HGNC Symbol;Acc:HGNC:13397]	protein_coding	processed_transcript	KNOWN	KNOWN
ENSG00000102007	2.30311162992586	0.43419519358347	1662.41434111514	1.20358433906713	0.442520978686341	2.71983566211949	0,006531437	2,184991273	0.0464935549550428	PLP2	proteolipid protein 2 (colonic epithelium-enriched) [Source:HGNC Symbol;Acc:HGNC:9087]	protein_coding	protein_coding	KNOWN	KNOWN
ENSG00000156136	2.30197507533598	0.434409568858624	427.760427736272	1.20287221275604	0.424632471427413	2.83273723441959	0,004615131	2,335816003	0.0360373917265607	DCK	deoxycytidine kinase [Source:HGNC Symbol;Acc:HGNC:2704]	protein_coding	retained_intron	KNOWN	KNOWN
ENSG00000198668	2.30073527041887	0.434643660597224	7506.23698348526	1.2020949922427	0.338615688999346	3.55002745382251	0,000385191	3,414323892	0.00514087944062946	CALM1	calmodulin 1 (phosphorylase kinase. delta) [Source:HGNC Symbol;Acc:HGNC:1442]	protein_coding	protein_coding	KNOWN	KNOWN	VENTRICULAR TACHYCARDIA CATECHOLAMINERGIC POLYMORPHIC 4
ENSG00000141526	2.29479751823113	0.435768294176481	4228.04573332493	1.19836686286303	0.39265663523092	3.05194603972061	0,00227363	2,643280268	0.0210372778391974	SLC16A3	solute carrier family 16 (monocarboxylate transporter). member 3 [Source:HGNC Symbol;Acc:HGNC:10924]	protein_coding	protein_coding	KNOWN	KNOWN
ENSG00000025772	2.29209932243657	0.436281268534632	611.0775280346	1.19666956105906	0.317625947262438	3.76754346227991	0,000164862	3,782879844	0.00256347438474009	TOMM34	translocase of outer mitochondrial membrane 34 [Source:HGNC Symbol;Acc:HGNC:15746]	protein_coding	protein_coding	KNOWN	KNOWN
ENSG00000145022	2.27919917165424	0.43875059820867	637.80593628831	1.18852700244545	0.414179835191175	2.86959166396128	0,004110022	2,386155869	0.0327926409115065	TCTA	T-cell leukemia translocation altered [Source:HGNC Symbol;Acc:HGNC:11692]	protein_coding	processed_transcript	KNOWN	KNOWN
ENSG00000120694	2.27180158197044	0.440179286754723	1929.08918718232	1.18383683607162	0.360736573065503	3.28172113520814	0,001031756	2,986423049	0.0114391223056816	HSPH1	heat shock 105kDa/110kDa protein 1 [Source:HGNC Symbol;Acc:HGNC:16969]	protein_coding	protein_coding	KNOWN	KNOWN
ENSG00000138434	2.26833370780305	0.440852241696188	3806.87939446194	1.18163289917662	0.329228901303775	3.58909225313224	0,000331831	3,479082511	0.00454933799253895	SSFA2	sperm specific antigen 2 [Source:HGNC Symbol;Acc:HGNC:11319]	protein_coding	protein_coding	KNOWN	PUTATIVE
ENSG00000116729	2.26198012506796	0.442090533386078	1461.5484455159	1.17758625311559	0.428661968401197	2.74712090159922	0,006012097	2,220974038	0.0437973589848976	WLS	wntless Wnt ligand secretion mediator [Source:HGNC Symbol;Acc:HGNC:30238]	protein_coding	protein_coding	KNOWN	PUTATIVE
ENSG00000115091	2.25020768102076	0.444403424819158	8715.12820550344	1.17005815990974	0.398571844615582	2.93562672756839	0,003328746	2,477719327	0.0282625771168233	ACTR3	ARP3 actin-related protein 3 homolog (yeast) [Source:HGNC Symbol;Acc:HGNC:170]	protein_coding	retained_intron	KNOWN	KNOWN
ENSG00000117143	2.24983158297605	0.444477714495062	2749.60387451525	1.16981700877597	0.414213269970196	2.82419008174253	0,004740026	2,324219234	0.036657266546482	UAP1	UDP-N-acetylglucosamine pyrophosphorylase 1 [Source:HGNC Symbol;Acc:HGNC:12457]	protein_coding	protein_coding	KNOWN	KNOWN
ENSG00000065802	2.24978217480092	0.444487475810181	1386.05180007196	1.16978532564356	0.374617241911481	3.12261475119175	0,001792522	2,746535475	0.017553640694873	ASB1	ankyrin repeat and SOCS box containing 1 [Source:HGNC Symbol;Acc:HGNC:16011]	protein_coding	processed_transcript	KNOWN	PUTATIVE
ENSG00000080824	2.24947112509883	0.44454893812254	10287.8570799981	1.16958584815986	0.327957934572126	3.56626788031757	0,000362101	3,441169986	0.00488942909034849	HSP90AA1	heat shock protein 90kDa alpha (cytosolic). class A member 1 [Source:HGNC Symbol;Acc:HGNC:5253]	protein_coding	processed_transcript	KNOWN	KNOWN
ENSG00000095380	2.24808021823981	0.444823984431914	857.894849194453	1.16869351616024	0.337662675338672	3.46112733658836	0,000537918	3,269283674	0.00678038030026499	NANS	N-acetylneuraminic acid synthase [Source:HGNC Symbol;Acc:HGNC:19237]	protein_coding	protein_coding	KNOWN	KNOWN
ENSG00000003393	2.24631065080056	0.445174401698897	1471.26728587133	1.16755745729244	0.303742688993988	3.84390307848876	0,000121093	3,916881513	0.00199456509047732	ALS2	amyotrophic lateral sclerosis 2 (juvenile) [Source:HGNC Symbol;Acc:HGNC:443]	protein_coding	processed_transcript	KNOWN	KNOWN	SPASTIC PARALYSIS INFANTILE-ONSET ASCENDING
ENSG00000170779	2.24527703696348	0.445379337844386	259.099772753968	1.16689346509773	0.31036475828999	3.75974859880013	0,000170084	3,769336054	0.00262441208539726	CDCA4	cell division cycle associated 4 [Source:HGNC Symbol;Acc:HGNC:14625]	protein_coding	protein_coding	KNOWN	KNOWN
ENSG00000165169	2.24485512699143	0.445463044797999	1924.16103074771	1.16662234282161	0.427743090717446	2.7273902679874	0,006383749	2,194924222	0.0458474394883251	DYNLT3	dynein. light chain. Tctex-type 3 [Source:HGNC Symbol;Acc:HGNC:11694]	protein_coding	protein_coding	KNOWN	KNOWN
ENSG00000102393	2.24401208023722	0.445630399589599	507.001042474139	1.16608044245804	0.333097062286198	3.50072268561809	0,000463998	3,333483516	0.00599883647783486	GLA	galactosidase. alpha [Source:HGNC Symbol;Acc:HGNC:4296]	protein_coding	processed_transcript	KNOWN	KNOWN	FABRY DISEASE
ENSG00000111300	2.23581925818256	0.447263344897062	724.402681148215	1.16080356659656	0.312424507737849	3.71546897841501	0,000202827	3,692873913	0.00301415364670505	NAA25	N(alpha)-acetyltransferase 25. NatB auxiliary subunit [Source:HGNC Symbol;Acc:HGNC:25783]	protein_coding	retained_intron	KNOWN	KNOWN
ENSG00000123240	2.22702044406715	0.449030453520994	5324.92127320434	1.15511480213959	0.274937808113352	4.20136761133758	2,65E-05	4,576250672	0.000542365044885424	OPTN	optineurin [Source:HGNC Symbol;Acc:HGNC:17142]	protein_coding	processed_transcript	KNOWN	KNOWN	Amyotrophic lateral sclerosis
ENSG00000070718	2.22659033591847	0.449117192268555	539.355371184939	1.15483614514608	0.31206797011396	3.70059171636348	0,000215097	3,667365005	0.00315574015999505	AP3M2	adaptor-related protein complex 3. mu 2 subunit [Source:HGNC Symbol;Acc:HGNC:570]	protein_coding	protein_coding	KNOWN	KNOWN
ENSG00000105220	2.22639999240243	0.449155589028248	4494.27355816702	1.15471280885897	0.384092684307304	3.00633898024236	0,002644141	2,577715469	0.0236899107665328	GPI	glucose-6-phosphate isomerase [Source:HGNC Symbol;Acc:HGNC:4458]	protein_coding	retained_intron	KNOWN	KNOWN	HEMOLYTIC ANEMIA NONSPHEROCYTIC DUE TO GLUCOSE PHOSPHATE ISOMERASE DEFICIENCY
ENSG00000198843	2.22597867622042	0.449240601755421	2654.43395256857	1.15443977243801	0.348506115852839	3.31253805865915	0,000924535	3,034076427	0.0104735173803759	SELT	selenoprotein T precursor [Source:RefSeq peptide;Acc:NP_057359]	protein_coding	protein_coding	KNOWN	KNOWN
ENSG00000149600	2.22338422757978	0.449764816892909	833.536229731262	1.15275728499301	0.32429665624942	3.55463820788339	0,0003785	3,421934662	0.00508104069481664	COMMD7	COMM domain containing 7 [Source:HGNC Symbol;Acc:HGNC:16223]	protein_coding	protein_coding	KNOWN	NOVEL
ENSG00000168615	2.21577464305492	0.451309433987062	11824.2504012899	1.14781115851712	0.31742798739392	3.61597339900817	0,000299221	3,524007779	0.00416968232221243	ADAM9	ADAM metallopeptidase domain 9 [Source:HGNC Symbol;Acc:HGNC:216]	protein_coding	retained_intron	KNOWN	KNOWN	CONE-ROD DYSTROPHY 9
ENSG00000128641	2.21357024066406	0.451758874251944	14521.7913653	1.14637515353512	0.329688395302882	3.47714742122469	0,000506779	3,295181313	0.00645352122697418	MYO1B	myosin IB [Source:HGNC Symbol;Acc:HGNC:7596]	protein_coding	protein_coding	KNOWN	PUTATIVE
ENSG00000004866	2.21341685535776	0.451790180227198	461.971892285199	1.14627518115389	0.336467963509323	3.4067884775667	0,00065732	3,182222846	0.00799152858186612	ST7	suppression of tumorigenicity 7 [Source:HGNC Symbol;Acc:HGNC:11351]	protein_coding	misc_RNA	KNOWN	KNOWN
ENSG00000198682	2.20871753470905	0.45275141990111	3045.51115143313	1.14320892918165	0.39843608005225	2.86924047900415	0,004114588	2,385673608	0.032812823651502	PAPSS2	3'-phosphoadenosine 5'-phosphosulfate synthase 2 [Source:HGNC Symbol;Acc:HGNC:8604]	protein_coding	protein_coding	KNOWN	KNOWN	BRACHYOLMIA TYPE 4 WITH MILD EPIPHYSEAL AND METAPHYSEAL CHANGES
ENSG00000158710	2.20532722748899	0.45344744649918	5240.0481903634	1.14099273943334	0.403522224773201	2.82758338794011	0,00469008	2,328819761	0.0363933028510458	TAGLN2	transgelin 2 [Source:HGNC Symbol;Acc:HGNC:11554]	protein_coding	protein_coding	KNOWN	KNOWN
ENSG00000085063	2.20426156458718	0.453666668269145	20123.2930837665	1.14029542878324	0.304220263427327	3.7482560035178	0,000178068	3,749413018	0.00271125206422278	CD59	CD59 molecule. complement regulatory protein [Source:HGNC Symbol;Acc:HGNC:1689]	protein_coding	protein_coding	KNOWN	KNOWN	HEMOLYTIC ANEMIA CD59-MEDIATED WITH OR WITHOUT IMMUNE-MEDIATED POLYNEUROPATHY
ENSG00000135249	2.20333899961531	0.45385662404859	618.221390143305	1.139691481166	0.34755771037762	3.2791431383517	0,001041228	2,982454127	0.0115068315874263	RINT1	RAD50 interactor 1 [Source:HGNC Symbol;Acc:HGNC:21876]	protein_coding	retained_intron	KNOWN	KNOWN
ENSG00000111880	2.20285238427848	0.453956882057504	722.897886661736	1.13937282159135	0.359800047661889	3.16668335369994	0,001541881	2,811949116	0.0156411603265072	RNGTT	RNA guanylyltransferase and 5'-phosphatase [Source:HGNC Symbol;Acc:HGNC:10073]	protein_coding	protein_coding	KNOWN	KNOWN
ENSG00000067064	2.19615493297489	0.455341280792703	1153.83056419243	1.13497983628753	0.417577867324188	2.71800764623952	0,006567632	2,182591187	0.0466687183484335	IDI1	isopentenyl-diphosphate delta isomerase 1 [Source:HGNC Symbol;Acc:HGNC:5387]	protein_coding	retained_intron	KNOWN	KNOWN
ENSG00000146918	2.19063132918127	0.456489408637163	478.263679466696	1.13134670736987	0.363308151261279	3.11401410467184	0,001845607	2,733860849	0.0179101673577295	NCAPG2	non-SMC condensin II complex. subunit G2 [Source:HGNC Symbol;Acc:HGNC:21904]	protein_coding	processed_transcript	KNOWN	KNOWN
ENSG00000123178	2.18913576607989	0.456801270846126	314.931104973378	1.13036143052449	0.387113690676757	2.91997275670716	0,00350062	2,455855047	0.0292032550026079	SPRYD7	SPRY domain containing 7 [Source:HGNC Symbol;Acc:HGNC:14297]	protein_coding	protein_coding	KNOWN	KNOWN
ENSG00000096063	2.18906115049664	0.456816841216669	1460.67109174184	1.13031225615706	0.264131752146532	4.27935016131645	1,87E-05	4,727138246	0.000406388605098591	SRPK1	SRSF protein kinase 1 [Source:HGNC Symbol;Acc:HGNC:11305]	protein_coding	protein_coding	KNOWN	KNOWN
ENSG00000267041	2.18777032215911	0.457086372308544	234.471024401289	1.12946128818773	0.380353224899397	2.96950627534832	0,002982787	2,525377729	0.0260714698922727	ZNF850	zinc finger protein 850 [Source:HGNC Symbol;Acc:HGNC:27994]	protein_coding	protein_coding	KNOWN	KNOWN
ENSG00000130830	2.18493245805905	0.45768005153273	307.530846676962	1.12758868296187	0.331669381067342	3.39973704938693	0,000674507	3,171013638	0.0081623091261451	MPP1	membrane protein. palmitoylated 1. 55kDa [Source:HGNC Symbol;Acc:HGNC:7219]	protein_coding	protein_coding	KNOWN	KNOWN
ENSG00000107937	2.17943614129739	0.458834274173647	1827.86054889635	1.12395493253647	0.293642375460202	3.82763193076268	0,000129382	3,888126012	0.00210102343744084	GTPBP4	GTP binding protein 4 [Source:HGNC Symbol;Acc:HGNC:21535]	protein_coding	processed_transcript	KNOWN	KNOWN
ENSG00000119965	2.17570086049027	0.459622008778661	326.763040738636	1.12148021249166	0.369604305941887	3.03427258411863	0,002411165	2,617773132	0.0221192775293189	C10orf88	chromosome 10 open reading frame 88 [Source:HGNC Symbol;Acc:HGNC:25822]	protein_coding	processed_transcript	KNOWN	KNOWN
ENSG00000128973	2.17208426015941	0.460387296359584	198.08407124915	1.11908006969673	0.35180997516763	3.18092194277183	0,001468072	2,833252705	0.0150631646871243	CLN6	ceroid-lipofuscinosis. neuronal 6. late infantile. variant [Source:HGNC Symbol;Acc:HGNC:2077]	protein_coding	processed_transcript	KNOWN	KNOWN	CEROID LIPOFUSCINOSIS NEURONAL 6
ENSG00000198954	2.17163719558259	0.460482074093287	1291.90798728816	1.11878309952643	0.293265203040587	3.81491935601917	0,000136227	3,865735488	0.00218792364086635	KIAA1279	KIAA1279 [Source:HGNC Symbol;Acc:HGNC:23419]	protein_coding	processed_transcript	KNOWN	KNOWN	GOLDBERG-SHPRINTZEN SYNDROME
ENSG00000148842	2.16704651190922	0.461457561941749	341.893422718366	1.1157301187203	0.331609496329066	3.36459037232495	0,000766574	3,115446056	0.00904007067939056	CNNM2	cyclin and CBS domain divalent metal cation transport mediator 2 [Source:HGNC Symbol;Acc:HGNC:103]	protein_coding	processed_transcript	KNOWN	KNOWN	HYPOMAGNESEMIA 6 RENAL
ENSG00000116455	2.16163151135159	0.462613537389976	449.10738555273	1.11212061092877	0.323885025108983	3.43368950310239	0,000595426	3,225172329	0.00738961070657963	WDR77	WD repeat domain 77 [Source:HGNC Symbol;Acc:HGNC:29652]	protein_coding	processed_transcript	KNOWN	KNOWN
ENSG00000115233	2.16149971987292	0.462641743973388	1811.41677389727	1.11203264926275	0.361210197867314	3.07863027076339	0,002079546	2,682031492	0.0196362278299913	PSMD14	proteasome (prosome. macropain) 26S subunit. non-ATPase. 14 [Source:HGNC Symbol;Acc:HGNC:16889]	protein_coding	retained_intron	KNOWN	KNOWN
ENSG00000197586	2.16116795579765	0.462712764788759	971.117992609412	1.11181119601998	0.293950433455457	3.782308408089	0,000155381	3,808602982	0.00244197792492728	ENTPD6	ectonucleoside triphosphate diphosphohydrolase 6 (putative) [Source:HGNC Symbol;Acc:HGNC:3368]	protein_coding	processed_transcript	KNOWN	KNOWN
ENSG00000163539	2.16113361870042	0.462720116584619	1207.15005179344	1.11178827399151	0.274973133834863	4.04326145789645	5,27E-05	4,278084055	0.000973796123000013	CLASP2	cytoplasmic linker associated protein 2 [Source:HGNC Symbol;Acc:HGNC:17078]	protein_coding	protein_coding	KNOWN	KNOWN
ENSG00000136159	2.15753971488844	0.463490888765266	358.325039198193	1.10938711604166	0.320684721578596	3.45943240008633	0,000541315	3,266549829	0.00681786202528513	NUDT15	nudix (nucleoside diphosphate linked moiety X)-type motif 15 [Source:HGNC Symbol;Acc:HGNC:23063]	protein_coding	protein_coding	KNOWN	KNOWN
ENSG00000151849	2.15107884535136	0.464883006106946	227.673302818829	1.10506040607789	0.401980500361908	2.7490398292529	0,005977012	2,223515851	0.0436965422690094	CENPJ	centromere protein J [Source:HGNC Symbol;Acc:HGNC:17272]	protein_coding	protein_coding	KNOWN	KNOWN	SECKEL SYNDROME 4
ENSG00000119326	2.14941520818823	0.46524282334585	2275.12452227532	1.10394419888173	0.404834166947958	2.7269047155885	0,00639315	2,194285122	0.0458740532160978	CTNNAL1	catenin (cadherin-associated protein). alpha-like 1 [Source:HGNC Symbol;Acc:HGNC:2512]	protein_coding	protein_coding	KNOWN	KNOWN
ENSG00000146731	2.14822682358821	0.465500192540044	3466.89181418371	1.1031463303761	0.291815774018931	3.78028341368734	0,00015665	3,805069768	0.00245474112472447	CCT6A	chaperonin containing TCP1. subunit 6A (zeta 1) [Source:HGNC Symbol;Acc:HGNC:1620]	protein_coding	retained_intron	KNOWN	KNOWN
ENSG00000197646	2.14559362326549	0.466071482109483	598.752550171426	1.10137685465138	0.406935448047007	2.70651490288494	0,006799353	2,167532408	0.0479129434678733	PDCD1LG2	programmed cell death 1 ligand 2 [Source:HGNC Symbol;Acc:HGNC:18731]	protein_coding	protein_coding	KNOWN	KNOWN
ENSG00000130311	2.14052779984302	0.467174497838027	795.336562162421	1.09796657248191	0.358275056952339	3.06459116027152	0,002179677	2,661607787	0.0203432343911203	DDA1	DET1 and DDB1 associated 1 [Source:HGNC Symbol;Acc:HGNC:28360]	protein_coding	retained_intron	KNOWN	KNOWN
ENSG00000108179	2.13717928189418	0.467906463660692	785.88521698158	1.09570793665972	0.342513640313156	3.19901985701335	0,001378957	2,860449369	0.0143313636034327	PPIF	peptidylprolyl isomerase F [Source:HGNC Symbol;Acc:HGNC:9259]	protein_coding	protein_coding	KNOWN	KNOWN
ENSG00000167325	2.13576005025779	0.468217391686532	1848.07341576236	1.0947495713005	0.361042703511928	3.03218860442733	0,002427875	2,614773759	0.0222472303692811	RRM1	ribonucleotide reductase M1 [Source:HGNC Symbol;Acc:HGNC:10451]	protein_coding	retained_intron	KNOWN	KNOWN
ENSG00000167977	2.13286037544655	0.468853944455053	748.818459517183	1.09278952487021	0.320994543642755	3.40438660566894	0,000663128	3,178402461	0.0080560582200278	KCTD5	potassium channel tetramerization domain containing 5 [Source:HGNC Symbol;Acc:HGNC:21423]	protein_coding	processed_transcript	KNOWN	PUTATIVE
ENSG00000135723	2.13279666976533	0.468867948912368	957.718647441783	1.09274643285911	0.365471022668131	2.98996737109685	0,002790072	2,554384513	0.0247386115276355	FHOD1	formin homology 2 domain containing 1 [Source:HGNC Symbol;Acc:HGNC:17905]	protein_coding	retained_intron	KNOWN	KNOWN
ENSG00000173542	2.13135647766641	0.469184770580885	1265.0476038074	1.0917719096625	0.371322954149687	2.94022197513376	0,003279772	2,484156356	0.0280137040793357	MOB1B	MOB kinase activator 1B [Source:HGNC Symbol;Acc:HGNC:29801]	protein_coding	processed_transcript	KNOWN	KNOWN
ENSG00000064102	2.12483137891482	0.47062557995106	801.698882518383	1.08734835727118	0.325996171488264	3.33546358016148	0,000851573	3,069778078	0.00983368507188302	ASUN	asunder spermatogenesis regulator [Source:HGNC Symbol;Acc:HGNC:20174]	protein_coding	protein_coding	KNOWN	KNOWN
ENSG00000187678	2.12347193041544	0.470926874839527	759.383595987038	1.08642503822706	0.371772358795181	2.92228567435161	0,003474727	2,459079343	0.0290645376799452	SPRY4	sprouty homolog 4 (Drosophila) [Source:HGNC Symbol;Acc:HGNC:15533]	protein_coding	processed_transcript	KNOWN	KNOWN	Hypogonadotropic hypogonadism 17 with or without anosmia
ENSG00000184178	2.12178871070988	0.471300462177233	728.697239566241	1.08528099876542	0.359745392943799	3.01680305030333	0,002554557	2,592684356	0.0231187433453373	SCFD2	sec1 family domain containing 2 [Source:HGNC Symbol;Acc:HGNC:30676]	protein_coding	protein_coding	KNOWN	KNOWN
ENSG00000100418	2.12027197563118	0.471637606634079	1083.05854506369	1.08424933682967	0.331090893615608	3.27477849055091	0,001057449	2,975740759	0.0116434986176098	DESI1	desumoylating isopeptidase 1 [Source:HGNC Symbol;Acc:HGNC:24577]	protein_coding	retained_intron	KNOWN	KNOWN
ENSG00000175166	2.12010414934635	0.471674941209049	5225.90719680028	1.08413513839923	0.349278413871886	3.10392825706339	0,001909696	2,719035688	0.0183223931340797	PSMD2	proteasome (prosome. macropain) 26S subunit. non-ATPase. 2 [Source:HGNC Symbol;Acc:HGNC:9559]	protein_coding	retained_intron	KNOWN	KNOWN
ENSG00000213585	2.11750838225906	0.4722531482653	5237.72522078479	1.08236768054668	0.354424431210878	3.05387435298635	0,002259067	2,646070938	0.0209265705442397	VDAC1	voltage-dependent anion channel 1 [Source:HGNC Symbol;Acc:HGNC:12669]	protein_coding	processed_transcript	KNOWN	KNOWN
ENSG00000142230	2.11684079234796	0.472402083149021	2250.4530233145	1.08191276829341	0.338744962559611	3.19388592561881	0,001403716	2,852720832	0.0145230936296143	SAE1	SUMO1 activating enzyme subunit 1 [Source:HGNC Symbol;Acc:HGNC:30660]	protein_coding	protein_coding	KNOWN	KNOWN
ENSG00000123374	2.11605525255458	0.47257745221575	582.432523500358	1.08137729831479	0.340634607891915	3.17459610169122	0,001500452	2,823777906	0.0153076507664642	CDK2	cyclin-dependent kinase 2 [Source:HGNC Symbol;Acc:HGNC:1771]	protein_coding	processed_transcript	KNOWN	KNOWN
ENSG00000146263	2.11048497834839	0.473824741829043	426.655523475069	1.07757456076236	0.37122373098559	2.90276313397698	0,003698863	2,431931778	0.0303859120501355	MMS22L	MMS22-like. DNA repair protein [Source:HGNC Symbol;Acc:HGNC:21475]	protein_coding	nonsense_mediated_decay	KNOWN	KNOWN
ENSG00000070950	2.10875150834901	0.474214242901917	338.435853176203	1.07638910044496	0.390225915314193	2.7583742088946	0,005808966	2,235901184	0.0428049253014822	RAD18	RAD18 E3 ubiquitin protein ligase [Source:HGNC Symbol;Acc:HGNC:18278]	protein_coding	retained_intron	KNOWN	KNOWN
ENSG00000100997	2.10845705941652	0.47428046757411	753.915513416054	1.07618764016214	0.363819590041407	2.95802554238395	0,003096165	2,509175949	0.0268151165266604	ABHD12	abhydrolase domain containing 12 [Source:HGNC Symbol;Acc:HGNC:15868]	protein_coding	nonsense_mediated_decay	KNOWN	KNOWN	POLYNEUROPATHY HEARING LOSS ATAXIA RETINITIS PIGMENTOSA AND CATARACT;
ENSG00000102900	2.10472078452399	0.475122404526528	939.42327129089	1.07362885585655	0.266259634425156	4.03226293829507	5,52E-05	4,257728019	0.00101702706347299	NUP93	nucleoporin 93kDa [Source:HGNC Symbol;Acc:HGNC:28958]	protein_coding	retained_intron	KNOWN	KNOWN
ENSG00000153310	2.09748089129712	0.476762388705998	442.073152833704	1.06865766732471	0.3942207736514	2.71081013165913	0,006711905	2,173154213	0.0474427706404174	FAM49B	family with sequence similarity 49. member B [Source:HGNC Symbol;Acc:HGNC:25216]	protein_coding	protein_coding	KNOWN	KNOWN
ENSG00000072864	2.0971390718302	0.476840097746731	674.48309478431	1.06842253696476	0.379857904164292	2.81269002237915	0,004912899	2,3086622	0.0375500176153781	NDE1	nudE neurodevelopment protein 1 [Source:HGNC Symbol;Acc:HGNC:17619]	protein_coding	protein_coding	KNOWN	KNOWN	Lissencephaly 4 (with microcephaly)
ENSG00000111711	2.09529230431185	0.47726037934761	2480.66776035753	1.06715152152112	0.34662388982118	3.07870159229838	0,002079048	2,682135452	0.0196362278299913	GOLT1B	golgi transport 1B [Source:HGNC Symbol;Acc:HGNC:20175]	protein_coding	protein_coding	KNOWN	KNOWN
ENSG00000068383	2.09333149316986	0.477707426302433	1261.07043223045	1.06580079018115	0.358063550576494	2.97656879195097	0,002914937	2,53537086	0.0256453940988825	INPP5A	inositol polyphosphate-5-phosphatase. 40kDa [Source:HGNC Symbol;Acc:HGNC:6076]	protein_coding	protein_coding	KNOWN	KNOWN
ENSG00000125912	2.09125562048287	0.478181619791224	1482.4292769819	1.06436941767277	0.358358130648861	2.9701277204052	0,00297676	2,526256238	0.0260329100543542	NCLN	nicalin [Source:HGNC Symbol;Acc:HGNC:26923]	protein_coding	processed_transcript	KNOWN	KNOWN
ENSG00000187790	2.08769806331602	0.478996468680744	257.274203118818	1.06191307490828	0.389745118803656	2.72463470015451	0,006437267	2,191298504	0.046055773256269	FANCM	Fanconi anemia. complementation group M [Source:HGNC Symbol;Acc:HGNC:23168]	protein_coding	retained_intron	KNOWN	KNOWN	FANCONI ANEMIA COMPLEMENTATION GROUP M
ENSG00000182197	2.08742028867027	0.47906020911439	6539.00870540577	1.06172110712643	0.361245344469452	2.93905824221969	0,003292112	2,482525393	0.0281042039146426	EXT1	exostosin glycosyltransferase 1 [Source:HGNC Symbol;Acc:HGNC:3512]	protein_coding	protein_coding	KNOWN	PUTATIVE	TRICHORHINOPHALANGEAL SYNDROME TYPE III
ENSG00000172009	2.08138610102114	0.480449062050233	595.616406722255	1.05754461253149	0.265255419941726	3.98689162605546	6,69E-05	4,174284544	0.00120224116498186	THOP1	thimet oligopeptidase 1 [Source:HGNC Symbol;Acc:HGNC:11793]	protein_coding	protein_coding	KNOWN	PUTATIVE
ENSG00000164970	2.0768068666631	0.481508423364732	661.248472657117	1.05436705852116	0.368793381030592	2.85896415921222	0,004250268	2,371583682	0.0337058807927952	FAM219A	family with sequence similarity 219. member A [Source:HGNC Symbol;Acc:HGNC:19920]	protein_coding	protein_coding	KNOWN	KNOWN
ENSG00000163002	2.07631184748672	0.481623221102579	220.235809081628	1.05402314265289	0.379494854847961	2.77743724107978	0,005478942	2,261303299	0.0409533216076973	NUP35	nucleoporin 35kDa [Source:HGNC Symbol;Acc:HGNC:29797]	protein_coding	nonsense_mediated_decay	KNOWN	KNOWN
ENSG00000124207	2.07337097123928	0.482306357073326	2495.9043012523	1.05197826911739	0.368139921928472	2.85755009564484	0,004269252	2,369648171	0.0338233811970904	CSE1L	CSE1 chromosome segregation 1-like (yeast) [Source:HGNC Symbol;Acc:HGNC:2431]	protein_coding	protein_coding	KNOWN	KNOWN
ENSG00000109519	2.06954306682455	0.483198448986313	863.792444319535	1.04931227110878	0.366015264940676	2.86685384905695	0,004145744	2,382397502	0.0330285819422179	GRPEL1	GrpE-like 1. mitochondrial (E. coli) [Source:HGNC Symbol;Acc:HGNC:19696]	protein_coding	processed_transcript	KNOWN	KNOWN
ENSG00000049541	2.06523090151777	0.484207358734119	255.975677172611	1.04630309004752	0.31157389091395	3.35812184704682	0,00078474	3,105274138	0.00921383290736453	RFC2	replication factor C (activator 1) 2. 40kDa [Source:HGNC Symbol;Acc:HGNC:9970]	protein_coding	protein_coding	KNOWN	KNOWN	WILLIAMS-BEUREN SYNDROME
ENSG00000164134	2.05266019945093	0.487172694373619	1666.31667700292	1.03749482124028	0.290186863620919	3.57526460121088	0,000349874	3,456088505	0.00475220741279667	NAA15	N(alpha)-acetyltransferase 15. NatA auxiliary subunit [Source:HGNC Symbol;Acc:HGNC:30782]	protein_coding	protein_coding	KNOWN	PUTATIVE	Congenital heart disease
ENSG00000145431	2.05143546416838	0.487463543195293	2619.56988544345	1.03663376939559	0.329831464312672	3.14291958638877	0,001672718	2,776577306	0.0166640766774185	PDGFC	platelet derived growth factor C [Source:HGNC Symbol;Acc:HGNC:8801]	protein_coding	processed_transcript	KNOWN	KNOWN
ENSG00000105254	2.05025663581693	0.487743818276461	1390.53486721949	1.03580450682684	0.370404477104559	2.7964146516902	0,005167306	2,286735845	0.0390982280409698	TBCB	tubulin folding cofactor B [Source:HGNC Symbol;Acc:HGNC:1989]	protein_coding	protein_coding	KNOWN	KNOWN
ENSG00000141367	2.05019807385882	0.487757750214754	17225.3398574608	1.03576329820363	0.368272766856871	2.81248952249075	0,004915963	2,308391438	0.0375500176153781	CLTC	clathrin. heavy chain (Hc) [Source:HGNC Symbol;Acc:HGNC:2092]	protein_coding	protein_coding	KNOWN	KNOWN	Translocation renal cell carcinoma
ENSG00000038210	2.04909165115341	0.488021118741619	826.211969615361	1.03498451422101	0.341987081541085	3.0263848258744	0,002474971	2,606429904	0.0225516158474192	PI4K2B	phosphatidylinositol 4-kinase type 2 beta [Source:HGNC Symbol;Acc:HGNC:18215]	protein_coding	protein_coding	KNOWN	KNOWN
ENSG00000062822	2.04214875071243	0.489680293686313	250.50163010601	1.030087956372	0.327403194923187	3.14623672690081	0,001653861	2,781501036	0.0165170764171117	POLD1	polymerase (DNA directed). delta 1. catalytic subunit [Source:HGNC Symbol;Acc:HGNC:9175]	protein_coding	protein_coding	KNOWN	KNOWN	Mandibular hypoplasia deafness progeroid features and lipodystrophy syndrome
ENSG00000143401	2.04041976137271	0.490095233799952	1184.57547267159	1.0288659783511	0.378512361010255	2.71818329949658	0,006564146	2,182821753	0.0466645329475899	ANP32E	acidic (leucine-rich) nuclear phosphoprotein 32 family. member E [Source:HGNC Symbol;Acc:HGNC:16673]	protein_coding	protein_coding	KNOWN	KNOWN
ENSG00000013375	2.03998131715554	0.490200567814197	3049.49204648555	1.02855593956419	0.340541552680839	3.02035370270413	0,002524796	2,597773623	0.0229655260007515	PGM3	phosphoglucomutase 3 [Source:HGNC Symbol;Acc:HGNC:8907]	protein_coding	protein_coding	KNOWN	KNOWN	IMMUNODEFICIENCY 23
ENSG00000130520	2.03942690918076	0.49033382637954	1005.73497074968	1.02816380345209	0.374102351855825	2.74834894341517	0,005989623	2,222600534	0.0437383645073339	LSM4	LSM4 homolog. U6 small nuclear RNA associated (S. cerevisiae) [Source:HGNC Symbol;Acc:HGNC:17259]	protein_coding	retained_intron	KNOWN	KNOWN
ENSG00000154473	2.03416725504387	0.491601660345493	2254.07150013235	1.02443830658085	0.361863008085529	2.83101141506765	0,004640107	2,333472051	0.0361448141246667	BUB3	BUB3 mitotic checkpoint protein [Source:HGNC Symbol;Acc:HGNC:1151]	protein_coding	processed_transcript	KNOWN	KNOWN	Mosaic variegated aneuploidy syndrome
ENSG00000176619	2.03239142569503	0.492031203909466	1612.44977265682	1.02317828278233	0.370920073077215	2.75848722419866	0,005806958	2,236051352	0.0428049253014822	LMNB2	lamin B2 [Source:HGNC Symbol;Acc:HGNC:6638]	protein_coding	processed_transcript	KNOWN	PUTATIVE	Partial acquired lipodystrophy
ENSG00000254986	2.02926119572959	0.492790184971958	724.923367105696	1.02095457309419	0.368498277548346	2.77058166970739	0,005595627	2,252151277	0.0416602887465083	DPP3	dipeptidyl-peptidase 3 [Source:HGNC Symbol;Acc:HGNC:3008]	protein_coding	processed_transcript	KNOWN	PUTATIVE
ENSG00000161813	2.02876739188689	0.492910130554659	1858.16267450359	1.02060346252749	0.329316713751178	3.09915476473091	0,001940736	2,712033509	0.0185759466990135	LARP4	La ribonucleoprotein domain family. member 4 [Source:HGNC Symbol;Acc:HGNC:24320]	protein_coding	protein_coding	KNOWN	KNOWN
ENSG00000198380	2.02390655957024	0.494093956695482	4767.89871104734	1.01714268471776	0.362177541097813	2.80840905163433	0,004978694	2,302884539	0.037920466451417	GFPT1	glutamine--fructose-6-phosphate transaminase 1 [Source:HGNC Symbol;Acc:HGNC:4241]	protein_coding	protein_coding	KNOWN	KNOWN	MYASTHENIC SYNDROME CONGENITAL WITH TUBULAR AGGREGATES 1
ENSG00000196233	2.0230613477951	0.494300383470763	671.045408079854	1.01654006918824	0.350524339109093	2.90005559035337	0,003730965	2,428178843	0.030539691425792	LCOR	ligand dependent nuclear receptor corepressor [Source:HGNC Symbol;Acc:HGNC:29503]	protein_coding	protein_coding	KNOWN	KNOWN
ENSG00000164466	2.02020099959039	0.495000250075492	1358.86972444763	1.01449884084142	0.364609215263406	2.78242786625266	0,005395386	2,267977499	0.0405005914135256	SFXN1	sideroflexin 1 [Source:HGNC Symbol;Acc:HGNC:16085]	protein_coding	retained_intron	KNOWN	KNOWN
ENSG00000131725	2.01971616882109	0.495119074371573	977.456898780107	1.01415256495469	0.376149768299855	2.69614034201994	0,007014811	2,153984057	0.0489608242511186	WDR44	WD repeat domain 44 [Source:HGNC Symbol;Acc:HGNC:30512]	protein_coding	protein_coding	KNOWN	KNOWN
ENSG00000105552	2.01227789195246	0.496949255368366	521.246457225891	1.00882955248824	0.362153148657532	2.78564346666011	0,005342159	2,272283157	0.040211169733636	BCAT2	branched chain amino-acid transaminase 2. mitochondrial [Source:HGNC Symbol;Acc:HGNC:977]	protein_coding	processed_transcript	KNOWN	KNOWN
ENSG00000134265	2.00949169270006	0.497638285160736	1316.79219950276	1.00683061326369	0.328087567821702	3.06878623883379	0,002149303	2,667702316	0.0201063444582479	NAPG	N-ethylmaleimide-sensitive factor attachment protein. gamma [Source:HGNC Symbol;Acc:HGNC:7642]	protein_coding	retained_intron	KNOWN	KNOWN
ENSG00000004478	1.99871213420286	0.500322173907664	1530.59234554558	0.999070701965656	0.285007356765371	3.50542074879887	0,000455886	3,341143551	0.0059224764903586	FKBP4	FK506 binding protein 4. 59kDa [Source:HGNC Symbol;Acc:HGNC:3720]	protein_coding	protein_coding	KNOWN	KNOWN
ENSG00000114738	1.98877557218032	0.50282194431003	877.980312647962	0.991880481214041	0.303491521713762	3.26823126923965	0,001082219	2,965684866	0.0118646156999303	MAPKAPK3	mitogen-activated protein kinase-activated protein kinase 3 [Source:HGNC Symbol;Acc:HGNC:6888]	protein_coding	protein_coding	KNOWN	KNOWN
ENSG00000117682	1.98701365924724	0.50326780359368	962.935492034394	0.990601790081555	0.360592397312145	2.74715106992133	0,006011544	2,221013988	0.0437973589848976	DHDDS	dehydrodolichyl diphosphate synthase [Source:HGNC Symbol;Acc:HGNC:20603]	protein_coding	protein_coding	KNOWN	PUTATIVE	Retinitis pigmentosa 59
ENSG00000130816	1.98641859339866	0.503418566118561	1242.13890866095	0.990169670694292	0.363668872601089	2.72272318390146	0,006474628	2,188785153	0.0461912261311257	DNMT1	DNA (cytosine-5-)-methyltransferase 1 [Source:HGNC Symbol;Acc:HGNC:2976]	protein_coding	protein_coding	KNOWN	KNOWN	NEUROPATHY HEREDITARY SENSORY TYPE IE
ENSG00000136450	1.98413189207925	0.50399875330468	2888.70395536613	0.98850792981967	0.320497642617454	3.08429079773156	0,002040381	2,690288831	0.0193003463608554	SRSF1	serine/arginine-rich splicing factor 1 [Source:HGNC Symbol;Acc:HGNC:10780]	protein_coding	retained_intron	KNOWN	KNOWN
ENSG00000138385	1.97884159548479	0.505346159228582	2821.67709212864	0.984656130548595	0.30850442036901	3.19170833717981	0,001414341	2,849445959	0.0146142491635825	SSB	Sjogren syndrome antigen B (autoantigen La) [Source:HGNC Symbol;Acc:HGNC:11316]	protein_coding	retained_intron	KNOWN	KNOWN
ENSG00000204267	1.9737826884698	0.506641387545689	294.287164147367	0.980963159234472	0.33762095281483	2.9055162336814	0,003666478	2,435750882	0.0303199685979041	TAP2	transporter 2. ATP-binding cassette. sub-family B (MDR/TAP) [Source:HGNC Symbol;Acc:HGNC:44]	protein_coding	protein_coding	KNOWN	KNOWN	BARE LYMPHOCYTE SYNDROME TYPE II COMPLEMENTATION GROUP E
ENSG00000067225	1.97348573418554	0.506717622872862	33147.4467540176	0.980746090401948	0.326606362374496	3.00283828910043	0,002674745	2,572717589	0.023950789267059	PKM	pyruvate kinase. muscle [Source:HGNC Symbol;Acc:HGNC:9021]	protein_coding	protein_coding	KNOWN	KNOWN
ENSG00000068366	1.97229228635396	0.507024241243994	3084.77709764868	0.979873369578973	0.306131044319692	3.20082980070356	0,001370324	2,863176581	0.0142784975341217	ACSL4	acyl-CoA synthetase long-chain family member 4 [Source:HGNC Symbol;Acc:HGNC:3571]	protein_coding	protein_coding	KNOWN	KNOWN	MENTAL RETARDATION X-LINKED 63
ENSG00000120334	1.96425486378287	0.509098904850945	221.952656658859	0.97398213273841	0.331517538440413	2.93795054500103	0,003303897	2,480973471	0.0281749499177578	CENPL	centromere protein L [Source:HGNC Symbol;Acc:HGNC:17879]	protein_coding	processed_transcript	KNOWN	KNOWN
ENSG00000109917	1.96361029523817	0.509266020057564	876.686939871003	0.973508635908121	0.280122017306695	3.47530210323404	0,000510278	3,292192869	0.00649294922810409	ZPR1	ZPR1 zinc finger [Source:HGNC Symbol;Acc:HGNC:13051]	protein_coding	retained_intron	KNOWN	KNOWN
ENSG00000160752	1.96050062468122	0.510073798197643	1656.9072838209	0.971222101545577	0.299070079042055	3.24747331681082	0,001164346	2,933918015	0.0125209924473996	FDPS	farnesyl diphosphate synthase [Source:HGNC Symbol;Acc:HGNC:3631]	protein_coding	protein_coding	KNOWN	KNOWN
ENSG00000116120	1.95995673074592	0.510215345223168	844.672749432833	0.970821804836738	0.35040950649088	2.77053500790797	0,005596428	2,252089049	0.0416602887465083	FARSB	phenylalanyl-tRNA synthetase. beta subunit [Source:HGNC Symbol;Acc:HGNC:17800]	protein_coding	protein_coding	KNOWN	KNOWN
ENSG00000162302	1.95511701134933	0.511478338224803	825.252539983506	0.967254953640926	0.313232321307459	3.08797939370854	0,002015224	2,695676578	0.0190848033577813	RPS6KA4	ribosomal protein S6 kinase. 90kDa. polypeptide 4 [Source:HGNC Symbol;Acc:HGNC:10433]	protein_coding	retained_intron	KNOWN	KNOWN
ENSG00000166226	1.95464435322777	0.511602020259422	3452.12757580669	0.966906133614461	0.32701086067065	2.95680128675691	0,003108484	2,507451396	0.0269049103218922	CCT2	chaperonin containing TCP1. subunit 2 (beta) [Source:HGNC Symbol;Acc:HGNC:1615]	protein_coding	retained_intron	KNOWN	KNOWN
ENSG00000010295	1.9520851521276	0.512272735085398	797.537779322529	0.965015986237261	0.352146406086079	2.74038289063603	0,006136765	2,212060528	0.0444501540982807	IFFO1	intermediate filament family orphan 1 [Source:HGNC Symbol;Acc:HGNC:24970]	protein_coding	protein_coding	KNOWN	KNOWN
ENSG00000116957	1.95101535029844	0.512553630009643	353.9163424582	0.964225128901481	0.302366008280278	3.18893361851605	0,001427987	2,845275853	0.0147363465351629	TBCE	tubulin folding cofactor E [Source:HGNC Symbol;Acc:HGNC:11582]	protein_coding	protein_coding	KNOWN	KNOWN	KENNY-CAFFEY SYNDROME TYPE 1
ENSG00000131462	1.9504720880712	0.512696390846017	874.276346128951	0.963823353046206	0.32172167430946	2.99582971870001	0,002736992	2,562726431	0.0243861771449335	TUBG1	tubulin. gamma 1 [Source:HGNC Symbol;Acc:HGNC:12417]	protein_coding	retained_intron	KNOWN	KNOWN	Cortical dysplasia complex with other brain malformations 4
ENSG00000156261	1.9464871459147	0.51374600757	3501.95929210661	0.96087281754091	0.265231027623873	3.62277681517538	0,000291457	3,535425081	0.00407559500254486	CCT8	chaperonin containing TCP1. subunit 8 (theta) [Source:HGNC Symbol;Acc:HGNC:1623]	protein_coding	protein_coding	KNOWN	KNOWN
ENSG00000081760	1.94645233203564	0.513755196334133	647.935524588289	0.960847014000444	0.308167143535209	3.11794113732526	0,001821192	2,739644332	0.0177480807644734	AACS	acetoacetyl-CoA synthetase [Source:HGNC Symbol;Acc:HGNC:21298]	protein_coding	processed_transcript	KNOWN	PUTATIVE
ENSG00000166130	1.94630689461416	0.51379358659583	2576.81541357842	0.960739212908926	0.304302545314194	3.15718428157398	0,001593006	2,797782485	0.0160451203724432	IKBIP	IKBKB interacting protein [Source:HGNC Symbol;Acc:HGNC:26430]	protein_coding	protein_coding	KNOWN	KNOWN
ENSG00000101367	1.94511981667372	0.514107147245081	2720.2126553258	0.959859025955397	0.312639319041721	3.07018013248457	0,002139297	2,669728913	0.0200593339526333	MAPRE1	microtubule-associated protein. RP/EB family. member 1 [Source:HGNC Symbol;Acc:HGNC:6890]	protein_coding	protein_coding	KNOWN	KNOWN
ENSG00000070785	1.9427263979235	0.514740521912329	706.96168224077	0.958082734606757	0.347121210480347	2.76008122142971	0,005778699	2,238169906	0.0427014066711448	EIF2B3	eukaryotic translation initiation factor 2B. subunit 3 gamma. 58kDa [Source:HGNC Symbol;Acc:HGNC:3259]	protein_coding	protein_coding	KNOWN	KNOWN	LEUKOENCEPHALOPATHY WITH VANISHING WHITE MATTER
ENSG00000062485	1.94267001003131	0.514755462758125	2076.90746238763	0.958040859583523	0.297739241623205	3.21771780689877	0,001292149	2,888687477	0.0136199460855316	CS	citrate synthase [Source:HGNC Symbol;Acc:HGNC:2422]	protein_coding	retained_intron	KNOWN	KNOWN
ENSG00000085721	1.94204550045257	0.514920994264532	1165.41503333283	0.957577002254684	0.337221745783799	2.83960632499842	0,004516924	2,345157223	0.0354078479815716	RRN3	RRN3 RNA polymerase I transcription factor homolog (S. cerevisiae) [Source:HGNC Symbol;Acc:HGNC:30346]	protein_coding	protein_coding	KNOWN	PUTATIVE
ENSG00000116489	1.93744476671771	0.516143746226187	5598.03295782795	0.954155182170988	0.271973318513327	3.5082676028172	0,000451035	3,345789651	0.00587841794142726	CAPZA1	capping protein (actin filament) muscle Z-line. alpha 1 [Source:HGNC Symbol;Acc:HGNC:1488]	protein_coding	processed_transcript	KNOWN	KNOWN
ENSG00000147874	1.93735577890752	0.516167454056323	754.784633276917	0.954088916942123	0.296469886264589	3.21816468095053	0,001290137	2,889364096	0.0136102295031328	HAUS6	HAUS augmin-like complex. subunit 6 [Source:HGNC Symbol;Acc:HGNC:25948]	protein_coding	protein_coding	KNOWN	KNOWN
ENSG00000106080	1.93731245243282	0.516178997736906	2247.12048150331	0.954056652558974	0.250641416265543	3.80646050750126	0,00014097	3,850873945	0.00225097615672925	FKBP14	FK506 binding protein 14. 22 kDa [Source:HGNC Symbol;Acc:HGNC:18625]	protein_coding	retained_intron	KNOWN	KNOWN	Ehlers-Danlos Syndrome with Progressive Kyphoscoliosis Myopathy and Hearing Loss
ENSG00000197296	1.937001262325	0.516261924785578	590.096263124898	0.953824894131888	0.285335687060865	3.34281668008961	0,000829327	3,081274367	0.00963202837460139	FITM2	fat storage-inducing transmembrane protein 2 [Source:HGNC Symbol;Acc:HGNC:16135]	protein_coding	protein_coding	KNOWN	KNOWN
ENSG00000112972	1.93104228012238	0.517855051799603	764.755072157797	0.949379752406179	0.30516623707066	3.11102486801761	0,001864392	2,729462681	0.0180381362196466	HMGCS1	3-hydroxy-3-methylglutaryl-CoA synthase 1 (soluble) [Source:HGNC Symbol;Acc:HGNC:5007]	protein_coding	protein_coding	KNOWN	KNOWN
ENSG00000017260	1.930516751555	0.517996023186286	3044.66905223689	0.948987072943577	0.275022570107142	3.45057888366717	0,000559386	3,252288667	0.00701256317448257	ATP2C1	ATPase. Ca++ transporting. type 2C. member 1 [Source:HGNC Symbol;Acc:HGNC:13211]	protein_coding	protein_coding	KNOWN	KNOWN	Familial benign chronic pemphigus
ENSG00000109971	1.9297558935673	0.518200257003194	26070.1522003997	0.948418363859627	0.3270676516507	2.89976204945059	0,00373446	2,427772142	0.0305527793318755	HSPA8	heat shock 70kDa protein 8 [Source:HGNC Symbol;Acc:HGNC:5241]	protein_coding	retained_intron	KNOWN	KNOWN
ENSG00000051825	1.92803756681964	0.518662093109281	535.850329521409	0.947133162012059	0.336180763647268	2.81733300780357	0,004842429	2,314936748	0.0372686855972124	MPHOSPH9	M-phase phosphoprotein 9 [Source:HGNC Symbol;Acc:HGNC:7215]	protein_coding	processed_transcript	KNOWN	KNOWN
ENSG00000107130	1.92265852857767	0.520113158491942	2106.19799753076	0.943102557336001	0.347635436472163	2.71290685123098	0,006669585	2,175901177	0.0472057765779758	NCS1	neuronal calcium sensor 1 [Source:HGNC Symbol;Acc:HGNC:3953]	protein_coding	protein_coding	KNOWN	KNOWN
ENSG00000156869	1.92111540437799	0.520530936205665	193.528011602445	0.941944186532314	0.324375449975655	2.90387014986186	0,00368581	2,433467065	0.0303660180203626	FRRS1	ferric-chelate reductase 1 [Source:HGNC Symbol;Acc:HGNC:27622]	protein_coding	retained_intron	KNOWN	KNOWN
ENSG00000164347	1.91582588347057	0.521968101917735	836.228391355257	0.937966450182649	0.292126678027454	3.21082092370386	0,001323564	2,878255097	0.013890091445092	GFM2	G elongation factor. mitochondrial 2 [Source:HGNC Symbol;Acc:HGNC:29682]	protein_coding	protein_coding	KNOWN	PUTATIVE
ENSG00000136937	1.91405578389219	0.522450812779617	1415.12747345292	0.936632876831177	0.295606366511013	3.16851388515775	0,001532204	2,814683323	0.0155724158145423	NCBP1	nuclear cap binding protein subunit 1. 80kDa [Source:HGNC Symbol;Acc:HGNC:7658]	protein_coding	protein_coding	KNOWN	KNOWN
ENSG00000172531	1.91145152227112	0.523162627117969	2072.7617836184	0.934668611385784	0.286794772128953	3.25901551289619	0,001117996	2,951559927	0.0121687771836729	PPP1CA	protein phosphatase 1. catalytic subunit. alpha isozyme [Source:HGNC Symbol;Acc:HGNC:9281]	protein_coding	protein_coding	KNOWN	PUTATIVE
ENSG00000198742	1.91043879133308	0.523439957635185	1143.94409091934	0.93390403583998	0.296181902648008	3.15314348206434	0,001615224	2,791767257	0.0162095487782491	SMURF1	SMAD specific E3 ubiquitin protein ligase 1 [Source:HGNC Symbol;Acc:HGNC:16807]	protein_coding	processed_transcript	KNOWN	KNOWN
ENSG00000101844	1.906591538373	0.524496191173361	412.707460087217	0.930995798720197	0.338604197426641	2.74951050753557	0,005968435	2,224139537	0.0436826525239617	ATG4A	autophagy related 4A. cysteine peptidase [Source:HGNC Symbol;Acc:HGNC:16489]	protein_coding	processed_transcript	KNOWN	PUTATIVE
ENSG00000197045	1.90298676145712	0.525489730277627	3445.27703018472	0.928265525223817	0.26021595102443	3.5672890980333	0,000360693	3,442861716	0.00487450600901693	GMFB	glia maturation factor. beta [Source:HGNC Symbol;Acc:HGNC:4373]	protein_coding	protein_coding	KNOWN	KNOWN
ENSG00000108651	1.89501246099559	0.527701015472282	1104.16876298191	0.922207335128521	0.271276607335131	3.39950924699246	0,000675069	3,170651853	0.0081623091261451	UTP6	UTP6. small subunit (SSU) processome component. homolog (yeast) [Source:HGNC Symbol;Acc:HGNC:18279]	protein_coding	retained_intron	KNOWN	KNOWN
ENSG00000127080	1.89415519366909	0.527939845342315	413.120214998199	0.92155453986873	0.295502989157603	3.11859633804662	0,001817147	2,740609877	0.0177301181944293	IPPK	inositol 1.3.4.5.6-pentakisphosphate 2-kinase [Source:HGNC Symbol;Acc:HGNC:14645]	protein_coding	protein_coding	KNOWN	KNOWN
ENSG00000173692	1.89176397823403	0.528607168497574	4000.59272928511	0.919732105235582	0.25418446091086	3.61836479672974	0,00029647	3,528018789	0.00413850976132644	PSMD1	proteasome (prosome. macropain) 26S subunit. non-ATPase. 1 [Source:HGNC Symbol;Acc:HGNC:9554]	protein_coding	protein_coding	KNOWN	KNOWN
ENSG00000120910	1.88919987991503	0.52932461547953	734.05703366551	0.917775348897755	0.326454088062323	2.81134585982744	0,004933472	2,306847307	0.0376650734876298	PPP3CC	protein phosphatase 3. catalytic subunit. gamma isozyme [Source:HGNC Symbol;Acc:HGNC:9316]	protein_coding	protein_coding	KNOWN	PUTATIVE
ENSG00000114054	1.88565058491802	0.530320944929187	688.980806187511	0.915062366305456	0.295994440145433	3.09148498146064	0,001991581	2,70080212	0.018972425407855	PCCB	propionyl CoA carboxylase. beta polypeptide [Source:HGNC Symbol;Acc:HGNC:8654]	protein_coding	retained_intron	KNOWN	KNOWN	PROPIONIC ACIDEMIA
ENSG00000112578	1.88290863412908	0.531093214972982	274.365026408952	0.912962996613392	0.314095800653668	2.90663865837561	0,003653349	2,437308786	0.0302424491766561	BYSL	bystin-like [Source:HGNC Symbol;Acc:HGNC:1157]	protein_coding	nonsense_mediated_decay	KNOWN	KNOWN
ENSG00000105568	1.87925261605024	0.532126437637625	4543.51216094286	0.910159012168619	0.30608163052761	2.97358260474412	0,002943452	2,53114309	0.0258398163567151	PPP2R1A	protein phosphatase 2. regulatory subunit A. alpha [Source:HGNC Symbol;Acc:HGNC:9302]	protein_coding	protein_coding	KNOWN	KNOWN	Intellectual disability
ENSG00000112118	1.87587247223566	0.5330852788773	791.612040512557	0.907561752199271	0.256082106304696	3.54402642689692	0,000394066	3,404431316	0.00522039890962826	MCM3	minichromosome maintenance complex component 3 [Source:HGNC Symbol;Acc:HGNC:6945]	protein_coding	protein_coding	KNOWN	KNOWN
ENSG00000111667	1.86342684336458	0.536645698520909	2307.12229516179	0.897958181134455	0.29257887311588	3.06911490761948	0,00214694	2,6681801	0.0201063444582479	USP5	ubiquitin specific peptidase 5 (isopeptidase T) [Source:HGNC Symbol;Acc:HGNC:12628]	protein_coding	retained_intron	KNOWN	KNOWN
ENSG00000163468	1.86225370765327	0.536983761068815	5251.79343604659	0.897049634571882	0.27936023463383	3.21108562837401	0,001322345	2,878655138	0.0138863492429403	CCT3	chaperonin containing TCP1. subunit 3 (gamma) [Source:HGNC Symbol;Acc:HGNC:1616]	protein_coding	retained_intron	KNOWN	KNOWN
ENSG00000155100	1.86185862142096	0.537097708974703	416.23645664101	0.896743527290552	0.302937578619672	2.96015942088314	0,003074799	2,512183289	0.0267037268739398	OTUD6B	OTU domain containing 6B [Source:HGNC Symbol;Acc:HGNC:24281]	protein_coding	protein_coding	KNOWN	KNOWN
ENSG00000109919	1.85614830117442	0.53875005535241	2099.29158051078	0.892311982459839	0.323399507575764	2.75916308329812	0,005794961	2,236949501	0.0427954387116147	MTCH2	mitochondrial carrier 2 [Source:HGNC Symbol;Acc:HGNC:17587]	protein_coding	processed_transcript	KNOWN	KNOWN
ENSG00000163918	1.85321731175082	0.539602125265739	236.138855661018	0.890032064421226	0.311653922687496	2.85583462818687	0,004292386	2,367301188	0.0339283870109833	RFC4	replication factor C (activator 1) 4. 37kDa [Source:HGNC Symbol;Acc:HGNC:9972]	protein_coding	protein_coding	KNOWN	KNOWN
ENSG00000114302	1.85300221858479	0.539664761310292	2213.14475519884	0.889864608693486	0.2733803917767	3.25504182253253	0,001133757	2,945480138	0.0123070663633192	PRKAR2A	protein kinase. cAMP-dependent. regulatory. type II. alpha [Source:HGNC Symbol;Acc:HGNC:9391]	protein_coding	protein_coding	KNOWN	PUTATIVE
ENSG00000149636	1.85240029737866	0.539840120634348	287.549992936188	0.8893958937601	0.326513243973336	2.72391981083845	0,006451217	2,190358363	0.0461021318931173	DSN1	DSN1. MIS12 kinetochore complex component [Source:HGNC Symbol;Acc:HGNC:16165]	protein_coding	protein_coding	KNOWN	KNOWN
ENSG00000184867	1.85023514749756	0.540471842918182	2761.28177927293	0.887708635374127	0.328308032866526	2.70388947727948	0,006853308	2,16409975	0.0482306415404319	ARMCX2	armadillo repeat containing. X-linked 2 [Source:HGNC Symbol;Acc:HGNC:16869]	protein_coding	processed_transcript	KNOWN	KNOWN
ENSG00000196396	1.84439121994703	0.542184320324794	1380.59997255241	0.883144703063182	0.305755229884325	2.88840424216881	0,003872019	2,412062516	0.0314386868321661	PTPN1	protein tyrosine phosphatase. non-receptor type 1 [Source:HGNC Symbol;Acc:HGNC:9642]	protein_coding	protein_coding	KNOWN	KNOWN
ENSG00000100934	1.83458564509866	0.545082211163938	8807.23060838284	0.875454256385293	0.294521313619548	2.97246486383723	0,00295419	2,529561545	0.0259058519920191	SEC23A	Sec23 homolog A (S. cerevisiae) [Source:HGNC Symbol;Acc:HGNC:10701]	protein_coding	protein_coding	KNOWN	KNOWN	CRANIOLENTICULOSUTURAL DYSPLASIA
ENSG00000168374	1.82512464455811	0.547907784261011	8280.62184161728	0.867994994373637	0.321174084700869	2.70256859354658	0,006880599	2,162373779	0.048377917935006	ARF4	ADP-ribosylation factor 4 [Source:HGNC Symbol;Acc:HGNC:655]	protein_coding	protein_coding	KNOWN	KNOWN
ENSG00000170445	1.82418279907493	0.548190675028355	1540.61861304447	0.86725030741096	0.274621244727673	3.1579869513408	0,001588627	2,798978146	0.0160245380656707	HARS	histidyl-tRNA synthetase [Source:HGNC Symbol;Acc:HGNC:4816]	protein_coding	retained_intron	KNOWN	KNOWN	USHER SYNDROME TYPE IIIB
ENSG00000110955	1.82201586736978	0.54884264067556	8850.63580294887	0.865535523177292	0.263434202754443	3.28558522062563	0,001017708	2,99237702	0.0113141824148939	ATP5B	ATP synthase. H+ transporting. mitochondrial F1 complex. beta polypeptide [Source:HGNC Symbol;Acc:HGNC:830]	protein_coding	protein_coding	KNOWN	KNOWN
ENSG00000105402	1.82175406717778	0.54892151362076	881.340802816094	0.865328211603763	0.321378254634121	2.69255370930093	0,007090711	2,149310192	0.0493836011552779	NAPA	N-ethylmaleimide-sensitive factor attachment protein. alpha [Source:HGNC Symbol;Acc:HGNC:7641]	protein_coding	processed_transcript	KNOWN	KNOWN
ENSG00000197535	1.81546319852372	0.550823613947764	2465.97406883719	0.86033768538711	0.308828898776007	2.78580692673814	0,005339466	2,272502139	0.040211169733636	MYO5A	myosin VA (heavy chain 12. myoxin) [Source:HGNC Symbol;Acc:HGNC:7602]	protein_coding	protein_coding	KNOWN	KNOWN	GRISCELLI SYNDROME TYPE 3
ENSG00000067208	1.81452058305962	0.551109758321846	2009.54382036166	0.859588422157347	0.26424913921447	3.25294691484193	0,001142148	2,942277493	0.0123530372899149	EVI5	ecotropic viral integration site 5 [Source:HGNC Symbol;Acc:HGNC:3501]	protein_coding	protein_coding	KNOWN	KNOWN
ENSG00000165661	1.81426708913817	0.551186760751434	597.302832055684	0.859386859290076	0.29823082044859	2.88161652104706	0,003956409	2,402698797	0.0319467647859082	QSOX2	quiescin Q6 sulfhydryl oxidase 2 [Source:HGNC Symbol;Acc:HGNC:30249]	protein_coding	protein_coding	KNOWN	KNOWN
ENSG00000164934	1.81076216431049	0.552253641979969	1067.71588126572	0.856597067048568	0.312425031669993	2.74176836110037	0,006110942	2,213891842	0.0443229013112475	DCAF13	DDB1 and CUL4 associated factor 13 [Source:HGNC Symbol;Acc:HGNC:24535]	protein_coding	protein_coding	KNOWN	KNOWN
ENSG00000074964	1.80243986793345	0.554803529255337	1327.94135388398	0.849951129823219	0.267129548056506	3.18179376264069	0,00146366	2,834559784	0.0150370533009739	ARHGEF10L	Rho guanine nucleotide exchange factor (GEF) 10-like [Source:HGNC Symbol;Acc:HGNC:25540]	protein_coding	retained_intron	KNOWN	KNOWN
ENSG00000120438	1.80040519942986	0.5554305221495	4441.20572610054	0.848321636232923	0.314216138020619	2.69980288592707	0,006938057	2,158762141	0.0485935473953219	TCP1	t-complex 1 [Source:HGNC Symbol;Acc:HGNC:11655]	protein_coding	processed_transcript	KNOWN	KNOWN
ENSG00000110917	1.79524969228843	0.557025579391847	7900.10487628395	0.844184515231517	0.275172960327713	3.06783237068842	0,002156175	2,666315929	0.020158925260535	MLEC	malectin [Source:HGNC Symbol;Acc:HGNC:28973]	protein_coding	processed_transcript	KNOWN	PUTATIVE
ENSG00000083799	1.78926658122162	0.55888821179304	1733.25437700029	0.83936834924267	0.277532116280279	3.02440078104328	0,002491262	2,603580645	0.0226861136510875	CYLD	cylindromatosis (turban tumor syndrome) [Source:HGNC Symbol;Acc:HGNC:2584]	protein_coding	retained_intron	KNOWN	KNOWN	TRICHOEPITHELIOMA MULTIPLE FAMILIAL 1
ENSG00000186432	1.78727943546013	0.559509598868379	3273.51736146395	0.837765212799155	0.270400824453557	3.0982346836115	0,001946772	2,710684914	0.0186226542538933	KPNA4	karyopherin alpha 4 (importin alpha 3) [Source:HGNC Symbol;Acc:HGNC:6397]	protein_coding	processed_transcript	KNOWN	PUTATIVE
ENSG00000108010	1.77873828594876	0.562196253321557	1320.71917514859	0.830854255776756	0.30007414101333	2.76882990640586	0,0056258	2,249815734	0.0418209541072837	GLRX3	glutaredoxin 3 [Source:HGNC Symbol;Acc:HGNC:15987]	protein_coding	processed_transcript	KNOWN	KNOWN
ENSG00000069849	1.77730230009022	0.562650484360053	2303.11885408706	0.829689089216152	0.277798340593488	2.9866596303045	0,002820435	2,549683832	0.0249408309038887	ATP1B3	ATPase. Na+/K+ transporting. beta 3 polypeptide [Source:HGNC Symbol;Acc:HGNC:806]	protein_coding	retained_intron	KNOWN	KNOWN
ENSG00000170027	1.77544765843967	0.563238231916586	6164.80592949548	0.828182829228159	0.302626975636224	2.73664575832025	0,006206909	2,207124614	0.0448573794456651	YWHAG	tyrosine 3-monooxygenase/tryptophan 5-monooxygenase activation protein. gamma [Source:HGNC Symbol;Acc:HGNC:12852]	protein_coding	protein_coding	KNOWN	KNOWN
ENSG00000131828	1.77354695119175	0.563841853370749	1186.94986915961	0.826637523312236	0.258116724328631	3.20257250072557	0,00136206	2,865803729	0.0142107682450053	PDHA1	pyruvate dehydrogenase (lipoamide) alpha 1 [Source:HGNC Symbol;Acc:HGNC:8806]	protein_coding	protein_coding	KNOWN	KNOWN	PYRUVATE DEHYDROGENASE E1-ALPHA DEFICIENCY
ENSG00000134444	1.77181605639312	0.564392672925481	909.232106918191	0.825228836226969	0.261585910272783	3.15471439331888	0,001606553	2,794104965	0.0161346389995622	KIAA1468	KIAA1468 [Source:HGNC Symbol;Acc:HGNC:29289]	protein_coding	processed_transcript	KNOWN	KNOWN
ENSG00000113643	1.77005268288376	0.564954935901007	2687.16850287551	0.823792300536543	0.265206849631126	3.10622558083379	0,001894921	2,722408894	0.0182426809157093	RARS	arginyl-tRNA synthetase [Source:HGNC Symbol;Acc:HGNC:9870]	protein_coding	protein_coding	KNOWN	KNOWN
ENSG00000106263	1.75896468596973	0.568516245935143	4095.75917589687	0.814726518689486	0.261562009613234	3.11485035573096	0,001840383	2,735091903	0.0178790027161222	EIF3B	eukaryotic translation initiation factor 3. subunit B [Source:HGNC Symbol;Acc:HGNC:3280]	protein_coding	retained_intron	KNOWN	KNOWN
ENSG00000096384	1.74487665697487	0.573106411850179	19034.148197194	0.803125057833244	0.29374261254893	2.73411150961103	0,006254886	2,203780617	0.0450827538632455	HSP90AB1	heat shock protein 90kDa alpha (cytosolic). class B member 1 [Source:HGNC Symbol;Acc:HGNC:5258]	protein_coding	protein_coding	KNOWN	KNOWN
ENSG00000013275	1.73200892467284	0.57736423049257	1583.88444019267	0.792446363983853	0.276053577647106	2.87062522695098	0,004096609	2,387575488	0.0327342628970509	PSMC4	proteasome (prosome. macropain) 26S subunit. ATPase. 4 [Source:HGNC Symbol;Acc:HGNC:9551]	protein_coding	retained_intron	KNOWN	KNOWN
ENSG00000139842	1.73030828406466	0.57793169529935	2264.37246268583	0.7910291016008	0.274930431001459	2.87719732850018	0,004012246	2,396612438	0.0322231149932228	CUL4A	cullin 4A [Source:HGNC Symbol;Acc:HGNC:2554]	protein_coding	protein_coding	KNOWN	KNOWN
ENSG00000049656	1.7275239237297	0.578863184621499	3031.57280834625	0.788705690009889	0.266126908423738	2.96364503191868	0,003040188	2,517099616	0.0264726389668471	CLPTM1L	CLPTM1-like [Source:HGNC Symbol;Acc:HGNC:24308]	protein_coding	protein_coding	KNOWN	KNOWN
ENSG00000136240	1.72445518409333	0.579893295705315	7929.15917421055	0.786140635886941	0.285015064312059	2.75824240302683	0,005811309	2,235726055	0.0428049253014822	KDELR2	KDEL (Lys-Asp-Glu-Leu) endoplasmic reticulum protein retention receptor 2 [Source:HGNC Symbol;Acc:HGNC:6305]	protein_coding	retained_intron	KNOWN	KNOWN
ENSG00000108559	1.72263226532778	0.580506948654953	883.217028440752	0.784614758666385	0.266129682713301	2.94824219029955	0,003195866	2,495411464	0.0275158751187686	NUP88	nucleoporin 88kDa [Source:HGNC Symbol;Acc:HGNC:8067]	protein_coding	processed_transcript	KNOWN	KNOWN
ENSG00000159842	1.70532017144004	0.586400147460615	2267.0675274875	0.770042628624589	0.277654378268678	2.77338550692487	0,005547636	2,255892058	0.0414118929742523	ABR	active BCR-related [Source:HGNC Symbol;Acc:HGNC:81]	protein_coding	processed_transcript	KNOWN	PUTATIVE
ENSG00000135624	1.70128814472285	0.58778990678437	4215.70323477701	0.766627508877286	0.270739646436877	2.83160415907548	0,004631515	2,334276962	0.0361302996375914	CCT7	chaperonin containing TCP1. subunit 7 (eta) [Source:HGNC Symbol;Acc:HGNC:1622]	protein_coding	protein_coding	KNOWN	KNOWN
ENSG00000185627	1.69918881931606	0.588516113472609	1977.92363901621	0.764846178334306	0.2486100632956	3.07648921445668	0,002094539	2,67891159	0.0197430810841246	PSMD13	proteasome (prosome. macropain) 26S subunit. non-ATPase. 13 [Source:HGNC Symbol;Acc:HGNC:9558]	protein_coding	protein_coding	KNOWN	KNOWN
ENSG00000126067	1.68412354872272	0.59378066458273	1490.55972578175	0.751997979610591	0.250926081104548	2.99689046391822	0,002727487	2,564237317	0.0243283983762483	PSMB2	proteasome (prosome. macropain) subunit. beta type. 2 [Source:HGNC Symbol;Acc:HGNC:9539]	protein_coding	protein_coding	KNOWN	KNOWN
ENSG00000164924	1.68124573315459	0.594797048569252	11337.0426781715	0.749530606247987	0.276217229611046	2.71355486152487	0,006656555	2,176750507	0.0471342578915317	YWHAZ	tyrosine 3-monooxygenase/tryptophan 5-monooxygenase activation protein. zeta [Source:HGNC Symbol;Acc:HGNC:12855]	protein_coding	protein_coding	KNOWN	KNOWN
ENSG00000151247	1.67136269689244	0.598314179118211	1084.7644363327	0.741024841854153	0.266693290663288	2.77856574498429	0,005459946	2,262811629	0.0408519623674771	EIF4E	eukaryotic translation initiation factor 4E [Source:HGNC Symbol;Acc:HGNC:3287]	protein_coding	processed_transcript	KNOWN	KNOWN	AUTISM SUSCEPTIBILITY TO 19
ENSG00000169251	1.66293716518336	0.601345631655142	1962.3642781177	0.733733656784537	0.26106062810059	2.81058718858908	0,004945119	2,305823266	0.03770038784213	NMD3	NMD3 ribosome export adaptor [Source:HGNC Symbol;Acc:HGNC:24250]	protein_coding	processed_transcript	KNOWN	KNOWN
ENSG00000170515	1.6555415985265	0.604031937880657	1537.84510632693	0.72730326155575	0.257670766057396	2.82260681987394	0,004763495	2,322074283	0.0367958839036204	PA2G4	proliferation-associated 2G4. 38kDa [Source:HGNC Symbol;Acc:HGNC:8550]	protein_coding	retained_intron	KNOWN	KNOWN
ENSG00000165732	1.65446607215664	0.604424603700983	3692.88607055646	0.726365706861549	0.243874815817575	2.97843672142387	0,002897228	2,538017257	0.0255174703902738	DDX21	DEAD (Asp-Glu-Ala-Asp) box helicase 21 [Source:HGNC Symbol;Acc:HGNC:2744]	protein_coding	protein_coding	KNOWN	KNOWN
ENSG00000136527	1.6529838823621	0.604966576305032	2155.9886637297	0.725072657510063	0.266198919178456	2.72380015571733	0,006453554	2,190201026	0.0461021318931173	TRA2B	transformer 2 beta homolog (Drosophila) [Source:HGNC Symbol;Acc:HGNC:10781]	protein_coding	protein_coding	KNOWN	KNOWN
ENSG00000087263	1.61308350994072	0.619930706524145	1500.81256972723	0.689821129292478	0.25103970067616	2.74785672319751	0,005998622	2,221948534	0.0437842297651073	OGFOD1	2-oxoglutarate and iron-dependent oxygenase domain containing 1 [Source:HGNC Symbol;Acc:HGNC:25585]	protein_coding	processed_transcript	KNOWN	KNOWN
ENSG00000172046	-1.63245998582041	1.63245998582041	1570.59262494298	-0.707047629464844	0.249735844591912	-2.83118200601206	0,004637632	2,333703689	0.036143018137707	USP19	ubiquitin specific peptidase 19 [Source:HGNC Symbol;Acc:HGNC:12617]	protein_coding	processed_transcript	KNOWN	KNOWN
ENSG00000172765	-1.6327599083115	1.6327599083115	891.458183806856	-0.707312663187399	0.262590946290096	-2.69359120403946	0,00706868	2,15066166	0.049272769820044	TMCC1	transmembrane and coiled-coil domain family 1 [Source:HGNC Symbol;Acc:HGNC:29116]	protein_coding	protein_coding	KNOWN	KNOWN
ENSG00000010017	-1.70633888295878	1.70633888295878	1899.82020066837	-0.770904197776972	0.285334387252461	-2.70175706896093	0,006897414	2,161313721	0.0484058779189568	RANBP9	RAN binding protein 9 [Source:HGNC Symbol;Acc:HGNC:13727]	protein_coding	processed_transcript	KNOWN	KNOWN
ENSG00000105612	-1.71227457706186	1.71227457706186	1319.16911448697	-0.775914068095596	0.283116692632082	-2.74061575416861	0,006132418	2,212368273	0.0444386488526811	DNASE2	deoxyribonuclease II. lysosomal [Source:HGNC Symbol;Acc:HGNC:2960]	protein_coding	retained_intron	KNOWN	KNOWN
ENSG00000143437	-1.74465376561724	1.74465376561724	2428.66798755665	-0.802940755524452	0.28171699224757	-2.85016799703312	0,004369614	2,359556901	0.0344070703421787	ARNT	aryl hydrocarbon receptor nuclear translocator [Source:HGNC Symbol;Acc:HGNC:700]	protein_coding	nonsense_mediated_decay	KNOWN	KNOWN
ENSG00000168936	-1.75961903660363	1.75961903660363	1639.58151063974	-0.81526311437675	0.263300970768152	-3.09631640171439	0,001959412	2,707874323	0.0187324401179347	TMEM129	transmembrane protein 129. E3 ubiquitin protein ligase [Source:HGNC Symbol;Acc:HGNC:25137]	protein_coding	protein_coding	KNOWN	KNOWN
ENSG00000239305	-1.77424730754135	1.77424730754135	1142.44344863724	-0.827207117021371	0.287132473241165	-2.88092498798139	0,0039651	2,401745861	0.0319848748277239	RNF103	ring finger protein 103 [Source:HGNC Symbol;Acc:HGNC:12859]	protein_coding	processed_transcript	KNOWN	KNOWN
ENSG00000119929	-1.77478188370494	1.77478188370494	387.282840817798	-0.827641731866424	0.295217998031868	-2.80349347730853	0,005055225	2,296259469	0.0384488325160805	CUTC	cutC copper transporter [Source:HGNC Symbol;Acc:HGNC:24271]	protein_coding	protein_coding	KNOWN	KNOWN
ENSG00000166548	-1.77993690563613	1.77993690563613	1696.10611770539	-0.831826102124727	0.300778038325485	-2.76558124640926	0,005682145	2,245487699	0.042123180632955	TK2	thymidine kinase 2. mitochondrial [Source:HGNC Symbol;Acc:HGNC:11831]	protein_coding	protein_coding	KNOWN	KNOWN	MITOCHONDRIAL DNA DEPLETION SYNDROME 2 (MYOPATHIC TYPE)
ENSG00000107186	-1.77995128190836	1.77995128190836	2756.72283362172	-0.831837754500058	0.302337301438207	-2.75135668190143	0,005934898	2,226586718	0.0434767061385528	MPDZ	multiple PDZ domain protein [Source:HGNC Symbol;Acc:HGNC:7208]	protein_coding	protein_coding	KNOWN	KNOWN	HYDROCEPHALUS NONSYNDROMIC AUTOSOMAL RECESSIVE 2
ENSG00000111077	-1.78072209131044	1.78072209131044	2440.73719936885	-0.832462379565415	0.303012107287249	-2.74729081625857	0,006008983	2,221199048	0.0437973589848976	TNS2	tensin 2 [Source:HGNC Symbol;Acc:HGNC:19737]	protein_coding	retained_intron	KNOWN	KNOWN
ENSG00000067182	-1.78466146228827	1.78466146228827	5495.87813836015	-0.835650431117908	0.309428958718753	-2.70062128178975	0,00692101	2,159830537	0.0485163388435205	TNFRSF1A	tumor necrosis factor receptor superfamily. member 1A [Source:HGNC Symbol;Acc:HGNC:11916]	protein_coding	processed_transcript	KNOWN	PUTATIVE	PERIODIC FEVER FAMILIAL AUTOSOMAL DOMINANT
ENSG00000074621	-1.79150443958337	1.79150443958337	492.490628062771	-0.841171618740936	0.307608502609766	-2.73455256146821	0,006246512	2,20436241	0.0450425534335776	SLC24A1	solute carrier family 24 (sodium/potassium/calcium exchanger). member 1 [Source:HGNC Symbol;Acc:HGNC:10975]	protein_coding	protein_coding	KNOWN	KNOWN	Night blindness congenital stationary type 1D
ENSG00000125648	-1.80217803186589	1.80217803186589	1126.24908049358	-0.849741537790249	0.308214956965524	-2.75697696878902	0,005833846	2,234045036	0.0429329881056503	SLC25A23	solute carrier family 25 (mitochondrial carrier; phosphate carrier). member 23 [Source:HGNC Symbol;Acc:HGNC:19375]	protein_coding	protein_coding	KNOWN	PUTATIVE
ENSG00000197746	-1.81019770956378	1.81019770956378	30797.2367549914	-0.856147276883063	0.251121866542243	-3.40929003384516	0,000651322	3,186204294	0.00793057074646066	PSAP	prosaposin [Source:HGNC Symbol;Acc:HGNC:9498]	protein_coding	protein_coding	KNOWN	KNOWN	METACHROMATIC LEUKODYSTROPHY DUE TO SAPOSIN B DEFICIENCY
ENSG00000122778	-1.81061662908235	1.81061662908235	485.118209715565	-0.856481109583745	0.288123951061688	-2.97261337152901	0,002952761	2,529771647	0.0259058519920191	KIAA1549	KIAA1549 [Source:HGNC Symbol;Acc:HGNC:22219]	protein_coding	protein_coding	KNOWN	KNOWN	PILOCYTIC ASTROCYTOMA SOMATIC
ENSG00000173548	-1.81735695959691	1.81735695959691	2876.94980281678	-0.861841817074061	0.281480510152812	-3.06181702102991	0,002199979	2,657581482	0.0205089469370327	SNX33	sorting nexin 33 [Source:HGNC Symbol;Acc:HGNC:28468]	protein_coding	protein_coding	KNOWN	NOVEL
ENSG00000108799	-1.82066825497306	1.82066825497306	1329.7863743574	-0.864468071954414	0.289545070090125	-2.98560798042715	0,002830152	2,548190241	0.0249950210372374	EZH1	enhancer of zeste 1 polycomb repressive complex 2 subunit [Source:HGNC Symbol;Acc:HGNC:3526]	protein_coding	processed_transcript	KNOWN	KNOWN
ENSG00000104324	-1.82450893119236	1.82450893119236	2268.58216459232	-0.867508213106765	0.308357753188299	-2.81331733720676	0,004903324	2,30950945	0.0375064847043758	CPQ	carboxypeptidase Q [Source:HGNC Symbol;Acc:HGNC:16910]	protein_coding	processed_transcript	KNOWN	KNOWN
ENSG00000184083	-1.82470441574116	1.82470441574116	405.289698814793	-0.867662780440922	0.316214717572452	-2.7439038483151	0,006071332	2,216716031	0.0440752970409168	FAM120C	family with sequence similarity 120C [Source:HGNC Symbol;Acc:HGNC:16949]	protein_coding	protein_coding	KNOWN	KNOWN
ENSG00000119688	-1.8294956589102	1.8294956589102	517.565952300211	-0.871445992404985	0.315098821372762	-2.76562758504915	0,005681338	2,245549404	0.042123180632955	ABCD4	ATP-binding cassette. sub-family D (ALD). member 4 [Source:HGNC Symbol;Acc:HGNC:68]	protein_coding	processed_transcript	KNOWN	KNOWN	METHYLMALONIC ACIDURIA AND HOMOCYSTINURIA cblJ TYPE
ENSG00000126351	-1.8348383865404	1.8348383865404	1790.5216825554	-0.875652995381963	0.268088733028349	-3.26628047919256	0,001089703	2,962692017	0.0119091038163443	THRA	thyroid hormone receptor. alpha [Source:HGNC Symbol;Acc:HGNC:11796]	protein_coding	retained_intron	KNOWN	KNOWN	HYPOTHYROIDISM CONGENITAL NONGOITROUS 6
ENSG00000111653	-1.83913950211211	1.83913950211211	714.708771106294	-0.879030914971278	0.299765410008847	-2.93239608581035	0,003363575	2,473198931	0.0284446745096056	ING4	inhibitor of growth family. member 4 [Source:HGNC Symbol;Acc:HGNC:19423]	protein_coding	protein_coding	KNOWN	KNOWN
ENSG00000068697	-1.84032033644789	1.84032033644789	7761.73023462507	-0.879956911706441	0.31917572242392	-2.75696693039112	0,005834025	2,234031704	0.0429329881056503	LAPTM4A	lysosomal protein transmembrane 4 alpha [Source:HGNC Symbol;Acc:HGNC:6924]	protein_coding	retained_intron	KNOWN	KNOWN
ENSG00000083544	-1.84422175038848	1.84422175038848	667.351623867747	-0.883012136760432	0.3109943521443	-2.83931888367773	0,004520995	2,344765955	0.0354225250927827	TDRD3	tudor domain containing 3 [Source:HGNC Symbol;Acc:HGNC:20612]	protein_coding	protein_coding	KNOWN	KNOWN
ENSG00000197256	-1.84807096236707	1.84807096236707	7055.63553648461	-0.886020154529668	0.281120926419889	-3.15174030554484	0,001623006	2,789680005	0.0162694435660656	KANK2	KN motif and ankyrin repeat domains 2 [Source:HGNC Symbol;Acc:HGNC:29300]	protein_coding	retained_intron	KNOWN	KNOWN	Arrhythmogenic right ventricular dysplasia familial 11 with mild palmoplantar keratoderma and woolly hair
ENSG00000130382	-1.84968005493473	1.84968005493473	1933.70954021153	-0.887275744753762	0.31503097062931	-2.81647148209374	0,004855435	2,313771825	0.0372989787433353	MLLT1	myeloid/lymphoid or mixed-lineage leukemia (trithorax homolog. Drosophila); translocated to. 1 [Source:HGNC Symbol;Acc:HGNC:7134]	protein_coding	processed_transcript	KNOWN	KNOWN
ENSG00000168610	-1.851439462944	1.851439462944	7000.27802714221	-0.888647378060286	0.330254144419644	-2.69079856551659	0,007128122	2,147024875	0.0495370653822493	STAT3	signal transducer and activator of transcription 3 (acute-phase response factor) [Source:HGNC Symbol;Acc:HGNC:11364]	protein_coding	processed_transcript	KNOWN	KNOWN	HYPER-IgE RECURRENT INFECTION SYNDROME AUTOSOMAL DOMINANT
ENSG00000162191	-1.8519545103744	1.8519545103744	1383.7007844593	-0.889048662062905	0.309879690017984	-2.86901236415755	0,004117557	2,385360378	0.0328202504260214	UBXN1	UBX domain protein 1 [Source:HGNC Symbol;Acc:HGNC:18402]	protein_coding	protein_coding	KNOWN	KNOWN
ENSG00000177030	-1.86329846776458	1.86329846776458	1131.71710456864	-0.897858787255855	0.301019998799512	-2.9827213834183	0,002856979	2,544092886	0.0251905209275627	DEAF1	DEAF1 transcription factor [Source:HGNC Symbol;Acc:HGNC:14677]	protein_coding	processed_transcript	KNOWN	PUTATIVE	Mental retardation autosomal dominant 24
ENSG00000166402	-1.87615894273306	1.87615894273306	881.111897050636	-0.907782053961731	0.32276896923337	-2.8124824270371	0,004916071	2,308381857	0.0375500176153781	TUB	tubby bipartite transcription factor [Source:HGNC Symbol;Acc:HGNC:12406]	protein_coding	protein_coding	KNOWN	PUTATIVE	Retinitis pigmentosa
ENSG00000086619	-1.88002240001091	1.88002240001091	285.474399656538	-0.910749851366811	0.331753411096599	-2.74526145294591	0,006046271	2,218512416	0.0439611932742261	ERO1LB	ERO1-like beta (S. cerevisiae) [Source:HGNC Symbol;Acc:HGNC:14355]	protein_coding	protein_coding	KNOWN	KNOWN
ENSG00000166046	-1.8819249330142	1.8819249330142	1048.54869236655	-0.912209082408611	0.311522454610289	-2.92822898930279	0,003408989	2,467374431	0.0286899163277401	TCP11L2	t-complex 11. testis-specific-like 2 [Source:HGNC Symbol;Acc:HGNC:28627]	protein_coding	processed_transcript	KNOWN	PUTATIVE
ENSG00000182704	-1.88201324961714	1.88201324961714	899.879308716252	-0.91227678486223	0.336637969493704	-2.70996401931213	0,006729051	2,172046197	0.0475431045534931	TSKU	tsukushi. small leucine rich proteoglycan [Source:HGNC Symbol;Acc:HGNC:28850]	protein_coding	protein_coding	KNOWN	KNOWN
ENSG00000086544	-1.88902617379197	1.88902617379197	597.985457730662	-0.917642691423624	0.315399911190844	-2.90945767219437	0,003620564	2,441223759	0.0300637459105983	ITPKC	inositol-trisphosphate 3-kinase C [Source:HGNC Symbol;Acc:HGNC:14897]	protein_coding	nonsense_mediated_decay	KNOWN	KNOWN	Kawasaki disease
ENSG00000165138	-1.89560128113967	1.89560128113967	859.409046348976	-0.922655541127053	0.259139608592362	-3.56045741574932	0,000370209	3,43155262	0.00498220749770594	ANKS6	ankyrin repeat and sterile alpha motif domain containing 6 [Source:HGNC Symbol;Acc:HGNC:26724]	protein_coding	processed_transcript	KNOWN	PUTATIVE	Nephronophthisis 16
ENSG00000170581	-1.89781535814612	1.89781535814612	6632.47639197242	-0.924339636803226	0.253178751986845	-3.65093685607256	0,000261285	3,582884727	0.00372482103138957	STAT2	signal transducer and activator of transcription 2. 113kDa [Source:HGNC Symbol;Acc:HGNC:11363]	protein_coding	nonsense_mediated_decay	KNOWN	KNOWN
ENSG00000163602	-1.90057590874619	1.90057590874619	1812.68376276293	-0.926436647396508	0.291685863553232	-3.17614517245001	0,001492462	2,826096591	0.0152454517286075	RYBP	RING1 and YY1 binding protein [Source:HGNC Symbol;Acc:HGNC:10480]	protein_coding	protein_coding	KNOWN	KNOWN
ENSG00000186594	-1.90102824766295	1.90102824766295	1793.48368889137	-0.926779969367046	0.342941824552331	-2.70244077279534	0,006883245	2,162206795	0.048377917935006	MIR22HG	MIR22 host gene [Source:HGNC Symbol;Acc:HGNC:28219]	lincRNA	lincRNA	KNOWN	KNOWN
ENSG00000145348	-1.91712889354819	1.91712889354819	1617.23022011332	-0.938947336396543	0.313765144784129	-2.99251638368736	0,002766878	2,558009966	0.0245980354215702	TBCK	TBC1 domain containing kinase [Source:HGNC Symbol;Acc:HGNC:28261]	protein_coding	protein_coding	KNOWN	KNOWN
ENSG00000088543	-1.91730181298573	1.91730181298573	530.709628648784	-0.939077457415425	0.339977155594257	-2.76217811097919	0,005741715	2,240958393	0.0424818582427041	C3orf18	chromosome 3 open reading frame 18 [Source:HGNC Symbol;Acc:HGNC:24837]	protein_coding	processed_transcript	KNOWN	KNOWN
ENSG00000168758	-1.91799050182507	1.91799050182507	764.002936186099	-0.93959557593279	0.301155472021056	-3.11996846554757	0,001808704	2,742632496	0.0176691407161804	SEMA4C	sema domain. immunoglobulin domain (Ig). transmembrane domain (TM) and short cytoplasmic domain. (semaphorin) 4C [Source:HGNC Symbol;Acc:HGNC:10731]	protein_coding	protein_coding	KNOWN	KNOWN
ENSG00000114853	-1.93099429777108	1.93099429777108	1797.21869965634	-0.949343904014336	0.351370662736628	-2.70183030256548	0,006895895	2,161409372	0.0484058779189568	ZBTB47	zinc finger and BTB domain containing 47 [Source:HGNC Symbol;Acc:HGNC:26955]	protein_coding	protein_coding	KNOWN	PUTATIVE
ENSG00000176978	-1.93340596742301	1.93340596742301	1964.43845181928	-0.951144599625573	0.336862065121991	-2.82354321873888	0,004749602	2,323342764	0.0367136956171312	DPP7	dipeptidyl-peptidase 7 [Source:HGNC Symbol;Acc:HGNC:14892]	protein_coding	processed_transcript	KNOWN	KNOWN
ENSG00000119408	-1.93352251364195	1.93352251364195	2175.38140072192	-0.95123156304006	0.274531143949015	-3.46493133477315	0,000530367	3,275423607	0.00670092550249254	NEK6	NIMA-related kinase 6 [Source:HGNC Symbol;Acc:HGNC:7749]	protein_coding	protein_coding	KNOWN	KNOWN
ENSG00000105426	-1.93963065560139	1.93963065560139	3734.31794973888	-0.955781960627969	0.354092171446554	-2.69924623502226	0,006949673	2,1580356	0.0486537548785154	PTPRS	protein tyrosine phosphatase. receptor type. S [Source:HGNC Symbol;Acc:HGNC:9681]	protein_coding	protein_coding	KNOWN	KNOWN
ENSG00000275023	-1.9433945208383	1.9433945208383	1998.8875125602	-0.958578806471493	0.303570551172259	-3.15768048899959	0,001590298	2,798521607	0.0160313538142975	MLLT6	myeloid/lymphoid or mixed-lineage leukemia (trithorax homolog. Drosophila); translocated to. 6 [Source:HGNC Symbol;Acc:HGNC:7138]	protein_coding	processed_transcript	KNOWN	PUTATIVE
ENSG00000178498	-1.94418244444481	1.94418244444481	445.367293911025	-0.959163609553429	0.340601887460269	-2.8160842463485	0,004861292	2,313248317	0.0373085032287258	DTX3	deltex 3. E3 ubiquitin ligase [Source:HGNC Symbol;Acc:HGNC:24457]	protein_coding	protein_coding	KNOWN	PUTATIVE
ENSG00000181004	-1.94914777009468	1.94914777009468	311.045296778908	-0.962843469303572	0.317234868001481	-3.03511236129023	0,002404461	2,61898228	0.0220703479881022	BBS12	Bardet-Biedl syndrome 12 [Source:HGNC Symbol;Acc:HGNC:26648]	protein_coding	protein_coding	KNOWN	KNOWN	BARDET-BIEDL SYNDROME 12
ENSG00000026652	-1.95111529739883	1.95111529739883	553.012315040912	-0.964299033749445	0.358798548783041	-2.68757785397995	0,007197232	2,142834485	0.049952698728646	AGPAT4	1-acylglycerol-3-phosphate O-acyltransferase 4 [Source:HGNC Symbol;Acc:HGNC:20885]	protein_coding	protein_coding	KNOWN	KNOWN
ENSG00000164088	-1.95706733037959	1.95706733037959	815.763231329093	-0.968693390882336	0.295531758843077	-3.27779794183372	0,001046203	2,980384222	0.0115440158613788	PPM1M	protein phosphatase. Mg2+/Mn2+ dependent. 1M [Source:HGNC Symbol;Acc:HGNC:26506]	protein_coding	protein_coding	KNOWN	KNOWN
ENSG00000105270	-1.95773426177633	1.95773426177633	953.239647603205	-0.969184950214447	0.278707957178411	-3.47742116883314	0,000506262	3,295624759	0.00645203550534928	CLIP3	CAP-GLY domain containing linker protein 3 [Source:HGNC Symbol;Acc:HGNC:24314]	protein_coding	retained_intron	KNOWN	KNOWN
ENSG00000157216	-1.96053859093679	1.96053859093679	703.068090704182	-0.97125003991886	0.330741814162782	-2.93658073557291	0,003318524	2,479055003	0.0282548135717938	SSBP3	single stranded DNA binding protein 3 [Source:HGNC Symbol;Acc:HGNC:15674]	protein_coding	protein_coding	KNOWN	KNOWN
ENSG00000104518	-1.96416135186177	1.96416135186177	698.462138278041	-0.97391344898524	0.311481304452318	-3.12671558473689	0,001767708	2,752589357	0.017352843248124	GSDMD	gasdermin D [Source:HGNC Symbol;Acc:HGNC:25697]	protein_coding	non_stop_decay	KNOWN	KNOWN
ENSG00000148498	-1.97623683527191	1.97623683527191	1302.32461560142	-0.98275585208336	0.355804822658668	-2.76206445078498	0,005743714	2,240807201	0.0424818582427041	PARD3	par-3 family cell polarity regulator [Source:HGNC Symbol;Acc:HGNC:16051]	protein_coding	protein_coding	KNOWN	KNOWN
ENSG00000067141	-1.97768412262433	1.97768412262433	2365.44023622562	-0.983812016028752	0.363516502976718	-2.70637511082066	0,006802216	2,167349565	0.0479129434678733	NEO1	neogenin 1 [Source:HGNC Symbol;Acc:HGNC:7754]	protein_coding	protein_coding	KNOWN	KNOWN
ENSG00000113721	-1.98429925688119	1.98429925688119	28110.5121121295	-0.988629618396766	0.303964101704742	-3.25245518418843	0,001144126	2,941526006	0.0123530372899149	PDGFRB	platelet-derived growth factor receptor. beta polypeptide [Source:HGNC Symbol;Acc:HGNC:8804]	protein_coding	processed_transcript	KNOWN	KNOWN	MYOFIBROMATOSIS INFANTILE 1
ENSG00000161714	-1.99147134134529	1.99147134134529	1712.36881198718	-0.993834718468596	0.349931283086415	-2.84008537248489	0,004510146	2,345809382	0.0353719302407793	PLCD3	phospholipase C. delta 3 [Source:HGNC Symbol;Acc:HGNC:9061]	protein_coding	processed_transcript	KNOWN	KNOWN
ENSG00000196935	-1.9933491680369	1.9933491680369	1388.92200110867	-0.995194444182613	0.365971324954038	-2.71932355440033	0,006541559	2,184318769	0.0465450380819682	SRGAP1	SLIT-ROBO Rho GTPase activating protein 1 [Source:HGNC Symbol;Acc:HGNC:17382]	protein_coding	protein_coding	KNOWN	KNOWN
ENSG00000077782	-1.99402853592266	1.99402853592266	5630.33748005049	-0.995686055844195	0.353784014085344	-2.81438961683556	0,004886996	2,310958035	0.0374438942712497	FGFR1	fibroblast growth factor receptor 1 [Source:HGNC Symbol;Acc:HGNC:3688]	protein_coding	protein_coding	KNOWN	KNOWN	TRIGONOCEPHALY 1
ENSG00000168310	-1.99498634372867	1.99498634372867	552.189578828464	-0.996378870807344	0.342774066882505	-2.90680937408512	0,003651356	2,437545781	0.030241490702029	IRF2	interferon regulatory factor 2 [Source:HGNC Symbol;Acc:HGNC:6117]	protein_coding	processed_transcript	KNOWN	PUTATIVE
ENSG00000170145	-1.99597124649024	1.99597124649024	1670.25220820394	-0.997090937686833	0.30029827954073	-3.32033516546203	0,000899094	3,046194728	0.0102647136685074	SIK2	salt-inducible kinase 2 [Source:HGNC Symbol;Acc:HGNC:21680]	protein_coding	processed_transcript	KNOWN	PUTATIVE
ENSG00000120690	-1.99875623526546	1.99875623526546	1167.33509581387	-0.999102534304748	0.352008835945956	-2.83828822540733	0,004535621	2,343363282	0.0355198405510035	ELF1	E74-like factor 1 (ets domain transcription factor) [Source:HGNC Symbol;Acc:HGNC:3316]	protein_coding	protein_coding	KNOWN	KNOWN
ENSG00000010818	-1.99974637044501	1.99974637044501	2683.31488987999	-0.999817033347711	0.32981856896672	-3.03141523074342	0,002434103	2,613661125	0.0222657135229665	HIVEP2	human immunodeficiency virus type I enhancer binding protein 2 [Source:HGNC Symbol;Acc:HGNC:4921]	protein_coding	protein_coding	KNOWN	KNOWN
ENSG00000026950	-2.00490249494324	2.00490249494324	796.939080087588	-1.00353207534233	0.317534327639825	-3.16038924925504	0,001575585	2,802558185	0.0159228967728405	BTN3A1	butyrophilin. subfamily 3. member A1 [Source:HGNC Symbol;Acc:HGNC:1138]	protein_coding	retained_intron	KNOWN	KNOWN
ENSG00000118707	-2.00539859068457	2.00539859068457	440.673935145995	-1.00388901356427	0.361461165321728	-2.7773080758779	0,00548112	2,261130693	0.0409533216076973	TGIF2	TGFB-induced factor homeobox 2 [Source:HGNC Symbol;Acc:HGNC:15764]	protein_coding	protein_coding	KNOWN	KNOWN
ENSG00000112624	-2.00718651057789	2.00718651057789	829.511698641275	-1.00517468017032	0.319744650853658	-3.14367942508715	0,001668381	2,777704763	0.0166414548671382	GLTSCR1L	GLTSCR1-like [Source:HGNC Symbol;Acc:HGNC:21111]	protein_coding	protein_coding	KNOWN	KNOWN
ENSG00000105429	-2.00830839436433	2.00830839436433	3487.24751979512	-1.00598082549267	0.289053305722598	-3.48026058023393	0,000500926	3,300226152	0.00639415374574595	MEGF8	multiple EGF-like-domains 8 [Source:HGNC Symbol;Acc:HGNC:3233]	protein_coding	protein_coding	KNOWN	KNOWN	CARPENTER SYNDROME 2
ENSG00000131634	-2.00867446902364	2.00867446902364	687.227209171493	-1.00624377612751	0.330247741283849	-3.04693613411466	0,002311868	2,63603692	0.0213298313539369	TMEM204	transmembrane protein 204 [Source:HGNC Symbol;Acc:HGNC:14158]	protein_coding	protein_coding	KNOWN	KNOWN
ENSG00000139197	-2.01289394701561	2.01289394701561	1009.95135101444	-1.00927116324525	0.374747008432969	-2.69320672489312	0,007076837	2,150160777	0.0493082937552311	PEX5	peroxisomal biogenesis factor 5 [Source:HGNC Symbol;Acc:HGNC:9719]	protein_coding	nonsense_mediated_decay	KNOWN	KNOWN	PEROXISOME BIOGENESIS DISORDER 2B
ENSG00000058453	-2.01635426886068	2.01635426886068	500.043856736705	-1.0117491393468	0.36379348067607	-2.78110849448588	0,005417363	2,266212071	0.0406087943156975	CROCC	ciliary rootlet coiled-coil. rootletin [Source:HGNC Symbol;Acc:HGNC:21299]	protein_coding	processed_transcript	KNOWN	KNOWN
ENSG00000132326	-2.02664105636999	2.02664105636999	313.350490074994	-1.01909059198646	0.345300943671254	-2.95131134352383	0,003164278	2,499725394	0.0272762420173807	PER2	period circadian clock 2 [Source:HGNC Symbol;Acc:HGNC:8846]	protein_coding	protein_coding	KNOWN	KNOWN	ADVANCED SLEEP PHASE SYNDROME FAMILIAL 1
ENSG00000117614	-2.02868439873004	2.02868439873004	1447.15764418728	-1.02054444330951	0.332039846269377	-3.0735601608536	0,00211521	2,674646439	0.0198913738586343	SYF2	SYF2 pre-mRNA-splicing factor [Source:HGNC Symbol;Acc:HGNC:19824]	protein_coding	processed_transcript	KNOWN	KNOWN
ENSG00000131374	-2.03290304362538	2.03290304362538	2807.19599563978	-1.02354140956708	0.343982287144601	-2.9755642886833	0,0029245	2,533948308	0.0256874469635084	TBC1D5	TBC1 domain family. member 5 [Source:HGNC Symbol;Acc:HGNC:19166]	protein_coding	processed_transcript	KNOWN	KNOWN
ENSG00000075223	-2.03932461920524	2.03932461920524	9203.33928968741	-1.02809144148573	0.319522744324157	-3.21758453740221	0,001292749	2,888485708	0.0136199460855316	SEMA3C	sema domain. immunoglobulin domain (Ig). short basic domain. secreted. (semaphorin) 3C [Source:HGNC Symbol;Acc:HGNC:10725]	protein_coding	processed_transcript	KNOWN	PUTATIVE
ENSG00000272888	-2.04314135449621	2.04314135449621	1151.54623950964	-1.03078902021213	0.308806143234987	-3.33798093980191	0,000843895	3,073711391	0.0097800796216425	LINC01578	long intergenic non-protein coding RNA 1578 [Source:HGNC Symbol;Acc:HGNC:48626]	processed_transcript	lincRNA	NOVEL	KNOWN
ENSG00000166783	-2.0441156539852	2.0441156539852	1826.32239719423	-1.03147682480323	0.341341819381348	-3.0218296330426	0,002512519	2,599890622	0.0228667631546268	KIAA0430	KIAA0430 [Source:HGNC Symbol;Acc:HGNC:29562]	protein_coding	protein_coding	KNOWN	KNOWN
ENSG00000105223	-2.04435958844044	2.04435958844044	5981.25488034005	-1.03164897848324	0.362586554162998	-2.84524885613785	0,004437674	2,352844622	0.0348714573800788	PLD3	phospholipase D family. member 3 [Source:HGNC Symbol;Acc:HGNC:17158]	protein_coding	nonsense_mediated_decay	KNOWN	KNOWN	ALZHEIMER DISEASE 19 SUSCEPTIBILITY TO
ENSG00000103490	-2.04444404085442	2.04444404085442	156.48818890908	-1.03170857492753	0.382536054394148	-2.69702309906847	0,006996242	2,155135195	0.048894775567514	PYCARD	PYD and CARD domain containing [Source:HGNC Symbol;Acc:HGNC:16608]	protein_coding	protein_coding	KNOWN	NOVEL
ENSG00000135482	-2.05587485196221	2.05587485196221	371.477484242365	-1.03975244549057	0.306881394994678	-3.38812473629625	0,000703723	3,152598546	0.00844729224773681	ZC3H10	zinc finger CCCH-type containing 10 [Source:HGNC Symbol;Acc:HGNC:25893]	protein_coding	protein_coding	KNOWN	KNOWN
ENSG00000124098	-2.05728538480995	2.05728538480995	2406.05222339711	-1.04074193712576	0.349682019041243	-2.97625236773472	0,002917946	2,534922704	0.0256578586484689	FAM210B	family with sequence similarity 210. member B [Source:HGNC Symbol;Acc:HGNC:16102]	protein_coding	protein_coding	KNOWN	PUTATIVE
ENSG00000135506	-2.06116510930463	2.06116510930463	10256.5262208627	-1.0434600763639	0.34024813005748	-3.06676211912649	0,00216391	2,664760825	0.0202195038614893	OS9	osteosarcoma amplified 9. endoplasmic reticulum lectin [Source:HGNC Symbol;Acc:HGNC:16994]	protein_coding	retained_intron	KNOWN	KNOWN
ENSG00000274070	-2.06236801975139	2.06236801975139	418.853751234506	-1.04430179773782	0.319043856731418	-3.27322333812229	0,001063284	2,973350617	0.0116997582477631	GATSL2	GATS protein-like 2 [Source:HGNC Symbol;Acc:HGNC:37073]	protein_coding	retained_intron	KNOWN	KNOWN
ENSG00000196372	-2.0699097241017	2.0699097241017	293.949890144444	-1.04956784819278	0.363881769858368	-2.88436501944382	0,003922039	2,406488143	0.0317647656682033	ASB13	ankyrin repeat and SOCS box containing 13 [Source:HGNC Symbol;Acc:HGNC:19765]	protein_coding	processed_transcript	KNOWN	KNOWN
ENSG00000266074	-2.07230212959383	2.07230212959383	753.354512882609	-1.05123435490223	0.343999119709715	-3.05592164244291	0,002243699	2,649035437	0.0208201293817984	BAHCC1	BAH domain and coiled-coil containing 1 [Source:HGNC Symbol;Acc:HGNC:29279]	protein_coding	protein_coding	KNOWN	KNOWN
ENSG00000187535	-2.07383106068126	2.07383106068126	747.258447702006	-1.05229837349327	0.313551363639755	-3.35606377621203	0,000790603	3,102041351	0.00926242133761586	IFT140	intraflagellar transport 140 [Source:HGNC Symbol;Acc:HGNC:29077]	protein_coding	protein_coding	KNOWN	KNOWN	SHORT-RIB THORACIC DYSPLASIA 9 WITH OR WITHOUT POLYDACTYLY
ENSG00000167106	-2.07494603982551	2.07494603982551	689.710966114823	-1.05307381882661	0.386744915843098	-2.72291574029079	0,006470856	2,189038269	0.0461847665924278	FAM102A	family with sequence similarity 102. member A [Source:HGNC Symbol;Acc:HGNC:31419]	protein_coding	processed_transcript	KNOWN	KNOWN
ENSG00000171045	-2.08328190300108	2.08328190300108	147.097585165651	-1.05885807343701	0.351608871739676	-3.01146574657812	0,002599897	2,5850438	0.023409456030189	TSNARE1	t-SNARE domain containing 1 [Source:HGNC Symbol;Acc:HGNC:26437]	protein_coding	protein_coding	KNOWN	KNOWN
ENSG00000205189	-2.08485062510673	2.08485062510673	1043.55345978407	-1.05994402149359	0.371128662713345	-2.85600151102388	0,004290131	2,367529454	0.0339272062160236	ZBTB10	zinc finger and BTB domain containing 10 [Source:HGNC Symbol;Acc:HGNC:30953]	protein_coding	protein_coding	KNOWN	KNOWN
ENSG00000079156	-2.09081353613281	2.09081353613281	291.587885969034	-1.0640644045905	0.344480658768584	-3.08889447783284	0,002009028	2,697014049	0.0190799551919163	OSBPL6	oxysterol binding protein-like 6 [Source:HGNC Symbol;Acc:HGNC:16388]	protein_coding	protein_coding	KNOWN	KNOWN
ENSG00000170456	-2.09446083161464	2.09446083161464	923.076891364304	-1.06657890470399	0.3006850568509	-3.54716298799267	0,000389404	3,409600034	0.00516713562308866	DENND5B	DENN/MADD domain containing 5B [Source:HGNC Symbol;Acc:HGNC:28338]	protein_coding	protein_coding	KNOWN	KNOWN
ENSG00000124104	-2.09560807375843	2.09560807375843	1299.71145485216	-1.06736892540784	0.321779699941116	-3.317079746184	0,000909636	3,041132127	0.0103557132134561	SNX21	sorting nexin family member 21 [Source:HGNC Symbol;Acc:HGNC:16154]	protein_coding	protein_coding	KNOWN	KNOWN
ENSG00000165312	-2.10008852760615	2.10008852760615	361.833323021533	-1.07045014486587	0.331718949257495	-3.22697918603059	0,001251046	2,90272686	0.0133095242882832	OTUD1	OTU deubiquitinase 1 [Source:HGNC Symbol;Acc:HGNC:27346]	protein_coding	protein_coding	KNOWN	KNOWN
ENSG00000196954	-2.10142418211131	2.10142418211131	1407.30953685231	-1.0713674060187	0.282629505844878	-3.79071322654726	0,000150215	3,823285795	0.00237703189274764	CASP4	caspase 4. apoptosis-related cysteine peptidase [Source:HGNC Symbol;Acc:HGNC:1505]	protein_coding	protein_coding	KNOWN	KNOWN
ENSG00000082996	-2.10467950317358	2.10467950317358	1694.44610755439	-1.0736005589993	0.389508555459346	-2.75629519288275	0,005846021	2,233139622	0.0430016226974337	RNF13	ring finger protein 13 [Source:HGNC Symbol;Acc:HGNC:10057]	protein_coding	retained_intron	KNOWN	KNOWN
ENSG00000166250	-2.10938433304666	2.10938433304666	8897.16026120352	-1.07682198032092	0.364716230396881	-2.95249262460608	0,003152196	2,501386786	0.027198031819972	CLMP	CXADR-like membrane protein [Source:HGNC Symbol;Acc:HGNC:24039]	protein_coding	retained_intron	KNOWN	KNOWN	Congenital short bowel syndrome
ENSG00000175215	-2.11699926734615	2.11699926734615	7573.91060587134	-1.08202077005582	0.322136897431352	-3.35888492961723	0,000782576	3,106473216	0.00920856413517171	CTDSP2	CTD (carboxy-terminal domain. RNA polymerase II. polypeptide A) small phosphatase 2 [Source:HGNC Symbol;Acc:HGNC:17077]	protein_coding	protein_coding	KNOWN	KNOWN
ENSG00000197757	-2.12070432223806	2.12070432223806	666.04365797457	-1.08454348811185	0.36994032442957	-2.93167145210288	0,003371432	2,472185582	0.0284496593656801	HOXC6	homeobox C6 [Source:HGNC Symbol;Acc:HGNC:5128]	protein_coding	protein_coding	KNOWN	KNOWN
ENSG00000133943	-2.12594841297361	2.12594841297361	545.541821696702	-1.08810658969587	0.369305397279586	-2.94635983581933	0,003215381	2,492767549	0.0276101139108087	C14orf159	chromosome 14 open reading frame 159 [Source:HGNC Symbol;Acc:HGNC:20498]	protein_coding	protein_coding	KNOWN	KNOWN
ENSG00000160325	-2.12793586323016	2.12793586323016	326.938246779464	-1.08945466813506	0.368919770942907	-2.95309374542482	0,003146064	2,502232438	0.027159670960696	CACFD1	calcium channel flower domain containing 1 [Source:HGNC Symbol;Acc:HGNC:1365]	protein_coding	protein_coding	KNOWN	KNOWN
ENSG00000106479	-2.13744328654153	2.13744328654153	437.00152971869	-1.09588614102274	0.38563301226037	-2.84178508110407	0,004486172	2,348124052	0.0352182014589349	ZNF862	zinc finger protein 862 [Source:HGNC Symbol;Acc:HGNC:34519]	protein_coding	processed_transcript	KNOWN	KNOWN
ENSG00000152409	-2.13945436080911	2.13945436080911	1650.09457881459	-1.09724290348272	0.378684482845561	-2.89751218544174	0,003761351	2,424656107	0.0306830069219224	JMY	junction mediating and regulatory protein. p53 cofactor [Source:HGNC Symbol;Acc:HGNC:28916]	protein_coding	processed_transcript	KNOWN	KNOWN
ENSG00000176209	-2.14527056941752	2.14527056941752	508.718223598484	-1.1011596172072	0.386752408191324	-2.84719524399822	0,00441063	2,355499351	0.0346758625143632	SMIM19	small integral membrane protein 19 [Source:HGNC Symbol;Acc:HGNC:25166]	protein_coding	protein_coding	KNOWN	KNOWN
ENSG00000135365	-2.1462810162586	2.1462810162586	886.241871203119	-1.10183898300046	0.304130184110338	-3.62291887016617	0,000291297	3,535663677	0.00407559500254486	PHF21A	PHD finger protein 21A [Source:HGNC Symbol;Acc:HGNC:24156]	protein_coding	processed_transcript	KNOWN	PUTATIVE	Potocki-Shaffer syndrome
ENSG00000197724	-2.14874973719538	2.14874973719538	1463.53439834648	-1.10349746325333	0.347094113507515	-3.17924568671616	0,001476589	2,830740439	0.0151312776771907	PHF2	PHD finger protein 2 [Source:HGNC Symbol;Acc:HGNC:8920]	protein_coding	protein_coding	KNOWN	KNOWN
ENSG00000106443	-2.15762918954702	2.15762918954702	861.752998602657	-1.10944694435851	0.300254961739386	-3.69501618867996	0,000219873	3,657828537	0.00321016551840612	PHF14	PHD finger protein 14 [Source:HGNC Symbol;Acc:HGNC:22203]	protein_coding	retained_intron	KNOWN	KNOWN
ENSG00000157693	-2.16137876192888	2.16137876192888	491.923437883996	-1.1119519135091	0.333225290636305	-3.33693733565598	0,00084707	3,072080471	0.00979099181266002	C9orf91	chromosome 9 open reading frame 91 [Source:HGNC Symbol;Acc:HGNC:24513]	protein_coding	processed_transcript	KNOWN	KNOWN
ENSG00000136104	-2.16790525091018	2.16790525091018	561.386818114032	-1.11630170455659	0.404283353382649	-2.76118641842774	0,005759179	2,239639401	0.0425766953925939	RNASEH2B	ribonuclease H2. subunit B [Source:HGNC Symbol;Acc:HGNC:25671]	protein_coding	protein_coding	KNOWN	KNOWN	AICARDI-GOUTIERES SYNDROME 2
ENSG00000242498	-2.17200764939472	2.17200764939472	993.687744127751	-1.11902918404669	0.378660787011331	-2.95522859094782	0,003124375	2,505236898	0.0270013684539233	ARPIN	actin-related protein 2/3 complex inhibitor [Source:HGNC Symbol;Acc:HGNC:28782]	protein_coding	protein_coding	KNOWN	PUTATIVE
ENSG00000109381	-2.17336447644202	2.17336447644202	1402.69781687522	-1.11993013690385	0.355587281915448	-3.14952247693199	0,001635375	2,786382571	0.0163832465018943	ELF2	E74-like factor 2 (ets domain transcription factor) [Source:HGNC Symbol;Acc:HGNC:3317]	protein_coding	protein_coding	KNOWN	KNOWN
ENSG00000116017	-2.17493337728498	2.17493337728498	559.372466380415	-1.12097120890037	0.335887904969755	-3.33733722564766	0,000845853	3,072705357	0.00978867679155707	ARID3A	AT rich interactive domain 3A (BRIGHT-like) [Source:HGNC Symbol;Acc:HGNC:3031]	protein_coding	retained_intron	KNOWN	KNOWN
ENSG00000198933	-2.17763861661166	2.17763861661166	330.622222985941	-1.12276455585433	0.371833680067634	-3.0195343134331	0,002531636	2,596598714	0.0230147440993301	TBKBP1	TBK1 binding protein 1 [Source:HGNC Symbol;Acc:HGNC:30140]	protein_coding	protein_coding	KNOWN	KNOWN
ENSG00000135503	-2.18027374774201	2.18027374774201	717.684176581	-1.12450928624784	0.293366529313577	-3.83312059790524	0,000126528	3,897813754	0.00206717818257462	ACVR1B	activin A receptor. type IB [Source:HGNC Symbol;Acc:HGNC:172]	protein_coding	processed_transcript	KNOWN	PUTATIVE
ENSG00000177045	-2.18064041662612	2.18064041662612	508.880140857926	-1.12475189197777	0.376314756210834	-2.98885938809058	0,00280021	2,552809449	0.0248110301675216	SIX5	SIX homeobox 5 [Source:HGNC Symbol;Acc:HGNC:10891]	protein_coding	protein_coding	KNOWN	KNOWN	BRANCHIOOTORENAL SYNDROME 2
ENSG00000130024	-2.18307388001094	2.18307388001094	1016.8075227145	-1.12636095512111	0.399383972998215	-2.82024575664719	0,004798688	2,31887746	0.0370043416390161	PHF10	PHD finger protein 10 [Source:HGNC Symbol;Acc:HGNC:18250]	protein_coding	protein_coding	KNOWN	KNOWN
ENSG00000214717	-2.18692001604675	2.18692001604675	1805.42555655813	-1.12890045652554	0.384566623454657	-2.93551334846572	0,003329963	2,477560613	0.0282625771168233	ZBED1	zinc finger. BED-type containing 1 [Source:HGNC Symbol;Acc:HGNC:447]	protein_coding	protein_coding	KNOWN	KNOWN
ENSG00000130340	-2.1888781742363	2.1888781742363	5350.45346817345	-1.13019166108986	0.322607839499825	-3.50329881270746	0,000459534	3,337682685	0.00595545253321793	SNX9	sorting nexin 9 [Source:HGNC Symbol;Acc:HGNC:14973]	protein_coding	protein_coding	KNOWN	KNOWN
ENSG00000154240	-2.18937429910531	2.18937429910531	392.731620008979	-1.13051862117067	0.389429774897126	-2.90301023199705	0,003695946	2,432274428	0.0303859120501355	CEP112	centrosomal protein 112kDa [Source:HGNC Symbol;Acc:HGNC:28514]	protein_coding	protein_coding	KNOWN	KNOWN
ENSG00000050405	-2.19032363960959	2.19032363960959	14754.3042189165	-1.13114405647614	0.349586930772653	-3.23565887882621	0,001213623	2,915916115	0.0129815782311195	LIMA1	LIM domain and actin binding 1 [Source:HGNC Symbol;Acc:HGNC:24636]	protein_coding	protein_coding	KNOWN	KNOWN
ENSG00000160094	-2.1907639940566	2.1907639940566	608.785743095774	-1.1314340744955	0.364733644230969	-3.10208310198829	0,00192164	2,716327958	0.0184041020208257	ZNF362	zinc finger protein 362 [Source:HGNC Symbol;Acc:HGNC:18079]	protein_coding	protein_coding	KNOWN	KNOWN
ENSG00000164040	-2.19574227941906	2.19574227941906	3354.30250527464	-1.13470873101728	0.417879793051056	-2.7153950726654	0,006619675	2,179163336	0.0469350103762826	PGRMC2	progesterone receptor membrane component 2 [Source:HGNC Symbol;Acc:HGNC:16089]	protein_coding	protein_coding	KNOWN	KNOWN
ENSG00000110844	-2.19647086560659	2.19647086560659	411.360616467825	-1.13518736338531	0.403039126322438	-2.81656863874088	0,004853967	2,313903182	0.0372989787433353	PRPF40B	PRP40 pre-mRNA processing factor 40 homolog B (S. cerevisiae) [Source:HGNC Symbol;Acc:HGNC:25031]	protein_coding	retained_intron	KNOWN	KNOWN
ENSG00000144445	-2.19940783182606	2.19940783182606	490.180560697718	-1.13711514507456	0.404033075424248	-2.8144110327615	0,00488667	2,310986972	0.0374438942712497	KANSL1L	KAT8 regulatory NSL complex subunit 1-like [Source:HGNC Symbol;Acc:HGNC:26310]	protein_coding	processed_transcript	KNOWN	PUTATIVE
ENSG00000172037	-2.20440904825796	2.20440904825796	27239.2088423021	-1.14039195400783	0.286517670155364	-3.98018018710489	6,89E-05	4,162013736	0.00123257210902225	LAMB2	laminin. beta 2 (laminin S) [Source:HGNC Symbol;Acc:HGNC:6487]	protein_coding	protein_coding	KNOWN	PUTATIVE	PIERSON SYNDROME
ENSG00000144451	-2.20565141373475	2.20565141373475	416.728965609881	-1.14120480207429	0.362617474710216	-3.14713129306931	0,001648809	2,782829631	0.0164973076884337	SPAG16	sperm associated antigen 16 [Source:HGNC Symbol;Acc:HGNC:23225]	protein_coding	protein_coding	KNOWN	KNOWN
ENSG00000010361	-2.21027128514436	2.21027128514436	279.378762523018	-1.14422345455457	0.397783740832866	-2.87649628956385	0,004021169	2,395647649	0.0322594696847964	FUZ	fuzzy planar cell polarity protein [Source:HGNC Symbol;Acc:HGNC:26219]	protein_coding	nonsense_mediated_decay	KNOWN	KNOWN	Upper thoracic spina bifida cystica
ENSG00000260336	-2.2126183904375	2.2126183904375	687.868294363673	-1.14575465145663	0.420870037375698	-2.7223478739444	0,006481987	2,18829185	0.046223252442959
ENSG00000162520	-2.21480393633258	2.21480393633258	3489.00354665486	-1.14717899106007	0.360075416187691	-3.18594088762254	0,001442841	2,840781602	0.0148705832029117	SYNC	syncoilin. intermediate filament protein [Source:HGNC Symbol;Acc:HGNC:28897]	protein_coding	protein_coding	KNOWN	PUTATIVE
ENSG00000171703	-2.2149389619751	2.2149389619751	621.295325350192	-1.14726694236081	0.269842435418604	-4.25161795097596	2,12E-05	4,673189779	0.000449256269161574	TCEA2	transcription elongation factor A (SII). 2 [Source:HGNC Symbol;Acc:HGNC:11614]	protein_coding	protein_coding	KNOWN	KNOWN
ENSG00000215039	-2.2188111823043	2.2188111823043	473.832874574638	-1.14978690144948	0.35213887620014	-3.26515184536455	0,001094054	2,960961205	0.0119404589348321	CD27-AS1	CD27 antisense RNA 1 [Source:HGNC Symbol;Acc:HGNC:43896]	processed_transcript	retained_intron	KNOWN	KNOWN
ENSG00000256043	-2.22040501157231	2.22040501157231	992.372638981897	-1.15082285445531	0.396448947295723	-2.90282736858141	0,003698104	2,432020849	0.0303859120501355	CTSO	cathepsin O [Source:HGNC Symbol;Acc:HGNC:2542]	protein_coding	protein_coding	KNOWN	KNOWN
ENSG00000166033	-2.2253233530308	2.2253233530308	16605.5411928335	-1.15401498368341	0.345777433558499	-3.33745025465396	0,000845509	3,072881993	0.00978867679155707	HTRA1	HtrA serine peptidase 1 [Source:HGNC Symbol;Acc:HGNC:9476]	protein_coding	protein_coding	KNOWN	KNOWN	MACULAR DEGENERATION AGE-RELATED 7 SUSCEPTIBILITY TO
ENSG00000143147	-2.23726923248024	2.23726923248024	1288.46808955027	-1.16173888044349	0.265092207261314	-4.38239544061102	1,17E-05	4,930400328	0.000269743032538682	GPR161	G protein-coupled receptor 161 [Source:HGNC Symbol;Acc:HGNC:23694]	protein_coding	protein_coding	KNOWN	KNOWN
ENSG00000078177	-2.23807182628371	2.23807182628371	702.560243312623	-1.16225633736905	0.393097264167685	-2.95666351133204	0,003109873	2,507257356	0.0269049103218922	N4BP2	NEDD4 binding protein 2 [Source:HGNC Symbol;Acc:HGNC:29851]	protein_coding	protein_coding	KNOWN	KNOWN
ENSG00000151176	-2.23814075034767	2.23814075034767	1244.05181141869	-1.16230076618183	0.395081423803126	-2.94192714755685	0,003261767	2,486547128	0.0279043000664307	PLBD2	phospholipase B domain containing 2 [Source:HGNC Symbol;Acc:HGNC:27283]	protein_coding	processed_transcript	KNOWN	PUTATIVE
ENSG00000116016	-2.23924676337379	2.23924676337379	8992.06658932071	-1.16301352090119	0.396141935011597	-2.93585055787427	0,003326345	2,478032672	0.0282625771168233	EPAS1	endothelial PAS domain protein 1 [Source:HGNC Symbol;Acc:HGNC:3374]	protein_coding	processed_transcript	KNOWN	PUTATIVE	ERYTHROCYTOSIS FAMILIAL 4
ENSG00000137764	-2.24192792415514	2.24192792415514	321.859964897973	-1.16473989761907	0.395766140231558	-2.94300037122325	0,00325048	2,488052464	0.0278521206967146	MAP2K5	mitogen-activated protein kinase kinase 5 [Source:HGNC Symbol;Acc:HGNC:6845]	protein_coding	retained_intron	KNOWN	KNOWN
ENSG00000186350	-2.24420686073367	2.24420686073367	2588.25154163093	-1.16620566311244	0.371036252990059	-3.14310435628426	0,001671662	2,776851448	0.0166638664625835	RXRA	retinoid X receptor. alpha [Source:HGNC Symbol;Acc:HGNC:10477]	protein_coding	processed_transcript	KNOWN	KNOWN
ENSG00000089060	-2.24460835936276	2.24460835936276	591.495940434748	-1.16646374461247	0.375716883339888	-3.10463488955655	0,00190514	2,720073023	0.0182895745063717	SLC8B1	solute carrier family 8 (sodium/lithium/calcium exchanger). member B1 [Source:HGNC Symbol;Acc:HGNC:26175]	protein_coding	protein_coding	KNOWN	KNOWN
ENSG00000127220	-2.25783774022156	2.25783774022156	244.256138758386	-1.17494181038505	0.429539725883267	-2.73535074775448	0,006231384	2,205415499	0.044993886938206	ABHD8	abhydrolase domain containing 8 [Source:HGNC Symbol;Acc:HGNC:23759]	protein_coding	protein_coding	KNOWN	PUTATIVE
ENSG00000177374	-2.26077242786394	2.26077242786394	734.638449018415	-1.17681577593907	0.380447195643832	-3.09324339728024	0,001979817	2,703374984	0.0188826936675719	HIC1	hypermethylated in cancer 1 [Source:HGNC Symbol;Acc:HGNC:4909]	protein_coding	protein_coding	KNOWN	KNOWN	Miller-Dieker syndrome
ENSG00000100968	-2.26287804956729	2.26287804956729	4040.75830092229	-1.17815883735549	0.306235906079227	-3.847226317905	0,000119463	3,92276801	0.00197579378330458	NFATC4	nuclear factor of activated T-cells. cytoplasmic. calcineurin-dependent 4 [Source:HGNC Symbol;Acc:HGNC:7778]	protein_coding	processed_transcript	KNOWN	PUTATIVE
ENSG00000156381	-2.26462111136394	2.26462111136394	382.86702248615	-1.1792696964169	0.381697658409341	-3.08953872374095	0,002004676	2,69795587	0.019074613783636	ANKRD9	ankyrin repeat domain 9 [Source:HGNC Symbol;Acc:HGNC:20096]	protein_coding	protein_coding	KNOWN	KNOWN
ENSG00000130881	-2.26524154874784	2.26524154874784	1081.03094996622	-1.17966489689413	0.291358809402027	-4.04883895330032	5,15E-05	4,288426026	0.000954163456329813	LRP3	low density lipoprotein receptor-related protein 3 [Source:HGNC Symbol;Acc:HGNC:6695]	protein_coding	retained_intron	KNOWN	KNOWN
ENSG00000144061	-2.26579795064671	2.26579795064671	218.58270431508	-1.18001921658805	0.406228242252817	-2.90481826188161	0,003674664	2,434782366	0.0303249960026444	NPHP1	nephronophthisis 1 (juvenile) [Source:HGNC Symbol;Acc:HGNC:7905]	protein_coding	nonsense_mediated_decay	KNOWN	KNOWN	SENIOR-LOKEN SYNDROME 1
ENSG00000170776	-2.26647403295741	2.26647403295741	3102.24970092412	-1.18044963232993	0.39317420647041	-3.00235776636272	0,002678971	2,57203194	0.0239619925378408	AKAP13	A kinase (PRKA) anchor protein 13 [Source:HGNC Symbol;Acc:HGNC:371]	protein_coding	protein_coding	KNOWN	KNOWN
ENSG00000151690	-2.26671063388608	2.26671063388608	386.144413368128	-1.1806002297628	0.355496775162344	-3.3209871713285	0,000896997	3,047209202	0.0102480271436472	MFSD6	major facilitator superfamily domain containing 6 [Source:HGNC Symbol;Acc:HGNC:24711]	protein_coding	protein_coding	KNOWN	KNOWN
ENSG00000006704	-2.27082089966506	2.27082089966506	388.39487726415	-1.18321392473511	0.437956669876223	-2.70166892325105	0,006899242	2,161198597	0.0484058779189568	GTF2IRD1	GTF2I repeat domain containing 1 [Source:HGNC Symbol;Acc:HGNC:4661]	protein_coding	retained_intron	KNOWN	KNOWN	Williams syndrome
ENSG00000132849	-2.27087628772011	2.27087628772011	541.959015545552	-1.18324911337453	0.348079285445219	-3.39936664677149	0,000675421	3,170425394	0.0081623091261451	INADL	InaD-like (Drosophila) [Source:HGNC Symbol;Acc:HGNC:28881]	protein_coding	protein_coding	KNOWN	KNOWN
ENSG00000182796	-2.27486883872005	2.27486883872005	338.961149394303	-1.18578336676931	0.367400512741016	-3.22749513309792	0,001248792	2,903510012	0.0133047518219327	TMEM198B	transmembrane protein 198B. pseudogene [Source:HGNC Symbol;Acc:HGNC:43629]	unitary_pseudogene	processed_transcript	KNOWN	KNOWN
ENSG00000083838	-2.28132657907882	2.28132657907882	244.698546575839	-1.18987298776898	0.412563604713177	-2.88409586831152	0,003925392	2,406116931	0.0317759522671099	ZNF446	zinc finger protein 446 [Source:HGNC Symbol;Acc:HGNC:21036]	protein_coding	protein_coding	KNOWN	KNOWN
ENSG00000135916	-2.28217960091199	2.28217960091199	3709.04883677589	-1.1904123320075	0.376189052021051	-3.16439919134299	0,001554035	2,808539241	0.0157347251380063	ITM2C	integral membrane protein 2C [Source:HGNC Symbol;Acc:HGNC:6175]	protein_coding	protein_coding	KNOWN	KNOWN
ENSG00000140948	-2.29013322384657	2.29013322384657	790.72665479206	-1.19543152661576	0.439476715957956	-2.72012482847925	0,006525728	2,185371056	0.0464734512288816	ZCCHC14	zinc finger. CCHC domain containing 14 [Source:HGNC Symbol;Acc:HGNC:24134]	protein_coding	retained_intron	KNOWN	KNOWN
ENSG00000196323	-2.29034303429541	2.29034303429541	2106.29273083075	-1.19556369300075	0.437428394605798	-2.73316434814015	0,006272902	2,202531476	0.0451745970381799	ZBTB44	zinc finger and BTB domain containing 44 [Source:HGNC Symbol;Acc:HGNC:25001]	protein_coding	protein_coding	KNOWN	KNOWN
ENSG00000163346	-2.29838024068593	2.29838024068593	3082.95335791677	-1.20061749509978	0.392914922355867	-3.05566784763744	0,002245599	2,648667847	0.0208257627367814	PBXIP1	pre-B-cell leukemia homeobox interacting protein 1 [Source:HGNC Symbol;Acc:HGNC:21199]	protein_coding	processed_transcript	KNOWN	KNOWN
ENSG00000175274	-2.30005886571044	2.30005886571044	3391.59966258396	-1.20167078472694	0.4110742600406	-2.92324502295098	0,003464038	2,460417344	0.0290199595598254	TP53I11	tumor protein p53 inducible protein 11 [Source:HGNC Symbol;Acc:HGNC:16842]	protein_coding	protein_coding	KNOWN	KNOWN
ENSG00000115526	-2.30186697136201	2.30186697136201	234.276416480912	-1.20280446018522	0.375740981473295	-3.2011532398435	0,001368787	2,863664077	0.0142717102652317	CHST10	carbohydrate sulfotransferase 10 [Source:HGNC Symbol;Acc:HGNC:19650]	protein_coding	processed_transcript	KNOWN	KNOWN
ENSG00000148175	-2.3034859108312	2.3034859108312	5922.7547312915	-1.20381877378926	0.350900335804395	-3.43065722929462	0,000602121	3,220316286	0.00746120448986571	STOM	stomatin [Source:HGNC Symbol;Acc:HGNC:3383]	protein_coding	protein_coding	KNOWN	KNOWN
ENSG00000188177	-2.30544151196757	2.30544151196757	755.462832037747	-1.20504306567841	0.419817689086755	-2.87039611956273	0,004099579	2,387260767	0.0327417521014056	ZC3H6	zinc finger CCCH-type containing 6 [Source:HGNC Symbol;Acc:HGNC:24762]	protein_coding	protein_coding	KNOWN	KNOWN
ENSG00000138386	-2.31245422719818	2.31245422719818	1395.46311996563	-1.20942480915425	0.411917750697278	-2.93608325231672	0,003323851	2,478358447	0.0282625771168233	NAB1	NGFI-A binding protein 1 (EGR1 binding protein 1) [Source:HGNC Symbol;Acc:HGNC:7626]	protein_coding	processed_transcript	KNOWN	PUTATIVE
ENSG00000171621	-2.31475311101909	2.31475311101909	613.254179906004	-1.2108583254497	0.372489681053656	-3.25071642796805	0,001151146	2,938869541	0.012412190806856	SPSB1	splA/ryanodine receptor domain and SOCS box containing 1 [Source:HGNC Symbol;Acc:HGNC:30628]	protein_coding	protein_coding	KNOWN	KNOWN
ENSG00000048471	-2.31501669692972	2.31501669692972	1795.73783321871	-1.21102259888112	0.277141682548375	-4.36968769095115	1,24E-05	4,905094595	0.000283100560425505	SNX29	sorting nexin 29 [Source:HGNC Symbol;Acc:HGNC:30542]	protein_coding	protein_coding	KNOWN	PUTATIVE
ENSG00000246695	-2.32110608557523	2.32110608557523	233.570837961259	-1.21481246220661	0.349244172768731	-3.47840438560749	0,000504408	3,297217732	0.00643350286690619	RASSF8-AS1	RASSF8 atnisense RNA 1 [Source:HGNC Symbol;Acc:HGNC:48637]	antisense	antisense	NOVEL	KNOWN
ENSG00000088826	-2.32191624840474	2.32191624840474	299.630534996692	-1.2153159350845	0.359756687437332	-3.37816078900884	0,000729724	3,136841373	0.00868819204098498	SMOX	spermine oxidase [Source:HGNC Symbol;Acc:HGNC:15862]	protein_coding	protein_coding	KNOWN	KNOWN
ENSG00000133315	-2.33232498754659	2.33232498754659	166.608818112679	-1.22176882852762	0.408964199110612	-2.98747135124452	0,002812957	2,550836972	0.0248977568578861	MACROD1	MACRO domain containing 1 [Source:HGNC Symbol;Acc:HGNC:29598]	protein_coding	processed_transcript	KNOWN	KNOWN
ENSG00000163637	-2.336657516511	2.336657516511	2151.20904296615	-1.22444629405252	0.452163051493088	-2.70797512094205	0,00676951	2,169442786	0.0477661110646048	PRICKLE2	prickle homolog 2 (Drosophila) [Source:HGNC Symbol;Acc:HGNC:20340]	protein_coding	protein_coding	KNOWN	NOVEL	EPILEPSY PROGRESSIVE MYOCLONIC 5
ENSG00000025434	-2.34600359320499	2.34600359320499	169.783407268107	-1.23020522304036	0.442174494330917	-2.78217137987993	0,005399652	2,267634244	0.0405034394777563	NR1H3	nuclear receptor subfamily 1. group H. member 3 [Source:HGNC Symbol;Acc:HGNC:7966]	protein_coding	protein_coding	KNOWN	KNOWN
ENSG00000131080	-2.34750534524363	2.34750534524363	992.879746913525	-1.23112844288339	0.45044358823053	-2.73314678030963	0,006273237	2,20250831	0.0451745970381799	EDA2R	ectodysplasin A2 receptor [Source:HGNC Symbol;Acc:HGNC:17756]	protein_coding	protein_coding	KNOWN	KNOWN	X-linked hypohidrotic ectodermal dysplasia
ENSG00000146083	-2.34793533353169	2.34793533353169	252.189006842648	-1.2313926745136	0.359522920273455	-3.42507418880832	0,000614632	3,211385144	0.00758704964741948	RNF44	ring finger protein 44 [Source:HGNC Symbol;Acc:HGNC:19180]	protein_coding	processed_transcript	KNOWN	KNOWN
ENSG00000104823	-2.35120832095783	2.35120832095783	476.306271030703	-1.23340236982804	0.332020998396804	-3.71483242259872	0,000203338	3,691780593	0.00301896619532122	ECH1	enoyl CoA hydratase 1. peroxisomal [Source:HGNC Symbol;Acc:HGNC:3149]	protein_coding	protein_coding	KNOWN	PUTATIVE
ENSG00000188811	-2.35456261063701	2.35456261063701	611.172255626761	-1.2354590861348	0.432149807254467	-2.8588676088598	0,004251562	2,371451502	0.0337058807927952	NHLRC3	NHL repeat containing 3 [Source:HGNC Symbol;Acc:HGNC:33751]	protein_coding	protein_coding	KNOWN	KNOWN
ENSG00000111424	-2.35764509912017	2.35764509912017	2306.09280909396	-1.23734656298493	0.424194497908073	-2.91693213628876	0,003534927	2,451619581	0.029456180749491	VDR	vitamin D (1.25- dihydroxyvitamin D3) receptor [Source:HGNC Symbol;Acc:HGNC:12679]	protein_coding	protein_coding	KNOWN	KNOWN	VITAMIN D-DEPENDENT RICKETS TYPE 2A
ENSG00000091656	-2.36200247549798	2.36200247549798	657.858019803827	-1.24001047675318	0.447784266511741	-2.76921403785113	0,005619171	2,250327773	0.0417909608418606	ZFHX4	zinc finger homeobox 4 [Source:HGNC Symbol;Acc:HGNC:30939]	protein_coding	retained_intron	KNOWN	KNOWN
ENSG00000138738	-2.36247847580008	2.36247847580008	535.505348139996	-1.2403011852076	0.376960319162129	-3.29026988295325	0,001000913	2,99960353	0.0111582787033191	PRDM5	PR domain containing 5 [Source:HGNC Symbol;Acc:HGNC:9349]	protein_coding	processed_transcript	KNOWN	KNOWN	BRITTLE CORNEA SYNDROME 2
ENSG00000136295	-2.36452819261516	2.36452819261516	2800.43853387733	-1.24155234336206	0.430819739080928	-2.88183718325133	0,00395364	2,403002911	0.0319467647859082	TTYH3	tweety family member 3 [Source:HGNC Symbol;Acc:HGNC:22222]	protein_coding	protein_coding	KNOWN	PUTATIVE
ENSG00000131149	-2.36518060447974	2.36518060447974	1076.31342020962	-1.24195035153042	0.342521844342391	-3.62590115650826	0,000287955	3,540674634	0.00403363045293365	GSE1	Gse1 coiled-coil protein [Source:HGNC Symbol;Acc:HGNC:28979]	protein_coding	processed_transcript	KNOWN	KNOWN
ENSG00000068079	-2.36849625870183	2.36849625870183	354.132893014302	-1.24397139302694	0.410331339306411	-3.03162657556121	0,002432399	2,613965158	0.0222633624100088	IFI35	interferon-induced protein 35 [Source:HGNC Symbol;Acc:HGNC:5399]	protein_coding	retained_intron	KNOWN	KNOWN
ENSG00000170153	-2.37740151241363	2.37740151241363	1495.44935823056	-1.24938557641896	0.428773710169573	-2.91385769879606	0,003569926	2,447340793	0.0296585544393568	RNF150	ring finger protein 150 [Source:HGNC Symbol;Acc:HGNC:23138]	protein_coding	processed_transcript	KNOWN	KNOWN
ENSG00000177674	-2.38492413848348	2.38492413848348	795.214904213929	-1.25394337659795	0.403118972447443	-3.11060372322574	0,001867053	2,728843327	0.0180530363716603	AGTRAP	angiotensin II receptor-associated protein [Source:HGNC Symbol;Acc:HGNC:13539]	protein_coding	processed_transcript	KNOWN	KNOWN
ENSG00000153048	-2.39157672449974	2.39157672449974	1507.59750095131	-1.25796207536341	0.395066625047351	-3.18417703650021	0,001451662	2,838134491	0.014923307705481	CARHSP1	calcium regulated heat stable protein 1. 24kDa [Source:HGNC Symbol;Acc:HGNC:17150]	protein_coding	protein_coding	KNOWN	KNOWN
ENSG00000165118	-2.40214771768082	2.40214771768082	624.253266601105	-1.26432487086573	0.282006468430912	-4.48331869088129	7,35E-06	5,133765566	0.000180341471490308	C9orf64	chromosome 9 open reading frame 64 [Source:HGNC Symbol;Acc:HGNC:28144]	protein_coding	protein_coding	KNOWN	NOVEL
ENSG00000130988	-2.40458432052687	2.40458432052687	156.360871879519	-1.26578751746878	0.463893516703009	-2.72861652920911	0,006360061	2,196538686	0.04571808584713	RGN	regucalcin [Source:HGNC Symbol;Acc:HGNC:9989]	protein_coding	protein_coding	KNOWN	KNOWN
ENSG00000245694	-2.41349718808977	2.41349718808977	494.166591517115	-1.27112514593258	0.463168418489143	-2.74441238908084	0,006061933	2,217388847	0.0440467674237228	CRNDE	colorectal neoplasia differentially expressed (non-protein coding) [Source:HGNC Symbol;Acc:HGNC:37078]	lincRNA	lincRNA	KNOWN	KNOWN
ENSG00000159899	-2.41431539551768	2.41431539551768	804.951141893206	-1.27161415572305	0.33262377908341	-3.82298030293313	0,000131848	3,879925414	0.00213033552369723	NPR2	natriuretic peptide receptor 2 [Source:HGNC Symbol;Acc:HGNC:7944]	protein_coding	retained_intron	KNOWN	KNOWN	Epiphyseal chondrodysplasia miura type
ENSG00000240771	-2.41439747606077	2.41439747606077	1024.64657521709	-1.27166320282759	0.329058592861519	-3.86454944625242	0,000111294	3,953526517	0.00185594429890676	ARHGEF25	Rho guanine nucleotide exchange factor (GEF) 25 [Source:HGNC Symbol;Acc:HGNC:30275]	protein_coding	protein_coding	KNOWN	KNOWN
ENSG00000253276	-2.41518751867951	2.41518751867951	1932.57717167244	-1.27213520635565	0.397150928781768	-3.20315304375048	0,001359317	2,86667918	0.0141913422871289	CCDC71L	coiled-coil domain containing 71-like [Source:HGNC Symbol;Acc:HGNC:26685]	protein_coding	protein_coding	KNOWN	KNOWN
ENSG00000173040	-2.42066396348637	2.42066396348637	606.765831815329	-1.2754028183455	0.414652042020678	-3.07583874935288	0,002099113	2,677964113	0.0197746296381986	EVC2	Ellis van Creveld syndrome 2 [Source:HGNC Symbol;Acc:HGNC:19747]	protein_coding	nonsense_mediated_decay	KNOWN	KNOWN	WEYERS ACROFACIAL DYSOSTOSIS
ENSG00000197140	-2.42083877453737	2.42083877453737	135.400724020369	-1.2755070004766	0.468106165722769	-2.72482418279448	0,006433574	2,191547724	0.046055773256269	ADAM32	ADAM metallopeptidase domain 32 [Source:HGNC Symbol;Acc:HGNC:15479]	protein_coding	retained_intron	KNOWN	KNOWN
ENSG00000110318	-2.42329944682068	2.42329944682068	394.227801768808	-1.27697268945718	0.45641229400195	-2.79784901992961	0,005144415	2,288663975	0.0389982996365806	CEP126	centrosomal protein 126kDa [Source:HGNC Symbol;Acc:HGNC:29264]	protein_coding	protein_coding	KNOWN	NOVEL	Monomelic amyotrophy
ENSG00000160932	-2.4257169117095	2.4257169117095	3271.89361722181	-1.27841119353211	0.384264236286459	-3.32690652111348	0,000878158	3,056427206	0.0100626915687442	LY6E	lymphocyte antigen 6 complex. locus E [Source:HGNC Symbol;Acc:HGNC:6727]	protein_coding	processed_transcript	KNOWN	PUTATIVE
ENSG00000154589	-2.43957173283018	2.43957173283018	264.49530397161	-1.28662790469328	0.445691913835747	-2.88681006935981	0,003891691	2,409861677	0.0315665893436421	LY96	lymphocyte antigen 96 [Source:HGNC Symbol;Acc:HGNC:17156]	protein_coding	protein_coding	KNOWN	NOVEL
ENSG00000068024	-2.44342034208153	2.44342034208153	641.087678200413	-1.2889020720668	0.423377309975024	-3.04433431291543	0,002331958	2,632279197	0.0214782837033978	HDAC4	histone deacetylase 4 [Source:HGNC Symbol;Acc:HGNC:14063]	protein_coding	protein_coding	KNOWN	KNOWN	BRACHYDACTYLY-MENTAL RETARDATION SYNDROME
ENSG00000161558	-2.44477721700098	2.44477721700098	89.5614469082944	-1.28970300400296	0.443996768730063	-2.90475763526799	0,003675376	2,434698249	0.0303249960026444	TMEM143	transmembrane protein 143 [Source:HGNC Symbol;Acc:HGNC:25603]	protein_coding	processed_transcript	KNOWN	KNOWN
ENSG00000149115	-2.45365544821001	2.45365544821001	7192.60801922291	-1.29493267440494	0.471708178635142	-2.74519869074932	0,006047427	2,218429353	0.0439611932742261	TNKS1BP1	tankyrase 1 binding protein 1. 182kDa [Source:HGNC Symbol;Acc:HGNC:19081]	protein_coding	protein_coding	KNOWN	KNOWN
ENSG00000166997	-2.46428593664771	2.46428593664771	1295.9285735208	-1.30116966490049	0.388465397421338	-3.34951239811255	0,000809539	3,091762049	0.00943622937888857	CNPY4	canopy FGF signaling regulator 4 [Source:HGNC Symbol;Acc:HGNC:28631]	protein_coding	retained_intron	KNOWN	KNOWN
ENSG00000239697	-2.46482372775706	2.46482372775706	285.777098027155	-1.3014844757375	0.334318023588591	-3.89295336747711	9,90E-05	4,004227985	0.00168635676956919	TNFSF12	tumor necrosis factor (ligand) superfamily. member 12 [Source:HGNC Symbol;Acc:HGNC:11927]	protein_coding	processed_transcript	KNOWN	KNOWN	Common variable immunodeficiency
ENSG00000151773	-2.47099346762521	2.47099346762521	136.169416345788	-1.30509119673016	0.473617907049588	-2.75557823575602	0,005858849	2,232187687	0.0430370269760586	CCDC122	coiled-coil domain containing 122 [Source:HGNC Symbol;Acc:HGNC:26478]	protein_coding	processed_transcript	KNOWN	KNOWN
ENSG00000258890	-2.48162668604988	2.48162668604988	463.685671815469	-1.31128610551985	0.394686691976438	-3.32234689483307	0,000892636	3,04932539	0.0102054509284608	CEP95	centrosomal protein 95kDa [Source:HGNC Symbol;Acc:HGNC:25141]	protein_coding	protein_coding	KNOWN	KNOWN
ENSG00000123636	-2.48190820826207	2.48190820826207	1205.34320136684	-1.3114497593305	0.383228342847675	-3.42211056099201	0,00062137	3,206649431	0.0076557724147379	BAZ2B	bromodomain adjacent to zinc finger domain. 2B [Source:HGNC Symbol;Acc:HGNC:963]	protein_coding	protein_coding	KNOWN	KNOWN
ENSG00000151687	-2.48533763551264	2.48533763551264	162.004709222298	-1.31344185661306	0.481568144273151	-2.72742678732517	0,006383042	2,194972294	0.0458474394883251	ANKAR	ankyrin and armadillo repeat containing [Source:HGNC Symbol;Acc:HGNC:26350]	protein_coding	protein_coding	KNOWN	KNOWN
ENSG00000189067	-2.48925910281732	2.48925910281732	1499.7826781168	-1.31571640584909	0.375783096111318	-3.50126554244828	0,000463054	3,334368164	0.00599143795867453	LITAF	lipopolysaccharide-induced TNF factor [Source:HGNC Symbol;Acc:HGNC:16841]	protein_coding	protein_coding	KNOWN	KNOWN	CHARCOT-MARIE-TOOTH DISEASE DEMYELINATING TYPE 1C
ENSG00000171533	-2.49963085233376	2.49963085233376	253.757883584078	-1.32171505215515	0.439486353349455	-3.00740863073898	0,002634853	2,579243579	0.0236198385873119	MAP6	microtubule-associated protein 6 [Source:HGNC Symbol;Acc:HGNC:6868]	protein_coding	protein_coding	KNOWN	KNOWN
ENSG00000120820	-2.50083892585269	2.50083892585269	1671.61180506488	-1.32241213934336	0.46382151354302	-2.85112290122504	0,004356513	2,360861015	0.0343341796568598	GLT8D2	glycosyltransferase 8 domain containing 2 [Source:HGNC Symbol;Acc:HGNC:24890]	protein_coding	protein_coding	KNOWN	PUTATIVE
ENSG00000116663	-2.50158049939607	2.50158049939607	206.045041975873	-1.32283987815947	0.443443646533875	-2.98310707234007	0,002853382	2,544640154	0.0251725756375768	FBXO6	F-box protein 6 [Source:HGNC Symbol;Acc:HGNC:13585]	protein_coding	protein_coding	KNOWN	KNOWN
ENSG00000177189	-2.50315449033663	2.50315449033663	2712.23896036984	-1.32374733439997	0.434744175655996	-3.04488802501501	0,00232767	2,633078676	0.0214510461496526	RPS6KA3	ribosomal protein S6 kinase. 90kDa. polypeptide 3 [Source:HGNC Symbol;Acc:HGNC:10432]	protein_coding	retained_intron	KNOWN	KNOWN	MENTAL RETARDATION X-LINKED 19
ENSG00000100802	-2.50341879001337	2.50341879001337	184.303055667263	-1.32389965568319	0.410831701316563	-3.22248660811855	0,001270831	2,895912178	0.01343962524728	C14orf93	chromosome 14 open reading frame 93 [Source:HGNC Symbol;Acc:HGNC:20162]	protein_coding	processed_transcript	KNOWN	PUTATIVE
ENSG00000164463	-2.50577038710116	2.50577038710116	1787.081337553	-1.3252542212969	0.485453045401308	-2.72993286137768	0,006334723	2,198272404	0.0455562700712069	CREBRF	CREB3 regulatory factor [Source:HGNC Symbol;Acc:HGNC:24050]	protein_coding	protein_coding	KNOWN	KNOWN
ENSG00000111962	-2.50814135858372	2.50814135858372	1569.20257105825	-1.32661866057243	0.342271403419708	-3.87592608473247	0,00010622	3,973793998	0.00179172441525641	UST	uronyl-2-sulfotransferase [Source:HGNC Symbol;Acc:HGNC:17223]	protein_coding	processed_transcript	KNOWN	KNOWN
ENSG00000146243	-2.50839334221621	2.50839334221621	230.587291027033	-1.32676359549623	0.477339624810833	-2.7794960370659	0,005444332	2,264055416	0.0407649761485447	IRAK1BP1	interleukin-1 receptor-associated kinase 1 binding protein 1 [Source:HGNC Symbol;Acc:HGNC:17368]	protein_coding	protein_coding	NOVEL	PUTATIVE
ENSG00000116962	-2.50925096579036	2.50925096579036	7342.63495019931	-1.32725677086438	0.452046202904625	-2.93610865954871	0,003323579	2,478394019	0.0282625771168233	NID1	nidogen 1 [Source:HGNC Symbol;Acc:HGNC:7821]	protein_coding	protein_coding	KNOWN	KNOWN
ENSG00000052126	-2.50993091667571	2.50993091667571	1176.39388215668	-1.3276476559924	0.472370519055144	-2.81060651000832	0,004944822	2,305849343	0.03770038784213	PLEKHA5	pleckstrin homology domain containing. family A member 5 [Source:HGNC Symbol;Acc:HGNC:30036]	protein_coding	protein_coding	KNOWN	KNOWN
ENSG00000178814	-2.53052606082083	2.53052606082083	327.05067726516	-1.33943733213101	0.356751493512482	-3.75453882180916	0,000173661	3,760297881	0.00267192349503376	OPLAH	5-oxoprolinase (ATP-hydrolysing) [Source:HGNC Symbol;Acc:HGNC:8149]	protein_coding	protein_coding	KNOWN	KNOWN	5-@OXOPROLINASE DEFICIENCY
ENSG00000072840	-2.53649490937384	2.53649490937384	3081.56000206577	-1.34283626505076	0.35776089979826	-3.75344613066432	0,00017442	3,758403646	0.00268104221690971	EVC	Ellis van Creveld syndrome [Source:HGNC Symbol;Acc:HGNC:3497]	protein_coding	processed_transcript	KNOWN	KNOWN	WEYERS ACROFACIAL DYSOSTOSIS
ENSG00000187210	-2.53851758579384	2.53851758579384	926.332354156041	-1.34398625449325	0.420599896006876	-3.19540320207612	0,001396356	2,855003801	0.014456234626746	GCNT1	glucosaminyl (N-acetyl) transferase 1. core 2 [Source:HGNC Symbol;Acc:HGNC:4203]	protein_coding	protein_coding	KNOWN	KNOWN
ENSG00000197776	-2.53946390898005	2.53946390898005	130.828715750273	-1.34452397042823	0.435400587380157	-3.08801597746651	0,002014976	2,695730042	0.0190848033577813	KLHDC1	kelch domain containing 1 [Source:HGNC Symbol;Acc:HGNC:19836]	protein_coding	processed_transcript	KNOWN	KNOWN
ENSG00000108175	-2.54028266238135	2.54028266238135	2082.66804618794	-1.34498903751983	0.283940855513887	-4.73686336925912	2,17E-06	5,663437425	6.277344474424e-05	ZMIZ1	zinc finger. MIZ-type containing 1 [Source:HGNC Symbol;Acc:HGNC:16493]	protein_coding	protein_coding	KNOWN	KNOWN
ENSG00000196411	-2.54310885065603	2.54310885065603	1819.49093008502	-1.34659321387262	0.352484709854717	-3.82028830251287	0,000133296	3,875183624	0.00214941101310974	EPHB4	EPH receptor B4 [Source:HGNC Symbol;Acc:HGNC:3395]	protein_coding	protein_coding	KNOWN	KNOWN
ENSG00000124074	-2.54640893964721	2.54640893964721	284.367893512421	-1.34846412694747	0.405151532028838	-3.3282957618225	0,00087379	3,058592693	0.0100255632395621	ENKD1	enkurin domain containing 1 [Source:HGNC Symbol;Acc:HGNC:25246]	protein_coding	retained_intron	KNOWN	KNOWN
ENSG00000171316	-2.54828509666292	2.54828509666292	93.942972684275	-1.34952669224602	0.500255878224679	-2.69767283302149	0,006982603	2,155982664	0.0488418358874262	CHD7	chromodomain helicase DNA binding protein 7 [Source:HGNC Symbol;Acc:HGNC:20626]	protein_coding	retained_intron	KNOWN	KNOWN	SCOLIOSIS ISOLATED SUSCEPTIBILITY TO 3
ENSG00000231312	-2.562322504822	2.562322504822	164.960401451497	-1.35745207084947	0.475058441738563	-2.8574422672748	0,004270703	2,369500613	0.0338233811970904	AC007246.3		antisense	antisense	NOVEL	KNOWN
ENSG00000148516	-2.56561697605504	2.56561697605504	5784.39409806178	-1.35930580488121	0.412562732147363	-3.29478573550768	0,000984968	3,006578097	0.01101099343862	ZEB1	zinc finger E-box binding homeobox 1 [Source:HGNC Symbol;Acc:HGNC:11642]	protein_coding	protein_coding	KNOWN	KNOWN	CORNEAL DYSTROPHY POSTERIOR POLYMORPHOUS 3
ENSG00000196456	-2.56849020140958	2.56849020140958	222.497101899332	-1.36092056992596	0.381150042661829	-3.57056386619225	0,000356214	3,448289522	0.004830172256711	ZNF775	zinc finger protein 775 [Source:HGNC Symbol;Acc:HGNC:28501]	protein_coding	processed_transcript	KNOWN	PUTATIVE
ENSG00000074935	-2.58088497594468	2.58088497594468	726.288556713489	-1.36786584529394	0.334529406744162	-4.08892557042091	4,33E-05	4,363135274	0.000826183655354588	TUBE1	tubulin. epsilon 1 [Source:HGNC Symbol;Acc:HGNC:20775]	protein_coding	retained_intron	KNOWN	KNOWN
ENSG00000167074	-2.58271781194773	2.58271781194773	757.229882744491	-1.36889002303652	0.368757888508526	-3.71216471754167	0,000205494	3,687200479	0.0030453594369768	TEF	thyrotrophic embryonic factor [Source:HGNC Symbol;Acc:HGNC:11722]	protein_coding	protein_coding	KNOWN	KNOWN
ENSG00000091986	-2.58559001493221	2.58559001493221	49717.769367152	-1.37049353179316	0.478214428254449	-2.86585567230929	0,004158838	2,381027993	0.0331001590447742	CCDC80	coiled-coil domain containing 80 [Source:HGNC Symbol;Acc:HGNC:30649]	protein_coding	processed_transcript	KNOWN	PUTATIVE
ENSG00000138380	-2.58915898447313	2.58915898447313	346.932353322982	-1.37248355506762	0.364451002029889	-3.76589321314327	0,000165955	3,780010401	0.00257549568539611	CARF	calcium responsive transcription factor [Source:HGNC Symbol;Acc:HGNC:14435]	protein_coding	protein_coding	KNOWN	KNOWN
ENSG00000234741	-2.59070829367034	2.59070829367034	4121.29968121644	-1.37334658133538	0.378344697128697	-3.62988193506576	0,000283551	3,547368992	0.00397885123763641	GAS5	growth arrest-specific 5 (non-protein coding) [Source:HGNC Symbol;Acc:HGNC:16355]	processed_transcript	retained_intron	KNOWN	KNOWN
ENSG00000142192	-2.59329918487457	2.59329918487457	17435.2413591779	-1.37478865726545	0.380425253056572	-3.61382070779882	0,000301718	3,520399152	0.00420083931925792	APP	amyloid beta (A4) precursor protein [Source:HGNC Symbol;Acc:HGNC:620]	protein_coding	protein_coding	KNOWN	KNOWN	CEREBRAL AMYLOID ANGIOPATHY APP-RELATED
ENSG00000128203	-2.59677689926819	2.59677689926819	199.709872959905	-1.37672207094913	0.467835815209816	-2.94274620751662	0,00325315	2,487695924	0.0278601763939517	ASPHD2	aspartate beta-hydroxylase domain containing 2 [Source:HGNC Symbol;Acc:HGNC:30437]	protein_coding	protein_coding	KNOWN	KNOWN
ENSG00000133639	-2.60601170842551	2.60601170842551	4424.23758649641	-1.38184356573624	0.425652705013439	-3.24641086374069	0,0011687	2,93229681	0.0125594360433439	BTG1	B-cell translocation gene 1. anti-proliferative [Source:HGNC Symbol;Acc:HGNC:1130]	protein_coding	protein_coding	KNOWN	PUTATIVE
ENSG00000108691	-2.61664095897043	2.61664095897043	2512.98364084196	-1.3877159793157	0.423196088275499	-3.2791323402127	0,001041268	2,982437509	0.0115068315874263	CCL2	chemokine (C-C motif) ligand 2 [Source:HGNC Symbol;Acc:HGNC:10618]	protein_coding	retained_intron	KNOWN	KNOWN	MYCOBACTERIUM TUBERCULOSIS SUSCEPTIBILITY TO MYCOBACTERIUM TUBERCULOSIS PROTECTION AGAINST INCLUDED
ENSG00000248092	-2.62034460588592	2.62034460588592	395.521297806818	-1.38975655546883	0.387172399704082	-3.58950316843615	0,000331309	3,479767023	0.00454604218861865	NNT-AS1	NNT antisense RNA 1 [Source:HGNC Symbol;Acc:HGNC:49005]	antisense	antisense	NOVEL	KNOWN
ENSG00000136866	-2.62352678288763	2.62352678288763	161.676203905419	-1.39150751814612	0.47242609167676	-2.94545018292133	0,003224851	2,491490382	0.0276619385399889	ZFP37	ZFP37 zinc finger protein [Source:HGNC Symbol;Acc:HGNC:12863]	protein_coding	protein_coding	KNOWN	KNOWN
ENSG00000112290	-2.6251731976378	2.6251731976378	747.3035893866	-1.39241260873314	0.366808307611237	-3.79602255412627	0,000147036	3,832575944	0.00233360096139222	WASF1	WAS protein family. member 1 [Source:HGNC Symbol;Acc:HGNC:12732]	protein_coding	protein_coding	KNOWN	KNOWN
ENSG00000276855	-2.62786179428145	2.62786179428145	156.925712617254	-1.39388940277293	0.517914361011785	-2.69135113390148	0,007116325	2,147744224	0.0494977892583517	CTD-3157E16.2		lincRNA	lincRNA	NOVEL	KNOWN
ENSG00000167315	-2.63042246039998	2.63042246039998	1168.89574722968	-1.3952945229314	0.25276419816918	-5.52014301486439	3,39E-08	7,4701542	1.49903922631568e-06	ACAA2	acetyl-CoA acyltransferase 2 [Source:HGNC Symbol;Acc:HGNC:83]	protein_coding	protein_coding	KNOWN	PUTATIVE
ENSG00000164938	-2.63632610023527	2.63632610023527	2092.86132204214	-1.39852883548029	0.340115780764799	-4.11191986545141	3,92E-05	4,406290367	0.000760636550608625	TP53INP1	tumor protein p53 inducible nuclear protein 1 [Source:HGNC Symbol;Acc:HGNC:18022]	protein_coding	protein_coding	KNOWN	KNOWN
ENSG00000248334	-2.63747576621691	2.63747576621691	130.026633340664	-1.39915783803999	0.483879389528856	-2.89154253790872	0,003833557	2,416398084	0.0312050371190389	WHAMMP2	WAS protein homolog associated with actin. golgi membranes and microtubules pseudogene 2 [Source:HGNC Symbol;Acc:HGNC:32360]	transcribed_unprocessed_pseudogene	processed_transcript	KNOWN	PUTATIVE
ENSG00000140931	-2.64838308299183	2.64838308299183	1299.07324257365	-1.40511182001493	0.460476311886669	-3.05143127614511	0,002277532	2,642535552	0.0210612856668035	CMTM3	CKLF-like MARVEL transmembrane domain containing 3 [Source:HGNC Symbol;Acc:HGNC:19174]	protein_coding	retained_intron	KNOWN	KNOWN
ENSG00000203880	-2.655218774137	2.655218774137	1480.92106844222	-1.40883073536442	0.345094735663295	-4.082446324939	4,46E-05	4,351014795	0.000840799750890401	PCMTD2	protein-L-isoaspartate (D-aspartate) O-methyltransferase domain containing 2 [Source:HGNC Symbol;Acc:HGNC:15882]	protein_coding	protein_coding	KNOWN	KNOWN
ENSG00000174738	-2.6590886753969	2.6590886753969	2840.8742694786	-1.41093188905049	0.439761821698279	-3.2084001371509	0,001334757	2,874597944	0.0139711455752424	NR1D2	nuclear receptor subfamily 1. group D. member 2 [Source:HGNC Symbol;Acc:HGNC:7963]	protein_coding	retained_intron	KNOWN	KNOWN
ENSG00000143554	-2.66045343067042	2.66045343067042	215.354176167855	-1.41167215039971	0.471990727764762	-2.99088958184636	0,002781661	2,555695868	0.0247021884827423	SLC27A3	solute carrier family 27 (fatty acid transporter). member 3 [Source:HGNC Symbol;Acc:HGNC:10997]	protein_coding	protein_coding	KNOWN	KNOWN
ENSG00000120318	-2.66723235461029	2.66723235461029	360.478230630606	-1.41534351001912	0.387386318635352	-3.65357123350395	0,000258618	3,587341256	0.00369310150810903	ARAP3	ArfGAP with RhoGAP domain. ankyrin repeat and PH domain 3 [Source:HGNC Symbol;Acc:HGNC:24097]	protein_coding	protein_coding	KNOWN	KNOWN
ENSG00000177337	-2.67243886618224	2.67243886618224	76.2902333950131	-1.41815694571396	0.520416821676488	-2.72504055719311	0,006429359	2,191832331	0.046055773256269	DLGAP1-AS1	DLGAP1 antisense RNA 1 [Source:HGNC Symbol;Acc:HGNC:31676]	antisense	antisense	NOVEL	KNOWN
ENSG00000259953	-2.6738000417492	2.6738000417492	89.8979119318141	-1.41889157853396	0.522446804464709	-2.71585846905072	0,006610417	2,179771141	0.0469212845131053	RP11-4O1.2		sense_overlapping	sense_overlapping	NOVEL	KNOWN
ENSG00000172819	-2.67561437492924	2.67561437492924	1732.86367262453	-1.41987020138044	0.39364125185416	-3.60701576547799	0,000309739	3,509004322	0.00429396135779669	RARG	retinoic acid receptor. gamma [Source:HGNC Symbol;Acc:HGNC:9866]	protein_coding	protein_coding	KNOWN	KNOWN
ENSG00000129646	-2.67748749521868	2.67748749521868	163.812475904724	-1.42087983711255	0.413764832202464	-3.43402755992874	0,000594684	3,225713944	0.00738609112340402	QRICH2	glutamine rich 2 [Source:HGNC Symbol;Acc:HGNC:25326]	protein_coding	protein_coding	KNOWN	PUTATIVE
ENSG00000105655	-2.68729304376455	2.68729304376455	312.637756804365	-1.42615365284858	0.452936578802857	-3.14868288319307	0,001640081	2,785134797	0.0164201734545166	ISYNA1	inositol-3-phosphate synthase 1 [Source:HGNC Symbol;Acc:HGNC:29821]	protein_coding	protein_coding	KNOWN	KNOWN
ENSG00000156587	-2.70025851241121	2.70025851241121	1273.82187635869	-1.43309753198739	0.349502065948188	-4.10039788491506	4,12E-05	4,384638801	0.00079284038228615	UBE2L6	ubiquitin-conjugating enzyme E2L 6 [Source:HGNC Symbol;Acc:HGNC:12490]	protein_coding	protein_coding	KNOWN	PUTATIVE
ENSG00000178026	-2.70042989093487	2.70042989093487	124.946304743183	-1.43318909325804	0.422396159098046	-3.39299745603361	0,000691323	3,160319118	0.00832948319247724	LRRC75B	leucine rich repeat containing 75B [Source:HGNC Symbol;Acc:HGNC:33155]	protein_coding	processed_transcript	KNOWN	KNOWN
ENSG00000148143	-2.70061463350092	2.70061463350092	670.683007496534	-1.43328778793932	0.307773494697646	-4.6569565366484	3,21E-06	5,493605705	8.77702998619208e-05	ZNF462	zinc finger protein 462 [Source:HGNC Symbol;Acc:HGNC:21684]	protein_coding	processed_transcript	KNOWN	KNOWN
ENSG00000229809	-2.70429149969665	2.70429149969665	217.400704420756	-1.43525067029627	0.349516359899631	-4.10639052978355	4,02E-05	4,395893026	0.000777195995867026	ZNF688	zinc finger protein 688 [Source:HGNC Symbol;Acc:HGNC:30489]	protein_coding	protein_coding	KNOWN	PUTATIVE
ENSG00000198246	-2.70637107755531	2.70637107755531	143.310019291317	-1.43635966453449	0.414848130117047	-3.46237468668167	0,000535431	3,271296337	0.00675431557162881	SLC29A3	solute carrier family 29 (equilibrative nucleoside transporter). member 3 [Source:HGNC Symbol;Acc:HGNC:23096]	protein_coding	processed_transcript	KNOWN	KNOWN	HISTIOCYTOSIS-LYMPHADENOPATHY PLUS SYNDROME
ENSG00000071246	-2.71149250256759	2.71149250256759	292.774040103928	-1.43908718122404	0.488972900872668	-2.94308166905713	0,003249627	2,488166513	0.0278521206967146	VASH1	vasohibin 1 [Source:HGNC Symbol;Acc:HGNC:19964]	protein_coding	protein_coding	KNOWN	PUTATIVE
ENSG00000179818	-2.71206052466387	2.71206052466387	271.344850671307	-1.43938937525083	0.359531185813151	-4.00351744729839	6,24E-05	4,204762544	0.00113467716613918	PCBP1-AS1	PCBP1 antisense RNA 1 [Source:HGNC Symbol;Acc:HGNC:42948]	processed_transcript	lincRNA	NOVEL	KNOWN
ENSG00000185920	-2.71399076388801	2.71399076388801	356.835266636312	-1.44041581106051	0.528289114132466	-2.72656727637839	0,00639969	2,193841029	0.0459005405882153	PTCH1	patched 1 [Source:HGNC Symbol;Acc:HGNC:9585]	protein_coding	protein_coding	KNOWN	KNOWN	Holoprosencephaly 7
ENSG00000120899	-2.71409224489371	2.71409224489371	254.454470860273	-1.44046975501953	0.491283932851789	-2.93205142423026	0,00336731	2,47271692	0.0284446745096056	PTK2B	protein tyrosine kinase 2 beta [Source:HGNC Symbol;Acc:HGNC:9612]	protein_coding	protein_coding	KNOWN	KNOWN
ENSG00000228274	-2.72281478830185	2.72281478830185	57.2396763273574	-1.4450988505102	0.519426843994132	-2.78210274886472	0,005400794	2,2675424	0.0405034394777563	RP3-508I15.9		antisense	antisense	NOVEL	KNOWN
ENSG00000116731	-2.72407487331031	2.72407487331031	1774.39119870936	-1.4457663574869	0.432437315301992	-3.34329695039674	0,000827893	3,082026019	0.00962230974162529	PRDM2	PR domain containing 2. with ZNF domain [Source:HGNC Symbol;Acc:HGNC:9347]	protein_coding	protein_coding	KNOWN	KNOWN
ENSG00000140937	-2.73168433868431	2.73168433868431	29704.3746036968	-1.44979078182496	0.402265032942342	-3.60406861919009	0,000313274	3,504075246	0.00433551162789981	CDH11	cadherin 11. type 2. OB-cadherin (osteoblast) [Source:HGNC Symbol;Acc:HGNC:1750]	protein_coding	processed_transcript	KNOWN	PUTATIVE
ENSG00000165655	-2.73263831006746	2.73263831006746	659.242310917798	-1.45029451847672	0.326899504387084	-4.43651488917345	9,14E-06	5,038925464	0.000216269863323646	ZNF503	zinc finger protein 503 [Source:HGNC Symbol;Acc:HGNC:23589]	protein_coding	protein_coding	KNOWN	KNOWN
ENSG00000035862	-2.73388214275812	2.73388214275812	23978.7634166993	-1.45095104992153	0.404125926457716	-3.59034388770734	0,000330242	3,481167728	0.00453526681177313	TIMP2	TIMP metallopeptidase inhibitor 2 [Source:HGNC Symbol;Acc:HGNC:11821]	protein_coding	nonsense_mediated_decay	KNOWN	KNOWN
ENSG00000178096	-2.73654056160723	2.73654056160723	206.56319869827	-1.45235324064769	0.364202224727071	-3.9877659773662	6,67E-05	4,17588453	0.00119915698459763	BOLA1	bolA family member 1 [Source:HGNC Symbol;Acc:HGNC:24263]	protein_coding	protein_coding	KNOWN	PUTATIVE
ENSG00000172935	-2.73797377657603	2.73797377657603	1171.6629480343	-1.45310862899724	0.426135484684413	-3.40996861613949	0,000649704	3,187284758	0.00791684912151972	MRGPRF	MAS-related GPR. member F [Source:HGNC Symbol;Acc:HGNC:24828]	protein_coding	protein_coding	KNOWN	KNOWN
ENSG00000162645	-2.74119312566788	2.74119312566788	1112.35024974876	-1.4548039741426	0.505694140339523	-2.87684562286177	0,004016721	2,396128387	0.0322398358922268	GBP2	guanylate binding protein 2. interferon-inducible [Source:HGNC Symbol;Acc:HGNC:4183]	protein_coding	processed_transcript	KNOWN	KNOWN
ENSG00000011028	-2.74741758567468	2.74741758567468	21252.2394467058	-1.45807620527943	0.469115185208117	-3.1081411373042	0,001882681	2,725223178	0.0181536387545809	MRC2	mannose receptor. C type 2 [Source:HGNC Symbol;Acc:HGNC:16875]	protein_coding	processed_transcript	KNOWN	KNOWN
ENSG00000233369	-2.75032896073395	2.75032896073395	352.726657632861	-1.45960418650495	0.383466770702986	-3.80633811850021	0,00014104	3,850659134	0.00225097615672925	RP11-396K3.1		transcribed_processed_pseudogene	transcribed_processed_pseudogene	KNOWN	KNOWN
ENSG00000121900	-2.75151025635955	2.75151025635955	353.409899003774	-1.46022370637815	0.382901175202232	-3.81357854440359	0,000136969	3,863377817	0.00219545582393734	TMEM54	transmembrane protein 54 [Source:HGNC Symbol;Acc:HGNC:24143]	protein_coding	processed_transcript	KNOWN	KNOWN
ENSG00000168300	-2.75838506546404	2.75838506546404	2850.30999919381	-1.46382386847552	0.368930078236123	-3.96775420284014	7,26E-05	4,13934399	0.00128003025949703	PCMTD1	protein-L-isoaspartate (D-aspartate) O-methyltransferase domain containing 1 [Source:HGNC Symbol;Acc:HGNC:30483]	protein_coding	protein_coding	KNOWN	KNOWN
ENSG00000154767	-2.75868219470187	2.75868219470187	2577.60382291308	-1.46397926512309	0.349891952007723	-4.18408956457158	2,86E-05	4,54316163	0.000580149367195802	XPC	xeroderma pigmentosum. complementation group C [Source:HGNC Symbol;Acc:HGNC:12816]	protein_coding	protein_coding	KNOWN	NOVEL	XERODERMA PIGMENTOSUM COMPLEMENTATION GROUP C
ENSG00000164808	-2.75906355311383	2.75906355311383	1549.95772343348	-1.46417868855279	0.471388133746698	-3.10610001341181	0,001895726	2,722224466	0.0182426809157093	SPIDR	scaffolding protein involved in DNA repair [Source:HGNC Symbol;Acc:HGNC:28971]	protein_coding	protein_coding	KNOWN	KNOWN
ENSG00000114670	-2.76769056737228	2.76769056737228	318.492073479624	-1.46868265617129	0.478156150725861	-3.07155445755904	0,002129473	2,671727829	0.0199931102104181	NEK11	NIMA-related kinase 11 [Source:HGNC Symbol;Acc:HGNC:18593]	protein_coding	protein_coding	KNOWN	KNOWN
ENSG00000139946	-2.7705932074453	2.7705932074453	514.687456778842	-1.47019490256116	0.442930931942021	-3.31924188747694	0,000902622	3,044494057	0.0102904025172818	PELI2	pellino E3 ubiquitin protein ligase family member 2 [Source:HGNC Symbol;Acc:HGNC:8828]	protein_coding	protein_coding	KNOWN	PUTATIVE
ENSG00000088970	-2.77084163121056	2.77084163121056	731.792780460449	-1.47032425524502	0.331635327821052	-4.43355738034759	9,27E-06	5,03296326	0.000218617345867357	KIZ	kizuna centrosomal protein [Source:HGNC Symbol;Acc:HGNC:15865]	protein_coding	protein_coding	KNOWN	KNOWN	RETINITIS PIGMENTOSA 69
ENSG00000135842	-2.77544734123125	2.77544734123125	3112.05185558559	-1.47272032099889	0.529255507695137	-2.78262634887346	0,005392087	2,268243145	0.0405005914135256	FAM129A	family with sequence similarity 129. member A [Source:HGNC Symbol;Acc:HGNC:16784]	protein_coding	processed_transcript	KNOWN	KNOWN
ENSG00000133789	-2.77585843426692	2.77585843426692	5564.43163810497	-1.47293399392882	0.426600703245943	-3.45272284532462	0,000554959	3,255739198	0.00696791311951438	SWAP70	SWAP switching B-cell complex 70kDa subunit [Source:HGNC Symbol;Acc:HGNC:17070]	protein_coding	nonsense_mediated_decay	KNOWN	KNOWN
ENSG00000123610	-2.77714666542246	2.77714666542246	154.008665929494	-1.47360337013129	0.422250609677498	-3.48987860848036	0,00048324	3,315837123	0.00620279935691008	TNFAIP6	tumor necrosis factor. alpha-induced protein 6 [Source:HGNC Symbol;Acc:HGNC:11898]	protein_coding	retained_intron	KNOWN	KNOWN
ENSG00000108771	-2.78658257514045	2.78658257514045	312.420258319683	-1.47849690560712	0.391788408022246	-3.77371273711387	0,000160836	3,79361688	0.0025130031694033	DHX58	DEXH (Asp-Glu-X-His) box polypeptide 58 [Source:HGNC Symbol;Acc:HGNC:29517]	protein_coding	protein_coding	KNOWN	KNOWN
ENSG00000116191	-2.78727072097452	2.78727072097452	1192.91053171716	-1.4788531347845	0.371786189776328	-3.97769786896658	6,96E-05	4,157479931	0.00123779793673591	RALGPS2	Ral GEF with PH domain and SH3 binding motif 2 [Source:HGNC Symbol;Acc:HGNC:30279]	protein_coding	protein_coding	KNOWN	KNOWN
ENSG00000172216	-2.78989363609493	2.78989363609493	1153.62587776568	-1.48021012076289	0.362192699195818	-4.08680275458182	4,37E-05	4,359162285	0.000831807603637913	CEBPB	CCAAT/enhancer binding protein (C/EBP). beta [Source:HGNC Symbol;Acc:HGNC:1834]	protein_coding	protein_coding	KNOWN	KNOWN
ENSG00000122694	-2.79458594733907	2.79458594733907	1335.95573112013	-1.48263454569066	0.485967978530226	-3.05088938200163	0,002281646	2,641751702	0.0210872279314747	GLIPR2	GLI pathogenesis-related 2 [Source:HGNC Symbol;Acc:HGNC:18007]	protein_coding	protein_coding	KNOWN	KNOWN
ENSG00000213722	-2.81025467680276	2.81025467680276	1915.88899530428	-1.49070087931142	0.39972381368903	-3.729327171063	0,000191992	3,716717461	0.00287969729894278	DDAH2	dimethylarginine dimethylaminohydrolase 2 [Source:HGNC Symbol;Acc:HGNC:2716]	protein_coding	retained_intron	KNOWN	KNOWN
ENSG00000161298	-2.81773279079437	2.81773279079437	153.726855863776	-1.49453480551765	0.521432070562338	-2.86621189967443	0,004154161	2,381516695	0.0330792766362405	ZNF382	zinc finger protein 382 [Source:HGNC Symbol;Acc:HGNC:17409]	protein_coding	processed_transcript	KNOWN	KNOWN
ENSG00000163874	-2.82011575594414	2.82011575594414	282.934671201245	-1.49575438145354	0.392980775991515	-3.80617697565399	0,000141131	3,850376313	0.00225097615672925	ZC3H12A	zinc finger CCCH-type containing 12A [Source:HGNC Symbol;Acc:HGNC:26259]	protein_coding	protein_coding	KNOWN	PUTATIVE
ENSG00000121671	-2.82492802001667	2.82492802001667	1153.48809947297	-1.49821410770907	0.325600915243824	-4.60138174546328	4,20E-06	5,377063707	0.00011101651284784	CRY2	cryptochrome circadian clock 2 [Source:HGNC Symbol;Acc:HGNC:2385]	protein_coding	protein_coding	KNOWN	KNOWN
ENSG00000241839	-2.83073642634536	2.83073642634536	1705.89827945739	-1.50117742423236	0.402625132846611	-3.72847421028797	0,000192643	3,715247626	0.00288677204670221	PLEKHO2	pleckstrin homology domain containing. family O member 2 [Source:HGNC Symbol;Acc:HGNC:30026]	protein_coding	protein_coding	KNOWN	KNOWN
ENSG00000137942	-2.83098822018404	2.83098822018404	1207.58441255434	-1.50130574616438	0.366468486914286	-4.09668443473976	4,19E-05	4,377672393	0.000802786744613874	FNBP1L	formin binding protein 1-like [Source:HGNC Symbol;Acc:HGNC:20851]	protein_coding	protein_coding	KNOWN	KNOWN
ENSG00000113916	-2.8322060196967	2.8322060196967	1406.74468533643	-1.50192621343793	0.443565798158958	-3.38602800232063	0,000709121	3,149279364	0.00849311360698308	BCL6	B-cell CLL/lymphoma 6 [Source:HGNC Symbol;Acc:HGNC:1001]	protein_coding	protein_coding	KNOWN	KNOWN	Primary mediastinal large B-cell lymphoma
ENSG00000196782	-2.84067837866883	2.84067837866883	374.664924398218	-1.50623549898059	0.548367234617861	-2.74676421910992	0,006018639	2,220501739	0.0438112282328444	MAML3	mastermind-like 3 (Drosophila) [Source:HGNC Symbol;Acc:HGNC:16272]	protein_coding	protein_coding	KNOWN	KNOWN
ENSG00000270629	-2.84298182895164	2.84298182895164	266.923014441619	-1.50740487799359	0.45910801509611	-3.28333383088079	0,001025871	2,98890723	0.0113970735175944	NBPF14	neuroblastoma breakpoint family. member 14 [Source:HGNC Symbol;Acc:HGNC:25232]	protein_coding	protein_coding	KNOWN	KNOWN
ENSG00000269905	-2.84589062793987	2.84589062793987	883.745129504335	-1.5088802178866	0.467767339864393	-3.22570664793321	0,001256621	2,900795745	0.0133528396976997
ENSG00000175130	-2.84797409791374	2.84797409791374	328.905217446165	-1.50993602517322	0.501421274809773	-3.01131224586762	0,002601212	2,584824229	0.023409456030189	MARCKSL1	MARCKS-like 1 [Source:HGNC Symbol;Acc:HGNC:7142]	protein_coding	protein_coding	KNOWN	KNOWN
ENSG00000176658	-2.85259027359646	2.85259027359646	10653.529327775	-1.512272543029	0.53519668704098	-2.82563883455654	0,004718643	2,326182838	0.0365445323488928	MYO1D	myosin ID [Source:HGNC Symbol;Acc:HGNC:7598]	protein_coding	protein_coding	KNOWN	PUTATIVE
ENSG00000158470	-2.85287612300784	2.85287612300784	2885.63466196109	-1.51241710387641	0.499741682716722	-3.02639774944233	0,002474865	2,606448468	0.0225516158474192	B4GALT5	UDP-Gal:betaGlcNAc beta 1.4- galactosyltransferase. polypeptide 5 [Source:HGNC Symbol;Acc:HGNC:928]	protein_coding	protein_coding	KNOWN	KNOWN
ENSG00000136048	-2.86177721469275	2.86177721469275	3948.06396755947	-1.51691136466824	0.475005351144132	-3.19346163367316	0,00140578	2,852082588	0.014535117260289	DRAM1	DNA-damage regulated autophagy modulator 1 [Source:HGNC Symbol;Acc:HGNC:25645]	protein_coding	retained_intron	KNOWN	KNOWN
ENSG00000169239	-2.86212522791638	2.86212522791638	457.827233680019	-1.5170867963628	0.503392894325911	-3.01372310468212	0,002580632	2,588273891	0.023315425573384	CA5B	carbonic anhydrase VB. mitochondrial [Source:HGNC Symbol;Acc:HGNC:1378]	protein_coding	protein_coding	KNOWN	KNOWN
ENSG00000139112	-2.8842228719228	2.8842228719228	3344.2495490351	-1.52818264994436	0.441288294437356	-3.46300291489217	0,000534183	3,272310256	0.00674384611200274	GABARAPL1	GABA(A) receptor-associated protein like 1 [Source:HGNC Symbol;Acc:HGNC:4068]	protein_coding	protein_coding	KNOWN	KNOWN
ENSG00000153885	-2.88985290173494	2.88985290173494	1078.96932770187	-1.53099605904479	0.474458912387466	-3.22682537744071	0,001251718	2,902493416	0.0133095242882832	KCTD15	potassium channel tetramerization domain containing 15 [Source:HGNC Symbol;Acc:HGNC:23297]	protein_coding	processed_transcript	KNOWN	PUTATIVE
ENSG00000183323	-2.89188822773498	2.89188822773498	177.815839519127	-1.53201179281162	0.369298483890035	-4.14843780747231	3,35E-05	4,475277133	0.000662471263096436	CCDC125	coiled-coil domain containing 125 [Source:HGNC Symbol;Acc:HGNC:28924]	protein_coding	protein_coding	KNOWN	KNOWN
ENSG00000134864	-2.89356538659781	2.89356538659781	125.565476027827	-1.53284824540576	0.481831794029666	-3.18129327370909	0,001466191	2,833809386	0.0150534571802546	GGACT	gamma-glutamylamine cyclotransferase [Source:HGNC Symbol;Acc:HGNC:25100]	protein_coding	protein_coding	KNOWN	KNOWN
ENSG00000177283	-2.89483587430826	2.89483587430826	462.556628977316	-1.53348155545674	0.519599626106286	-2.95127532509628	0,003164647	2,499674745	0.0272762420173807	FZD8	frizzled class receptor 8 [Source:HGNC Symbol;Acc:HGNC:4046]	protein_coding	protein_coding	KNOWN	KNOWN
ENSG00000138496	-2.8960464311232	2.8960464311232	1086.99228706853	-1.5340847327437	0.398453443537654	-3.85009781600427	0,000118071	3,927858003	0.00195477933030782	PARP9	poly (ADP-ribose) polymerase family. member 9 [Source:HGNC Symbol;Acc:HGNC:24118]	protein_coding	protein_coding	KNOWN	PUTATIVE
ENSG00000137103	-2.90048209854033	2.90048209854033	333.766429075739	-1.5362927151946	0.382943918218057	-4.0117955713813	6,03E-05	4,219980452	0.00109932834405668	TMEM8B	transmembrane protein 8B [Source:HGNC Symbol;Acc:HGNC:21427]	protein_coding	protein_coding	KNOWN	KNOWN
ENSG00000168542	-2.90162343954776	2.90162343954776	160202.406933667	-1.5368603046746	0.410969122233243	-3.73960042623923	0,000184313	3,734444027	0.0027874161167144	COL3A1	collagen. type III. alpha 1 [Source:HGNC Symbol;Acc:HGNC:2201]	protein_coding	protein_coding	KNOWN	KNOWN	EHLERS-DANLOS SYNDROME TYPE IV AUTOSOMAL DOMINANT
ENSG00000080298	-2.90193999455255	2.90193999455255	171.491004346017	-1.53701768809643	0.47301790647188	-3.24938584156496	0,001156545	2,936837507	0.0124620612669855	RFX3	regulatory factor X. 3 (influences HLA class II expression) [Source:HGNC Symbol;Acc:HGNC:9984]	protein_coding	protein_coding	KNOWN	KNOWN
ENSG00000049246	-2.90566967054417	2.90566967054417	506.879948687619	-1.53887070030188	0.457073234972563	-3.36679241433652	0,000760479	3,118912718	0.00899043815437167	PER3	period circadian clock 3 [Source:HGNC Symbol;Acc:HGNC:8847]	protein_coding	protein_coding	KNOWN	KNOWN
ENSG00000081377	-2.92169872128353	2.92169872128353	1912.6568012323	-1.54680741848377	0.513579103634418	-3.01181922616703	0,002596872	2,585549464	0.023409456030189	CDC14B	cell division cycle 14B [Source:HGNC Symbol;Acc:HGNC:1719]	protein_coding	retained_intron	KNOWN	KNOWN
ENSG00000105373	-2.92337077583783	2.92337077583783	2241.58624431296	-1.54763282009125	0.51138254827015	-3.02637003418756	0,002475092	2,606408656	0.0225516158474192	GLTSCR2	glioma tumor suppressor candidate region gene 2 [Source:HGNC Symbol;Acc:HGNC:4333]	protein_coding	retained_intron	KNOWN	KNOWN
ENSG00000100504	-2.92873814354287	2.92873814354287	2203.46801175727	-1.55027920861499	0.46900244134377	-3.30548217227438	0,000948131	3,023131491	0.0106583726503138	PYGL	phosphorylase. glycogen. liver [Source:HGNC Symbol;Acc:HGNC:9725]	protein_coding	retained_intron	KNOWN	KNOWN	GLYCOGEN STORAGE DISEASE VI
ENSG00000105327	-2.93161908454957	2.93161908454957	396.317951383363	-1.55169766127121	0.404167231327191	-3.83924658160879	0,000123412	3,908641069	0.0020265555164611	BBC3	BCL2 binding component 3 [Source:HGNC Symbol;Acc:HGNC:17868]	protein_coding	retained_intron	KNOWN	KNOWN
ENSG00000154265	-2.93197193023339	2.93197193023339	697.877490428797	-1.55187129163443	0.488506564931158	-3.17676650231533	0,001489269	2,827026886	0.0152224824746576	ABCA5	ATP-binding cassette. sub-family A (ABC1). member 5 [Source:HGNC Symbol;Acc:HGNC:35]	protein_coding	processed_transcript	KNOWN	KNOWN
ENSG00000164039	-2.93245791934466	2.93245791934466	623.654364805555	-1.55211040578546	0.409956038816423	-3.78604108446976	0,000153066	3,815120193	0.00241739832391654	BDH2	3-hydroxybutyrate dehydrogenase. type 2 [Source:HGNC Symbol;Acc:HGNC:32389]	protein_coding	retained_intron	KNOWN	KNOWN
ENSG00000213064	-2.93715369003494	2.93715369003494	7660.12742899376	-1.55441875835941	0.471480093686178	-3.29689159558463	0,000977612	3,00983336	0.010951568794786	SFT2D2	SFT2 domain containing 2 [Source:HGNC Symbol;Acc:HGNC:25140]	protein_coding	protein_coding	KNOWN	KNOWN
ENSG00000073331	-2.94385264254531	2.94385264254531	491.258902608601	-1.55770545767557	0.359132557636751	-4.33741086557552	1,44E-05	4,841122178	0.000323011149591165	ALPK1	alpha-kinase 1 [Source:HGNC Symbol;Acc:HGNC:20917]	protein_coding	protein_coding	KNOWN	KNOWN
ENSG00000008513	-2.94798457428918	2.94798457428918	2381.10132892372	-1.55972897536422	0.471650117898794	-3.30696191132703	0,000943137	3,025425148	0.0106244729644345	ST3GAL1	ST3 beta-galactoside alpha-2.3-sialyltransferase 1 [Source:HGNC Symbol;Acc:HGNC:10862]	protein_coding	protein_coding	KNOWN	KNOWN
ENSG00000253304	-2.9507895102301	2.9507895102301	576.03970548826	-1.56110101213626	0.302572927961417	-5.15942064828525	2,48E-07	6,60604737	8.94488549306397e-06	TMEM200B	transmembrane protein 200B [Source:HGNC Symbol;Acc:HGNC:33785]	protein_coding	protein_coding	KNOWN	KNOWN
ENSG00000106333	-2.95484200208221	2.95484200208221	10920.0966742791	-1.56308099033293	0.404404586073911	-3.86514160362971	0,000111025	3,954580127	0.00185336578512451	PCOLCE	procollagen C-endopeptidase enhancer [Source:HGNC Symbol;Acc:HGNC:8738]	protein_coding	retained_intron	KNOWN	KNOWN
ENSG00000215790	-2.96157104004561	2.96157104004561	120.781834792504	-1.56636269288364	0.464057781861061	-3.37536133237953	0,000737188	3,132421554	0.00874474716192772	SLC35E2	solute carrier family 35. member E2 [Source:HGNC Symbol;Acc:HGNC:20863]	protein_coding	protein_coding	KNOWN	KNOWN
ENSG00000165801	-2.96371199646955	2.96371199646955	3378.69395011405	-1.56740525821966	0.326824784586826	-4.79585800140949	1,62E-06	5,79053861	4.8410682608513e-05	ARHGEF40	Rho guanine nucleotide exchange factor (GEF) 40 [Source:HGNC Symbol;Acc:HGNC:25516]	protein_coding	retained_intron	KNOWN	KNOWN
ENSG00000166444	-2.97029123317216	2.97029123317216	2136.9243537989	-1.57060439232383	0.309320413718606	-5.07759695987165	3,82E-07	6,417665623	1.33567880014706e-05	ST5	suppression of tumorigenicity 5 [Source:HGNC Symbol;Acc:HGNC:11350]	protein_coding	protein_coding	KNOWN	KNOWN
ENSG00000109787	-2.98046970248596	2.98046970248596	1991.75392200528	-1.57553970788501	0.497161083460719	-3.16907288261129	0,00152926	2,815518551	0.0155523081612201	KLF3	Kruppel-like factor 3 (basic) [Source:HGNC Symbol;Acc:HGNC:16516]	protein_coding	retained_intron	KNOWN	KNOWN
ENSG00000196814	-2.98283636019218	2.98283636019218	291.557097551804	-1.57668483291452	0.441659492311224	-3.56991044087756	0,000357103	3,447206142	0.00483409830371455	MVB12B	multivesicular body subunit 12B [Source:HGNC Symbol;Acc:HGNC:23368]	protein_coding	retained_intron	KNOWN	KNOWN
ENSG00000197208	-2.98431972610543	2.98431972610543	124.290927310834	-1.57740210749558	0.563946262692068	-2.79707874996042	0,005156696	2,287628448	0.0390677684677534	SLC22A4	solute carrier family 22 (organic cation/zwitterion transporter). member 4 [Source:HGNC Symbol;Acc:HGNC:10968]	protein_coding	processed_transcript	KNOWN	KNOWN	RHEUMATOID ARTHRITIS
ENSG00000109099	-2.98528712265779	2.98528712265779	4869.66099588473	-1.57786969548127	0.382886704752108	-4.12098324621333	3,77E-05	4,423360549	0.00073396896336396	PMP22	peripheral myelin protein 22 [Source:HGNC Symbol;Acc:HGNC:9118]	protein_coding	protein_coding	KNOWN	KNOWN	NEUROPATHY HEREDITARY WITH LIABILITY TO PRESSURE PALSIES
ENSG00000103942	-2.9902875537982	2.9902875537982	204.335520574795	-1.58028422438705	0.538008978192581	-2.93728225446339	0,003311026	2,480037411	0.0282058791779375	HOMER2	homer scaffolding protein 2 [Source:HGNC Symbol;Acc:HGNC:17513]	protein_coding	processed_transcript	KNOWN	KNOWN
ENSG00000009413	-3.00224809845021	3.00224809845021	5290.01200362585	-1.58604320267949	0.582671653434942	-2.7220188133909	0,006488445	2,187859382	0.046248831026745	REV3L	REV3-like. polymerase (DNA directed). zeta. catalytic subunit [Source:HGNC Symbol;Acc:HGNC:9968]	protein_coding	protein_coding	KNOWN	KNOWN
ENSG00000166289	-3.01663930222601	3.01663930222601	351.297414157984	-1.59294220460555	0.424789367993476	-3.7499578017452	0,000176864	3,752359745	0.00270254406874552	PLEKHF1	pleckstrin homology domain containing. family F (with FYVE domain) member 1 [Source:HGNC Symbol;Acc:HGNC:20764]	protein_coding	protein_coding	KNOWN	KNOWN
ENSG00000157240	-3.02233859071918	3.02233859071918	2488.51968274901	-1.59566529378805	0.432331043301208	-3.69084135528139	0,000223514	3,650696212	0.00323793094297985	FZD1	frizzled class receptor 1 [Source:HGNC Symbol;Acc:HGNC:4038]	protein_coding	protein_coding	KNOWN	KNOWN
ENSG00000123095	-3.02241323823072	3.02241323823072	156.373384107141	-1.59570092588603	0.560174010330382	-2.84858079178809	0,00439147	2,357390062	0.0345420865073555	BHLHE41	basic helix-loop-helix family. member e41 [Source:HGNC Symbol;Acc:HGNC:16617]	protein_coding	retained_intron	KNOWN	KNOWN	SHORT SLEEPER
ENSG00000184481	-3.02263734691981	3.02263734691981	418.825090818059	-1.59580789620496	0.415248855518119	-3.84301576030552	0,000121532	3,915310566	0.00199974824203931	FOXO4	forkhead box O4 [Source:HGNC Symbol;Acc:HGNC:7139]	protein_coding	processed_transcript	KNOWN	KNOWN
ENSG00000169604	-3.0240545754444	3.0240545754444	10249.85701001	-1.59648417626947	0.385041428902079	-4.14626597668137	3,38E-05	4,471158804	0.000667144051897849	ANTXR1	anthrax toxin receptor 1 [Source:HGNC Symbol;Acc:HGNC:21014]	protein_coding	retained_intron	KNOWN	KNOWN	HEMANGIOMA CAPILLARY INFANTILE
ENSG00000234546	-3.02788029856903	3.02788029856903	109.465628735746	-1.598308172274	0.522822187795778	-3.05707793124174	0,002235062	2,650710505	0.0207639026029461	RP3-510D11.2		lincRNA	lincRNA	NOVEL	KNOWN
ENSG00000122707	-3.04015928570205	3.04015928570205	9119.67721574918	-1.60414691402157	0.46883952533809	-3.42152661481514	0,000622706	3,205716741	0.00766323589171559	RECK	reversion-inducing-cysteine-rich protein with kazal motifs [Source:HGNC Symbol;Acc:HGNC:11345]	protein_coding	processed_transcript	KNOWN	KNOWN
ENSG00000115504	-3.04026996150231	3.04026996150231	4614.29083098455	-1.60419943380981	0.432722011441968	-3.70722863961577	0,00020954	3,678733577	0.00309109509685458	EHBP1	EH domain binding protein 1 [Source:HGNC Symbol;Acc:HGNC:29144]	protein_coding	retained_intron	KNOWN	KNOWN	PROSTATE CANCER HEREDITARY 12
ENSG00000033327	-3.04576550549495	3.04576550549495	1036.16017545558	-1.60680487252702	0.377016496494097	-4.26189540104692	2,03E-05	4,693145565	0.000433063589360903	GAB2	GRB2-associated binding protein 2 [Source:HGNC Symbol;Acc:HGNC:14458]	protein_coding	retained_intron	KNOWN	KNOWN
ENSG00000168056	-3.04788411816447	3.04788411816447	1764.70781656069	-1.60780805200198	0.505911162367965	-3.17804423305562	0,001482721	2,828940478	0.0151651791604019	LTBP3	latent transforming growth factor beta binding protein 3 [Source:HGNC Symbol;Acc:HGNC:6716]	protein_coding	protein_coding	KNOWN	KNOWN	TOOTH AGENESIS SELECTIVE 6
ENSG00000100100	-3.04805892167527	3.04805892167527	1230.30202666389	-1.60789079167214	0.458068835040119	-3.51015102682399	0,000447852	3,348865246	0.00585444821668078	PIK3IP1	phosphoinositide-3-kinase interacting protein 1 [Source:HGNC Symbol;Acc:HGNC:24942]	protein_coding	protein_coding	KNOWN	KNOWN
ENSG00000151575	-3.05162460800541	3.05162460800541	132.693604642479	-1.60957750166186	0.379899647654977	-4.23684915634267	2,27E-05	4,644590033	0.000475463659647747	TEX9	testis expressed 9 [Source:HGNC Symbol;Acc:HGNC:29585]	protein_coding	protein_coding	KNOWN	PUTATIVE
ENSG00000171105	-3.05301791101472	3.05301791101472	1633.16093056869	-1.61023605336923	0.325705069122933	-4.94384707522457	7,66E-07	6,115795066	2.47270877160918e-05	INSR	insulin receptor [Source:HGNC Symbol;Acc:HGNC:6091]	protein_coding	protein_coding	KNOWN	PUTATIVE	PINEAL HYPERPLASIA INSULIN-RESISTANT DIABETES MELLITUS AND SOMATIC ABNORMALITIES
ENSG00000058091	-3.05484107761258	3.05484107761258	1491.66642319508	-1.61109732848788	0.468373144366154	-3.43977306954302	0,000582202	3,234926211	0.00724783160724878	CDK14	cyclin-dependent kinase 14 [Source:HGNC Symbol;Acc:HGNC:8883]	protein_coding	protein_coding	KNOWN	KNOWN
ENSG00000128165	-3.05671458000473	3.05671458000473	706.755681373653	-1.61198184720826	0.59763741334944	-2.69725725197484	0,006991324	2,155440588	0.0488816118662078	ADM2	adrenomedullin 2 [Source:HGNC Symbol;Acc:HGNC:28898]	protein_coding	protein_coding	KNOWN	KNOWN
ENSG00000072422	-3.06049795076387	3.06049795076387	2156.99240924825	-1.61376640215075	0.383594102825942	-4.20696353322983	2,59E-05	4,586993966	0.000531135046099138	RHOBTB1	Rho-related BTB domain containing 1 [Source:HGNC Symbol;Acc:HGNC:18738]	protein_coding	processed_transcript	KNOWN	KNOWN
ENSG00000235374	-3.06428104437182	3.06428104437182	118.718258549629	-1.61554862191275	0.541531572447746	-2.98329534990989	0,002851627	2,54490733	0.0251708790664587	SSR4P1	signal sequence receptor. delta pseudogene 1 [Source:HGNC Symbol;Acc:HGNC:23131]	transcribed_processed_pseudogene	transcribed_processed_pseudogene	KNOWN	KNOWN
ENSG00000069399	-3.06753635236427	3.06753635236427	227.476510220427	-1.61708044089385	0.482532742232318	-3.35123464039524	0,000804521	3,0944626	0.00939603028973241	BCL3	B-cell CLL/lymphoma 3 [Source:HGNC Symbol;Acc:HGNC:998]	protein_coding	retained_intron	KNOWN	KNOWN
ENSG00000173156	-3.07563399633016	3.07563399633016	420.014826404064	-1.62088383129183	0.398538959962297	-4.06706494001281	4,76E-05	4,322311131	0.000891782609541973	RHOD	ras homolog family member D [Source:HGNC Symbol;Acc:HGNC:670]	protein_coding	protein_coding	KNOWN	PUTATIVE
ENSG00000008441	-3.10144865073553	3.10144865073553	4392.74910357514	-1.63294223906654	0.362435151531127	-4.50547424047608	6,62E-06	5,178978867	0.000163873498740692	NFIX	nuclear factor I/X (CCAAT-binding transcription factor) [Source:HGNC Symbol;Acc:HGNC:7788]	protein_coding	protein_coding	KNOWN	KNOWN	SOTOS SYNDROME 2
ENSG00000160145	-3.103206841199	3.103206841199	317.763277414796	-1.63375986149014	0.514748477340354	-3.17389935747181	0,001504058	2,822735321	0.0153347314186026	KALRN	kalirin. RhoGEF kinase [Source:HGNC Symbol;Acc:HGNC:4814]	protein_coding	protein_coding	KNOWN	KNOWN
ENSG00000177410	-3.10495771572248	3.10495771572248	1036.91128120305	-1.63457362151086	0.500570283608203	-3.26542280881827	0,001093008	2,961376692	0.0119371284966991	ZFAS1	ZNFX1 antisense RNA 1 [Source:HGNC Symbol;Acc:HGNC:33101]	antisense	antisense	KNOWN	KNOWN
ENSG00000182484	-3.10788106778369	3.10788106778369	82.0106465258271	-1.63593129583002	0.568406127278352	-2.87810285167615	0,004000747	2,397858936	0.0321757513006278	WASH6P	WAS protein family homolog 6 pseudogene [Source:HGNC Symbol;Acc:HGNC:31685]	transcribed_unprocessed_pseudogene	processed_transcript	KNOWN	KNOWN
ENSG00000164292	-3.11051557184023	3.11051557184023	5836.0551044657	-1.63715372868056	0.429188574147845	-3.81453241603911	0,000136441	3,86505502	0.00218917181922708	RHOBTB3	Rho-related BTB domain containing 3 [Source:HGNC Symbol;Acc:HGNC:18757]	protein_coding	protein_coding	KNOWN	PUTATIVE
ENSG00000072071	-3.1105166221148	3.1105166221148	433.80270185576	-1.63715421581063	0.386354200437589	-4.23744381180887	2,26E-05	4,64573983	0.000474824793302911	ADGRL1	adhesion G protein-coupled receptor L1 [Source:HGNC Symbol;Acc:HGNC:20973]	protein_coding	retained_intron	KNOWN	KNOWN
ENSG00000170561	-3.11580060925432	3.11580060925432	399.633377689223	-1.6396029133598	0.540899605499016	-3.03125181954451	0,00243542	2,61342606	0.0222657135229665	IRX2	iroquois homeobox 2 [Source:HGNC Symbol;Acc:HGNC:14359]	protein_coding	protein_coding	KNOWN	KNOWN
ENSG00000198353	-3.11595209276066	3.11595209276066	289.596662419354	-1.63967305237649	0.333347901394384	-4.9188041848105	8,71E-07	6,060108903	2.7831021222409e-05	HOXC4	homeobox C4 [Source:HGNC Symbol;Acc:HGNC:5126]	protein_coding	protein_coding	KNOWN	KNOWN
ENSG00000186153	-3.11797171583733	3.11797171583733	205.035888108323	-1.64060784092656	0.401687001022814	-4.08429408158363	4,42E-05	4,354469549	0.000836892108004477	WWOX	WW domain containing oxidoreductase [Source:HGNC Symbol;Acc:HGNC:12799]	protein_coding	protein_coding	KNOWN	KNOWN	Spinocerebellar ataxia autosomal recessive 12
ENSG00000125354	-3.11872646104755	3.11872646104755	686.466479415163	-1.64095702158156	0.442684552136027	-3.70683145292437	0,000209869	3,678052715	0.00309311242022582	SEPT6	septin 6 [Source:HGNC Symbol;Acc:HGNC:15848]	protein_coding	protein_coding	KNOWN	KNOWN
ENSG00000172345	-3.12078977215314	3.12078977215314	235.014404459479	-1.64191117530025	0.595226287669172	-2.75846549340042	0,005807344	2,236022477	0.0428049253014822	STARD5	StAR-related lipid transfer (START) domain containing 5 [Source:HGNC Symbol;Acc:HGNC:18065]	protein_coding	processed_transcript	KNOWN	KNOWN
ENSG00000247572	-3.12159500145361	3.12159500145361	107.523441271546	-1.64228337290329	0.5139137166377	-3.19564027916591	0,001395209	2,855360603	0.0144536517075807	CKMT2-AS1	CKMT2 antisense RNA 1 [Source:HGNC Symbol;Acc:HGNC:48997]	antisense	antisense	NOVEL	KNOWN
ENSG00000121440	-3.1240136879406	3.1240136879406	1779.12256368318	-1.64340077469652	0.443637152748112	-3.70438040303088	0,000211908	3,673852532	0.00311746746930179	PDZRN3	PDZ domain containing ring finger 3 [Source:HGNC Symbol;Acc:HGNC:17704]	protein_coding	protein_coding	KNOWN	PUTATIVE
ENSG00000067113	-3.14865408408952	3.14865408408952	2252.39759179798	-1.65473526951497	0.595355066652391	-2.7794090656175	0,00544579	2,263939122	0.0407649761485447	PPAP2A	phosphatidic acid phosphatase type 2A [Source:HGNC Symbol;Acc:HGNC:9228]	protein_coding	processed_transcript	KNOWN	KNOWN
ENSG00000143013	-3.15704573416484	3.15704573416484	2382.61204347289	-1.65857516023117	0.51523402320796	-3.21907150056689	0,001286064	2,890737374	0.0135761514316602	LMO4	LIM domain only 4 [Source:HGNC Symbol;Acc:HGNC:6644]	protein_coding	processed_transcript	KNOWN	KNOWN
ENSG00000143434	-3.16956085393523	3.16956085393523	169.843663892653	-1.66428296726133	0.428806411484933	-3.88119888762393	0,000103943	3,983205625	0.00175697611864909	SEMA6C	sema domain. transmembrane domain (TM). and cytoplasmic domain. (semaphorin) 6C [Source:HGNC Symbol;Acc:HGNC:10740]	protein_coding	protein_coding	KNOWN	KNOWN
ENSG00000131669	-3.17655803804474	3.17655803804474	557.525646807323	-1.66746437847584	0.44252257091061	-3.76808887972557	0,000164502	3,783828459	0.00256282872874471	NINJ1	ninjurin 1 [Source:HGNC Symbol;Acc:HGNC:7824]	protein_coding	processed_transcript	KNOWN	KNOWN
ENSG00000064042	-3.17877488314931	3.17877488314931	5745.62080593164	-1.66847085023999	0.610004330805879	-2.7351786962492	0,006234642	2,205188481	0.0449960629286522	LIMCH1	LIM and calponin homology domains 1 [Source:HGNC Symbol;Acc:HGNC:29191]	protein_coding	processed_transcript	KNOWN	PUTATIVE
ENSG00000260400	-3.17917449847834	3.17917449847834	65.4654208424732	-1.66865220527119	0.612236080870231	-2.72550451926872	0,00642033	2,192442666	0.0460280783064098	RP11-119F7.5		sense_overlapping	sense_overlapping	NOVEL	KNOWN
ENSG00000154864	-3.18176018055603	3.18176018055603	673.282985722708	-1.66982509922608	0.612839362553307	-2.7247353894975	0,006435304	2,191430935	0.046055773256269	PIEZO2	piezo-type mechanosensitive ion channel component 2 [Source:HGNC Symbol;Acc:HGNC:26270]	protein_coding	protein_coding	KNOWN	KNOWN	Marden-Walker syndrome
ENSG00000187187	-3.18980376203837	3.18980376203837	202.690539364341	-1.67346767156304	0.504956027456374	-3.31408594129045	0,000919432	3,036480183	0.0104303781612934	ZNF546	zinc finger protein 546 [Source:HGNC Symbol;Acc:HGNC:28671]	protein_coding	protein_coding	KNOWN	KNOWN
ENSG00000119681	-3.18991763148271	3.18991763148271	29235.8797560212	-1.67351917189434	0.570695076121879	-2.93242265776433	0,003363287	2,473236094	0.0284446745096056	LTBP2	latent transforming growth factor beta binding protein 2 [Source:HGNC Symbol;Acc:HGNC:6715]	protein_coding	processed_transcript	KNOWN	KNOWN	WEILL-MARCHESANI SYNDROME 3
ENSG00000165424	-3.19232228473703	3.19232228473703	4482.69891949983	-1.67460630792644	0.415899712445529	-4.02646661638596	5,66E-05	4,247020363	0.00103885205260603	ZCCHC24	zinc finger. CCHC domain containing 24 [Source:HGNC Symbol;Acc:HGNC:26911]	protein_coding	protein_coding	KNOWN	KNOWN
ENSG00000126709	-3.19238746695763	3.19238746695763	858.402989052007	-1.6746357651986	0.505217447953477	-3.31468315669259	0,000917471	3,037407878	0.0104301571749752	IFI6	interferon. alpha-inducible protein 6 [Source:HGNC Symbol;Acc:HGNC:4054]	protein_coding	protein_coding	KNOWN	KNOWN
ENSG00000090238	-3.19808777062064	3.19808777062064	1191.6117180705	-1.67720953372178	0.311251980084968	-5.38859072724268	7,10E-08	7,148666347	2.91820748970794e-06	YPEL3	yippee-like 3 (Drosophila) [Source:HGNC Symbol;Acc:HGNC:18327]	protein_coding	nonsense_mediated_decay	KNOWN	KNOWN
ENSG00000122642	-3.23497188521662	3.23497188521662	16755.840791067	-1.693753173969	0.311379003384655	-5.43952275380835	5,34E-08	7,272267775	2.27671677116417e-06	FKBP9	FK506 binding protein 9. 63 kDa [Source:HGNC Symbol;Acc:HGNC:3725]	protein_coding	protein_coding	KNOWN	KNOWN
ENSG00000123096	-3.24610807230489	3.24610807230489	1407.05421054188	-1.69871103216649	0.519526237513444	-3.26973097700872	0,001076498	2,96798673	0.0118128800959136	SSPN	sarcospan [Source:HGNC Symbol;Acc:HGNC:11322]	protein_coding	protein_coding	KNOWN	PUTATIVE
ENSG00000167995	-3.24754715865518	3.24754715865518	240.345803837621	-1.69935047565437	0.520189951293904	-3.2667883557294	0,00108775	2,963471038	0.0118958312989129	BEST1	bestrophin 1 [Source:HGNC Symbol;Acc:HGNC:12703]	protein_coding	protein_coding	KNOWN	PUTATIVE	VITREORETINOCHOROIDOPATHY
ENSG00000151067	-3.25582121805013	3.25582121805013	1735.46551613658	-1.70302148126449	0.400881785214628	-4.24818872813769	2,16E-05	4,66654101	0.000454991238565306	CACNA1C	calcium channel. voltage-dependent. L type. alpha 1C subunit [Source:HGNC Symbol;Acc:HGNC:1390]	protein_coding	protein_coding	KNOWN	KNOWN	TIMOTHY SYNDROME
ENSG00000162337	-3.2629492633704	3.2629492633704	2550.91006470353	-1.70617655468292	0.579210714732276	-2.94569232109518	0,003222328	2,491830315	0.0276550210882713	LRP5	low density lipoprotein receptor-related protein 5 [Source:HGNC Symbol;Acc:HGNC:6697]	protein_coding	processed_transcript	KNOWN	PUTATIVE	VAN BUCHEM DISEASE TYPE 2
ENSG00000246273	-3.270726027148	3.270726027148	267.260456179312	-1.70961091691719	0.530548804025729	-3.22234430451056	0,001271462	2,895696456	0.01343962524728	SBF2-AS1	SBF2 antisense RNA 1 [Source:HGNC Symbol;Acc:HGNC:27438]	antisense	antisense	NOVEL	KNOWN
ENSG00000152377	-3.27469438008227	3.27469438008227	12552.0426828092	-1.71136026942446	0.422533720631743	-4.05023359287337	5,12E-05	4,291014026	0.000950682410014334	SPOCK1	sparc/osteonectin. cwcv and kazal-like domains proteoglycan (testican) 1 [Source:HGNC Symbol;Acc:HGNC:11251]	protein_coding	protein_coding	KNOWN	KNOWN
ENSG00000164638	-3.27514860569877	3.27514860569877	120.521717907666	-1.71156036858618	0.484730853795588	-3.530949918257	0,00041407	3,382926086	0.00545401135929638	SLC29A4	solute carrier family 29 (equilibrative nucleoside transporter). member 4 [Source:HGNC Symbol;Acc:HGNC:23097]	protein_coding	processed_transcript	KNOWN	KNOWN
ENSG00000185201	-3.27708511874614	3.27708511874614	4135.73093221354	-1.71241314581266	0.316113926705305	-5.41707593733776	6,06E-08	7,217659151	2.54806590547745e-06	IFITM2	interferon induced transmembrane protein 2 [Source:HGNC Symbol;Acc:HGNC:5413]	protein_coding	protein_coding	KNOWN	KNOWN
ENSG00000158747	-3.28644385162152	3.28644385162152	851.221556866257	-1.71652733704103	0.610029793027167	-2.81384181012383	0,004895331	2,310217924	0.0374804608375446	NBL1	neuroblastoma 1. DAN family BMP antagonist [Source:HGNC Symbol;Acc:HGNC:7650]	protein_coding	protein_coding	KNOWN	KNOWN
ENSG00000103145	-3.28842422380353	3.28842422380353	1046.55510874336	-1.71739642617855	0.376153143411959	-4.56568410036567	4,98E-06	5,302885755	0.000128941418006642	HCFC1R1	host cell factor C1 regulator 1 (XPO1 dependent) [Source:HGNC Symbol;Acc:HGNC:21198]	protein_coding	protein_coding	KNOWN	KNOWN
ENSG00000100889	-3.28938067783076	3.28938067783076	1904.53403952697	-1.7178159799696	0.550810942846588	-3.11870343586847	0,001816487	2,74076772	0.0177301181944293	PCK2	phosphoenolpyruvate carboxykinase 2 (mitochondrial) [Source:HGNC Symbol;Acc:HGNC:8725]	protein_coding	retained_intron	KNOWN	KNOWN	Phosphoenolpyruvate carboxykinase 2 deficiency
ENSG00000172059	-3.2924444637357	3.2924444637357	891.165524311376	-1.71915910560895	0.447068232440871	-3.84540654168785	0,000120353	3,919544052	0.00198643661437531	KLF11	Kruppel-like factor 11 [Source:HGNC Symbol;Acc:HGNC:11811]	protein_coding	protein_coding	KNOWN	KNOWN	MATURITY-ONSET DIABETES OF THE YOUNG TYPE 7
ENSG00000149798	-3.29445484878338	3.29445484878338	1100.78338380296	-1.72003975445175	0.55901024463848	-3.0769378038217	0,002091389	2,679565111	0.0197249360591128	CDC42EP2	CDC42 effector protein (Rho GTPase binding) 2 [Source:HGNC Symbol;Acc:HGNC:16263]	protein_coding	protein_coding	KNOWN	KNOWN
ENSG00000137070	-3.3025427163727	3.3025427163727	1156.62555166794	-1.72357722197188	0.36491764131664	-4.72319511809057	2,32E-06	5,634197814	6.65674940062527e-05	IL11RA	interleukin 11 receptor. alpha [Source:HGNC Symbol;Acc:HGNC:5967]	protein_coding	nonsense_mediated_decay	KNOWN	KNOWN	Craniosynostosis and dental anomalies
ENSG00000171385	-3.30293008999686	3.30293008999686	1653.06226496128	-1.72374643378262	0.565904077323995	-3.04600461960575	0,002319043	2,634691251	0.0213837774414144	KCND3	potassium channel. voltage gated Shal related subfamily D. member 3 [Source:HGNC Symbol;Acc:HGNC:6239]	protein_coding	protein_coding	KNOWN	KNOWN	Spinocerebellar ataxia 19
ENSG00000157601	-3.30800685991929	3.30800685991929	123.69853960038	-1.72596222627499	0.635758877920931	-2.71480633022265	0,006631454	2,178391248	0.046997839958147	MX1	MX dynamin-like GTPase 1 [Source:HGNC Symbol;Acc:HGNC:7532]	protein_coding	protein_coding	KNOWN	KNOWN
ENSG00000106100	-3.32284269366748	3.32284269366748	432.215526382965	-1.73241799617841	0.614944665826487	-2.81719330608395	0,004844536	2,314747828	0.0372686855972124	NOD1	nucleotide-binding oligomerization domain containing 1 [Source:HGNC Symbol;Acc:HGNC:16390]	protein_coding	protein_coding	KNOWN	KNOWN
ENSG00000116117	-3.32407070711874	3.32407070711874	2306.45883920219	-1.73295107035273	0.408914268656372	-4.23793250366864	2,26E-05	4,646684851	0.000474411230365809	PARD3B	par-3 family cell polarity regulator beta [Source:HGNC Symbol;Acc:HGNC:14446]	protein_coding	protein_coding	KNOWN	KNOWN
ENSG00000132840	-3.3397309051336	3.3397309051336	451.308270121372	-1.73973186393612	0.538800111283428	-3.22890034263738	0,001242672	2,90564352	0.0132483135305007	BHMT2	betaine--homocysteine S-methyltransferase 2 [Source:HGNC Symbol;Acc:HGNC:1048]	protein_coding	retained_intron	KNOWN	KNOWN
ENSG00000135821	-3.34415165881235	3.34415165881235	5433.23484353324	-1.74164027578456	0.474620084187351	-3.66954609341198	0,000242982	3,614426747	0.00349169436365291	GLUL	glutamate-ammonia ligase [Source:HGNC Symbol;Acc:HGNC:4341]	protein_coding	protein_coding	KNOWN	KNOWN	GLUTAMINE DEFICIENCY CONGENITAL
ENSG00000071967	-3.35029355589377	3.35029355589377	23315.7144741708	-1.7442875114144	0.473707167691755	-3.68220628772378	0,000231224	3,635966735	0.00334361800719651	CYBRD1	cytochrome b reductase 1 [Source:HGNC Symbol;Acc:HGNC:20797]	protein_coding	protein_coding	KNOWN	PUTATIVE
ENSG00000120885	-3.3503737871543	3.3503737871543	874.187977110606	-1.74432205998569	0.500968921838879	-3.48189674837095	0,000497876	3,302879134	0.00636025254538689	CLU	clusterin [Source:HGNC Symbol;Acc:HGNC:2095]	protein_coding	protein_coding	KNOWN	PUTATIVE
ENSG00000141068	-3.36353402461157	3.36353402461157	476.377701896104	-1.74997785216068	0.340820319487924	-5.13460539791167	2,83E-07	6,548617952	1.00101188345763e-05	KSR1	kinase suppressor of ras 1 [Source:HGNC Symbol;Acc:HGNC:6465]	protein_coding	protein_coding	KNOWN	KNOWN
ENSG00000126368	-3.37353596233012	3.37353596233012	308.716004887463	-1.75426154123478	0.620351642447412	-2.82785024041181	0,004686172	2,329181746	0.0363812730965506	NR1D1	nuclear receptor subfamily 1. group D. member 1 [Source:HGNC Symbol;Acc:HGNC:7962]	protein_coding	protein_coding	KNOWN	KNOWN
ENSG00000259291	-3.38517317299463	3.38517317299463	133.805890732109	-1.75922963865408	0.607023074314586	-2.89812646848803	0,003753992	2,42550668	0.0306814073973123	RP11-617F23.1		antisense	antisense	NOVEL	KNOWN
ENSG00000173531	-3.39249353918307	3.39249353918307	81.5970771482589	-1.76234606811357	0.603006042617195	-2.92260100821636	0,00347121	2,459519098	0.0290632659519572	MST1	macrophage stimulating 1 [Source:HGNC Symbol;Acc:HGNC:7380]	protein_coding	processed_transcript	KNOWN	PUTATIVE	Primary sclerosing cholangitis
ENSG00000171444	-3.39546750993138	3.39546750993138	1439.94161642685	-1.76361022773199	0.387137526969977	-4.55551349293184	5,23E-06	5,281849203	0.000135040030634938	MCC	mutated in colorectal cancers [Source:HGNC Symbol;Acc:HGNC:6935]	protein_coding	processed_transcript	KNOWN	PUTATIVE
ENSG00000101004	-3.40409752152904	3.40409752152904	301.950510561755	-1.7672723683432	0.457391969545793	-3.86380279063091	0,000111635	3,952198219	0.00185970426960482	NINL	ninein-like [Source:HGNC Symbol;Acc:HGNC:29163]	protein_coding	protein_coding	KNOWN	KNOWN
ENSG00000147862	-3.41294664888562	3.41294664888562	801.412999704807	-1.77101786243275	0.630689900911579	-2.80806440672822	0,004984026	2,302419721	0.0379431338167769	NFIB	nuclear factor I/B [Source:HGNC Symbol;Acc:HGNC:7785]	protein_coding	protein_coding	KNOWN	KNOWN
ENSG00000184232	-3.41934872985508	3.41934872985508	800.542749707264	-1.77372156672458	0.643679363997756	-2.75559799790437	0,005858495	2,232213924	0.0430370269760586	OAF	OAF homolog (Drosophila) [Source:HGNC Symbol;Acc:HGNC:28752]	protein_coding	processed_transcript	KNOWN	PUTATIVE
ENSG00000080503	-3.43039382256053	3.43039382256053	4265.46268280242	-1.77837421291121	0.522709889645583	-3.40222032936283	0,000668407	3,174958833	0.00810796141657856	SMARCA2	SWI/SNF related. matrix associated. actin dependent regulator of chromatin. subfamily a. member 2 [Source:HGNC Symbol;Acc:HGNC:11098]	protein_coding	protein_coding	KNOWN	KNOWN	NICOLAIDES-BARAITSER SYNDROME
ENSG00000102796	-3.43530968737201	3.43530968737201	119.445527314521	-1.78044016142963	0.450263840182497	-3.95421529010191	7,68E-05	4,114716564	0.00133869008307119	DHRS12	dehydrogenase/reductase (SDR family) member 12 [Source:HGNC Symbol;Acc:HGNC:25832]	protein_coding	processed_transcript	KNOWN	KNOWN
ENSG00000185950	-3.43624769614147	3.43624769614147	1276.17799505574	-1.78083403447263	0.408184974137406	-4.3628113411964	1,28E-05	4,891429345	0.00029010132091849	IRS2	insulin receptor substrate 2 [Source:HGNC Symbol;Acc:HGNC:6126]	protein_coding	protein_coding	KNOWN	KNOWN
ENSG00000189129	-3.44347239513214	3.44347239513214	784.098323950309	-1.78386411159758	0.651140862309253	-2.73959785793684	0,00615144	2,211023212	0.0445364251153783	PLAC9	placenta-specific 9 [Source:HGNC Symbol;Acc:HGNC:19255]	protein_coding	retained_intron	KNOWN	KNOWN
ENSG00000128602	-3.44947398269148	3.44947398269148	698.743336340491	-1.78637637916001	0.374432187084898	-4.77089427879492	1,83E-06	5,73657748	5.3816909834689e-05	SMO	smoothened. frizzled class receptor [Source:HGNC Symbol;Acc:HGNC:11119]	protein_coding	nonsense_mediated_decay	KNOWN	KNOWN
ENSG00000122691	-3.45361346961343	3.45361346961343	1192.62829777891	-1.78810662465123	0.611462200317112	-2.92431261282201	0,003452179	2,461906744	0.0289792313801604	TWIST1	twist family bHLH transcription factor 1 [Source:HGNC Symbol;Acc:HGNC:12428]	protein_coding	protein_coding	KNOWN	KNOWN	SAETHRE-CHOTZEN SYNDROME
ENSG00000205978	-3.47140474317121	3.47140474317121	714.738656025241	-1.79551958381361	0.569118714346942	-3.15491221523782	0,001605464	2,794399419	0.0161346389995622	NYNRIN	NYN domain and retroviral integrase containing [Source:HGNC Symbol;Acc:HGNC:20165]	protein_coding	processed_transcript	KNOWN	KNOWN
ENSG00000169122	-3.47773180081389	3.47773180081389	877.916196922263	-1.79814667774076	0.654027111686866	-2.7493457772767	0,005971436	2,223921246	0.0436847666813894	FAM110B	family with sequence similarity 110. member B [Source:HGNC Symbol;Acc:HGNC:28587]	protein_coding	processed_transcript	KNOWN	KNOWN
ENSG00000125945	-3.47845127988965	3.47845127988965	1820.13003177244	-1.79844511407755	0.663021444094608	-2.71249916589565	0,006677795	2,175366921	0.0472431263759053	ZNF436	zinc finger protein 436 [Source:HGNC Symbol;Acc:HGNC:20814]	protein_coding	protein_coding	KNOWN	KNOWN
ENSG00000115935	-3.48859681804203	3.48859681804203	2476.01543403619	-1.8026468729057	0.471445135673148	-3.82366204782621	0,000131484	3,881126739	0.00212872108306287	WIPF1	WAS/WASL interacting protein family. member 1 [Source:HGNC Symbol;Acc:HGNC:12736]	protein_coding	protein_coding	KNOWN	KNOWN	WISKOTT-ALDRICH SYNDROME 2
ENSG00000196517	-3.49374062460393	3.49374062460393	913.770711739575	-1.80477250651237	0.655688044539979	-2.75248652395145	0,005914458	2,228085044	0.0433466810074356	SLC6A9	solute carrier family 6 (neurotransmitter transporter. glycine). member 9 [Source:HGNC Symbol;Acc:HGNC:11056]	protein_coding	processed_transcript	KNOWN	PUTATIVE
ENSG00000272909	-3.4964570330499	3.4964570330499	42.6234868580702	-1.80589377643441	0.636380983820056	-2.83775571921402	0,004543194	2,342638736	0.0355618605844626	CTD-2555O16.4		antisense	antisense	NOVEL	KNOWN
ENSG00000162522	-3.49768115184354	3.49768115184354	361.534993437364	-1.8063987793624	0.483343047810982	-3.73730166916318	0,000186006	3,730473733	0.00280558606809727	KIAA1522	KIAA1522 [Source:HGNC Symbol;Acc:HGNC:29301]	protein_coding	protein_coding	KNOWN	KNOWN
ENSG00000134853	-3.51163602197643	3.51163602197643	16511.376392135	-1.81214331853437	0.557863317105231	-3.24836436268589	0,001160705	2,935278022	0.0124901817893915	PDGFRA	platelet-derived growth factor receptor. alpha polypeptide [Source:HGNC Symbol;Acc:HGNC:8803]	protein_coding	retained_intron	KNOWN	KNOWN	HYPEREOSINOPHILIC SYNDROME IDIOPATHIC RESISTANT TO IMATINIB
ENSG00000168497	-3.51671182213639	3.51671182213639	789.986117430585	-1.81422711778701	0.641759650058986	-2.82695728474087	0,00469926	2,327970564	0.0364294382124632	SDPR	serum deprivation response [Source:HGNC Symbol;Acc:HGNC:10690]	protein_coding	protein_coding	KNOWN	KNOWN
ENSG00000142089	-3.51745920191928	3.51745920191928	9362.12774466859	-1.81453369011992	0.295279531317505	-6.14513875047036	7,99E-10	9,097487762	5.59568144964637e-08	IFITM3	interferon induced transmembrane protein 3 [Source:HGNC Symbol;Acc:HGNC:5414]	protein_coding	protein_coding	KNOWN	PUTATIVE	INFLUENZA SEVERE SUSCEPTIBILITY TO
ENSG00000243244	-3.51850977384756	3.51850977384756	759.64146532502	-1.81496452059331	0.520513651428053	-3.48687208416893	0,000488705	3,31095318	0.00625301789680607	STON1	stonin 1 [Source:HGNC Symbol;Acc:HGNC:17003]	protein_coding	nonsense_mediated_decay	KNOWN	KNOWN
ENSG00000251791	-3.52934664818355	3.52934664818355	280.209883836185	-1.81940113684888	0.612438728249921	-2.97074801596548	0,002970754	2,527133277	0.0260086303228717	SCARNA6	small Cajal body-specific RNA 6 [Source:HGNC Symbol;Acc:HGNC:32562]	scaRNA	scaRNA	KNOWN	KNOWN
ENSG00000154188	-3.5610992959073	3.5610992959073	4465.62813352065	-1.83232266364701	0.391434108272839	-4.68105007949342	2,85E-06	5,54453203	7.9820430950563e-05	ANGPT1	angiopoietin 1 [Source:HGNC Symbol;Acc:HGNC:484]	protein_coding	protein_coding	KNOWN	PUTATIVE
ENSG00000163412	-3.5615812627638	3.5615812627638	500.736860548584	-1.83251790789223	0.479642843772554	-3.82058844760166	0,000133134	3,875712162	0.00214894785848702	EIF4E3	eukaryotic translation initiation factor 4E family member 3 [Source:HGNC Symbol;Acc:HGNC:31837]	protein_coding	protein_coding	KNOWN	KNOWN
ENSG00000258301	-3.5649757285006	3.5649757285006	68.0289817316979	-1.83389225437154	0.632253847143591	-2.90056321943589	0,003724927	2,428882244	0.0305212856537796	RP11-488C13.5		lincRNA	lincRNA	NOVEL	KNOWN
ENSG00000106948	-3.58116330645298	3.58116330645298	923.854069869899	-1.84042830923031	0.47718447880968	-3.85684864231376	0,000114858	3,939837869	0.00190747554501419	AKNA	AT-hook transcription factor [Source:HGNC Symbol;Acc:HGNC:24108]	protein_coding	protein_coding	KNOWN	KNOWN
ENSG00000106125	-3.58640370004469	3.58640370004469	37.515316921604	-1.84253789291117	0.643131133508901	-2.86494899237477	0,004170764	2,379784365	0.0331786865150825	FAM188B	family with sequence similarity 188. member B [Source:HGNC Symbol;Acc:HGNC:21916]	protein_coding	retained_intron	KNOWN	KNOWN
ENSG00000109654	-3.58911832138394	3.58911832138394	2382.4349155232	-1.84362948483136	0.369394136406988	-4.99095492625822	6,01E-07	6,221259103	1.99146743526564e-05	TRIM2	tripartite motif containing 2 [Source:HGNC Symbol;Acc:HGNC:15974]	protein_coding	retained_intron	KNOWN	KNOWN	CHARCOT-MARIE-TOOTH DISEASE AXONAL TYPE 2R
ENSG00000104047	-3.61822203931137	3.61822203931137	1597.32509284522	-1.85528094449431	0.397200438992968	-4.67089348943835	3,00E-06	5,523034515	8.31491730680851e-05	DTWD1	DTW domain containing 1 [Source:HGNC Symbol;Acc:HGNC:30926]	protein_coding	protein_coding	KNOWN	KNOWN
ENSG00000100979	-3.63287775448899	3.63287775448899	443.878826894267	-1.86111282020984	0.665903154524493	-2.79487010620758	0,005192057	2,284660532	0.0392486388677329	PLTP	phospholipid transfer protein [Source:HGNC Symbol;Acc:HGNC:9093]	protein_coding	protein_coding	KNOWN	NOVEL
ENSG00000169621	-3.64159171111148	3.64159171111148	512.881147099279	-1.86456917893904	0.397794517192208	-4.68726716521864	2,77E-06	5,55771246	7.78397620715807e-05	APLF	aprataxin and PNKP like factor [Source:HGNC Symbol;Acc:HGNC:28724]	protein_coding	protein_coding	KNOWN	KNOWN
ENSG00000100784	-3.64684695677935	3.64684695677935	57.7493586298812	-1.86664965694621	0.679090319943611	-2.74875020615993	0,005982296	2,223132122	0.0437046720465484	RPS6KA5	ribosomal protein S6 kinase. 90kDa. polypeptide 5 [Source:HGNC Symbol;Acc:HGNC:10434]	protein_coding	protein_coding	KNOWN	KNOWN
ENSG00000165821	-3.66466560995742	3.66466560995742	208.550502806376	-1.87368156265231	0.507494691343425	-3.69202199473725	0,000222478	3,6527125	0.0032303209615786	SALL2	spalt-like transcription factor 2 [Source:HGNC Symbol;Acc:HGNC:10526]	protein_coding	protein_coding	KNOWN	PUTATIVE
ENSG00000261087	-3.67463884334768	3.67463884334768	26.1517507657039	-1.87760246368635	0.689526426999682	-2.72303191025805	0,006468581	2,189190982	0.0461847665924278	KB-1460A1.5		lincRNA	lincRNA	NOVEL	KNOWN
ENSG00000134909	-3.67575604985628	3.67575604985628	537.183372783287	-1.87804102197484	0.34381484342308	-5.4623616690796	4,70E-08	7,328048512	2.02371088472848e-06	ARHGAP32	Rho GTPase activating protein 32 [Source:HGNC Symbol;Acc:HGNC:17399]	protein_coding	protein_coding	KNOWN	PUTATIVE
ENSG00000114796	-3.67920370052307	3.67920370052307	2503.9754745196	-1.87939355388604	0.362193372024897	-5.18892309756803	2,12E-07	6,67466146	7.79696678456946e-06	KLHL24	kelch-like family member 24 [Source:HGNC Symbol;Acc:HGNC:25947]	protein_coding	processed_transcript	KNOWN	KNOWN
ENSG00000137809	-3.69043957359347	3.69043957359347	57679.1430412001	-1.88379266801288	0.550494744325203	-3.42199936953447	0,000621625	3,206471823	0.0076557724147379	ITGA11	integrin. alpha 11 [Source:HGNC Symbol;Acc:HGNC:6136]	protein_coding	retained_intron	KNOWN	KNOWN
ENSG00000125675	-3.69402451305151	3.69402451305151	1598.93374361428	-1.88519343988302	0.596413953613131	-3.16088084200973	0,001572928	2,803291072	0.0159060276577308	GRIA3	glutamate receptor. ionotropic. AMPA 3 [Source:HGNC Symbol;Acc:HGNC:4573]	protein_coding	protein_coding	KNOWN	KNOWN	MENTAL RETARDATION X-LINKED SYNDROMIC WU TYPE
ENSG00000175287	-3.71033106406066	3.71033106406066	113.739046676932	-1.89154792085396	0.572054261108178	-3.30658828970118	0,000944396	3,024845935	0.010631217733506	PHYHD1	phytanoyl-CoA dioxygenase domain containing 1 [Source:HGNC Symbol;Acc:HGNC:23396]	protein_coding	protein_coding	KNOWN	KNOWN
ENSG00000205181	-3.71257484072212	3.71257484072212	250.203256635147	-1.89242010907848	0.533258909400325	-3.54878291898882	0,000387016	3,412271087	0.00515588836468468	LINC00654	long intergenic non-protein coding RNA 654 [Source:HGNC Symbol;Acc:HGNC:27154]	lincRNA	lincRNA	KNOWN	KNOWN
ENSG00000171298	-3.71284379016275	3.71284379016275	2496.35007881646	-1.89252461820954	0.354433464947902	-5.33957655067283	9,32E-08	7,030752218	3.72401410606985e-06	GAA	glucosidase. alpha; acid [Source:HGNC Symbol;Acc:HGNC:4065]	protein_coding	retained_intron	KNOWN	KNOWN	GLYCOGEN STORAGE DISEASE II
ENSG00000272761	-3.72173680800267	3.72173680800267	9673.52600542866	-1.89597603518885	0.47943150281445	-3.95463381955239	7,67E-05	4,115476738	0.00133779676904996
ENSG00000212916	-3.72257524691935	3.72257524691935	74.6551511072252	-1.89630101126814	0.511051037361847	-3.71059027892253	0,000206777	3,68449874	0.00305873577043782	MAP10	microtubule-associated protein 10 [Source:HGNC Symbol;Acc:HGNC:29265]	protein_coding	protein_coding	KNOWN	KNOWN
ENSG00000012171	-3.73130399076059	3.73130399076059	331.861040603021	-1.89967990185859	0.583020995240909	-3.25833875171789	0,001120665	2,950524021	0.0121813762226687	SEMA3B	sema domain. immunoglobulin domain (Ig). short basic domain. secreted. (semaphorin) 3B [Source:HGNC Symbol;Acc:HGNC:10724]	protein_coding	protein_coding	KNOWN	KNOWN
ENSG00000122870	-3.73263401725192	3.73263401725192	7783.11750444021	-1.90019406010629	0.394987956231481	-4.81076455655953	1,50E-06	5,822884881	4.53568037850661e-05	BICC1	BicC family RNA binding protein 1 [Source:HGNC Symbol;Acc:HGNC:19351]	protein_coding	protein_coding	KNOWN	KNOWN	RENAL DYSPLASIA CYSTIC SUSCEPTIBILITY TO
ENSG00000130558	-3.73618436445071	3.73618436445071	153.596438792068	-1.90156564753048	0.647294932894169	-2.93771131349391	0,003306448	2,480638364	0.0281817795483373	OLFM1	olfactomedin 1 [Source:HGNC Symbol;Acc:HGNC:17187]	protein_coding	protein_coding	KNOWN	KNOWN
ENSG00000100292	-3.73933457319077	3.73933457319077	1553.28200671314	-1.90278156065544	0.505747045528329	-3.76231868772994	0,000168345	3,773798888	0.00260256733731952	HMOX1	heme oxygenase (decycling) 1 [Source:HGNC Symbol;Acc:HGNC:5013]	protein_coding	retained_intron	KNOWN	KNOWN	HEME OXYGENASE 1 DEFICIENCY
ENSG00000178184	-3.73968204028764	3.73968204028764	152.847672442594	-1.90291561278656	0.482523104590331	-3.94367771135471	8,02E-05	4,095601073	0.00139139934522695	PARD6G	par-6 family cell polarity regulator gamma [Source:HGNC Symbol;Acc:HGNC:16076]	protein_coding	protein_coding	KNOWN	PUTATIVE
ENSG00000112096	-3.74310622058336	3.74310622058336	10138.8774024741	-1.90423598912339	0.595615448405116	-3.19708965612356	0,001388218	2,85754242	0.0143904755975804	SOD2	superoxide dismutase 2. mitochondrial [Source:HGNC Symbol;Acc:HGNC:11180]	protein_coding	processed_transcript	KNOWN	KNOWN
ENSG00000238142	-3.7581228666252	3.7581228666252	57.9032979054505	-1.91001223444642	0.576810317344871	-3.31133507326715	0,00092852	3,032208948	0.0104891454555534	RP11-108M9.4		lincRNA	lincRNA	NOVEL	KNOWN
ENSG00000197122	-3.75818626457031	3.75818626457031	1297.364755217	-1.910036571897	0.37973033714498	-5.02998150281513	4,91E-07	6,309336945	1.65658321992745e-05	SRC	SRC proto-oncogene. non-receptor tyrosine kinase [Source:HGNC Symbol;Acc:HGNC:11283]	protein_coding	protein_coding	KNOWN	KNOWN
ENSG00000076555	-3.76109892076973	3.76109892076973	304.837551939203	-1.91115425124053	0.668430044727897	-2.85916868386508	0,004247529	2,371863693	0.0337058807927952	ACACB	acetyl-CoA carboxylase beta [Source:HGNC Symbol;Acc:HGNC:85]	protein_coding	protein_coding	KNOWN	KNOWN
ENSG00000107560	-3.77020249488286	3.77020249488286	3599.67711769524	-1.91464201169497	0.488020341966746	-3.92328320573456	8,74E-05	4,058735258	0.00150656005057433	RAB11FIP2	RAB11 family interacting protein 2 (class I) [Source:HGNC Symbol;Acc:HGNC:29152]	protein_coding	protein_coding	KNOWN	KNOWN
ENSG00000124225	-3.77871896465303	3.77871896465303	850.551811762339	-1.91789722476928	0.571055192441877	-3.35851464123494	0,000783626	3,10589133	0.00920857444594234	PMEPA1	prostate transmembrane protein. androgen induced 1 [Source:HGNC Symbol;Acc:HGNC:14107]	protein_coding	protein_coding	KNOWN	KNOWN
ENSG00000070214	-3.77942312030633	3.77942312030633	6245.053517111	-1.91816604265086	0.559271503200204	-3.429758233121	0,000604119	3,218877309	0.00748021319500223	SLC44A1	solute carrier family 44 (choline transporter). member 1 [Source:HGNC Symbol;Acc:HGNC:18798]	protein_coding	processed_transcript	KNOWN	PUTATIVE
ENSG00000105227	-3.78496544648292	3.78496544648292	234.959985810175	-1.92028012969178	0.384531630658676	-4.99381579196091	5,92E-07	6,227693966	1.96622347385524e-05	PRX	periaxin [Source:HGNC Symbol;Acc:HGNC:13797]	protein_coding	processed_transcript	KNOWN	KNOWN	HYPERTROPHIC NEUROPATHY OF DEJERINE-SOTTAS
ENSG00000162599	-3.78583370763482	3.78583370763482	536.257098796867	-1.92061104219864	0.679814038211662	-2.82520061993874	0,004725102	2,325588804	0.0365593994040598	NFIA	nuclear factor I/A [Source:HGNC Symbol;Acc:HGNC:7784]	protein_coding	protein_coding	KNOWN	PUTATIVE	Chromosome 1p32-P31 deletion syndrome
ENSG00000196628	-3.79412058901531	3.79412058901531	5470.29023674392	-1.92376553283733	0.429134548241112	-4.48289596053788	7,36E-06	5,132904883	0.000180341471490308	TCF4	transcription factor 4 [Source:HGNC Symbol;Acc:HGNC:11634]	protein_coding	protein_coding	KNOWN	KNOWN	PITT-HOPKINS SYNDROME
ENSG00000135315	-3.8030319372906	3.8030319372906	540.439937012458	-1.92715005455549	0.475238667846562	-4.05512047933292	5,01E-05	4,300088867	0.000934468172298573	CEP162	centrosomal protein 162kDa [Source:HGNC Symbol;Acc:HGNC:21107]	protein_coding	protein_coding	KNOWN	KNOWN
ENSG00000166839	-3.81384468338921	3.81384468338921	155.144143379945	-1.93124609192892	0.55021246894153	-3.51000059239688	0,000448106	3,348619536	0.00585444821668078	ANKDD1A	ankyrin repeat and death domain containing 1A [Source:HGNC Symbol;Acc:HGNC:28002]	protein_coding	protein_coding	KNOWN	KNOWN
ENSG00000135838	-3.821296341067	3.821296341067	58.304762669358	-1.93406214285897	0.561637719029089	-3.44361156192004	0,000574	3,241088315	0.00716787719062338	NPL	N-acetylneuraminate pyruvate lyase (dihydrodipicolinate synthase) [Source:HGNC Symbol;Acc:HGNC:16781]	protein_coding	protein_coding	KNOWN	KNOWN
ENSG00000101353	-3.8246800499225	3.8246800499225	61.4899201820193	-1.93533906553168	0.545446910596561	-3.54817128474516	0,000387916	3,411262456	0.00515588836468468	MROH8	maestro heat-like repeat family member 8 [Source:HGNC Symbol;Acc:HGNC:16125]	protein_coding	protein_coding	KNOWN	KNOWN
ENSG00000164050	-3.83714693657282	3.83714693657282	893.858036887957	-1.94003401138483	0.548050057970773	-3.53988469332173	0,000400302	3,397612361	0.0052986549841381	PLXNB1	plexin B1 [Source:HGNC Symbol;Acc:HGNC:9103]	protein_coding	processed_transcript	KNOWN	KNOWN
ENSG00000226742	-3.83883491616494	3.83883491616494	202.57574546484	-1.94066852039557	0.437151548530779	-4.43934952745325	9,02E-06	5,04464339	0.000214069807106676	HSBP1L1	heat shock factor binding protein 1-like 1 [Source:HGNC Symbol;Acc:HGNC:37243]	protein_coding	retained_intron	KNOWN	KNOWN
ENSG00000169184	-3.85990114257273	3.85990114257273	1155.89332938903	-1.94856389854351	0.543269305237704	-3.58673659593362	0,000334842	3,475159743	0.00458281552855078	MN1	meningioma (disrupted in balanced translocation) 1 [Source:HGNC Symbol;Acc:HGNC:7180]	protein_coding	processed_transcript	KNOWN	PUTATIVE	MENINGIOMA FAMILIAL SUSCEPTIBILITY TO
ENSG00000135272	-3.86700169049944	3.86700169049944	3343.20154947389	-1.95121539510979	0.490929504405253	-3.97453275389025	7,05E-05	4,151702738	0.00124831575426997	MDFIC	MyoD family inhibitor domain containing [Source:HGNC Symbol;Acc:HGNC:28870]	protein_coding	protein_coding	KNOWN	KNOWN
ENSG00000247081	-3.90205755944582	3.90205755944582	56.9428370899004	-1.96423505937046	0.584335644546291	-3.36148423890107	0,000775248	3,110559452	0.00912899631342613	BAALC-AS1	BAALC antisense RNA 1 [Source:HGNC Symbol;Acc:HGNC:50461]	antisense	antisense	NOVEL	KNOWN
ENSG00000049239	-3.93638051690834	3.93638051690834	5809.83354756108	-1.97686968798463	0.392376678752175	-5.03819364155743	4,70E-07	6,327952161	1.60049852912449e-05	H6PD	hexose-6-phosphate dehydrogenase (glucose 1-dehydrogenase) [Source:HGNC Symbol;Acc:HGNC:4795]	protein_coding	processed_transcript	KNOWN	KNOWN	CORTISONE REDUCTASE DEFICIENCY 1
ENSG00000231437	-3.9409094389257	3.9409094389257	34.9860959168136	-1.97852859709971	0.676031651684774	-2.92668041824509	0,003426007	2,465211719	0.0287745313666369	RP11-88H9.2		lincRNA	lincRNA	NOVEL	KNOWN
ENSG00000124588	-3.95320677598821	3.95320677598821	614.017041560867	-1.98302341857539	0.39461464572921	-5.02521495346671	5,03E-07	6,298545164	1.69471050405767e-05	NQO2	NAD(P)H dehydrogenase. quinone 2 [Source:HGNC Symbol;Acc:HGNC:7856]	protein_coding	protein_coding	KNOWN	NOVEL
ENSG00000196151	-3.95327790592199	3.95327790592199	232.727744446325	-1.98304937671149	0.465386996749484	-4.26107603040521	2,03E-05	4,691552976	0.000434078877898228	WDSUB1	WD repeat. sterile alpha motif and U-box domain containing 1 [Source:HGNC Symbol;Acc:HGNC:26697]	protein_coding	protein_coding	KNOWN	NOVEL
ENSG00000006282	-3.9676525420377	3.9676525420377	1815.36864964259	-1.9882856905868	0.347945853918753	-5.71435373692103	1,10E-08	7,958127027	5.75958031183075e-07	SPATA20	spermatogenesis associated 20 [Source:HGNC Symbol;Acc:HGNC:26125]	protein_coding	protein_coding	KNOWN	KNOWN
ENSG00000262601	-3.98776316044698	3.98776316044698	62.3737785834904	-1.99557972834316	0.626317346053137	-3.18621181565335	0,00144149	2,841188311	0.0148661749978091	CTC-786C10.1		lincRNA	lincRNA	NOVEL	KNOWN
ENSG00000196352	-3.99041255700356	3.99041255700356	1296.69604167801	-1.99653791015047	0.483960409838162	-4.12541577691887	3,70E-05	4,431721291	0.00072171751207361	CD55	CD55 molecule. decay accelerating factor for complement (Cromer blood group) [Source:HGNC Symbol;Acc:HGNC:2665]	protein_coding	protein_coding	KNOWN	KNOWN	BLOOD GROUP CROMER SYSTEM
ENSG00000133106	-4.00065827091893	4.00065827091893	153.941244670193	-2.0002374015138	0.635964589851246	-3.14520247421584	0,001659719	2,779965385	0.0165653137412332	EPSTI1	epithelial stromal interaction 1 (breast) [Source:HGNC Symbol;Acc:HGNC:16465]	protein_coding	processed_transcript	KNOWN	KNOWN
ENSG00000126882	-4.00322227246811	4.00322227246811	99.3828142312469	-2.00116172126753	0.6735112852968	-2.97123710463985	0,002966027	2,527824911	0.0259813636346407	FAM78A	family with sequence similarity 78. member A [Source:HGNC Symbol;Acc:HGNC:25465]	protein_coding	protein_coding	KNOWN	KNOWN
ENSG00000172382	-4.00517903621406	4.00517903621406	35.7637234531541	-2.00186673424074	0.689632467971792	-2.90280232908439	0,0036984	2,431986128	0.0303859120501355	PRSS27	protease. serine 27 [Source:HGNC Symbol;Acc:HGNC:15475]	protein_coding	retained_intron	KNOWN	KNOWN
ENSG00000125510	-4.02160290622261	4.02160290622261	78.4113197598633	-2.00777063671391	0.673575522915107	-2.98076543521751	0,002875289	2,541318442	0.0253380942861978	OPRL1	opiate receptor-like 1 [Source:HGNC Symbol;Acc:HGNC:8155]	protein_coding	protein_coding	KNOWN	KNOWN
ENSG00000274180	-4.02236394971192	4.02236394971192	1665.73553056931	-2.00804362482807	0.440814165980509	-4.55530647560192	5,23E-06	5,281421464	0.000135040030634938	NATD1	N-acetyltransferase domain containing 1 [Source:HGNC Symbol;Acc:HGNC:30770]	protein_coding	protein_coding	KNOWN	KNOWN
ENSG00000188060	-4.02375607902959	4.02375607902959	66.2801321972736	-2.00854285130636	0.624917039025595	-3.21409519324068	0,001308563	2,88320542	0.0137595552362344	RAB42	RAB42. member RAS oncogene family [Source:HGNC Symbol;Acc:HGNC:28702]	protein_coding	processed_transcript	KNOWN	KNOWN
ENSG00000119508	-4.02406317130143	4.02406317130143	217.342499923249	-2.00865295330645	0.710666189756692	-2.82643663404635	0,004706906	2,327264515	0.0364711600406985	NR4A3	nuclear receptor subfamily 4. group A. member 3 [Source:HGNC Symbol;Acc:HGNC:7982]	protein_coding	protein_coding	KNOWN	KNOWN	Ewing sarcoma
ENSG00000090776	-4.03042826989201	4.03042826989201	1162.70873896717	-2.01093314645086	0.379990544450702	-5.29206101524916	1,21E-07	6,9174102	4.64990798409299e-06	EFNB1	ephrin-B1 [Source:HGNC Symbol;Acc:HGNC:3226]	protein_coding	protein_coding	KNOWN	KNOWN	CRANIOFRONTONASAL SYNDROME
ENSG00000187372	-4.04274764378094	4.04274764378094	88.4198812199721	-2.0153361505726	0.641838757337931	-3.13994150015393	0,001689816	2,772160646	0.0167825166001116	PCDHB13	protocadherin beta 13 [Source:HGNC Symbol;Acc:HGNC:8684]	protein_coding	protein_coding	KNOWN	KNOWN
ENSG00000272316	-4.06793182417267	4.06793182417267	96.3515705912629	-2.02429550079025	0.546344554491511	-3.70516276614908	0,000211255	3,675192941	0.00311070135526269	XXbac-BPGBPG55C20.2		lincRNA	lincRNA	NOVEL	KNOWN
ENSG00000153790	-4.09348658396303	4.09348658396303	42.5509294789362	-2.03333016703671	0.609882602304691	-3.33396978263184	0,00085616	3,067445278	0.00987956641679679	C7orf31	chromosome 7 open reading frame 31 [Source:HGNC Symbol;Acc:HGNC:21722]	protein_coding	protein_coding	KNOWN	KNOWN
ENSG00000221963	-4.10107588428516	4.10107588428516	3986.49768467336	-2.03600243882948	0.525366173922089	-3.87539689437909	0,000106451	3,97285006	0.00179374469230542	APOL6	apolipoprotein L. 6 [Source:HGNC Symbol;Acc:HGNC:14870]	protein_coding	protein_coding	KNOWN	KNOWN
ENSG00000274565	-4.10389954769913	4.10389954769913	67.8967153710127	-2.03699541812578	0.747638665495448	-2.72457205885131	0,006438488	2,191216117	0.046055773256269	CTD-3035K23.7		antisense	antisense	NOVEL	KNOWN
ENSG00000109667	-4.11286992969588	4.11286992969588	50.9569791351279	-2.04014544705105	0.67830219989713	-3.00772347098455	0,002632125	2,57969345	0.0236085220119114	SLC2A9	solute carrier family 2 (facilitated glucose transporter). member 9 [Source:HGNC Symbol;Acc:HGNC:13446]	protein_coding	protein_coding	KNOWN	KNOWN	HYPOURICEMIA RENAL 2
ENSG00000168646	-4.1250904614014	4.1250904614014	352.933344735553	-2.04442575736674	0.575621532587778	-3.55168394791587	0,000382774	3,417057191	0.00511887944884599	AXIN2	axin 2 [Source:HGNC Symbol;Acc:HGNC:904]	protein_coding	protein_coding	KNOWN	KNOWN	Oligodontia - cancer predisposition syndrome
ENSG00000143382	-4.12946609023904	4.12946609023904	542.14754557914	-2.0459552637858	0.605802752547584	-3.37726306983905	0,00073211	3,135423694	0.00870410968201711	ADAMTSL4	ADAMTS-like 4 [Source:HGNC Symbol;Acc:HGNC:19706]	protein_coding	protein_coding	KNOWN	KNOWN	ECTOPIA LENTIS ET PUPILLAE
ENSG00000176406	-4.1327572522755	4.1327572522755	23.0050520488866	-2.04710462593762	0.760585007801484	-2.69148695404199	0,007113428	2,147921057	0.0494977892583517	RIMS2	regulating synaptic membrane exocytosis 2 [Source:HGNC Symbol;Acc:HGNC:17283]	protein_coding	protein_coding	KNOWN	KNOWN
ENSG00000198624	-4.13736634429543	4.13736634429543	179.632352541638	-2.04871270707715	0.496133659576416	-4.12935640937219	3,64E-05	4,439161049	0.000712045420229854	CCDC69	coiled-coil domain containing 69 [Source:HGNC Symbol;Acc:HGNC:24487]	protein_coding	nonsense_mediated_decay	KNOWN	KNOWN
ENSG00000189184	-4.14236025382311	4.14236025382311	12764.3838721587	-2.05045302767796	0.465503882368396	-4.40480327950359	1,06E-05	4,975186409	0.00024647681789447	PCDH18	protocadherin 18 [Source:HGNC Symbol;Acc:HGNC:14268]	protein_coding	retained_intron	KNOWN	KNOWN
ENSG00000185650	-4.14432077935113	4.14432077935113	5997.65408489709	-2.05113567504867	0.258689574158753	-7.92894604167513	2,21E-15	14,65558111	4.04580359168778e-13	ZFP36L1	ZFP36 ring finger protein-like 1 [Source:HGNC Symbol;Acc:HGNC:1107]	protein_coding	protein_coding	KNOWN	PUTATIVE
ENSG00000184986	-4.14491371030756	4.14491371030756	43.5006742558457	-2.0513420677024	0.643033176491763	-3.19010300354026	0,001422221	2,847032932	0.0146862545272639	TMEM121	transmembrane protein 121 [Source:HGNC Symbol;Acc:HGNC:20511]	protein_coding	protein_coding	KNOWN	KNOWN
ENSG00000223764	-4.14633098038291	4.14633098038291	149.439330934457	-2.05183528400599	0.644066003933052	-3.18575312386659	0,001443777	2,840499754	0.0148707228050864	RP11-54O7.3		lincRNA	retained_intron	NOVEL	KNOWN
ENSG00000177706	-4.14752069652223	4.14752069652223	1972.5818770232	-2.05224918038439	0.347218423844576	-5.91054229686564	3,41E-09	8,467266917	2.04197012913082e-07	FAM20C	family with sequence similarity 20. member C [Source:HGNC Symbol;Acc:HGNC:22140]	protein_coding	retained_intron	KNOWN	KNOWN	Raine syndrome
ENSG00000158859	-4.15932812962618	4.15932812962618	300.40374559218	-2.05635050376548	0.65529821306559	-3.13803770980168	0,00170083	2,769339108	0.0168814969019179	ADAMTS4	ADAM metallopeptidase with thrombospondin type 1 motif. 4 [Source:HGNC Symbol;Acc:HGNC:220]	protein_coding	protein_coding	KNOWN	KNOWN
ENSG00000186496	-4.16463460054388	4.16463460054388	65.0525691602074	-2.05818992101489	0.74759656633046	-2.75307567438065	0,005903825	2,22886654	0.0432884448788982	ZNF396	zinc finger protein 396 [Source:HGNC Symbol;Acc:HGNC:18824]	protein_coding	protein_coding	KNOWN	KNOWN
ENSG00000179397	-4.18557235993465	4.18557235993465	47.8439258629083	-2.06542491892339	0.652141935239799	-3.16714016890189	0,001539461	2,812631319	0.0156264503286495	C1orf101	chromosome 1 open reading frame 101 [Source:HGNC Symbol;Acc:HGNC:28491]	protein_coding	protein_coding	KNOWN	KNOWN
ENSG00000177406	-4.20028604231073	4.20028604231073	152.02189193515	-2.07048757974169	0.599592795595708	-3.45315620025858	0,000554068	3,256436876	0.00696215488000144	RP11-218M22.1		antisense	antisense	NOVEL	KNOWN
ENSG00000137193	-4.20780540800638	4.20780540800638	1260.78837296713	-2.07306798804383	0.491404925840788	-4.21865528616108	2,46E-05	4,609482298	0.000506915124658954	PIM1	Pim-1 proto-oncogene. serine/threonine kinase [Source:HGNC Symbol;Acc:HGNC:8986]	protein_coding	processed_transcript	KNOWN	KNOWN
ENSG00000157827	-4.22674878061985	4.22674878061985	1038.29075878171	-2.07954836746111	0.606551621445306	-3.428477138526	0,000606978	3,216827297	0.00750406986230661	FMNL2	formin-like 2 [Source:HGNC Symbol;Acc:HGNC:18267]	protein_coding	processed_transcript	KNOWN	PUTATIVE
ENSG00000204054	-4.2309936121873	4.2309936121873	1746.80893116208	-2.08099650756317	0.445565295903391	-4.67046362608631	3,01E-06	5,522125615	8.31802041855004e-05	LINC00963	long intergenic non-protein coding RNA 963 [Source:HGNC Symbol;Acc:HGNC:48716]	processed_transcript	lincRNA	NOVEL	KNOWN
ENSG00000145819	-4.23283502287784	4.23283502287784	677.219472936201	-2.08162425990267	0.523372040785463	-3.9773317978137	6,97E-05	4,15681154	0.00123779793673591	ARHGAP26	Rho GTPase activating protein 26 [Source:HGNC Symbol;Acc:HGNC:17073]	protein_coding	protein_coding	KNOWN	PUTATIVE	Juvenile myelomonocytic leukemia
ENSG00000041982	-4.23351165532372	4.23351165532372	68141.4319050316	-2.08185486096671	0.742986620928701	-2.80200854540891	0,005078553	2,294260025	0.0386080262792753	TNC	tenascin C [Source:HGNC Symbol;Acc:HGNC:5318]	protein_coding	protein_coding	KNOWN	KNOWN	DEAFNESS AUTOSOMAL DOMINANT 56
ENSG00000261625	-4.23550473356518	4.23550473356518	38.7211887834133	-2.08253390184137	0.743501784355034	-2.80098036838998	0,005094762	2,292876114	0.0386947280970964	RP11-554A11.4		sense_overlapping	sense_overlapping	NOVEL	KNOWN
ENSG00000116774	-4.23958702698943	4.23958702698943	6361.38421149337	-2.08392374046507	0.321539289246454	-6.48108585843078	9,11E-11	10,04064932	7.62728026676223e-09	OLFML3	olfactomedin-like 3 [Source:HGNC Symbol;Acc:HGNC:24956]	protein_coding	protein_coding	KNOWN	KNOWN
ENSG00000279338	-4.25032116169195	4.25032116169195	287.819418250818	-2.0875718579267	0.708200304020574	-2.94771386862615	0,003201332	2,494669251	0.0275335083626814	RP1-309I22.2		sense_overlapping	sense_overlapping	NOVEL	KNOWN
ENSG00000272016	-4.25403132613155	4.25403132613155	476.698059953396	-2.08883065715572	0.597869035070188	-3.49379301256252	0,00047621	3,322201415	0.00613210886533443
ENSG00000140403	-4.25662045281381	4.25662045281381	74.9988637784338	-2.08970845604515	0.644558195120509	-3.24207879422657	0,001186612	2,925691228	0.0127264542672482	DNAJA4	DnaJ (Hsp40) homolog. subfamily A. member 4 [Source:HGNC Symbol;Acc:HGNC:14885]	protein_coding	retained_intron	KNOWN	KNOWN
ENSG00000008283	-4.27596898246304	4.27596898246304	566.012258186465	-2.09625138790194	0.501343740205659	-4.18126570612414	2,90E-05	4,537765473	0.0005855318154646	CYB561	cytochrome b561 [Source:HGNC Symbol;Acc:HGNC:2571]	protein_coding	protein_coding	KNOWN	KNOWN
ENSG00000132530	-4.28346714850544	4.28346714850544	756.922419444089	-2.09877902396738	0.349544064285617	-6.00433318258966	1,92E-09	8,71642782	1.21366990003536e-07	XAF1	XIAP associated factor 1 [Source:HGNC Symbol;Acc:HGNC:30932]	protein_coding	retained_intron	KNOWN	KNOWN
ENSG00000165121	-4.2871769452412	4.2871769452412	52.4005382902164	-2.10002796293372	0.633594554574391	-3.31446655873547	0,000918182	3,037071405	0.0104303781612934	RP11-213G2.3		unprocessed_pseudogene	unprocessed_pseudogene	KNOWN	KNOWN
ENSG00000151117	-4.28913509539433	4.28913509539433	115.631701673009	-2.10068675742509	0.623110982703009	-3.3712882868995	0,000748175	3,125996691	0.00886697539887165	TMEM86A	transmembrane protein 86A [Source:HGNC Symbol;Acc:HGNC:26890]	protein_coding	processed_transcript	KNOWN	PUTATIVE
[truncated: 952 more rows]
