# Supplementary material for: Rare A360T Mutation Alters GSK3β(Ser9) Binding in the Cytosolic Loop of Presenilin 1, Influencing β-Catenin Nuclear Localization and Pro-Death Gene Expression in Alzheimer’s Disease Case
Source: Int J Mol Sci. 2023 Nov 30;24(23):16999. doi: 10.3390/ijms242316999 (PMC10707597; doi:10.3390/ijms242316999)
Supplement: Supplementary file 1 [file ijms-24-16999-s001.zip › SM table S10. NAPG_IRF2_Reactome_2022_table.xlsx]

## Sheet: Sheet1
Term	Overlap	P-value	Adjusted P-value	Old P-value	Old Adjusted P-value	Odds Ratio	Combined Score	Genes
Pyroptosis R-HSA-5620971	2023-01-26	0.00259833	0.0236809	0	0	798.92	4755.88	IRF2
Intra-Golgi Traffic R-HSA-6811438	1/42	0.00419563	0.0236809	0	0	486.756	2664.36	NAPG
Retrograde Transport At Trans-Golgi-Network R-HSA-6811440	1/48	0.00479429	0.0236809	0	0	424.489	2266.91	NAPG
Regulated Necrosis R-HSA-5218859	1/57	0.00569195	0.0236809	0	0	356.107	1840.61	IRF2
COPII-mediated Vesicle Transport R-HSA-204005	1/66	0.00658919	0.0236809	0	0	306.662	1540.15	NAPG
Interferon Alpha/Beta Signaling R-HSA-909733	1/72	0.00718714	0.0236809	0	0	280.662	1385.2	IRF2
COPI-dependent Golgi-to-ER Retrograde Traffic R-HSA-6811434	1/78	0.0077849	0.0236809	0	0	258.714	1256.21	NAPG
COPI-mediated Anterograde Transport R-HSA-6807878	1/80	0.00798411	0.0236809	0	0	252.139	1217.91	NAPG
Interferon Gamma Signaling R-HSA-877300	1/89	0.00888032	0.0236809	0	0	226.25	1068.79	IRF2
Golgi-to-ER Retrograde Transport R-HSA-8856688	1/112	0.0111688	0.0268051	0	0	179.162	805.268	NAPG
ER To Golgi Anterograde Transport R-HSA-199977	1/133	0.013256	0.027108	0	0	150.5	650.658	NAPG
Factors Involved In Megakaryocyte Development And Platelet Production R-HSA-983231	1/136	0.013554	0.027108	0	0	147.133	632.832	IRF2
Transport To Golgi And Subsequent Modification R-HSA-948021	1/164	0.016333	0.0301533	0	0	121.687	500.69	NAPG
Intra-Golgi And Retrograde Golgi-to-ER Traffic R-HSA-6811442	1/181	0.0180184	0.0308887	0	0	110.1	442.201	NAPG
Interferon Signaling R-HSA-913531	1/200	0.0199003	0.0310383	0	0	99.4925	389.714	IRF2
Programmed Cell Death R-HSA-5357801	1/208	0.0206922	0.0310383	0	0	95.6087	370.77	IRF2
Asparagine N-linked Glycosylation R-HSA-446203	1/282	0.0280017	0.0395318	0	0	70.1673	250.882	NAPG
Hemostasis R-HSA-109582	1/576	0.0567717	0.0745316	0	0	33.7791	96.9028	IRF2
Membrane Trafficking R-HSA-199991	1/599	0.0590042	0.0745316	0	0	32.4415	91.8141	NAPG
Vesicle-mediated Transport R-HSA-5653656	1/637	0.0626869	0.0752242	0	0	30.4434	84.3161	NAPG
Cytokine Signaling In Immune System R-HSA-1280215	1/702	0.0689694	0.0788222	0	0	27.5278	73.6119	IRF2
Post-translational Protein Modification R-HSA-597592	1/1383	0.133521	0.145659	0	0	13.4703	27.1225	NAPG
Metabolism Of Proteins R-HSA-392499	1/1890	0.180074	0.184866	0	0	9.58655	16.4351	NAPG
Immune System R-HSA-168256	1/1943	0.184866	0.184866	0	0	9.29763	15.6956	IRF2
