# Supplementary material for: Rare A360T Mutation Alters GSK3β(Ser9) Binding in the Cytosolic Loop of Presenilin 1, Influencing β-Catenin Nuclear Localization and Pro-Death Gene Expression in Alzheimer’s Disease Case
Source: Int J Mol Sci. 2023 Nov 30;24(23):16999. doi: 10.3390/ijms242316999 (PMC10707597; doi:10.3390/ijms242316999)
Supplement: Supplementary file 1 [file ijms-24-16999-s001.zip › SM table S12. 42_REACTOME_top neurodegeneration processes.xlsx]

## Sheet: REACTOME_ALL
Pathway identifier	Pathway name	#Entities found	#Entities total	#Interactors found	#Interactors total	Entities ratio	Entities pValue	Entities FDR	#Reactions found	#Reactions total	Reactions ratio	fold	pval	Species identifier	Species name	Submitted entities found	Mapped entities	Submitted entities hit interactor	Interacts with	Found reaction identifiers
R-HSA-1236977	Endosomal/Vacuolar pathway	2	15	0	0	9.885981677980624E-4	4.144624916020412E-4	0.13428584727906134	1	4	2.817695125387433E-4	-3.178134435	0.09919	9606	Homo sapiens	ENSG00000136943				R-HSA-1236948
R-HSA-8939242	RUNX1 regulates transcription of genes involved in differentiation of keratinocytes	2	11	0	32	7.24971989718579E-4	0.0032894867594288613	0.30795874234552434	1	8	5.635390250774866E-4	-3.178134435	0.09919	9606	Homo sapiens	ENSG00000136943				R-HSA-8938108
R-HSA-114508	Effects of PIP2 hydrolysis	2	40	0	12	0.002636261780794833	0.004757205423570721	0.30795874234552434	2	9	6.339814032121725E-4	-0.5948477005	0.09227	9606	Homo sapiens	ENSG00000027075;ENSG00000077044				R-HSA-425861;R-HSA-426240
R-HSA-1679131	Trafficking and processing of endosomal TLR	2	16	0	47	0.001054504712317933	0.006473876174932003	0.30795874234552434	2	7	4.930966469428008E-4	-3.178134435	0.09919	9606	Homo sapiens	ENSG00000136943				R-HSA-1678920;R-HSA-1678981
R-HSA-418597	G alpha (z) signalling events	2	63	0	0	0.004152112304751862	0.006888281738685387	0.30795874234552434	3	13	9.157509157509158E-4	0.0	0.075125	9606	Homo sapiens	ENSG00000027075;ENSG00000154229				R-HSA-8982703;R-HSA-751040;R-HSA-8982709
R-HSA-9013026	RHOB GTPase cycle	2	75	0	0	0.004942990838990312	0.009618527596822024	0.30795874234552434	1	6	4.2265426880811494E-4	0.0	0.07591	9606	Homo sapiens	ENSG00000074964;ENSG00000170776				R-HSA-9013023
R-HSA-5683678	Defective ABCA3 causes SMDP3	1	5	0	0	3.295327225993541E-4	0.009752343848188239	0.30795874234552434	1	1	7.044237813468582E-5	0.525690494	0.05491	9606	Homo sapiens	ENSG00000167972				R-HSA-5683672
R-HSA-5688399	Defective ABCA3 causes SMDP3	1	5	0	0	3.295327225993541E-4	0.009752343848188239	0.30795874234552434	1	1	7.044237813468582E-5	0.525690494	0.05491	9606	Homo sapiens	ENSG00000167972				R-HSA-5688397
R-HSA-1474228	Degradation of the extracellular matrix	3	148	0	92	0.009754168588940881	0.010171976353246848	0.30795874234552434	7	105	0.0073964497041420114	-1.059378145	0.08283333333333333	9606	Homo sapiens	ENSG00000136943;ENSG00000080815				R-HSA-2471621;R-HSA-2514772;R-HSA-1592362;R-HSA-2534206;R-HSA-1604752;R-HSA-2168923;R-HSA-3814820
R-HSA-2022090	Assembly of collagen fibrils and other multimeric structures	2	67	0	14	0.004415738482831345	0.010619266977431874	0.30795874234552434	1	26	0.0018315018315018315	-3.178134435	0.09919	9606	Homo sapiens	ENSG00000136943				R-HSA-2213200
R-HSA-9013106	RHOC GTPase cycle	2	79	0	7	0.005206617017069795	0.012202862291935901	0.3294772818822693	1	6	4.2265426880811494E-4	0.0	0.07591	9606	Homo sapiens	ENSG00000074964;ENSG00000170776				R-HSA-9013109
R-HSA-416482	G alpha (12/13) signalling events	2	86	0	29	0.005667962828708891	0.020493520809722998	0.3347319795365342	1	15	0.0010566356720202875	0.0	0.07591	9606	Homo sapiens	ENSG00000074964;ENSG00000170776				R-HSA-419166
R-HSA-2470946	Cohesin Loading onto Chromatin	1	10	0	8	6.590654451987082E-4	0.021332515983668587	0.3347319795365342	2	2	1.4088475626937165E-4	-0.36797851	0.08534	9606	Homo sapiens	ENSG00000121892				R-HSA-2470935;R-HSA-2468040
R-HSA-167060	NGF processing	1	5	0	6	3.295327225993541E-4	0.021332515983668587	0.3347319795365342	1	5	3.522118906734291E-4	102.8806584	0.04997	9606	Homo sapiens	ENSG00000099139				R-HSA-187020
R-HSA-9036866	Expression and Processing of Neurotrophins	1	5	0	6	3.295327225993541E-4	0.021332515983668587	0.3347319795365342	1	5	3.522118906734291E-4	102.8806584	0.04997	9606	Homo sapiens	ENSG00000099139				R-HSA-187020
R-HSA-8876198	RAB GEFs exchange GTP for GDP on RABs	2	94	0	25	0.006195215184867858	0.022580930294378576	0.3347319795365342	3	21	0.0014792899408284023	-50.591033335	0.092735	9606	Homo sapiens	ENSG00000105339;ENSG00000107521				R-HSA-8876454;R-HSA-8877760;R-HSA-8876446
R-HSA-204998	Cell death signalling via NRAGE, NRIF and NADE	3	81	0	276	0.005338430106109537	0.030553669879845424	0.3347319795365342	2	17	0.001197520428289659	1.059378145	0.06731333333333334	9606	Homo sapiens	ENSG00000074964;ENSG00000080815;ENSG00000170776				R-HSA-205112;R-HSA-205039
R-HSA-9013700	NOTCH4 Activation and Transmission of Signal to the Nucleus	1	12	0	4	7.908785342384499E-4	0.03088147399966945	0.3347319795365342	1	5	3.522118906734291E-4	3.178134435	0.05012	9606	Homo sapiens	ENSG00000080815				R-HSA-9604294
R-HSA-8853659	RET signaling	2	43	0	110	0.0028339814143544455	0.031344579666947814	0.3347319795365342	20	24	0.0016906170752324597	0.629085283	0.055745	9606	Homo sapiens	ENSG00000168546;ENSG00000154229				R-HSA-8853734;R-HSA-8854981;R-HSA-8855747;R-HSA-8853762;R-HSA-8853793;R-HSA-8855617;R-HSA-8853792;R-HSA-8853774;R-HSA-8855564;R-HSA-8855915;R-HSA-8853737;R-HSA-8855508;R-HSA-8854899;R-HSA-8854897;R-HSA-8853789;R-HSA-8854908;R-HSA-8853755;R-HSA-8871226;R-HSA-8853753;R-HSA-8854905
R-HSA-2468052	Establishment of Sister Chromatid Cohesion	1	13	0	9	8.567850787583207E-4	0.034675509109810765	0.3347319795365342	4	4	2.817695125387433E-4	-0.36797851	0.08534	9606	Homo sapiens	ENSG00000121892				R-HSA-2468039;R-HSA-2473152;R-HSA-2473151;R-HSA-2468041
R-HSA-8980692	RHOA GTPase cycle	2	154	0	0	0.010149607856060106	0.036800719669347504	0.3347319795365342	1	6	4.2265426880811494E-4	0.0	0.07591	9606	Homo sapiens	ENSG00000074964;ENSG00000170776				R-HSA-8980691
R-HSA-5083625	Defective GALNT3 causes HFTC	1	20	0	0	0.0013181308903974164	0.03845502710784221	0.3347319795365342	1	1	7.044237813468582E-5	0.463765965	0.05713	9606	Homo sapiens	ENSG00000283158				R-HSA-5096537
R-HSA-5083636	Defective GALNT12 causes CRCS1	1	20	0	0	0.0013181308903974164	0.03845502710784221	0.3347319795365342	1	1	7.044237813468582E-5	0.463765965	0.05713	9606	Homo sapiens	ENSG00000283158				R-HSA-5096532
R-HSA-5083632	Defective C1GALT1C1 causes TNPS	1	21	0	0	0.0013840374349172874	0.04033935915376319	0.3347319795365342	1	1	7.044237813468582E-5	0.463765965	0.05713	9606	Homo sapiens	ENSG00000283158				R-HSA-6785524
R-HSA-9818028	NFE2L2 regulates pentose phosphate pathway genes	1	15	0	9	9.885981677980624E-4	0.04222008225361673	0.3347319795365342	4	8	5.635390250774866E-4	-0.356379187	0.07192	9606	Homo sapiens	ENSG00000005339				R-HSA-9761812;R-HSA-9761828;R-HSA-9761846;R-HSA-9761849
R-HSA-112308	Presynaptic depolarization and calcium channel opening	1	14	0	11	9.226916232781915E-4	0.04784066533064413	0.3347319795365342	1	1	7.044237813468582E-5	-0.382675514	0.06994	9606	Homo sapiens	ENSG00000148408				R-HSA-210420
R-HSA-8941856	RUNX3 regulates NOTCH signaling	1	16	0	11	0.001054504712317933	0.04784066533064413	0.3347319795365342	5	7	4.930966469428008E-4	-0.356379187	0.07192	9606	Homo sapiens	ENSG00000005339				R-HSA-1980047;R-HSA-8878243;R-HSA-4396347;R-HSA-8878237;R-HSA-8878220
R-HSA-9701193	Defective homologous recombination repair (HRR) due to PALB2 loss of function	1	25	0	2	0.0016476636129967705	0.05156979943503548	0.3347319795365342	2	2	1.4088475626937165E-4	0.430908182	0.06262	9606	Homo sapiens	ENSG00000182185				R-HSA-9704408;R-HSA-9704330
R-HSA-9704646	Defective HDR through Homologous Recombination Repair (HRR) due to PALB2 loss of BRCA2/RAD51/RAD51C binding function	1	25	0	2	0.0016476636129967705	0.05156979943503548	0.3347319795365342	1	1	7.044237813468582E-5	0.430908182	0.06262	9606	Homo sapiens	ENSG00000182185				R-HSA-9704408
R-HSA-9704331	Defective HDR through Homologous Recombination Repair (HRR) due to PALB2 loss of BRCA1 binding function	1	25	0	2	0.0016476636129967705	0.05156979943503548	0.3347319795365342	1	1	7.044237813468582E-5	0.430908182	0.06262	9606	Homo sapiens	ENSG00000182185				R-HSA-9704330
R-HSA-977068	Termination of O-glycan biosynthesis	1	28	0	0	0.001845383246556383	0.053429010210249483	0.3347319795365342	4	4	2.817695125387433E-4	0.463765965	0.05713	9606	Homo sapiens	ENSG00000283158				R-HSA-977071;R-HSA-981497;R-HSA-981814;R-HSA-981809
R-HSA-2132295	MHC class II antigen presentation	2	137	0	64	0.009029196599222303	0.05765669191157319	0.3347319795365342	3	26	0.0018315018315018315	-3.178134435	0.09919	9606	Homo sapiens	ENSG00000136943				R-HSA-2130706;R-HSA-2130504;R-HSA-2130349
R-HSA-2979096	NOTCH2 Activation and Transmission of Signal to the Nucleus	1	23	0	8	0.001515850523957029	0.058985297526190084	0.3347319795365342	2	11	7.748661594815441E-4	3.178134435	0.05012	9606	Homo sapiens	ENSG00000080815				R-HSA-2974731;R-HSA-157640
R-HSA-9007101	Rab regulation of trafficking	2	131	0	80	0.008633757332103078	0.06023835014627943	0.3347319795365342	3	35	0.002465483234714004	-50.591033335	0.092735	9606	Homo sapiens	ENSG00000105339;ENSG00000107521				R-HSA-8876454;R-HSA-8877760;R-HSA-8876446
R-HSA-9709603	Impaired BRCA2 binding to PALB2	1	24	0	13	0.0015817570684768998	0.06267176806695018	0.3347319795365342	1	1	7.044237813468582E-5	0.430908182	0.06262	9606	Homo sapiens	ENSG00000182185				R-HSA-9709601
R-HSA-445095	Interaction between L1 and Ankyrins	1	33	0	0	0.0021749159691557374	0.06267176806695018	0.3347319795365342	2	4	2.817695125387433E-4	0.37915842	0.06606	9606	Homo sapiens	ENSG00000070182				R-HSA-392751;R-HSA-373739
R-HSA-1474290	Collagen formation	2	104	0	110	0.006854280630066566	0.06391885144540532	0.3347319795365342	1	77	0.005424063116370809	-3.178134435	0.09919	9606	Homo sapiens	ENSG00000136943				R-HSA-2213200
R-HSA-9701192	Defective homologous recombination repair (HRR) due to BRCA1 loss of function	1	25	0	13	0.0016476636129967705	0.06450970692408564	0.3347319795365342	1	1	7.044237813468582E-5	0.430908182	0.06262	9606	Homo sapiens	ENSG00000182185				R-HSA-9701199
R-HSA-4419969	Depolymerization of the Nuclear Lamina	1	23	0	11	0.001515850523957029	0.06450970692408564	0.3347319795365342	2	6	4.2265426880811494E-4	0.810536981	0.05168	9606	Homo sapiens	ENSG00000154229				R-HSA-5229194;R-HSA-5223304
R-HSA-6807878	COPI-mediated anterograde transport	2	107	0	113	0.007052000263626178	0.06659372865309932	0.3347319795365342	8	12	8.453085376162299E-4	0.006995504499999999	0.07107	9606	Homo sapiens	ENSG00000134265;ENSG00000070182				R-HSA-6809015;R-HSA-6809014;R-HSA-6807877;R-HSA-6809011;R-HSA-6807875;R-HSA-6809010;R-HSA-6809006;R-HSA-6809003
R-HSA-193648	NRAGE signals death through JNK	2	64	0	166	0.004218018849271732	0.07205415593121933	0.3347319795365342	1	7	4.930966469428008E-4	0.0	0.07591	9606	Homo sapiens	ENSG00000074964;ENSG00000170776				R-HSA-205039
R-HSA-375165	NCAM signaling for neurite out-growth	2	70	0	169	0.004613458116390958	0.07652462593509046	0.3347319795365342	9	23	0.001620174697097774	0.41339600249999997	0.06293499999999999	9606	Homo sapiens	ENSG00000168546;ENSG00000070182				R-HSA-392053;R-HSA-392054;R-HSA-392051;R-HSA-375149;R-HSA-391868;R-HSA-391871;R-HSA-391865;R-HSA-375144;R-HSA-391866
R-HSA-210744	Regulation of gene expression in late stage (branching morphogenesis) pancreatic bud precursor cells	1	20	0	21	0.0013181308903974164	0.0772770276074175	0.3347319795365342	1	4	2.817695125387433E-4	-0.356379187	0.07192	9606	Homo sapiens	ENSG00000005339				R-HSA-1980047
R-HSA-193704	p75 NTR receptor-mediated signalling	3	110	0	433	0.007249719897185791	0.0827668334297581	0.3347319795365342	3	50	0.0035221189067342912	1.059378145	0.06731333333333334	9606	Homo sapiens	ENSG00000074964;ENSG00000080815;ENSG00000170776				R-HSA-193682;R-HSA-205112;R-HSA-205039
R-HSA-1300645	Acrosome Reaction and Sperm:Oocyte Membrane Binding	1	6	0	39	3.9543926711922494E-4	0.08449601818199959	0.3347319795365342	1	3	2.1132713440405747E-4	-0.430908182	0.08703	9606	Homo sapiens	ENSG00000099840				R-HSA-1297275
R-HSA-9696273	RND1 GTPase cycle	1	43	0	5	0.0028339814143544455	0.08808478592603264	0.3347319795365342	1	2	1.4088475626937165E-4	-0.380340938	0.0832	9606	Homo sapiens	ENSG00000107890				R-HSA-9696271
R-HSA-9696270	RND2 GTPase cycle	1	44	0	3	0.002899887958874316	0.08808478592603264	0.3347319795365342	1	2	1.4088475626937165E-4	-0.380340938	0.0832	9606	Homo sapiens	ENSG00000107890				R-HSA-9696266
R-HSA-3371568	Attenuation phase	1	47	0	0	0.003097607592433929	0.08808478592603264	0.3347319795365342	1	5	3.522118906734291E-4	-0.356379187	0.07192	9606	Homo sapiens	ENSG00000005339				R-HSA-3371554
R-HSA-5687613	Diseases associated with surfactant metabolism	1	16	0	33	0.001054504712317933	0.08987401053824884	0.3347319795365342	1	7	4.930966469428008E-4	0.525690494	0.05491	9606	Homo sapiens	ENSG00000167972				R-HSA-5688397
R-HSA-9696264	RND3 GTPase cycle	1	43	0	6	0.0028339814143544455	0.09165980423186237	0.3347319795365342	1	2	1.4088475626937165E-4	-0.380340938	0.0832	9606	Homo sapiens	ENSG00000107890				R-HSA-9696268
R-HSA-9012999	RHO GTPase cycle	3	460	0	111	0.03031701047914058	0.09559343660594788	0.3347319795365342	6	91	0.00641025641025641	-0.12678031266666667	0.07834	9606	Homo sapiens	ENSG00000074964;ENSG00000107890;ENSG00000170776				R-HSA-9013023;R-HSA-9696266;R-HSA-8980691;R-HSA-9013109;R-HSA-9696271;R-HSA-9696268
R-HSA-1369062	ABC transporters in lipid homeostasis	1	29	0	26	0.0019112897910762538	0.09699666400464158	0.3347319795365342	1	11	7.748661594815441E-4	0.525690494	0.05491	9606	Homo sapiens	ENSG00000167972				R-HSA-5683714
R-HSA-71403	Citric acid cycle (TCA cycle)	1	50	0	6	0.003295327225993541	0.10053753342806437	0.3347319795365342	2	17	0.001197520428289659	-0.525690494	0.09696	9606	Homo sapiens	ENSG00000100412				R-HSA-450975;R-HSA-70971
R-HSA-8955332	Carboxyterminal post-translational modifications of tubulin	1	55	0	0	0.0036248599485928954	0.10230287615032874	0.3347319795365342	1	6	4.2265426880811494E-4	0.970496894	0.05102	9606	Homo sapiens	ENSG00000100304				R-HSA-8865774
R-HSA-9012852	Signaling by NOTCH3	2	63	0	226	0.004152112304751862	0.10691374041458301	0.3347319795365342	5	37	0.0026063679909833757	1.410877624	0.06102	9606	Homo sapiens	ENSG00000005339;ENSG00000080815				R-HSA-9017817;R-HSA-9021451;R-HSA-9021450;R-HSA-9016751;R-HSA-9013361
R-HSA-3371571	HSF1-dependent transactivation	1	59	0	0	0.0038884861266723788	0.10933044861521957	0.3347319795365342	1	8	5.635390250774866E-4	-0.356379187	0.07192	9606	Homo sapiens	ENSG00000005339				R-HSA-3371554
R-HSA-9013694	Signaling by NOTCH4	2	92	0	207	0.006063402095828116	0.11067904010157736	0.3347319795365342	2	20	0.0014088475626937165	1.410877624	0.06102	9606	Homo sapiens	ENSG00000005339;ENSG00000080815				R-HSA-9604294;R-HSA-9604664
R-HSA-114516	Disinhibition of SNARE formation	1	10	0	52	6.590654451987082E-4	0.11456581661336485	0.3347319795365342	2	2	1.4088475626937165E-4	0.810536981	0.05168	9606	Homo sapiens	ENSG00000154229				R-HSA-114683;R-HSA-114684
R-HSA-2894858	Signaling by NOTCH1 HD+PEST Domain Mutants in Cancer	2	68	0	243	0.004481645027351216	0.11639268782707457	0.3347319795365342	12	21	0.0014792899408284023	1.410877624	0.06102	9606	Homo sapiens	ENSG00000005339;ENSG00000080815				R-HSA-4396402;R-HSA-4396401;R-HSA-2220979;R-HSA-2220981;R-HSA-2220964;R-HSA-2220966;R-HSA-2220985;R-HSA-2220971;R-HSA-4396393;R-HSA-4396392;R-HSA-2220957;R-HSA-2220988
R-HSA-2644606	Constitutive Signaling by NOTCH1 PEST Domain Mutants	2	68	0	243	0.004481645027351216	0.11639268782707457	0.3347319795365342	12	21	0.0014792899408284023	1.410877624	0.06102	9606	Homo sapiens	ENSG00000005339;ENSG00000080815				R-HSA-4396402;R-HSA-4396401;R-HSA-2220979;R-HSA-2220981;R-HSA-2220964;R-HSA-2220966;R-HSA-2220985;R-HSA-2220971;R-HSA-4396393;R-HSA-4396392;R-HSA-2220957;R-HSA-2220988
R-HSA-2894862	Constitutive Signaling by NOTCH1 HD+PEST Domain Mutants	2	68	0	243	0.004481645027351216	0.11639268782707457	0.3347319795365342	12	21	0.0014792899408284023	1.410877624	0.06102	9606	Homo sapiens	ENSG00000005339;ENSG00000080815				R-HSA-4396402;R-HSA-4396401;R-HSA-2220979;R-HSA-2220981;R-HSA-2220964;R-HSA-2220966;R-HSA-2220985;R-HSA-2220971;R-HSA-4396393;R-HSA-4396392;R-HSA-2220957;R-HSA-2220988
R-HSA-2644602	Signaling by NOTCH1 PEST Domain Mutants in Cancer	2	68	0	243	0.004481645027351216	0.11639268782707457	0.3347319795365342	12	21	0.0014792899408284023	1.410877624	0.06102	9606	Homo sapiens	ENSG00000005339;ENSG00000080815				R-HSA-4396402;R-HSA-4396401;R-HSA-2220979;R-HSA-2220981;R-HSA-2220964;R-HSA-2220966;R-HSA-2220985;R-HSA-2220971;R-HSA-4396393;R-HSA-4396392;R-HSA-2220957;R-HSA-2220988
R-HSA-2644603	Signaling by NOTCH1 in Cancer	2	68	0	243	0.004481645027351216	0.11639268782707457	0.3347319795365342	12	39	0.0027472527472527475	1.410877624	0.06102	9606	Homo sapiens	ENSG00000005339;ENSG00000080815				R-HSA-4396402;R-HSA-4396401;R-HSA-2220979;R-HSA-2220981;R-HSA-2220964;R-HSA-2220966;R-HSA-2220985;R-HSA-2220971;R-HSA-4396393;R-HSA-4396392;R-HSA-2220957;R-HSA-2220988
R-HSA-3214847	HATs acetylate histones	2	110	0	204	0.007249719897185791	0.11703224491995401	0.3347319795365342	3	15	0.0010566356720202875	-0.410072576	0.08428	9606	Homo sapiens	ENSG00000196367;ENSG00000005339				R-HSA-3321975;R-HSA-3301237;R-HSA-3697008
R-HSA-1474244	Extracellular matrix organization	4	328	0	683	0.02161734660251763	0.11761039601323642	0.3347319795365342	9	319	0.02247111862496478	-0.5918993635000002	0.075045	9606	Homo sapiens	ENSG00000154229;ENSG00000136943;ENSG00000080815				R-HSA-2471621;R-HSA-2213200;R-HSA-2514772;R-HSA-1592362;R-HSA-2750187;R-HSA-2534206;R-HSA-1604752;R-HSA-2168923;R-HSA-3814820
R-HSA-9017802	Noncanonical activation of NOTCH3	1	8	0	59	5.272523561589665E-4	0.12149954819048803	0.3347319795365342	1	2	1.4088475626937165E-4	3.178134435	0.05012	9606	Homo sapiens	ENSG00000080815				R-HSA-9017817
R-HSA-1236975	Antigen processing-Cross presentation	2	128	0	197	0.008436037698543465	0.12673275160670516	0.3347319795365342	1	23	0.001620174697097774	-3.178134435	0.09919	9606	Homo sapiens	ENSG00000136943				R-HSA-1236948
R-HSA-419037	NCAM1 interactions	1	44	0	28	0.002899887958874316	0.13009212579703633	0.3347319795365342	2	10	7.044237813468582E-4	0.447633585	0.05981	9606	Homo sapiens	ENSG00000168546				R-HSA-375149;R-HSA-375144
R-HSA-913709	O-linked glycosylation of mucins	1	73	0	0	0.00481117774995057	0.13350611119297207	0.3347319795365342	16	16	0.0011270780501549732	0.463765965	0.05713	9606	Homo sapiens	ENSG00000283158				R-HSA-5694487;R-HSA-977071;R-HSA-1964505;R-HSA-913675;R-HSA-1964501;R-HSA-914017;R-HSA-914018;R-HSA-914012;R-HSA-914008;R-HSA-914010;R-HSA-981497;R-HSA-914005;R-HSA-981814;R-HSA-914006;R-HSA-6786012;R-HSA-981809
R-HSA-1250196	SHC1 events in ERBB2 signaling	1	36	0	43	0.0023726356027153495	0.13350611119297207	0.3347319795365342	1	6	4.2265426880811494E-4	0.810536981	0.05168	9606	Homo sapiens	ENSG00000154229				R-HSA-8934446
R-HSA-1592389	Activation of Matrix Metalloproteinases	1	35	0	45	0.002306729058195479	0.13520819020556185	0.3347319795365342	2	27	0.0019019442096365174	-3.178134435	0.09919	9606	Homo sapiens	ENSG00000136943				R-HSA-1592362;R-HSA-1604752
R-HSA-8939246	RUNX1 regulates transcription of genes involved in differentiation of myeloid cells	1	11	0	65	7.24971989718579E-4	0.13690700161654712	0.3347319795365342	3	7	4.930966469428008E-4	-0.356379187	0.07192	9606	Homo sapiens	ENSG00000005339				R-HSA-8938251;R-HSA-8938228;R-HSA-8938231
R-HSA-9662361	Sensory processing of sound by outer hair cells of the cochlea	1	64	0	11	0.004218018849271732	0.13690700161654712	0.3347319795365342	1	8	5.635390250774866E-4	-0.356379187	0.07786	9606	Homo sapiens	ENSG00000165899				R-HSA-9663363
R-HSA-3906995	Diseases associated with O-glycosylation of proteins	1	78	0	2	0.005140710472549924	0.14366969362500392	0.3347319795365342	3	9	6.339814032121725E-4	0.463765965	0.05713	9606	Homo sapiens	ENSG00000283158				R-HSA-6785524;R-HSA-5096537;R-HSA-5096532
R-HSA-6811438	Intra-Golgi traffic	1	49	0	33	0.0032294206814736702	0.14366969362500392	0.3347319795365342	2	10	7.044237813468582E-4	-0.365167411	0.07608	9606	Homo sapiens	ENSG00000134265				R-HSA-8847638;R-HSA-8847637
R-HSA-8963889	Assembly of active LPL and LIPC lipase complexes	1	30	0	52	0.0019771963355961247	0.14366969362500392	0.3347319795365342	1	12	8.453085376162299E-4	102.8806584	0.04997	9606	Homo sapiens	ENSG00000099139				R-HSA-6784676
R-HSA-1442490	Collagen degradation	1	69	0	12	0.0045475515718710864	0.14366969362500392	0.3347319795365342	2	34	0.002395040856579318	-3.178134435	0.09919	9606	Homo sapiens	ENSG00000136943				R-HSA-2471621;R-HSA-2168923
R-HSA-6790901	rRNA modification in the nucleus and cytosol	1	71	0	10	0.004679364660910829	0.1470315928010406	0.3347319795365342	1	8	5.635390250774866E-4	-0.365167411	0.07243	9606	Homo sapiens	ENSG00000148843				R-HSA-6790906
R-HSA-9701190	Defective homologous recombination repair (HRR) due to BRCA2 loss of function	1	41	0	46	0.0027021683253147036	0.14870770194221328	0.3347319795365342	1	4	2.817695125387433E-4	0.430908182	0.06262	9606	Homo sapiens	ENSG00000182185				R-HSA-9709601
R-HSA-1268020	Mitochondrial protein import	1	69	0	15	0.0045475515718710864	0.14870770194221328	0.3347319795365342	1	14	9.861932938856016E-4	-0.525690494	0.09696	9606	Homo sapiens	ENSG00000100412				R-HSA-1268022
R-HSA-3247509	Chromatin modifying enzymes	3	254	0	513	0.01674026230804719	0.14987549687736101	0.3347319795365342	5	85	0.005987602141448296	33.328768816	0.07282999999999999	9606	Homo sapiens	ENSG00000196367;ENSG00000117139;ENSG00000005339				R-HSA-3321975;R-HSA-3301237;R-HSA-3697008;R-HSA-5661116;R-HSA-4754181
R-HSA-4839726	Chromatin organization	3	254	0	513	0.01674026230804719	0.14987549687736101	0.3347319795365342	5	85	0.005987602141448296	33.328768816	0.07282999999999999	9606	Homo sapiens	ENSG00000196367;ENSG00000117139;ENSG00000005339				R-HSA-3321975;R-HSA-3301237;R-HSA-3697008;R-HSA-5661116;R-HSA-4754181
R-HSA-1187000	Fertilization	1	31	0	52	0.0020431028801159955	0.1503805921883007	0.3347319795365342	1	9	6.339814032121725E-4	-0.430908182	0.08703	9606	Homo sapiens	ENSG00000099840				R-HSA-1297275
R-HSA-918233	TRAF3-dependent IRF activation pathway	1	20	0	68	0.0013181308903974164	0.1537167401371895	0.3347319795365342	3	11	7.748661594815441E-4	-0.356379187	0.07192	9606	Homo sapiens	ENSG00000005339				R-HSA-1028815;R-HSA-1028812;R-HSA-1028817
R-HSA-9818027	NFE2L2 regulating anti-oxidant/detoxification enzymes	1	35	0	57	0.002306729058195479	0.15538000988335088	0.3347319795365342	12	24	0.0016906170752324597	-0.356379187	0.07192	9606	Homo sapiens	ENSG00000005339				R-HSA-9759364;R-HSA-9759332;R-HSA-9759141;R-HSA-9761815;R-HSA-9760103;R-HSA-9760128;R-HSA-9761841;R-HSA-9760097;R-HSA-9759186;R-HSA-9760099;R-HSA-9760125;R-HSA-9760122
R-HSA-1368082	RORA activates gene expression	1	26	0	60	0.0017135701575166414	0.15538000988335088	0.3347319795365342	1	4	2.817695125387433E-4	-0.356379187	0.07192	9606	Homo sapiens	ENSG00000005339				R-HSA-1801587
R-HSA-5620971	Pyroptosis	1	34	0	60	0.002240822513675608	0.16529274679665495	0.3347319795365342	2	23	0.001620174697097774	-102.8806584	0.09993	9606	Homo sapiens	ENSG00000168310				R-HSA-9710294;R-HSA-9710295
R-HSA-933541	TRAF6 mediated IRF7 activation	1	44	0	53	0.002899887958874316	0.16693377837797796	0.3347319795365342	4	13	9.157509157509158E-4	-0.356379187	0.07192	9606	Homo sapiens	ENSG00000005339				R-HSA-9604499;R-HSA-1028820;R-HSA-1028819;R-HSA-933536
R-HSA-3928665	EPH-ephrin mediated repulsion of cells	1	55	0	39	0.0036248599485928954	0.16693377837797796	0.3347319795365342	1	9	6.339814032121725E-4	3.178134435	0.05012	9606	Homo sapiens	ENSG00000080815				R-HSA-3928656
R-HSA-2514859	Inactivation, recovery and regulation of the phototransduction cascade	1	54	0	39	0.0035589534040730243	0.16693377837797796	0.3347319795365342	1	19	0.0013384051845590308	0.810536981	0.05168	9606	Homo sapiens	ENSG00000154229				R-HSA-74615
R-HSA-193692	Regulated proteolysis of p75NTR	1	12	0	83	7.908785342384499E-4	0.16857165688010844	0.3347319795365342	1	5	3.522118906734291E-4	3.178134435	0.05012	9606	Homo sapiens	ENSG00000080815				R-HSA-193682
R-HSA-399997	Acetylcholine regulates insulin secretion	1	20	0	75	0.0013181308903974164	0.1702063882207483	0.3347319795365342	2	7	4.930966469428008E-4	0.810536981	0.05168	9606	Homo sapiens	ENSG00000154229				R-HSA-400015;R-HSA-399978
R-HSA-5683826	Surfactant metabolism	1	52	0	45	0.003427140315033283	0.1702063882207483	0.3347319795365342	1	29	0.002042828965905889	0.525690494	0.05491	9606	Homo sapiens	ENSG00000167972				R-HSA-5683714
R-HSA-416476	G alpha (q) signalling events	3	285	0	460	0.018783365188163186	0.17112829540175967	0.3347319795365342	4	35	0.002465483234714004	-0.12638614	0.07873999999999999	9606	Homo sapiens	ENSG00000027075;ENSG00000154229;ENSG00000077044				R-HSA-425861;R-HSA-2179413;R-HSA-426240;R-HSA-400015
R-HSA-909733	Interferon alpha/beta signaling	2	123	0	275	0.00810650497594411	0.17140540169590102	0.3347319795365342	2	25	0.0017610594533671456	-102.8806584	0.09993	9606	Homo sapiens	ENSG00000168310				R-HSA-1015702;R-HSA-1015699
R-HSA-2122948	Activated NOTCH1 Transmits Signal to the Nucleus	1	32	0	67	0.002109009424635866	0.17183797830675662	0.3347319795365342	3	21	0.0014792899408284023	3.178134435	0.05012	9606	Homo sapiens	ENSG00000080815				R-HSA-1980109;R-HSA-157353;R-HSA-1980112
R-HSA-1980143	Signaling by NOTCH1	2	84	0	315	0.0055361497396691495	0.17210255766866556	0.3347319795365342	14	39	0.0027472527472527475	1.410877624	0.06102	9606	Homo sapiens	ENSG00000005339;ENSG00000080815				R-HSA-157353;R-HSA-1980112;R-HSA-4396371;R-HSA-1980078;R-HSA-1980047;R-HSA-1980109;R-HSA-1912393;R-HSA-1912394;R-HSA-4396347;R-HSA-4396379;R-HSA-1912391;R-HSA-1980067;R-HSA-4396382;R-HSA-1980065
R-HSA-199977	ER to Golgi Anterograde Transport	2	164	0	235	0.010808673301258814	0.17280021206405938	0.3347319795365342	10	39	0.0027472527472527475	0.006995504499999999	0.07107	9606	Homo sapiens	ENSG00000134265;ENSG00000070182				R-HSA-6809015;R-HSA-6809014;R-HSA-5694423;R-HSA-6807877;R-HSA-6809011;R-HSA-6807875;R-HSA-6809010;R-HSA-6809006;R-HSA-6809003;R-HSA-5694425
R-HSA-9010642	ROBO receptors bind AKAP5	1	11	0	90	7.24971989718579E-4	0.17509175828821966	0.3347319795365342	3	7	4.930966469428008E-4	0.810536981	0.05168	9606	Homo sapiens	ENSG00000154229				R-HSA-9010681;R-HSA-9010643;R-HSA-9010646
R-HSA-2514856	The phototransduction cascade	1	59	0	39	0.0038884861266723788	0.17509175828821966	0.3347319795365342	1	27	0.0019019442096365174	0.810536981	0.05168	9606	Homo sapiens	ENSG00000154229				R-HSA-74615
R-HSA-5389840	Mitochondrial translation elongation	1	94	0	8	0.006195215184867858	0.18156188189839528	0.3347319795365342	5	8	5.635390250774866E-4	-0.3542105	0.08262	9606	Homo sapiens	ENSG00000120333				R-HSA-5389842;R-HSA-5389857;R-HSA-5389848;R-HSA-5419279;R-HSA-5419261
R-HSA-877300	Interferon gamma signaling	2	173	0	237	0.011401832201937653	0.18402686080133712	0.3347319795365342	2	18	0.001267962806424345	-102.8806584	0.09993	9606	Homo sapiens	ENSG00000168310				R-HSA-1031716;R-HSA-1031713
R-HSA-5419276	Mitochondrial translation termination	1	94	0	10	0.006195215184867858	0.18477831908851783	0.3347319795365342	5	5	3.522118906734291E-4	-0.3542105	0.08262	9606	Homo sapiens	ENSG00000120333				R-HSA-5419264;R-HSA-5419281;R-HSA-5419271;R-HSA-5419273;R-HSA-5419277
R-HSA-68884	Mitotic Telophase/Cytokinesis	1	15	0	99	9.885981677980624E-4	0.18798240195751614	0.3347319795365342	2	4	2.817695125387433E-4	-0.36797851	0.08534	9606	Homo sapiens	ENSG00000121892				R-HSA-2470935;R-HSA-2468040
R-HSA-1234158	Regulation of gene expression by Hypoxia-inducible Factor	1	15	0	98	9.885981677980624E-4	0.19117417685886573	0.3347319795365342	4	7	4.930966469428008E-4	-0.356379187	0.07192	9606	Homo sapiens	ENSG00000005339				R-HSA-1234167;R-HSA-1235035;R-HSA-1235070;R-HSA-1235037
R-HSA-3214842	HDMs demethylate histones	1	31	0	82	0.0020431028801159955	0.19435368997625335	0.3347319795365342	2	17	0.001197520428289659	100.8064516	0.04993	9606	Homo sapiens	ENSG00000117139				R-HSA-5661116;R-HSA-4754181
R-HSA-5218921	VEGFR2 mediated cell proliferation	1	31	0	81	0.0020431028801159955	0.19752098732417966	0.3347319795365342	4	12	8.453085376162299E-4	0.810536981	0.05168	9606	Homo sapiens	ENSG00000154229				R-HSA-5218813;R-HSA-5218823;R-HSA-5218821;R-HSA-5218805
R-HSA-8866907	Activation of the TFAP2 (AP-2) family of transcription factors	1	12	0	105	7.908785342384499E-4	0.20224912902033043	0.3347319795365342	1	4	2.817695125387433E-4	-0.356379187	0.07192	9606	Homo sapiens	ENSG00000005339				R-HSA-8864307
R-HSA-3134973	LRR FLII-interacting protein 1 (LRRFIP1) activates type I IFN production	1	7	0	110	4.6134581163909577E-4	0.20381911792734853	0.3347319795365342	1	5	3.522118906734291E-4	-0.356379187	0.07192	9606	Homo sapiens	ENSG00000005339				R-HSA-3134883
R-HSA-9678110	Attachment and Entry	1	20	0	100	0.0013181308903974164	0.20381911792734853	0.3347319795365342	2	10	7.044237813468582E-4	-3.178134435	0.09919	9606	Homo sapiens	ENSG00000136943				R-HSA-9685655;R-HSA-9686710
R-HSA-9013508	NOTCH3 Intracellular Domain Regulates Transcription	1	36	0	84	0.0023726356027153495	0.20381911792734853	0.3347319795365342	3	22	0.0015497323189630882	-0.356379187	0.07192	9606	Homo sapiens	ENSG00000005339				R-HSA-9021451;R-HSA-9021450;R-HSA-9016751
R-HSA-1980145	Signaling by NOTCH2	1	38	0	82	0.0025044486917550914	0.20538608715321316	0.3347319795365342	2	20	0.0014088475626937165	3.178134435	0.05012	9606	Homo sapiens	ENSG00000080815				R-HSA-2974731;R-HSA-157640
R-HSA-196807	Nicotinate metabolism	1	84	0	35	0.0055361497396691495	0.20538608715321316	0.3347319795365342	2	29	0.002042828965905889	-0.951683051	0.09881	9606	Homo sapiens	ENSG00000157064				R-HSA-197235;R-HSA-8939959
R-HSA-205043	NRIF signals cell death from the nucleus	1	18	0	105	0.0011863178013576748	0.21006893342358335	0.3347319795365342	1	7	4.930966469428008E-4	3.178134435	0.05012	9606	Homo sapiens	ENSG00000080815				R-HSA-205112
R-HSA-5621480	Dectin-2 family	1	65	0	58	0.0042839253937916036	0.2131758362624211	0.3347319795365342	1	12	8.453085376162299E-4	0.463765965	0.05713	9606	Homo sapiens	ENSG00000283158				R-HSA-8858500
R-HSA-948021	Transport to the Golgi and subsequent modification	2	219	0	248	0.01443353324985171	0.22045638024479852	0.3347319795365342	10	60	0.00422654268808115	0.006995504499999999	0.07107	9606	Homo sapiens	ENSG00000134265;ENSG00000070182				R-HSA-6809015;R-HSA-6809014;R-HSA-5694423;R-HSA-6807877;R-HSA-6809011;R-HSA-6807875;R-HSA-6809010;R-HSA-6809006;R-HSA-6809003;R-HSA-5694425
R-HSA-76002	Platelet activation, signaling and aggregation	3	293	0	600	0.019310617544322152	0.22944017406092687	0.3347319795365342	5	117	0.008241758241758242	-0.12638614	0.07873999999999999	9606	Homo sapiens	ENSG00000027075;ENSG00000154229;ENSG00000077044				R-HSA-425861;R-HSA-426240;R-HSA-114553;R-HSA-114683;R-HSA-114684
R-HSA-9694614	Attachment and Entry	1	27	0	112	0.0017794767020365121	0.23308158503111298	0.3347319795365342	2	11	7.748661594815441E-4	-3.178134435	0.09919	9606	Homo sapiens	ENSG00000136943				R-HSA-9685655;R-HSA-9694287
R-HSA-9013695	NOTCH4 Intracellular Domain Regulates Transcription	1	26	0	114	0.0017135701575166414	0.23308158503111298	0.3347319795365342	1	9	6.339814032121725E-4	-0.356379187	0.07192	9606	Homo sapiens	ENSG00000005339				R-HSA-9604664
R-HSA-9659379	Sensory processing of sound	1	87	0	49	0.005733869373228761	0.23459224644544474	0.3347319795365342	1	13	9.157509157509158E-4	-0.356379187	0.07786	9606	Homo sapiens	ENSG00000165899				R-HSA-9663363
R-HSA-111933	Calmodulin induced events	1	43	0	100	0.0028339814143544455	0.23910680351091318	0.3347319795365342	2	23	0.001620174697097774	0.810536981	0.05168	9606	Homo sapiens	ENSG00000154229				R-HSA-111970;R-HSA-111966
R-HSA-5673001	RAF/MAP kinase cascade	2	322	0	183	0.021221907335398405	0.24001275406878142	0.3347319795365342	1	75	0.005283178360101437	0.41339600249999997	0.06293499999999999	9606	Homo sapiens	ENSG00000168546;ENSG00000070182				R-HSA-5672965
R-HSA-3000170	Syndecan interactions	1	29	0	120	0.0019112897910762538	0.24210204013360437	0.3347319795365342	1	15	0.0010566356720202875	0.810536981	0.05168	9606	Homo sapiens	ENSG00000154229				R-HSA-2750187
R-HSA-388396	GPCR downstream signalling	5	795	0	972	0.052395702893297307	0.2422424598459496	0.3347319795365342	10	175	0.01232741617357002	-0.075831684	0.077608	9606	Homo sapiens	ENSG00000074964;ENSG00000027075;ENSG00000154229;ENSG00000077044;ENSG00000170776				R-HSA-425861;R-HSA-111970;R-HSA-2179413;R-HSA-8982703;R-HSA-426240;R-HSA-419166;R-HSA-400015;R-HSA-751040;R-HSA-8982709;R-HSA-111966
R-HSA-9754560	SARS-CoV-2 modulates autophagy	1	14	0	131	9.226916232781915E-4	0.243595334334209	0.3347319795365342	1	5	3.522118906734291E-4	-0.36797851	0.06732	9606	Homo sapiens	ENSG00000006715				R-HSA-9754537
R-HSA-9793380	Formation of paraxial mesoderm	1	28	0	121	0.001845383246556383	0.24508575302238322	0.3347319795365342	2	12	8.453085376162299E-4	-0.356379187	0.07192	9606	Homo sapiens	ENSG00000005339				R-HSA-9793383;R-HSA-9793400
R-HSA-450520	HuR (ELAVL1) binds and stabilizes mRNA	1	12	0	133	7.908785342384499E-4	0.24657330160673396	0.3347319795365342	1	7	4.930966469428008E-4	0.810536981	0.05168	9606	Homo sapiens	ENSG00000154229				R-HSA-450550
R-HSA-9675136	Diseases of DNA Double-Strand Break Repair	1	41	0	113	0.0027021683253147036	0.2480579854859366	0.3347319795365342	4	9	6.339814032121725E-4	0.430908182	0.06262	9606	Homo sapiens	ENSG00000182185				R-HSA-9709601;R-HSA-9701199;R-HSA-9704408;R-HSA-9704330
R-HSA-5099900	WNT5A-dependent internalization of FZD4	1	20	0	133	0.0013181308903974164	0.2554386225654084	0.3347319795365342	1	5	3.522118906734291E-4	0.810536981	0.05168	9606	Homo sapiens	ENSG00000154229				R-HSA-5138432
R-HSA-2980766	Nuclear Envelope Breakdown	1	65	0	88	0.0042839253937916036	0.25690623103198584	0.3347319795365342	2	13	9.157509157509158E-4	0.810536981	0.05168	9606	Homo sapiens	ENSG00000154229				R-HSA-5229194;R-HSA-5223304
R-HSA-111997	CaM pathway	1	43	0	112	0.0028339814143544455	0.25690623103198584	0.3347319795365342	2	24	0.0016906170752324597	0.810536981	0.05168	9606	Homo sapiens	ENSG00000154229				R-HSA-111970;R-HSA-111966
R-HSA-5668914	Diseases of metabolism	2	424	0	91	0.02794437487642523	0.2611258042028759	0.3347319795365342	4	195	0.013736263736263736	0.4947282295	0.05602	9606	Homo sapiens	ENSG00000167972;ENSG00000283158				R-HSA-6785524;R-HSA-5096537;R-HSA-5096532;R-HSA-5688397
R-HSA-5693616	Presynaptic phase of homologous DNA pairing and strand exchange	1	42	0	125	0.0027680748698345747	0.2612921145553405	0.3347319795365342	2	7	4.930966469428008E-4	0.430908182	0.06262	9606	Homo sapiens	ENSG00000182185				R-HSA-5685318;R-HSA-5685341
R-HSA-5173105	O-linked glycosylation	1	133	0	29	0.008765570421142819	0.2685457655276141	0.3347319795365342	16	27	0.0019019442096365174	0.463765965	0.05713	9606	Homo sapiens	ENSG00000283158				R-HSA-5694487;R-HSA-977071;R-HSA-1964505;R-HSA-913675;R-HSA-1964501;R-HSA-914017;R-HSA-914018;R-HSA-914012;R-HSA-914008;R-HSA-914010;R-HSA-981497;R-HSA-914005;R-HSA-981814;R-HSA-914006;R-HSA-6786012;R-HSA-981809
R-HSA-71406	Pyruvate metabolism and Citric Acid (TCA) cycle	1	100	0	64	0.006590654451987082	0.2685457655276141	0.3347319795365342	2	36	0.00253592561284869	-0.525690494	0.09696	9606	Homo sapiens	ENSG00000100412				R-HSA-450975;R-HSA-70971
R-HSA-5693579	Homologous DNA Pairing and Strand Exchange	1	45	0	133	0.002965794503394187	0.27429852624810824	0.3347319795365342	4	10	7.044237813468582E-4	0.430908182	0.06262	9606	Homo sapiens	ENSG00000182185				R-HSA-5685318;R-HSA-5693620;R-HSA-5685838;R-HSA-5685341
R-HSA-194315	Signaling by Rho GTPases	4	708	0	737	0.046661833520068544	0.27896739851268837	0.3347319795365342	7	203	0.014299802761341223	0.10754901075000001	0.071675	9606	Homo sapiens	ENSG00000074964;ENSG00000154229;ENSG00000107890;ENSG00000170776				R-HSA-9626817;R-HSA-9013023;R-HSA-9696266;R-HSA-8980691;R-HSA-9013109;R-HSA-9696271;R-HSA-9696268
R-HSA-6803204	TP53 Regulates Transcription of Genes Involved in Cytochrome C Release	1	33	0	139	0.0021749159691557374	0.28000706287618626	0.3347319795365342	2	25	0.0017610594533671456	-0.356379187	0.07192	9606	Homo sapiens	ENSG00000005339				R-HSA-6798004;R-HSA-6797993
R-HSA-9716542	Signaling by Rho GTPases, Miro GTPases and RHOBTB3	4	724	0	749	0.047716338232386475	0.29051334984301147	0.3347319795365342	7	212	0.014933784164553396	0.10754901075000001	0.071675	9606	Homo sapiens	ENSG00000074964;ENSG00000154229;ENSG00000107890;ENSG00000170776				R-HSA-9626817;R-HSA-9013023;R-HSA-9696266;R-HSA-8980691;R-HSA-9013109;R-HSA-9696271;R-HSA-9696268
R-HSA-5368286	Mitochondrial translation initiation	1	96	0	80	0.006327028273907599	0.29269129230879265	0.3347319795365342	3	4	2.817695125387433E-4	-0.3542105	0.08262	9606	Homo sapiens	ENSG00000120333				R-HSA-5368279;R-HSA-5389849;R-HSA-5389839
R-HSA-9013507	NOTCH3 Activation and Transmission of Signal to the Nucleus	1	28	0	154	0.001845383246556383	0.29825838178103325	0.3347319795365342	2	15	0.0010566356720202875	3.178134435	0.05012	9606	Homo sapiens	ENSG00000080815				R-HSA-9017817;R-HSA-9013361
R-HSA-6811434	COPI-dependent Golgi-to-ER retrograde traffic	1	107	0	86	0.007052000263626178	0.3051570526994988	0.3347319795365342	2	11	7.748661594815441E-4	-0.365167411	0.07608	9606	Homo sapiens	ENSG00000134265				R-HSA-6811425;R-HSA-6811422
R-HSA-8963899	Plasma lipoprotein remodeling	1	56	0	138	0.003690766493112766	0.3078979240949682	0.3347319795365342	1	31	0.0021837137221752605	102.8806584	0.04997	9606	Homo sapiens	ENSG00000099139				R-HSA-6784676
R-HSA-983231	Factors involved in megakaryocyte development and platelet production	2	194	0	406	0.01278586963685494	0.31284505549575403	0.3347319795365342	4	43	0.0030290222597914905	-51.224875109	0.081275	9606	Homo sapiens	ENSG00000168310;ENSG00000182185				R-HSA-994038;R-HSA-983285;R-HSA-994034;R-HSA-983218
R-HSA-5621575	CD209 (DC-SIGN) signaling	1	30	0	174	0.0019771963355961247	0.3147039596411835	0.3347319795365342	2	11	7.748661594815441E-4	-0.356379187	0.07192	9606	Homo sapiens	ENSG00000005339				R-HSA-5660660;R-HSA-5660666
R-HSA-1433559	Regulation of KIT signaling	1	18	0	178	0.0011863178013576748	0.3147039596411835	0.3347319795365342	1	8	5.635390250774866E-4	0.810536981	0.05168	9606	Homo sapiens	ENSG00000154229				R-HSA-1433508
R-HSA-9617629	Regulation of FOXO transcriptional activity by acetylation	1	16	0	186	0.001054504712317933	0.31605729623469125	0.3347319795365342	4	9	6.339814032121725E-4	-0.356379187	0.07192	9606	Homo sapiens	ENSG00000005339				R-HSA-9617683;R-HSA-9626928;R-HSA-9626945;R-HSA-9617758
R-HSA-3000171	Non-integrin membrane-ECM interactions	1	61	0	141	0.00402029921571212	0.3174080208550829	0.3347319795365342	1	22	0.0015497323189630882	0.810536981	0.05168	9606	Homo sapiens	ENSG00000154229				R-HSA-2750187
R-HSA-5684996	MAPK1/MAPK3 signaling	2	329	0	296	0.0216832531470375	0.3186455136488823	0.3347319795365342	1	82	0.005776275007044238	0.41339600249999997	0.06293499999999999	9606	Homo sapiens	ENSG00000168546;ENSG00000070182				R-HSA-5672965
R-HSA-5668599	RHO GTPases Activate NADPH Oxidases	1	38	0	157	0.0025044486917550914	0.31875613842651596	0.3347319795365342	1	14	9.861932938856016E-4	0.810536981	0.05168	9606	Homo sapiens	ENSG00000154229				R-HSA-9626817
R-HSA-2426168	Activation of gene expression by SREBF (SREBP)	1	71	0	133	0.004679364660910829	0.3227848979527942	0.3347319795365342	3	42	0.0029585798816568047	-0.356379187	0.07192	9606	Homo sapiens	ENSG00000005339				R-HSA-1655848;R-HSA-1655850;R-HSA-1655826
R-HSA-1368108	BMAL1:CLOCK,NPAS2 activates circadian gene expression	1	43	0	160	0.0028339814143544455	0.3227848979527942	0.3347319795365342	1	20	0.0014088475626937165	-0.356379187	0.07192	9606	Homo sapiens	ENSG00000005339				R-HSA-879724
R-HSA-5368287	Mitochondrial translation	1	102	0	97	0.006722467541026824	0.32412263638895444	0.3347319795365342	13	17	0.001197520428289659	-0.3542105	0.08262	9606	Homo sapiens	ENSG00000120333				R-HSA-5389842;R-HSA-5419281;R-HSA-5368279;R-HSA-5389848;R-HSA-5389849;R-HSA-5419261;R-HSA-5419264;R-HSA-5389857;R-HSA-5419271;R-HSA-5419273;R-HSA-5419279;R-HSA-5389839;R-HSA-5419277
R-HSA-1489509	DAG and IP3 signaling	1	53	0	151	0.0034930468595531536	0.32545779226133253	0.3347319795365342	2	28	0.0019723865877712033	0.810536981	0.05168	9606	Homo sapiens	ENSG00000154229				R-HSA-111970;R-HSA-111966
R-HSA-111996	Ca-dependent events	1	48	0	162	0.0031635141369537995	0.3320950033038893	0.3347319795365342	2	27	0.0019019442096365174	0.810536981	0.05168	9606	Homo sapiens	ENSG00000154229				R-HSA-111970;R-HSA-111966
R-HSA-8866911	TFAP2 (AP-2) family regulates transcription of cell cycle factors	1	6	0	200	3.9543926711922494E-4	0.33341476575086937	0.3347319795365342	3	4	2.817695125387433E-4	100.8064516	0.04993	9606	Homo sapiens	ENSG00000117139				R-HSA-8865265;R-HSA-8865280;R-HSA-8865256
R-HSA-350054	Notch-HLH transcription pathway	1	28	0	185	0.001845383246556383	0.33341476575086937	0.3347319795365342	1	2	1.4088475626937165E-4	-0.356379187	0.07192	9606	Homo sapiens	ENSG00000005339				R-HSA-212356
R-HSA-204005	COPII-mediated vesicle transport	1	77	0	140	0.005074803928030053	0.3347319795365342	0.3347319795365342	2	16	0.0011270780501549732	-0.365167411	0.07608	9606	Homo sapiens	ENSG00000134265				R-HSA-5694423;R-HSA-5694425
R-HSA-4086398	Ca2+ pathway	1	81	0	129	0.005338430106109537	0.3347319795365342	0.3347319795365342	1	27	0.0019019442096365174	0.810536981	0.05168	9606	Homo sapiens	ENSG00000154229				R-HSA-4332390
R-HSA-5621481	C-type lectin receptors (CLRs)	2	203	0	454	0.013379028537533777	0.3352635090874625	0.3352635090874625	3	68	0.004790081713158636	0.05369338900000001	0.064525	9606	Homo sapiens	ENSG00000005339;ENSG00000283158				R-HSA-5660660;R-HSA-8858500;R-HSA-5660666
R-HSA-2467813	Separation of Sister Chromatids	1	195	0	27	0.01285177618137481	0.3373587803454875	0.3373587803454875	3	8	5.635390250774866E-4	-0.36797851	0.08534	9606	Homo sapiens	ENSG00000121892				R-HSA-2467809;R-HSA-2545203;R-HSA-2467811
R-HSA-2500257	Resolution of Sister Chromatid Cohesion	1	134	0	85	0.00883147696566269	0.34127998650179814	0.34127998650179814	8	8	5.635390250774866E-4	-0.36797851	0.08534	9606	Homo sapiens	ENSG00000121892				R-HSA-2468293;R-HSA-2466068;R-HSA-2484822;R-HSA-2545253;R-HSA-2467794;R-HSA-1638803;R-HSA-2468287;R-HSA-1638821
R-HSA-9614657	FOXO-mediated transcription of cell death genes	1	23	0	193	0.001515850523957029	0.34127998650179814	0.34127998650179814	3	15	0.0010566356720202875	-0.356379187	0.07192	9606	Homo sapiens	ENSG00000005339				R-HSA-9622579;R-HSA-9622604;R-HSA-9622572
R-HSA-3781865	Diseases of glycosylation	1	202	0	13	0.013313121993013906	0.3425820089699835	0.3425820089699835	3	77	0.005424063116370809	0.463765965	0.05713	9606	Homo sapiens	ENSG00000283158				R-HSA-6785524;R-HSA-5096537;R-HSA-5096532
R-HSA-1234174	Cellular response to hypoxia	1	86	0	147	0.005667962828708891	0.3477649943243154	0.3477649943243154	4	20	0.0014088475626937165	-0.356379187	0.07192	9606	Homo sapiens	ENSG00000005339				R-HSA-1234167;R-HSA-1235035;R-HSA-1235070;R-HSA-1235037
R-HSA-9619665	EGR2 and SOX10-mediated initiation of Schwann cell myelination	1	39	0	184	0.002570355236274962	0.35290803931332304	0.35290803931332304	1	26	0.0018315018315018315	0.37561507	0.06656	9606	Homo sapiens	ENSG00000152818				R-HSA-9619668
R-HSA-112043	PLC beta mediated events	1	67	0	162	0.004415738482831345	0.356739293150666	0.356739293150666	2	32	0.0022541561003099463	0.810536981	0.05168	9606	Homo sapiens	ENSG00000154229				R-HSA-111970;R-HSA-111966
R-HSA-9707564	Cytoprotection by HMOX1	1	91	0	137	0.005997495551308245	0.356739293150666	0.356739293150666	1	22	0.0015497323189630882	-0.356379187	0.07192	9606	Homo sapiens	ENSG00000005339				R-HSA-400143
R-HSA-186712	Regulation of beta-cell development	1	67	0	163	0.004415738482831345	0.3592811372655418	0.3592811372655418	1	26	0.0018315018315018315	-0.356379187	0.07192	9606	Homo sapiens	ENSG00000005339				R-HSA-1980047
R-HSA-112040	G-protein mediated events	1	73	0	162	0.00481117774995057	0.36433541242403245	0.36433541242403245	2	41	0.002888137503522119	0.810536981	0.05168	9606	Homo sapiens	ENSG00000154229				R-HSA-111970;R-HSA-111966
R-HSA-8878171	Transcriptional regulation by RUNX1	3	259	0	887	0.017069795030646543	0.3658856752981673	0.3658856752981673	4	132	0.009298393913778529	-2.237549352333333	0.0901	9606	Homo sapiens	ENSG00000136943;ENSG00000005339				R-HSA-8938251;R-HSA-8938108;R-HSA-8938228;R-HSA-8938231
R-HSA-1912408	Pre-NOTCH Transcription and Translation	1	88	0	156	0.005799775917748632	0.3743273426478959	0.3743273426478959	4	28	0.0019723865877712033	-0.356379187	0.07192	9606	Homo sapiens	ENSG00000005339				R-HSA-1912415;R-HSA-9017835;R-HSA-4395227;R-HSA-1912416
R-HSA-983169	Class I MHC mediated antigen processing & presentation	2	412	0	273	0.027153496342186778	0.3745309438373128	0.3745309438373128	1	48	0.0033812341504649195	-3.178134435	0.09919	9606	Homo sapiens	ENSG00000136943				R-HSA-1236948
R-HSA-9675135	Diseases of DNA repair	1	54	0	201	0.0035589534040730243	0.3780346055160958	0.3780346055160958	4	34	0.002395040856579318	0.430908182	0.06262	9606	Homo sapiens	ENSG00000182185				R-HSA-9709601;R-HSA-9701199;R-HSA-9704408;R-HSA-9704330
R-HSA-6811440	Retrograde transport at the Trans-Golgi-Network	1	55	0	196	0.0036248599485928954	0.38416572566071083	0.38416572566071083	4	20	0.0014088475626937165	-0.365167411	0.07608	9606	Homo sapiens	ENSG00000134265				R-HSA-6814678;R-HSA-6814676;R-HSA-6814684;R-HSA-6814683
R-HSA-8856688	Golgi-to-ER retrograde transport	1	148	0	111	0.009754168588940881	0.38416572566071083	0.38416572566071083	2	18	0.001267962806424345	-0.365167411	0.07608	9606	Homo sapiens	ENSG00000134265				R-HSA-6811425;R-HSA-6811422
R-HSA-1655829	Regulation of cholesterol biosynthesis by SREBP (SREBF)	1	87	0	169	0.005733869373228761	0.387816004545546	0.387816004545546	3	52	0.003663003663003663	-0.356379187	0.07192	9606	Homo sapiens	ENSG00000005339				R-HSA-1655848;R-HSA-1655850;R-HSA-1655826
R-HSA-76005	Response to elevated platelet cytosolic Ca2+	1	148	0	110	0.009754168588940881	0.395053238985571	0.395053238985571	3	14	9.861932938856016E-4	0.810536981	0.05168	9606	Homo sapiens	ENSG00000154229				R-HSA-114553;R-HSA-114683;R-HSA-114684
R-HSA-9609507	Protein localization	1	170	0	106	0.01120411256837804	0.4022068369140389	0.4022068369140389	1	53	0.003733446041138349	-0.525690494	0.09696	9606	Homo sapiens	ENSG00000100412				R-HSA-1268022
R-HSA-422356	Regulation of insulin secretion	1	108	0	160	0.007117906808146049	0.40339103836690127	0.40339103836690127	2	38	0.0026768103691180616	0.810536981	0.05168	9606	Homo sapiens	ENSG00000154229				R-HSA-400015;R-HSA-399978
R-HSA-9707616	Heme signaling	1	70	0	208	0.004613458116390958	0.40339103836690127	0.40339103836690127	1	25	0.0017610594533671456	-0.356379187	0.07192	9606	Homo sapiens	ENSG00000005339				R-HSA-1368065
R-HSA-1433557	Signaling by SCF-KIT	1	51	0	228	0.003361233770513412	0.404572947181315	0.404572947181315	2	39	0.0027472527472527475	0.810536981	0.05168	9606	Homo sapiens	ENSG00000154229				R-HSA-1433508;R-HSA-205289
R-HSA-5619084	ABC transporter disorders	1	99	0	174	0.006524747907467212	0.40810496110955874	0.40810496110955874	1	23	0.001620174697097774	0.525690494	0.05491	9606	Homo sapiens	ENSG00000167972				R-HSA-5683672
R-HSA-9705683	SARS-CoV-2-host interactions	2	248	0	522	0.016344823040927964	0.4122188410019647	0.4122188410019647	2	67	0.004719639335023951	-0.3621788485	0.06962	9606	Homo sapiens	ENSG00000006715;ENSG00000005339				R-HSA-9756494;R-HSA-9754537
R-HSA-446203	Asparagine N-linked glycosylation	2	421	0	329	0.027746655242865615	0.4190856341098108	0.4190856341098108	10	144	0.01014370245139476	0.006995504499999999	0.07107	9606	Homo sapiens	ENSG00000134265;ENSG00000070182				R-HSA-6809015;R-HSA-6809014;R-HSA-5694423;R-HSA-6807877;R-HSA-6809011;R-HSA-6807875;R-HSA-6809010;R-HSA-6809006;R-HSA-6809003;R-HSA-5694425
R-HSA-5693554	Resolution of D-loop Structures through Synthesis-Dependent Strand Annealing (SDSA)	1	31	0	272	0.0020431028801159955	0.4423177297244484	0.4423177297244484	1	1	7.044237813468582E-5	0.430908182	0.06262	9606	Homo sapiens	ENSG00000182185				R-HSA-5693589
R-HSA-2187338	Visual phototransduction	1	169	0	133	0.011138206023858168	0.4423177297244484	0.4423177297244484	1	92	0.006480698788391096	0.810536981	0.05168	9606	Homo sapiens	ENSG00000154229				R-HSA-74615
R-HSA-68875	Mitotic Prophase	1	134	0	170	0.00883147696566269	0.44563075848944556	0.44563075848944556	2	34	0.002395040856579318	0.810536981	0.05168	9606	Homo sapiens	ENSG00000154229				R-HSA-5229194;R-HSA-5223304
R-HSA-3371556	Cellular response to heat stress	1	135	0	179	0.008897383510182561	0.44782875034576974	0.44782875034576974	1	29	0.002042828965905889	-0.356379187	0.07192	9606	Homo sapiens	ENSG00000005339				R-HSA-3371554
R-HSA-68877	Mitotic Prometaphase	1	211	0	101	0.013906280893692743	0.4489245502243203	0.4489245502243203	8	20	0.0014088475626937165	-0.36797851	0.08534	9606	Homo sapiens	ENSG00000121892				R-HSA-2468293;R-HSA-2466068;R-HSA-2484822;R-HSA-2545253;R-HSA-2467794;R-HSA-1638803;R-HSA-2468287;R-HSA-1638821
R-HSA-5693568	Resolution of D-loop Structures through Holliday Junction Intermediates	1	37	0	280	0.0024385421472352202	0.4500182247841067	0.4500182247841067	6	9	6.339814032121725E-4	0.430908182	0.06262	9606	Homo sapiens	ENSG00000182185				R-HSA-5686469;R-HSA-5686483;R-HSA-5693539;R-HSA-5693584;R-HSA-5686410;R-HSA-5686440
R-HSA-5693537	Resolution of D-Loop Structures	1	38	0	280	0.0025044486917550914	0.4511097780515325	0.4511097780515325	7	10	7.044237813468582E-4	0.430908182	0.06262	9606	Homo sapiens	ENSG00000182185				R-HSA-5693589;R-HSA-5686469;R-HSA-5686483;R-HSA-5693539;R-HSA-5693584;R-HSA-5686410;R-HSA-5686440
R-HSA-1912422	Pre-NOTCH Expression and Processing	1	113	0	198	0.007447439530745403	0.4521992140455551	0.4521992140455551	4	38	0.0026768103691180616	-0.356379187	0.07192	9606	Homo sapiens	ENSG00000005339				R-HSA-1912415;R-HSA-9017835;R-HSA-4395227;R-HSA-1912416
R-HSA-4086400	PCP/CE pathway	1	99	0	215	0.006524747907467212	0.45437175025206555	0.45437175025206555	1	24	0.0016906170752324597	0.810536981	0.05168	9606	Homo sapiens	ENSG00000154229				R-HSA-5138432
R-HSA-372790	Signaling by GPCR	5	876	0	1502	0.05773413299940684	0.45712299431195114	0.45712299431195114	10	392	0.027613412228796843	-0.075831684	0.077608	9606	Homo sapiens	ENSG00000074964;ENSG00000027075;ENSG00000154229;ENSG00000077044;ENSG00000170776				R-HSA-425861;R-HSA-111970;R-HSA-2179413;R-HSA-8982703;R-HSA-426240;R-HSA-419166;R-HSA-400015;R-HSA-751040;R-HSA-8982709;R-HSA-111966
R-HSA-382556	ABC-family proteins mediated transport	1	124	0	196	0.008172411520463982	0.4576147750585381	0.4576147750585381	1	27	0.0019019442096365174	0.525690494	0.05491	9606	Homo sapiens	ENSG00000167972				R-HSA-5683714
R-HSA-201722	Formation of the beta-catenin:TCF transactivating complex	2	66	0	753	0.004349831938311475	0.4653692777121178	0.4653692777121178	3	13	9.157509157509158E-4	-0.410072576	0.08428	9606	Homo sapiens	ENSG00000196367;ENSG00000005339				R-HSA-3451153;R-HSA-3322427;R-HSA-3451147
R-HSA-2122947	NOTCH1 Intracellular Domain Regulates Transcription	1	57	0	278	0.003756673037632637	0.46934549158002703	0.46934549158002703	11	18	0.001267962806424345	-0.356379187	0.07192	9606	Homo sapiens	ENSG00000005339				R-HSA-4396371;R-HSA-1980078;R-HSA-1980047;R-HSA-1912393;R-HSA-1912394;R-HSA-4396347;R-HSA-4396379;R-HSA-1912391;R-HSA-1980067;R-HSA-4396382;R-HSA-1980065
R-HSA-9675108	Nervous system development	5	621	0	1839	0.04092796414683978	0.48000667134756336	0.48000667134756336	36	324	0.02282333051563821	1.0382156982000001	0.058845999999999996	9606	Homo sapiens	ENSG00000168546;ENSG00000152818;ENSG00000070182;ENSG00000154229;ENSG00000080815				R-HSA-8854981;R-HSA-8855747;R-HSA-8853762;R-HSA-9619668;R-HSA-8855617;R-HSA-8853774;R-HSA-8855564;R-HSA-8855508;R-HSA-9010643;R-HSA-8853789;R-HSA-9010646;R-HSA-8853734;R-HSA-8853793;R-HSA-8853792;R-HSA-375149;R-HSA-392751;R-HSA-3928656;R-HSA-8855915;R-HSA-375144;R-HSA-373739;R-HSA-8853737;R-HSA-392053;R-HSA-9010681;R-HSA-392054;R-HSA-8854899;R-HSA-392051;R-HSA-8854897;R-HSA-391868;R-HSA-391871;R-…
R-HSA-68886	M Phase	2	415	0	453	0.02735121597574639	0.48162738533114746	0.48162738533114746	15	91	0.00641025641025641	0.22127923550000003	0.06851	9606	Homo sapiens	ENSG00000154229;ENSG00000121892				R-HSA-2468293;R-HSA-2545253;R-HSA-2467809;R-HSA-5229194;R-HSA-2467811;R-HSA-5223304;R-HSA-1638803;R-HSA-2468040;R-HSA-2466068;R-HSA-2470935;R-HSA-2484822;R-HSA-2545203;R-HSA-2467794;R-HSA-2468287;R-HSA-1638821
R-HSA-174824	Plasma lipoprotein assembly, remodeling, and clearance	1	102	0	250	0.006722467541026824	0.4839173947488614	0.4839173947488614	1	86	0.006058044519582981	102.8806584	0.04997	9606	Homo sapiens	ENSG00000099139				R-HSA-6784676
R-HSA-163685	Integration of energy metabolism	1	147	0	198	0.009688262044421012	0.48494314865747845	0.48494314865747845	2	66	0.004649196956889264	0.810536981	0.05168	9606	Homo sapiens	ENSG00000154229				R-HSA-400015;R-HSA-399978
R-HSA-196849	Metabolism of water-soluble vitamins and cofactors	1	258	0	86	0.017003888486126672	0.4859669100467775	0.4859669100467775	2	143	0.010073260073260074	-0.951683051	0.09881	9606	Homo sapiens	ENSG00000157064				R-HSA-197235;R-HSA-8939959
R-HSA-2151201	Transcriptional activation of mitochondrial biogenesis	1	88	0	267	0.005799775917748632	0.4880084703828761	0.4880084703828761	1	32	0.0022541561003099463	-0.356379187	0.07192	9606	Homo sapiens	ENSG00000005339				R-HSA-1592238
R-HSA-1227986	Signaling by ERBB2	1	68	0	294	0.004481645027351216	0.49709785531893425	0.49709785531893425	1	46	0.003240349394195548	0.810536981	0.05168	9606	Homo sapiens	ENSG00000154229				R-HSA-8934446
R-HSA-168898	Toll-like Receptor Cascades	2	202	0	715	0.013313121993013906	0.4975940784827968	0.4975940784827968	2	198	0.013947590870667794	-3.178134435	0.09919	9606	Homo sapiens	ENSG00000136943				R-HSA-1678920;R-HSA-1678981
R-HSA-109582	Hemostasis	5	803	0	1698	0.05292295524945627	0.4983519498828306	0.4983519498828306	9	338	0.023809523809523808	-20.5657817276	0.079754	9606	Homo sapiens	ENSG00000168310;ENSG00000027075;ENSG00000182185;ENSG00000154229;ENSG00000077044				R-HSA-425861;R-HSA-426240;R-HSA-114553;R-HSA-994038;R-HSA-114683;R-HSA-983285;R-HSA-114684;R-HSA-994034;R-HSA-983218
R-HSA-416993	Trafficking of GluR2-containing AMPA receptors	1	23	0	341	0.001515850523957029	0.5109243124120773	0.5109243124120773	2	3	2.1132713440405747E-4	0.810536981	0.05168	9606	Homo sapiens	ENSG00000154229				R-HSA-421007;R-HSA-416639
R-HSA-9772572	Early SARS-CoV-2 Infection Events	1	66	0	302	0.004349831938311475	0.5118975750315966	0.5118975750315966	2	74	0.005212735981966751	-3.178134435	0.09919	9606	Homo sapiens	ENSG00000136943				R-HSA-9685655;R-HSA-9694287
R-HSA-5689880	Ub-specific processing proteases	1	206	0	197	0.013576748171093389	0.5346962055441247	0.5346962055441247	1	40	0.002817695125387433	-0.463765965	0.09664	9606	Homo sapiens	ENSG00000196367				R-HSA-5690080
R-HSA-2179392	EGFR Transactivation by Gastrin	1	13	0	384	8.567850787583207E-4	0.5402312276360941	0.5402312276360941	2	6	4.2265426880811494E-4	0.810536981	0.05168	9606	Homo sapiens	ENSG00000154229				R-HSA-2179413;R-HSA-400015
R-HSA-1834949	Cytosolic sensors of pathogen-associated DNA	1	78	0	345	0.005140710472549924	0.5502121312291057	0.5502121312291057	1	50	0.0035221189067342912	-0.356379187	0.07192	9606	Homo sapiens	ENSG00000005339				R-HSA-3134883
R-HSA-9694516	SARS-CoV-2 Infection	3	365	0	1218	0.02405588874975285	0.5584560368799314	0.5584560368799314	4	210	0.014792899408284023	-1.3008307106666666	0.07947666666666665	9606	Homo sapiens	ENSG00000006715;ENSG00000136943;ENSG00000005339				R-HSA-9685655;R-HSA-9756494;R-HSA-9694287;R-HSA-9754537
R-HSA-199991	Membrane Trafficking	4	668	0	1499	0.04402557173927371	0.5617076202587854	0.5617076202587854	21	219	0.015426880811496195	-25.29201891525	0.0819025	9606	Homo sapiens	ENSG00000105339;ENSG00000134265;ENSG00000070182;ENSG00000107521				R-HSA-8876454;R-HSA-5694423;R-HSA-6807877;R-HSA-6807875;R-HSA-6811425;R-HSA-8877760;R-HSA-6809006;R-HSA-6809003;R-HSA-5694425;R-HSA-6809015;R-HSA-6809014;R-HSA-6814678;R-HSA-8847638;R-HSA-8847637;R-HSA-6814676;R-HSA-6809011;R-HSA-6809010;R-HSA-8876446;R-HSA-6811422;R-HSA-6814684;R-HSA-6814683
R-HSA-399719	Trafficking of AMPA receptors	1	37	0	385	0.0024385421472352202	0.5643528205213075	0.5643528205213075	2	4	2.817695125387433E-4	0.810536981	0.05168	9606	Homo sapiens	ENSG00000154229				R-HSA-421007;R-HSA-416639
R-HSA-5685942	HDR through Homologous Recombination (HRR)	1	73	0	380	0.00481117774995057	0.5712593003391037	0.5712593003391037	12	21	0.0014792899408284023	0.430908182	0.06262	9606	Homo sapiens	ENSG00000182185				R-HSA-5685318;R-HSA-5693620;R-HSA-5693589;R-HSA-5686469;R-HSA-5686483;R-HSA-5693539;R-HSA-5693584;R-HSA-5685838;R-HSA-5685341;R-HSA-5686410;R-HSA-5686440;R-HSA-5693593
R-HSA-9768919	NPAS4 regulates expression of target genes	1	41	0	397	0.0027021683253147036	0.574672297908913	0.574672297908913	1	36	0.00253592561284869	-0.356379187	0.07192	9606	Homo sapiens	ENSG00000005339				R-HSA-9644900
R-HSA-399721	Glutamate binding, activation of AMPA receptors and synaptic plasticity	1	39	0	396	0.002570355236274962	0.5755213899292293	0.5755213899292293	2	9	6.339814032121725E-4	0.810536981	0.05168	9606	Homo sapiens	ENSG00000154229				R-HSA-421007;R-HSA-416639
R-HSA-157118	Signaling by NOTCH	2	258	0	770	0.017003888486126672	0.5795577238339211	0.5795577238339211	27	154	0.010848126232741617	1.410877624	0.06102	9606	Homo sapiens	ENSG00000005339;ENSG00000080815				R-HSA-1912415;R-HSA-9021451;R-HSA-9021450;R-HSA-157640;R-HSA-1980112;R-HSA-4396371;R-HSA-9017817;R-HSA-1980047;R-HSA-1980109;R-HSA-1912393;R-HSA-9604294;R-HSA-1912394;R-HSA-4395227;R-HSA-4396379;R-HSA-1912391;R-HSA-4396382;R-HSA-9017835;R-HSA-9016751;R-HSA-2974731;R-HSA-9604664;R-HSA-157353;R-HSA-1980078;R-HSA-4396347;R-HSA-9013361;R-HSA-1912416;R-HSA-1980067;R-HSA-1980065
R-HSA-73887	Death Receptor Signaling	3	172	0	1419	0.011335925657417782	0.580745762488623	0.580745762488623	3	119	0.008382642998027613	1.059378145	0.06731333333333334	9606	Homo sapiens	ENSG00000074964;ENSG00000080815;ENSG00000170776				R-HSA-193682;R-HSA-205112;R-HSA-205039
R-HSA-881907	Gastrin-CREB signalling pathway via PKC and MAPK	1	24	0	425	0.0015817570684768998	0.5847527572895478	0.5847527572895478	2	9	6.339814032121725E-4	0.810536981	0.05168	9606	Homo sapiens	ENSG00000154229				R-HSA-2179413;R-HSA-400015
R-HSA-1251985	Nuclear signaling by ERBB4	1	47	0	410	0.003097607592433929	0.5913429524502005	0.5913429524502005	1	34	0.002395040856579318	3.178134435	0.05012	9606	Homo sapiens	ENSG00000080815				R-HSA-1251997
R-HSA-9759194	Nuclear events mediated by NFE2L2	1	110	0	364	0.007249719897185791	0.5937878305964464	0.5937878305964464	19	48	0.0033812341504649195	-0.356379187	0.07192	9606	Homo sapiens	ENSG00000005339				R-HSA-9761812;R-HSA-9761846;R-HSA-9761815;R-HSA-9760081;R-HSA-9761841;R-HSA-9760082;R-HSA-9759186;R-HSA-9760125;R-HSA-9761849;R-HSA-9760122;R-HSA-9761828;R-HSA-9759364;R-HSA-9759332;R-HSA-9759141;R-HSA-9760103;R-HSA-9760128;R-HSA-9760097;R-HSA-9760099;R-HSA-9761836
R-HSA-913531	Interferon Signaling	2	318	0	753	0.02095828115731892	0.5972959446159463	0.5972959446159463	4	74	0.005212735981966751	-102.8806584	0.09993	9606	Homo sapiens	ENSG00000168310				R-HSA-1015702;R-HSA-1031716;R-HSA-1015699;R-HSA-1031713
R-HSA-68882	Mitotic Anaphase	1	249	0	250	0.016410729585447835	0.6026306887615978	0.6026306887615978	3	32	0.0022541561003099463	-0.36797851	0.08534	9606	Homo sapiens	ENSG00000121892				R-HSA-2467809;R-HSA-2545203;R-HSA-2467811
R-HSA-9634815	Transcriptional Regulation by NPAS4	1	60	0	416	0.0039543926711922495	0.6050095450641158	0.6050095450641158	1	47	0.003310791772330234	-0.356379187	0.07192	9606	Homo sapiens	ENSG00000005339				R-HSA-9644900
R-HSA-69242	S Phase	1	179	0	341	0.011797271469056878	0.6081597150071966	0.6081597150071966	4	55	0.0038743307974077206	-0.36797851	0.08534	9606	Homo sapiens	ENSG00000121892				R-HSA-2468039;R-HSA-2473152;R-HSA-2473151;R-HSA-2468041
R-HSA-422475	Axon guidance	4	585	0	1688	0.03855532854412443	0.6108075562129132	0.6108075562129132	35	298	0.020991828684136377	1.2038658552500001	0.056917499999999996	9606	Homo sapiens	ENSG00000168546;ENSG00000070182;ENSG00000154229;ENSG00000080815				R-HSA-8854981;R-HSA-8855747;R-HSA-8853762;R-HSA-8855617;R-HSA-8853774;R-HSA-8855564;R-HSA-8855508;R-HSA-9010643;R-HSA-8853789;R-HSA-9010646;R-HSA-8853734;R-HSA-8853793;R-HSA-8853792;R-HSA-375149;R-HSA-392751;R-HSA-3928656;R-HSA-8855915;R-HSA-375144;R-HSA-373739;R-HSA-8853737;R-HSA-392053;R-HSA-9010681;R-HSA-392054;R-HSA-8854899;R-HSA-392051;R-HSA-8854897;R-HSA-391868;R-HSA-391871;R-HSA-8854908;R-…
R-HSA-6798695	Neutrophil degranulation	1	478	0	0	0.031503328280498254	0.6120629160524528	0.6120629160524528	1	10	7.044237813468582E-4	3.178134435	0.05012	9606	Homo sapiens	ENSG00000080815				R-HSA-6798739
R-HSA-111885	Opioid Signalling	1	113	0	375	0.007447439530745403	0.6128389839784503	0.6128389839784503	2	59	0.004156100309946464	0.810536981	0.05168	9606	Homo sapiens	ENSG00000154229				R-HSA-111970;R-HSA-111966
R-HSA-6811442	Intra-Golgi and retrograde Golgi-to-ER traffic	1	219	0	283	0.01443353324985171	0.6143865708045957	0.6143865708045957	8	48	0.0033812341504649195	-0.365167411	0.07608	9606	Homo sapiens	ENSG00000134265				R-HSA-6814678;R-HSA-8847638;R-HSA-8847637;R-HSA-6814676;R-HSA-6811425;R-HSA-6811422;R-HSA-6814684;R-HSA-6814683
R-HSA-9705671	SARS-CoV-2 activates/modulates innate and adaptive immune responses	1	160	0	362	0.010545047123179331	0.6182291367326175	0.6182291367326175	1	47	0.003310791772330234	-0.356379187	0.07192	9606	Homo sapiens	ENSG00000005339				R-HSA-9756494
R-HSA-3858494	Beta-catenin independent WNT signaling	1	166	0	339	0.010940486390298557	0.6227908413653174	0.6227908413653174	2	51	0.003592561284868977	0.810536981	0.05168	9606	Homo sapiens	ENSG00000154229				R-HSA-4332390;R-HSA-5138432
R-HSA-9758941	Gastrulation	1	80	0	436	0.005272523561589666	0.6258023386691032	0.6258023386691032	2	50	0.0035221189067342912	-0.356379187	0.07192	9606	Homo sapiens	ENSG00000005339				R-HSA-9793383;R-HSA-9793400
R-HSA-5653656	Vesicle-mediated transport	4	828	0	1529	0.05457061886245304	0.6322938826517323	0.6322938826517323	21	252	0.01775147928994083	-25.29201891525	0.0819025	9606	Homo sapiens	ENSG00000105339;ENSG00000134265;ENSG00000070182;ENSG00000107521				R-HSA-8876454;R-HSA-5694423;R-HSA-6807877;R-HSA-6807875;R-HSA-6811425;R-HSA-8877760;R-HSA-6809006;R-HSA-6809003;R-HSA-5694425;R-HSA-6809015;R-HSA-6809014;R-HSA-6814678;R-HSA-8847638;R-HSA-8847637;R-HSA-6814676;R-HSA-6809011;R-HSA-6809010;R-HSA-8876446;R-HSA-6811422;R-HSA-6814684;R-HSA-6814683
R-HSA-5619115	Disorders of transmembrane transporters	1	280	0	239	0.01845383246556383	0.634696542785286	0.634696542785286	1	88	0.006198929275852353	0.525690494	0.05491	9606	Homo sapiens	ENSG00000167972				R-HSA-5683672
R-HSA-1592230	Mitochondrial biogenesis	1	128	0	403	0.008436037698543465	0.6354283302942084	0.6354283302942084	1	36	0.00253592561284869	-0.356379187	0.07192	9606	Homo sapiens	ENSG00000005339				R-HSA-1592238
R-HSA-8878159	Transcriptional regulation by RUNX3	1	118	0	425	0.0077769722533447576	0.6412312830817015	0.6412312830817015	5	47	0.003310791772330234	-0.356379187	0.07192	9606	Homo sapiens	ENSG00000005339				R-HSA-1980047;R-HSA-8878243;R-HSA-4396347;R-HSA-8878237;R-HSA-8878220
R-HSA-168928	DDX58/IFIH1-mediated induction of interferon-alpha/beta	1	104	0	445	0.006854280630066566	0.6440988106408555	0.6440988106408555	7	53	0.003733446041138349	-0.356379187	0.07192	9606	Homo sapiens	ENSG00000005339				R-HSA-1028815;R-HSA-9604499;R-HSA-1028812;R-HSA-1028820;R-HSA-1028819;R-HSA-1028817;R-HSA-933536
R-HSA-1428517	The citric acid (TCA) cycle and respiratory electron transport	1	238	0	332	0.015685757595729256	0.6440988106408555	0.6440988106408555	2	67	0.004719639335023951	-0.525690494	0.09696	9606	Homo sapiens	ENSG00000100412				R-HSA-450975;R-HSA-70971
R-HSA-2555396	Mitotic Metaphase and Anaphase	1	250	0	330	0.016476636129967706	0.66015756375677	0.66015756375677	3	33	0.002324598478444632	-0.36797851	0.08534	9606	Homo sapiens	ENSG00000121892				R-HSA-2467809;R-HSA-2545203;R-HSA-2467811
R-HSA-5218859	Regulated Necrosis	1	76	0	491	0.005008897383510183	0.6615200281883433	0.6615200281883433	2	52	0.003663003663003663	-102.8806584	0.09993	9606	Homo sapiens	ENSG00000168310				R-HSA-9710294;R-HSA-9710295
R-HSA-3899300	SUMOylation of transcription cofactors	1	44	0	526	0.002899887958874316	0.6628771540110423	0.6628771540110423	1	27	0.0019019442096365174	-0.356379187	0.07192	9606	Homo sapiens	ENSG00000005339				R-HSA-3927959
R-HSA-381340	Transcriptional regulation of white adipocyte differentiation	1	109	0	470	0.00718381335266592	0.6662467460636506	0.6662467460636506	10	19	0.0013384051845590308	-0.356379187	0.07192	9606	Homo sapiens	ENSG00000005339				R-HSA-1183058;R-HSA-560472;R-HSA-560473;R-HSA-560491;R-HSA-560493;R-HSA-560510;R-HSA-381309;R-HSA-1183003;R-HSA-560498;R-HSA-560517
R-HSA-5683057	MAPK family signaling cascades	2	380	0	847	0.02504448691755091	0.6703876107501823	0.6703876107501823	1	122	0.008593970132431671	0.41339600249999997	0.06293499999999999	9606	Homo sapiens	ENSG00000168546;ENSG00000070182				R-HSA-5672965
R-HSA-6791226	Major pathway of rRNA processing in the nucleolus and cytosol	1	189	0	408	0.012456336914255586	0.6748543955413511	0.6748543955413511	4	7	4.930966469428008E-4	-0.365167411	0.07243	9606	Homo sapiens	ENSG00000148843				R-HSA-6791222;R-HSA-6791221;R-HSA-6791228;R-HSA-6791227
R-HSA-1989781	PPARA activates gene expression	1	175	0	404	0.011533645290977394	0.6761592466328201	0.6761592466328201	41	41	0.002888137503522119	-0.356379187	0.07192	9606	Homo sapiens	ENSG00000005339				R-HSA-1655826;R-HSA-1989778;R-HSA-1989779;R-HSA-560517;R-HSA-1989776;R-HSA-1989777;R-HSA-1989774;R-HSA-560473;R-HSA-1989775;R-HSA-1989772;R-HSA-1989773;R-HSA-1989770;R-HSA-1368065;R-HSA-1989771;R-HSA-1989768;R-HSA-1989767;R-HSA-1989764;R-HSA-1989765;R-HSA-1989762;R-HSA-1989760;R-HSA-1989761;R-HSA-1989758;R-HSA-1989759;R-HSA-879724;R-HSA-1989756;R-HSA-1989757;R-HSA-1989754;R-HSA-1989755;R-HSA-1989…
R-HSA-8868773	rRNA processing in the nucleus and cytosol	1	207	0	410	0.01364265471561326	0.6864154456869964	0.6864154456869964	5	15	0.0010566356720202875	-0.365167411	0.07243	9606	Homo sapiens	ENSG00000148843				R-HSA-6791222;R-HSA-6791221;R-HSA-6791228;R-HSA-6791227;R-HSA-6790906
R-HSA-5633008	TP53 Regulates Transcription of Cell Death Genes	1	83	0	527	0.005470243195149278	0.6908020680306892	0.6908020680306892	2	68	0.004790081713158636	-0.356379187	0.07192	9606	Homo sapiens	ENSG00000005339				R-HSA-6798004;R-HSA-6797993
R-HSA-8864260	Transcriptional regulation by the AP-2 (TFAP2) family of transcription factors	2	52	0	1171	0.003427140315033283	0.6909948489687955	0.6909948489687955	4	44	0.0030994646379261764	50.2250362065	0.060925	9606	Homo sapiens	ENSG00000117139;ENSG00000005339				R-HSA-8864307;R-HSA-8865265;R-HSA-8865280;R-HSA-8865256
R-HSA-1236394	Signaling by ERBB4	1	82	0	524	0.005404336650629407	0.6932817246123752	0.6932817246123752	1	52	0.003663003663003663	3.178134435	0.05012	9606	Homo sapiens	ENSG00000080815				R-HSA-1251997
R-HSA-400206	Regulation of lipid metabolism by PPARalpha	1	177	0	439	0.011665458380017136	0.6945142544931375	0.6945142544931375	42	45	0.0031699070160608623	-0.356379187	0.07192	9606	Homo sapiens	ENSG00000005339				R-HSA-400143;R-HSA-1655826;R-HSA-1989778;R-HSA-1989779;R-HSA-560517;R-HSA-1989776;R-HSA-1989777;R-HSA-1989774;R-HSA-560473;R-HSA-1989775;R-HSA-1989772;R-HSA-1989773;R-HSA-1989770;R-HSA-1368065;R-HSA-1989771;R-HSA-1989768;R-HSA-1989767;R-HSA-1989764;R-HSA-1989765;R-HSA-1989762;R-HSA-1989760;R-HSA-1989761;R-HSA-1989758;R-HSA-1989759;R-HSA-879724;R-HSA-1989756;R-HSA-1989757;R-HSA-1989754;R-HSA-19897…
R-HSA-400253	Circadian Clock	1	105	0	519	0.006920187174586437	0.6957419436454818	0.6957419436454818	3	59	0.004156100309946464	-0.356379187	0.07192	9606	Homo sapiens	ENSG00000005339				R-HSA-879724;R-HSA-1368065;R-HSA-1801587
R-HSA-376176	Signaling by ROBO receptors	1	235	0	406	0.015488037962169644	0.7071670817755586	0.7071670817755586	3	60	0.00422654268808115	0.810536981	0.05168	9606	Homo sapiens	ENSG00000154229				R-HSA-9010681;R-HSA-9010643;R-HSA-9010646
R-HSA-196854	Metabolism of vitamins and cofactors	1	382	0	268	0.025176300006590654	0.711269752134909	0.711269752134909	2	205	0.014440687517610594	-0.951683051	0.09881	9606	Homo sapiens	ENSG00000157064				R-HSA-197235;R-HSA-8939959
R-HSA-195721	Signaling by WNT	3	331	0	1633	0.021815066236077242	0.7244424880773044	0.7244424880773044	5	157	0.011059453367145675	-0.003202723666666666	0.07341333333333333	9606	Homo sapiens	ENSG00000196367;ENSG00000154229;ENSG00000005339				R-HSA-4332390;R-HSA-3451153;R-HSA-3322427;R-HSA-5138432;R-HSA-3451147
R-HSA-72312	rRNA processing	1	247	0	469	0.016278916496408093	0.7426508503439626	0.7426508503439626	5	21	0.0014792899408284023	-0.365167411	0.07243	9606	Homo sapiens	ENSG00000148843				R-HSA-6791222;R-HSA-6791221;R-HSA-6791228;R-HSA-6791227;R-HSA-6790906
R-HSA-2682334	EPH-Ephrin signaling	1	102	0	616	0.006722467541026824	0.7483108859797127	0.7483108859797127	1	56	0.0039447731755424065	3.178134435	0.05012	9606	Homo sapiens	ENSG00000080815				R-HSA-3928656
R-HSA-168249	Innate Immune System	5	1340	0	2071	0.0883147696566269	0.7513605311258261	0.7513605311258261	14	725	0.051070724147647226	-0.6141495314000001	0.07551	9606	Homo sapiens	ENSG00000136943;ENSG00000005339;ENSG00000080815;ENSG00000283158				R-HSA-1028815;R-HSA-9604499;R-HSA-5660660;R-HSA-1028812;R-HSA-8858500;R-HSA-5660666;R-HSA-3134883;R-HSA-933536;R-HSA-1678920;R-HSA-6798739;R-HSA-1028820;R-HSA-1028819;R-HSA-1678981;R-HSA-1028817
R-HSA-9755511	KEAP1-NFE2L2 pathway	1	146	0	588	0.00962235549990114	0.7528511753942713	0.7528511753942713	19	78	0.005494505494505495	-0.356379187	0.07192	9606	Homo sapiens	ENSG00000005339				R-HSA-9761812;R-HSA-9761846;R-HSA-9761815;R-HSA-9760081;R-HSA-9761841;R-HSA-9760082;R-HSA-9759186;R-HSA-9760125;R-HSA-9761849;R-HSA-9760122;R-HSA-9761828;R-HSA-9759364;R-HSA-9759332;R-HSA-9759141;R-HSA-9760103;R-HSA-9760128;R-HSA-9760097;R-HSA-9760099;R-HSA-9761836
R-HSA-5693567	HDR through Homologous Recombination (HRR) or Single Strand Annealing (SSA)	1	124	0	635	0.008172411520463982	0.7592683660652765	0.7592683660652765	12	44	0.0030994646379261764	0.430908182	0.06262	9606	Homo sapiens	ENSG00000182185				R-HSA-5685318;R-HSA-5693620;R-HSA-5693589;R-HSA-5686469;R-HSA-5686483;R-HSA-5693539;R-HSA-5693584;R-HSA-5685838;R-HSA-5685341;R-HSA-5686410;R-HSA-5686440;R-HSA-5693593
R-HSA-1474165	Reproduction	1	122	0	626	0.00804059843142424	0.7607259692556975	0.7607259692556975	1	24	0.0016906170752324597	-0.430908182	0.08703	9606	Homo sapiens	ENSG00000099840				R-HSA-1297275
R-HSA-5693538	Homology Directed Repair	1	130	0	638	0.008567850787583207	0.7616929092817346	0.7616929092817346	12	52	0.003663003663003663	0.430908182	0.06262	9606	Homo sapiens	ENSG00000182185				R-HSA-5685318;R-HSA-5693620;R-HSA-5693589;R-HSA-5686469;R-HSA-5686483;R-HSA-5693539;R-HSA-5693584;R-HSA-5685838;R-HSA-5685341;R-HSA-5686410;R-HSA-5686440;R-HSA-5693593
R-HSA-72766	Translation	1	339	0	409	0.022342318592236208	0.764570873739876	0.764570873739876	13	99	0.006973795435333897	-0.3542105	0.08262	9606	Homo sapiens	ENSG00000120333				R-HSA-5389842;R-HSA-5419281;R-HSA-5368279;R-HSA-5389848;R-HSA-5389849;R-HSA-5419261;R-HSA-5419264;R-HSA-5389857;R-HSA-5419271;R-HSA-5419273;R-HSA-5419279;R-HSA-5389839;R-HSA-5419277
R-HSA-112315	Transmission across Chemical Synapses	2	344	0	1085	0.022671851314835564	0.7693550486521091	0.7693550486521091	3	167	0.011763877148492533	0.21393073350000003	0.06081	9606	Homo sapiens	ENSG00000148408;ENSG00000154229				R-HSA-210420;R-HSA-421007;R-HSA-416639
R-HSA-9614085	FOXO-mediated transcription	1	110	0	653	0.007249719897185791	0.7716179970232482	0.7716179970232482	7	85	0.005987602141448296	-0.356379187	0.07192	9606	Homo sapiens	ENSG00000005339				R-HSA-9617683;R-HSA-9622579;R-HSA-9626928;R-HSA-9626945;R-HSA-9617758;R-HSA-9622604;R-HSA-9622572
R-HSA-201681	TCF dependent signaling in response to WNT	2	215	0	1271	0.014169907071772228	0.7759473756699371	0.7759473756699371	3	71	0.005001408847562693	-0.410072576	0.08428	9606	Homo sapiens	ENSG00000196367;ENSG00000005339				R-HSA-3451153;R-HSA-3322427;R-HSA-3451147
R-HSA-4420097	VEGFA-VEGFR2 Pathway	1	129	0	690	0.008501944243063336	0.7881311988684783	0.7881311988684783	4	79	0.00556494787264018	0.810536981	0.05168	9606	Homo sapiens	ENSG00000154229				R-HSA-5218813;R-HSA-5218823;R-HSA-5218821;R-HSA-5218805
R-HSA-194138	Signaling by VEGF	1	140	0	698	0.009226916232781915	0.7940701502766966	0.7940701502766966	4	86	0.006058044519582981	0.810536981	0.05168	9606	Homo sapiens	ENSG00000154229				R-HSA-5218813;R-HSA-5218823;R-HSA-5218821;R-HSA-5218805
R-HSA-5619507	Activation of HOX genes during differentiation	1	116	0	695	0.007645159164305015	0.7957368991841055	0.7957368991841055	2	43	0.0030290222597914905	-0.356379187	0.07192	9606	Homo sapiens	ENSG00000005339				R-HSA-5617874;R-HSA-5617896
R-HSA-5617472	Activation of anterior HOX genes in hindbrain development during early embryogenesis	1	116	0	695	0.007645159164305015	0.7957368991841055	0.7957368991841055	2	43	0.0030290222597914905	-0.356379187	0.07192	9606	Homo sapiens	ENSG00000005339				R-HSA-5617874;R-HSA-5617896
R-HSA-9679506	SARS-CoV Infections	3	572	0	1726	0.03769854346536611	0.8046919753069054	0.8046919753069054	5	401	0.028247393632009017	-1.3008307106666666	0.07947666666666665	9606	Homo sapiens	ENSG00000006715;ENSG00000136943;ENSG00000005339				R-HSA-9685655;R-HSA-9686710;R-HSA-9756494;R-HSA-9694287;R-HSA-9754537
R-HSA-450531	Regulation of mRNA stability by proteins that bind AU-rich elements	1	93	0	744	0.006129308640347986	0.8050679217347353	0.8050679217347353	1	26	0.0018315018315018315	0.810536981	0.05168	9606	Homo sapiens	ENSG00000154229				R-HSA-450550
R-HSA-9709957	Sensory Perception	2	1262	0	286	0.08317405918407698	0.8134082896168102	0.8134082896168102	2	143	0.010073260073260074	0.22707889700000003	0.06477	9606	Homo sapiens	ENSG00000154229;ENSG00000165899				R-HSA-9663363;R-HSA-74615
R-HSA-418594	G alpha (i) signalling events	1	426	0	442	0.02807618796546497	0.8195794862526076	0.8195794862526076	2	74	0.005212735981966751	0.810536981	0.05168	9606	Homo sapiens	ENSG00000154229				R-HSA-111970;R-HSA-111966
R-HSA-112316	Neuronal System	2	490	0	1168	0.0322942068147367	0.8366615258393036	0.8366615258393036	3	221	0.015567765567765568	0.21393073350000003	0.06081	9606	Homo sapiens	ENSG00000148408;ENSG00000154229				R-HSA-210420;R-HSA-421007;R-HSA-416639
R-HSA-373760	L1CAM interactions	1	130	0	821	0.008567850787583207	0.8423144944636665	0.8423144944636665	2	54	0.0038038884192730348	0.37915842	0.06606	9606	Homo sapiens	ENSG00000070182				R-HSA-392751;R-HSA-373739
R-HSA-195258	RHO GTPase Effectors	1	325	0	650	0.02141962696895802	0.8445547930699069	0.8445547930699069	1	113	0.007959988729219498	0.810536981	0.05168	9606	Homo sapiens	ENSG00000154229				R-HSA-9626817
R-HSA-5693532	DNA Double-Strand Break Repair	1	169	0	841	0.011138206023858168	0.8480125591054564	0.8480125591054564	12	113	0.007959988729219498	0.430908182	0.06262	9606	Homo sapiens	ENSG00000182185				R-HSA-5685318;R-HSA-5693620;R-HSA-5693589;R-HSA-5686469;R-HSA-5686483;R-HSA-5693539;R-HSA-5693584;R-HSA-5685838;R-HSA-5685341;R-HSA-5686410;R-HSA-5686440;R-HSA-5693593
R-HSA-166520	Signaling by NTRKs	1	166	0	823	0.010940486390298557	0.8498668122554179	0.8498668122554179	1	164	0.011552550014088475	102.8806584	0.04997	9606	Homo sapiens	ENSG00000099139				R-HSA-187020
R-HSA-5688426	Deubiquitination	1	289	0	793	0.019046991366242667	0.8596767577999194	0.8596767577999194	1	77	0.005424063116370809	-0.463765965	0.09664	9606	Homo sapiens	ENSG00000196367				R-HSA-5690080
R-HSA-1266738	Developmental Biology	6	1313	0	3291	0.08653529295459039	0.8598509503452862	0.8598509503452862	51	607	0.0427585235277543	0.8057832173333334	0.061024999999999996	9606	Homo sapiens	ENSG00000168546;ENSG00000152818;ENSG00000070182;ENSG00000154229;ENSG00000005339;ENSG00000080815				R-HSA-8853762;R-HSA-5617874;R-HSA-1183003;R-HSA-8853774;R-HSA-8855564;R-HSA-560517;R-HSA-1980047;R-HSA-8853789;R-HSA-8853793;R-HSA-8853792;R-HSA-392751;R-HSA-391868;R-HSA-391871;R-HSA-391865;R-HSA-5617896;R-HSA-8871226;R-HSA-391866;R-HSA-1183058;R-HSA-8854981;R-HSA-8855747;R-HSA-9619668;R-HSA-8855617;R-HSA-560472;R-HSA-560473;R-HSA-8855508;R-HSA-9010643;R-HSA-9010646;R-HSA-8853734;R-HSA-560491;R-…
R-HSA-5663202	Diseases of signal transduction by growth factor receptors and second messengers	2	498	0	1392	0.03282145917089567	0.8650232462768546	0.8650232462768546	12	478	0.033671456748379826	1.410877624	0.06102	9606	Homo sapiens	ENSG00000005339;ENSG00000080815				R-HSA-4396402;R-HSA-4396401;R-HSA-2220979;R-HSA-2220981;R-HSA-2220964;R-HSA-2220966;R-HSA-2220985;R-HSA-2220971;R-HSA-4396393;R-HSA-4396392;R-HSA-2220957;R-HSA-2220988
R-HSA-112314	Neurotransmitter receptors and postsynaptic signal transmission	1	232	0	789	0.01529031832861003	0.8650377436514547	0.8650377436514547	2	110	0.007748661594815441	0.810536981	0.05168	9606	Homo sapiens	ENSG00000154229				R-HSA-421007;R-HSA-416639
R-HSA-597592	Post-translational protein modification	6	1607	0	3042	0.10591181704343242	0.8658965787648274	0.8658965787648274	29	538	0.03789799943646097	0.10468478600000002	0.06980833333333333	9606	Homo sapiens	ENSG00000100304;ENSG00000134265;ENSG00000196367;ENSG00000070182;ENSG00000005339;ENSG00000283158				R-HSA-5694423;R-HSA-5694487;R-HSA-1964505;R-HSA-913675;R-HSA-1964501;R-HSA-6809006;R-HSA-6809003;R-HSA-5694425;R-HSA-6809015;R-HSA-6809014;R-HSA-914012;R-HSA-6809011;R-HSA-6809010;R-HSA-914008;R-HSA-914010;R-HSA-914005;R-HSA-914006;R-HSA-977071;R-HSA-6807877;R-HSA-6807875;R-HSA-8865774;R-HSA-3927959;R-HSA-914017;R-HSA-914018;R-HSA-5690080;R-HSA-981497;R-HSA-981814;R-HSA-6786012;R-HSA-981809
R-HSA-1852241	Organelle biogenesis and maintenance	1	338	0	791	0.022276412047716337	0.8746520010181983	0.8746520010181983	1	86	0.006058044519582981	-0.356379187	0.07192	9606	Homo sapiens	ENSG00000005339				R-HSA-1592238
R-HSA-9018519	Estrogen-dependent gene expression	1	153	0	927	0.010083701311540237	0.8769489725551108	0.8769489725551108	1	66	0.004649196956889264	-0.356379187	0.07192	9606	Homo sapiens	ENSG00000005339				R-HSA-9038052
R-HSA-8957322	Metabolism of steroids	1	331	0	754	0.021815066236077242	0.8811760003734294	0.8811760003734294	3	250	0.017610594533671458	-0.356379187	0.07192	9606	Homo sapiens	ENSG00000005339				R-HSA-1655848;R-HSA-1655850;R-HSA-1655826
R-HSA-69278	Cell Cycle, Mitotic	2	595	0	1409	0.03921439398932314	0.881674444107435	0.881674444107435	19	352	0.02479571710340941	0.22127923550000003	0.06851	9606	Homo sapiens	ENSG00000154229;ENSG00000121892				R-HSA-2468293;R-HSA-2468039;R-HSA-2545253;R-HSA-2467809;R-HSA-2473152;R-HSA-5229194;R-HSA-2467811;R-HSA-5223304;R-HSA-1638803;R-HSA-2468041;R-HSA-2468040;R-HSA-2466068;R-HSA-2470935;R-HSA-2484822;R-HSA-2545203;R-HSA-2467794;R-HSA-2473151;R-HSA-2468287;R-HSA-1638821
R-HSA-9711123	Cellular response to chemical stress	1	274	0	887	0.018058393198444607	0.8936832325320919	0.8936832325320919	20	134	0.009439278670047901	-0.356379187	0.07192	9606	Homo sapiens	ENSG00000005339				R-HSA-9761812;R-HSA-9761846;R-HSA-9761815;R-HSA-9760081;R-HSA-9761841;R-HSA-9760082;R-HSA-9759186;R-HSA-400143;R-HSA-9760125;R-HSA-9761849;R-HSA-9760122;R-HSA-9761828;R-HSA-9759364;R-HSA-9759332;R-HSA-9759141;R-HSA-9760103;R-HSA-9760128;R-HSA-9760097;R-HSA-9760099;R-HSA-9761836
R-HSA-392499	Metabolism of proteins	8	2214	0	4175	0.145917089566994	0.9097812599079237	0.9097812599079237	43	812	0.05719921104536489	0.09994858875000001	0.0695475	9606	Homo sapiens	ENSG00000167972;ENSG00000100304;ENSG00000134265;ENSG00000196367;ENSG00000070182;ENSG00000005339;ENSG00000120333;ENSG00000283158				R-HSA-5389842;R-HSA-5694423;R-HSA-5694487;R-HSA-5419281;R-HSA-1964505;R-HSA-5368279;R-HSA-913675;R-HSA-1964501;R-HSA-6809006;R-HSA-5389848;R-HSA-5389849;R-HSA-6809003;R-HSA-5694425;R-HSA-6809015;R-HSA-6809014;R-HSA-914012;R-HSA-5419264;R-HSA-6809011;R-HSA-5683714;R-HSA-6809010;R-HSA-5419271;R-HSA-914008;R-HSA-914010;R-HSA-914005;R-HSA-5419273;R-HSA-914006;R-HSA-5419279;R-HSA-5389839;R-HSA-5419277…
R-HSA-9006925	Intracellular signaling by second messengers	1	368	0	889	0.024253608383312465	0.9098807710633139	0.9098807710633139	2	114	0.008030431107354184	0.810536981	0.05168	9606	Homo sapiens	ENSG00000154229				R-HSA-111970;R-HSA-111966
R-HSA-1280218	Adaptive Immune System	2	933	0	1252	0.06149080603703948	0.9142110090038033	0.9142110090038033	4	265	0.018667230205691745	-3.178134435	0.09919	9606	Homo sapiens	ENSG00000136943				R-HSA-2130706;R-HSA-1236948;R-HSA-2130504;R-HSA-2130349
R-HSA-9678108	SARS-CoV-1 Infection	1	194	0	1101	0.01278586963685494	0.918413727157396	0.918413727157396	2	159	0.011200338123415046	-3.178134435	0.09919	9606	Homo sapiens	ENSG00000136943				R-HSA-9685655;R-HSA-9686710
R-HSA-382551	Transport of small molecules	2	969	0	1208	0.06386344163975483	0.9249755298031368	0.9249755298031368	2	454	0.03198083967314737	51.703174447	0.05244	9606	Homo sapiens	ENSG00000167972;ENSG00000099139				R-HSA-6784676;R-HSA-5683714
R-HSA-9006934	Signaling by Receptor Tyrosine Kinases	3	623	0	2465	0.04105977723587952	0.9315426034806235	0.9315426034806235	9	746	0.05255001408847563	35.623109938666666	0.050589999999999996	9606	Homo sapiens	ENSG00000099139;ENSG00000154229;ENSG00000080815				R-HSA-1433508;R-HSA-5218813;R-HSA-8934446;R-HSA-5218823;R-HSA-205289;R-HSA-5218821;R-HSA-5218805;R-HSA-1251997;R-HSA-187020
R-HSA-8939211	ESR-mediated signaling	1	256	0	1168	0.01687207539708693	0.9370992779419745	0.9370992779419745	1	114	0.008030431107354184	-0.356379187	0.07192	9606	Homo sapiens	ENSG00000005339				R-HSA-9038052
R-HSA-162582	Signal Transduction	12	3028	0	6612	0.19956501680616887	0.9480772476112651	0.9480772476112651	63	2534	0.17850098619329388	8.775495027500002	0.07214666666666668	9606	Homo sapiens	ENSG00000168546;ENSG00000074964;ENSG00000027075;ENSG00000099139;ENSG00000196367;ENSG00000070182;ENSG00000154229;ENSG00000107890;ENSG00000077044;ENSG00000005339;ENSG00000080815;ENSG00000170776				R-HSA-9021451;R-HSA-9021450;R-HSA-425861;R-HSA-426240;R-HSA-3322427;R-HSA-400015;R-HSA-1251997;R-HSA-187020;R-HSA-4396371;R-HSA-193682;R-HSA-1980047;R-HSA-9013023;R-HSA-4395227;R-HSA-4396379;R-HSA-9696266;R-HSA-9696271;R-HSA-4396382;R-HSA-9696268;R-HSA-4332390;R-HSA-3451153;R-HSA-9016751;R-HSA-8982703;R-HSA-2974731;R-HSA-8934446;R-HSA-9604664;R-HSA-157353;R-HSA-1980078;R-HSA-1433508;R-HSA-5218813…
R-HSA-73894	DNA Repair	1	380	0	1233	0.02504448691755091	0.9509665681168304	0.9509665681168304	12	339	0.023879966187658495	0.430908182	0.06262	9606	Homo sapiens	ENSG00000182185				R-HSA-5685318;R-HSA-5693620;R-HSA-5693589;R-HSA-5686469;R-HSA-5686483;R-HSA-5693539;R-HSA-5693584;R-HSA-5685838;R-HSA-5685341;R-HSA-5686410;R-HSA-5686440;R-HSA-5693593
R-HSA-1640170	Cell Cycle	2	733	0	2049	0.048309497133065316	0.9625270820233635	0.9625270820233635	19	451	0.03176951253874331	0.22127923550000003	0.06851	9606	Homo sapiens	ENSG00000154229;ENSG00000121892				R-HSA-2468293;R-HSA-2468039;R-HSA-2545253;R-HSA-2467809;R-HSA-2473152;R-HSA-5229194;R-HSA-2467811;R-HSA-5223304;R-HSA-1638803;R-HSA-2468041;R-HSA-2468040;R-HSA-2466068;R-HSA-2470935;R-HSA-2484822;R-HSA-2545203;R-HSA-2467794;R-HSA-2473151;R-HSA-2468287;R-HSA-1638821
R-HSA-5357801	Programmed Cell Death	1	237	0	1545	0.015619851051209385	0.9677718923853948	0.9677718923853948	2	193	0.013595378979994365	-102.8806584	0.09993	9606	Homo sapiens	ENSG00000168310				R-HSA-9710294;R-HSA-9710295
R-HSA-168256	Immune System	7	2624	0	4209	0.17293877282014103	0.9710634937824316	0.9710634937824316	22	1659	0.11686390532544379	-29.833152065285713	0.08248714285714286	9606	Homo sapiens	ENSG00000168310;ENSG00000136943;ENSG00000005339;ENSG00000080815;ENSG00000283158				R-HSA-1028815;R-HSA-9604499;R-HSA-5660660;R-HSA-1028812;R-HSA-8858500;R-HSA-1236948;R-HSA-2130504;R-HSA-1031716;R-HSA-5660666;R-HSA-3134883;R-HSA-2130349;R-HSA-933536;R-HSA-1031713;R-HSA-1678920;R-HSA-2130706;R-HSA-6798739;R-HSA-1015702;R-HSA-1028820;R-HSA-1028819;R-HSA-1678981;R-HSA-1015699;R-HSA-1028817
R-HSA-9006931	Signaling by Nuclear Receptors	1	386	0	1426	0.02543992618467014	0.9714432668570008	0.9714432668570008	1	196	0.013806706114398421	-0.356379187	0.07192	9606	Homo sapiens	ENSG00000005339				R-HSA-9038052
R-HSA-9824446	Viral Infection Pathways	3	1073	0	2658	0.0707177222698214	0.9719643247468329	0.9719643247468329	5	651	0.04585798816568047	-1.3008307106666666	0.07947666666666665	9606	Homo sapiens	ENSG00000006715;ENSG00000136943;ENSG00000005339				R-HSA-9685655;R-HSA-9686710;R-HSA-9756494;R-HSA-9694287;R-HSA-9754537
R-HSA-8953854	Metabolism of RNA	2	830	0	2129	0.05470243195149278	0.9745033796895073	0.9745033796895073	6	189	0.013313609467455622	0.22268478500000002	0.062055	9606	Homo sapiens	ENSG00000154229;ENSG00000148843				R-HSA-450550;R-HSA-6791222;R-HSA-6791221;R-HSA-6791228;R-HSA-6791227;R-HSA-6790906
R-HSA-3108232	SUMO E3 ligases SUMOylate target proteins	1	183	0	1890	0.012060897647136361	0.9826799795936699	0.9826799795936699	1	131	0.009227951535643843	-0.356379187	0.07192	9606	Homo sapiens	ENSG00000005339				R-HSA-3927959
R-HSA-2990846	SUMOylation	1	192	0	1925	0.012654056547815198	0.9840050081703275	0.9840050081703275	1	140	0.009861932938856016	-0.356379187	0.07192	9606	Homo sapiens	ENSG00000005339				R-HSA-3927959
R-HSA-3700989	Transcriptional Regulation by TP53	1	484	0	1733	0.03189876754761748	0.9862462718864904	0.9862462718864904	2	259	0.01824457593688363	-0.356379187	0.07192	9606	Homo sapiens	ENSG00000005339				R-HSA-6798004;R-HSA-6797993
R-HSA-1643685	Disease	7	2528	0	5192	0.16661174454623345	0.9922471553855349	0.9922471553855349	26	1787	0.12588052972668357	0.09942956342857144	0.06617285714285714	9606	Homo sapiens	ENSG00000167972;ENSG00000006715;ENSG00000182185;ENSG00000136943;ENSG00000005339;ENSG00000080815;ENSG00000283158				R-HSA-9685655;R-HSA-2220964;R-HSA-2220966;R-HSA-2220971;R-HSA-9704408;R-HSA-5683672;R-HSA-2220979;R-HSA-6785524;R-HSA-2220981;R-HSA-5096537;R-HSA-2220985;R-HSA-5096532;R-HSA-9756494;R-HSA-5688397;R-HSA-9701199;R-HSA-9694287;R-HSA-2220988;R-HSA-9704330;R-HSA-9686710;R-HSA-4396393;R-HSA-4396392;R-HSA-4396402;R-HSA-4396401;R-HSA-9709601;R-HSA-2220957;R-HSA-9754537
R-HSA-1280215	Cytokine Signaling in Immune system	2	1036	0	2999	0.06827918012258617	0.9963704742189192	0.9963704742189192	4	740	0.05212735981966751	-102.8806584	0.09993	9606	Homo sapiens	ENSG00000168310				R-HSA-1015702;R-HSA-1031716;R-HSA-1015699;R-HSA-1031713
R-HSA-5663205	Infectious disease	3	1445	0	3617	0.09523495683121334	0.9969845116547196	0.9969845116547196	5	897	0.06318681318681318	-1.3008307106666666	0.07947666666666665	9606	Homo sapiens	ENSG00000006715;ENSG00000136943;ENSG00000005339				R-HSA-9685655;R-HSA-9686710;R-HSA-9756494;R-HSA-9694287;R-HSA-9754537
R-HSA-556833	Metabolism of lipids	1	1446	0	1680	0.09530086337573321	0.9982207746712866	0.9982207746712866	42	965	0.06797689489997183	-0.356379187	0.07192	9606	Homo sapiens	ENSG00000005339				R-HSA-400143;R-HSA-1655826;R-HSA-1989778;R-HSA-1989779;R-HSA-560517;R-HSA-1989776;R-HSA-1989777;R-HSA-1989774;R-HSA-560473;R-HSA-1989775;R-HSA-1989772;R-HSA-1989773;R-HSA-1989770;R-HSA-1368065;R-HSA-1989771;R-HSA-1989768;R-HSA-1989767;R-HSA-1989764;R-HSA-1989765;R-HSA-1989762;R-HSA-1989760;R-HSA-1989761;R-HSA-1989758;R-HSA-1989759;R-HSA-879724;R-HSA-1989756;R-HSA-1989757;R-HSA-1989754;R-HSA-19897…
R-HSA-1430728	Metabolism	4	3644	0	2603	0.24016344823040928	0.9989179375852206	0.9989179375852206	48	2268	0.15976331360946747	-0.25580393775	0.0798425	9606	Homo sapiens	ENSG00000157064;ENSG00000100412;ENSG00000154229;ENSG00000005339				R-HSA-400143;R-HSA-400015;R-HSA-1655826;R-HSA-1989778;R-HSA-1989779;R-HSA-560517;R-HSA-1989776;R-HSA-1989777;R-HSA-1989774;R-HSA-1989775;R-HSA-560473;R-HSA-1989772;R-HSA-1989773;R-HSA-1989770;R-HSA-1368065;R-HSA-1989771;R-HSA-1989768;R-HSA-1989767;R-HSA-450975;R-HSA-1989764;R-HSA-1989765;R-HSA-1989762;R-HSA-1989760;R-HSA-1989761;R-HSA-1989758;R-HSA-1989759;R-HSA-879724;R-HSA-1989756;R-HSA-1989757…
R-HSA-212436	Generic Transcription Pathway	4	1586	0	4857	0.10452777960851513	0.9989222979773481	0.9989222979773481	24	884	0.06227106227106227	23.523450885749998	0.0800575	9606	Homo sapiens	ENSG00000136943;ENSG00000117139;ENSG00000005339				R-HSA-9617683;R-HSA-9622579;R-HSA-9626928;R-HSA-8938251;R-HSA-8878243;R-HSA-212356;R-HSA-8865280;R-HSA-8878220;R-HSA-9617758;R-HSA-6797993;R-HSA-8865256;R-HSA-1980047;R-HSA-9626945;R-HSA-6798004;R-HSA-8864307;R-HSA-8938108;R-HSA-8865265;R-HSA-9644900;R-HSA-4396347;R-HSA-8878237;R-HSA-8938228;R-HSA-9622604;R-HSA-9622572;R-HSA-8938231
R-HSA-73857	RNA Polymerase II Transcription	4	1728	0	4988	0.11388650893033678	0.9992923169965156	0.9992923169965156	24	945	0.06656804733727811	23.523450885749998	0.0800575	9606	Homo sapiens	ENSG00000136943;ENSG00000117139;ENSG00000005339				R-HSA-9617683;R-HSA-9622579;R-HSA-9626928;R-HSA-8938251;R-HSA-8878243;R-HSA-212356;R-HSA-8865280;R-HSA-8878220;R-HSA-9617758;R-HSA-6797993;R-HSA-8865256;R-HSA-1980047;R-HSA-9626945;R-HSA-6798004;R-HSA-8864307;R-HSA-8938108;R-HSA-8865265;R-HSA-9644900;R-HSA-4396347;R-HSA-8878237;R-HSA-8938228;R-HSA-9622604;R-HSA-9622572;R-HSA-8938231
R-HSA-2262752	Cellular responses to stress	1	1007	0	2814	0.06636789033150992	0.9995105400022586	0.9995105400022586	26	450	0.03169907016060862	-0.356379187	0.07192	9606	Homo sapiens	ENSG00000005339				R-HSA-9761812;R-HSA-9761815;R-HSA-9760081;R-HSA-9760082;R-HSA-9759186;R-HSA-400143;R-HSA-1235035;R-HSA-1235037;R-HSA-9759364;R-HSA-3371554;R-HSA-9760128;R-HSA-1368065;R-HSA-9761846;R-HSA-1234167;R-HSA-9761841;R-HSA-9760125;R-HSA-1235070;R-HSA-9761849;R-HSA-9760122;R-HSA-9761828;R-HSA-9759332;R-HSA-9759141;R-HSA-9760103;R-HSA-9760097;R-HSA-9760099;R-HSA-9761836
R-HSA-8953897	Cellular responses to stimuli	1	1025	0	2841	0.0675542081328676	0.9995562273649534	0.9995562273649534	26	481	0.03388278388278388	-0.356379187	0.07192	9606	Homo sapiens	ENSG00000005339				R-HSA-9761812;R-HSA-9761815;R-HSA-9760081;R-HSA-9760082;R-HSA-9759186;R-HSA-400143;R-HSA-1235035;R-HSA-1235037;R-HSA-9759364;R-HSA-3371554;R-HSA-9760128;R-HSA-1368065;R-HSA-9761846;R-HSA-1234167;R-HSA-9761841;R-HSA-9760125;R-HSA-1235070;R-HSA-9761849;R-HSA-9760122;R-HSA-9761828;R-HSA-9759332;R-HSA-9759141;R-HSA-9760103;R-HSA-9760097;R-HSA-9760099;R-HSA-9761836
R-HSA-74160	Gene expression (Transcription)	4	1917	0	5420	0.12634284584459238	0.999741017225892	0.999741017225892	24	1090	0.07678219216680755	23.523450885749998	0.0800575	9606	Homo sapiens	ENSG00000136943;ENSG00000117139;ENSG00000005339				R-HSA-9617683;R-HSA-9622579;R-HSA-9626928;R-HSA-8938251;R-HSA-8878243;R-HSA-212356;R-HSA-8865280;R-HSA-8878220;R-HSA-9617758;R-HSA-6797993;R-HSA-8865256;R-HSA-1980047;R-HSA-9626945;R-HSA-6798004;R-HSA-8864307;R-HSA-8938108;R-HSA-8865265;R-HSA-9644900;R-HSA-4396347;R-HSA-8878237;R-HSA-8938228;R-HSA-9622604;R-HSA-9622572;R-HSA-8938231

## Sheet: TOP 18 NEURODEGENERATION
	NAME	Significance in neurodegeneration
1.	NGF processing	The processing of nerve growth factor (NGF) is important for its proper function in promoting neuronal survival and growth. Dysregulation in NGF processing has been implicated in neurodegenerative diseases such as Alzheimer's disease. Abnormal processing of NGF can lead to the accumulation of toxic protein aggregates, neuronal dysfunction, and ultimately neurodegeneration.
2.	Expression and Processing of Neurotrophins	Neurotrophins are a family of proteins that play crucial roles in the development, survival, and function of neurons. Disruptions in the expression and processing of neurotrophins, such as brain-derived neurotrophic factor (BDNF), can contribute to neurodegenerative disorders. Altered levels or impaired processing of neurotrophins can lead to impaired neuronal survival, synaptic dysfunction, and …
3.	Cell death signalling via NRAGE, NRIF and NADE	NRAGE, NRIF, and NADE are signaling molecules involved in cell death pathways. Dysregulation of these pathways can contribute to neurodegeneration. Excessive or prolonged activation of cell death signaling mediated by these molecules can lead to the loss of neurons and the progression of neurodegenerative diseases.
4.	NOTCH4 Activation and Transmission of Signal to the Nucleus	NOTCH4 is a cell surface receptor involved in cell-to-cell communication and regulates various cellular processes, including neuronal development and function. Aberrant activation of NOTCH4 signaling and the transmission of its signals to the nucleus have been associated with neurodegenerative disorders. Dysregulated NOTCH4 signaling can disrupt neuronal homeostasis and contribute to neurodegener…
5.	RET signaling	RET is a receptor tyrosine kinase that plays a crucial role in the development and maintenance of the nervous system. Disruptions in RET signaling have been implicated in neurodegenerative diseases such as Parkinson's disease. Impaired RET signaling can lead to neuronal dysfunction, degeneration, and the loss of dopaminergic neurons.
6.	Impaired BRCA2 binding to PALB2	BRCA2 and PALB2 are proteins involved in DNA repair mechanisms. Impaired binding between BRCA2 and PALB2 has been linked to an increased risk of neurodegenerative diseases, particularly hereditary forms. Dysfunction in DNA repair processes can result in the accumulation of DNA damage in neurons, leading to neurodegeneration.
7.	Depolymerization of the Nuclear Lamina	The nuclear lamina is a structural component of the cell nucleus that provides support and regulates nuclear functions. Dysregulation and depolymerization of the nuclear lamina have been implicated in neurodegenerative disorders such as Hutchinson-Gilford progeria syndrome and some forms of muscular dystrophy. Impaired nuclear lamina integrity can disrupt nuclear structure and function, contribut…
8.	p75 NTR receptor-mediated signalling	8. p75NTR receptor-mediated signaling: The p75 neurotrophin receptor (p75NTR) is involved in various signaling pathways that regulate neuronal survival, growth, and apoptosis. Dysregulation of p75NTR signaling has been implicated in neurodegenerative diseases such as Alzheimer's disease and amyotrophic lateral sclerosis. Altered p75NTR signaling can lead to neuronal dysfunction, impaired synaptic…
9.	Sensory processing of sound by outer hair cells of the cochlea	9. Sensory processing of sound by outer hair cells of the cochlea: Outer hair cells in the cochlea play a crucial role in the sensory processing of sound. Dysfunction or degeneration of outer hair cells can lead to hearing loss and is associated with certain neurodegenerative conditions such as age-related hearing loss. Impaired sensory processing by outer hair cells can contribute to the progres…
10.	Regulated proteolysis of p75NTR	10. Regulated proteolysis of p75NTR: Proteolysis refers to the breakdown of proteins by proteolytic enzymes. The regulated proteolysis of the p75 neurotrophin receptor (p75NTR) is an important mechanism for modulating its signaling and function. Dysregulation of proteolysis can impact the processing and activation of p75NTR, leading to aberrant signaling and neuronal dysfunction. Altered proteoly…
11.	Acetylcholine regulates insulin secretion	11. Acetylcholine regulates insulin secretion: Acetylcholine is a neurotransmitter that plays a role in various physiological processes, including insulin secretion. In the context of neurodegeneration, dysregulation of acetylcholine signaling has been observed in neurodegenerative disorders such as Alzheimer's disease. Altered acetylcholine signaling can disrupt insulin secretion and glucose hom…
12.	Inactivation, recovery and regulation of the phototransduction cascade	12. Inactivation, recovery, and regulation of the phototransduction cascade: The phototransduction cascade is the process by which light signals are converted into electrical signals in photoreceptor cells of the retina. Proper regulation of this cascade is crucial for visual function. Dysregulation or impairment in the inactivation, recovery, and regulation of the phototransduction cascade can l…
13.	Mitotic Telophase/Cytokinesis	Mitotic telophase and cytokinesis are the final stages of cell division, where the cell completes the division process. Dysregulation of these processes can have implications for neuronal development and maintenance. In neurodegenerative diseases, disruptions in mitotic telophase and cytokinesis can lead to abnormal cell division, impaired cellular proliferation, and the generation of abnormal ne…
14.	Regulation of gene expression by Hypoxia-inducible Factor	Hypoxia-inducible factor (HIF) is a transcription factor that plays a crucial role in cellular responses to low oxygen levels. Dysregulation of HIF-mediated gene expression has been implicated in neurodegenerative disorders such as stroke and Alzheimer's disease. Altered HIF signaling can lead to the dysregulation of genes involved in neuronal survival, energy metabolism, and oxidative stress res…
15.	NRIF signals cell death from the nucleus	NRIF (neurotrophin receptor interacting factor) is a signaling molecule involved in cell death pathways. It translocates to the nucleus and participates in signaling events that regulate cell death. Dysregulated NRIF signaling can contribute to neurodegeneration by promoting excessive or inappropriate cell death signals from the nucleus, leading to neuronal loss.
16.	NOTCH3 Intracellular Domain Regulates Transcription	NOTCH3 is a cell surface receptor that is involved in various cellular processes, including neuronal development and function. The intracellular domain of NOTCH3 can translocate to the nucleus and regulate gene transcription. Dysregulation of NOTCH3 signaling and its transcriptional activity have been associated with neurodegenerative diseases such as cerebral autosomal dominant arteriopathy with…
17.	Signaling by NOTCH2	NOTCH2 is another member of the NOTCH receptor family that plays a role in cell-to-cell communication and regulates various cellular processes. Dysregulated NOTCH2 signaling has been implicated in neurodegenerative diseases such as Alzheimer's disease and frontotemporal dementia. Altered NOTCH2
18.	Signalling by Wnt	The Wnt signaling pathway is a highly conserved signaling cascade that regulates various aspects of development, including neuronal differentiation and synaptic function. Dysregulation of Wnt signaling has been implicated in neurodegenerative disorders such as Alzheimer's disease and Parkinson's disease. Altered Wnt signaling can lead to abnormal neuronal development, impaired synaptic plasticity…

## Sheet: WEBGESTALDT
geneSet	description	link	enrichmentScore	normalizedEnrichmentScore	pValue	FDR	Input Ensembl IDs
hsa04310	Wnt signaling pathway	http://www.kegg.jp/kegg-bin/show_pathway?hsa04310+5663+5578	0.809	1.249	0.316	0.297	ENSG00000080815 ENSG00000154229
hsa01100	Metabolic pathways	http://www.kegg.jp/kegg-bin/show_pathway?hsa01100+8527+50+23057	-0.622	-0.958	0.482	0.480	ENSG00000077044 ENSG00000100412 ENSG00000157064
