# Supplementary material for: Rare A360T Mutation Alters GSK3β(Ser9) Binding in the Cytosolic Loop of Presenilin 1, Influencing β-Catenin Nuclear Localization and Pro-Death Gene Expression in Alzheimer’s Disease Case
Source: Int J Mol Sci. 2023 Nov 30;24(23):16999. doi: 10.3390/ijms242316999 (PMC10707597; doi:10.3390/ijms242316999)
Supplement: Supplementary file 1 [file ijms-24-16999-s001.zip › SM table S13. PATHVIEW summary 5241 7676 7677.xlsx]

## Sheet: Arkusz1
5241	7676	7677	common
hsa 04020 Calcium signaling pathway	hsa 04120 Ubiquitin mediated proteolysis	hsa 04810 Regulation of actin cytoskeleton	[5241-KEGG] and [7677-KEGG]:
hsa 04974 Protein digestion and absorption	hsa 04810 Regulation of actin cytoskeleton	hsa 04144 Endocytosis	hsa 04020 Calcium signaling pathway
hsa 04510 Focal adhesion	hsa 04670 Leukocyte transendothelial migration	hsa 04666 Fc gamma R-mediated phagocytosis	hsa 04510 Focal adhesion
hsa 04010 MAPK signaling pathway	hsa 04662 B cell receptor signaling pathway	hsa 04010 MAPK signaling pathway	hsa 04010 MAPK signaling pathway
hsa 04910 Insulin signaling pathway	hsa 04144 Endocytosis	hsa 04510 Focal adhesion	hsa 04810 Regulation of actin cytoskeleton
hsa 04722 Neurotrophin signaling pathway	hsa 04660 T cell receptor signaling pathway	hsa 04020 Calcium signaling pathway
hsa 04810 Regulation of actin cytoskeleton	hsa 04666 Fc gamma R-mediated phagocytosis	hsa 04270 Vascular smooth muscle contraction
hsa 04530 Tight junction	hsa 00230 Purine metabolism
	hsa 04110 Cell cycle
5241noncoding	7676noncoding	7677noncoding	common noncoding
hsa 04510 Focal adhesion	hsa 04120 Ubiquitin mediated proteolysis	hsa 04810 Regulation of actin cytoskeleton	[5241-KEGG-non] and [7676-KEGG-non] and [7677-KEGG-non]:
hsa 04020 Calcium signaling pathway	hsa 04144 Endocytosis	hsa 04510 Focal adhesion	hsa 04510 Focal adhesion
hsa 04910 Insulin signaling pathway	hsa 04510 Focal adhesion	hsa 04666 Fc gamma R-mediated phagocytosis	hsa 04020 Calcium signaling pathway
hsa 04530 Tight junction	hsa 04670 Leukocyte transendothelial migration	hsa 04020 Calcium signaling pathway	hsa 04010 MAPK signaling pathway
hsa 04010 MAPK signaling pathway	hsa 04810 Regulation of actin cytoskeleton	hsa 04010 MAPK signaling pathway
	hsa 04666 Fc gamma R-mediated phagocytosis	hsa 04270 Vascular smooth muscle contraction
	hsa 04662 B cell receptor signaling pathway
	hsa 04010 MAPK signaling pathway
	hsa 04660 T cell receptor signaling pathway
	hsa 04020 Calcium signaling pathway
