# Supplementary material for: Rare A360T Mutation Alters GSK3β(Ser9) Binding in the Cytosolic Loop of Presenilin 1, Influencing β-Catenin Nuclear Localization and Pro-Death Gene Expression in Alzheimer’s Disease Case
Source: Int J Mol Sci. 2023 Nov 30;24(23):16999. doi: 10.3390/ijms242316999 (PMC10707597; doi:10.3390/ijms242316999)
Supplement: Supplementary file 1 [file ijms-24-16999-s001.zip › SM table S2. A360Tv. fEOADs_results_biotype.xls]

GeneID	Fold_change	Fold_change_inverse	baseMean	log2FoldChange	lfcSE	stat	pvalue	padj	Symbol	Description	Gene_type	Transcript_type	StatusG	StatusT	Phenotype_description
ENSG00000144820	307.970920678057	0.00324705981265474	684.200228236682	8.26665032454514	1.28367519693889	6.43983021893556	1.19607219794686E-10	4.04086347230802E-08	ADGRG7	adhesion G protein-coupled receptor G7 [Source:HGNC Symbol;Acc:HGNC:19241]	protein_coding	processed_transcript	KNOWN	KNOWN
ENSG00000172399	42.9810724162908	0.0232660551210672	37.2362645267656	5.42562957463683	0.663742363324506	8.17430056364238	2.97587127682287E-16	3.7701809184615E-13	MYOZ2	myozenin 2 [Source:HGNC Symbol;Acc:HGNC:1330]	protein_coding	protein_coding	KNOWN	KNOWN	CARDIOMYOPATHY FAMILIAL HYPERTROPHIC 16
ENSG00000196711	38.8156087442431	0.0257628318182261	22.6908468511713	5.27856500837307	1.26058644702485	4.18738835470678	0.0000282182751264348	0.00225790756182731	FAM150A	family with sequence similarity 150. member A [Source:HGNC Symbol;Acc:HGNC:33775]	protein_coding	protein_coding	KNOWN	NOVEL
ENSG00000160111	33.7865942240966	0.0295975378094428	297.068295689724	5.07837902533449	1.11270250651216	4.5640043008917	5.01870498143794E-06	0.00050866247888534	CPAMD8	C3 and PZP-like. alpha-2-macroglobulin domain containing 8 [Source:HGNC Symbol;Acc:HGNC:23228]	protein_coding	protein_coding	KNOWN	KNOWN
ENSG00000197632	32.5560388972199	0.0307162675151305	2467.98799835246	5.02485327204141	1.04380175263265	4.8139919858995	0.0000014794474300183	0.000175719056863814	SERPINB2	serpin peptidase inhibitor. clade B (ovalbumin). member 2 [Source:HGNC Symbol;Acc:HGNC:8584]	protein_coding	protein_coding	KNOWN	KNOWN
ENSG00000189056	29.8744263693102	0.0334734460718313	917.888100440631	4.90083910648797	1.08288099044302	4.52574119385269	6.01841965698223E-06	0.000590309897065167	RELN	reelin [Source:HGNC Symbol;Acc:HGNC:9957]	protein_coding	protein_coding	KNOWN	KNOWN	Lissencephaly 2
ENSG00000178919	29.7607641872505	0.0336012877125111	370.475416693947	4.89533966686428	1.28148585912404	3.82004969622567	0.000133424788266642	0.00740312794167064	FOXE1	forkhead box E1 [Source:HGNC Symbol;Acc:HGNC:3806]	protein_coding	protein_coding	KNOWN	KNOWN	HYPOTHYROIDISM ATHYROIDAL WITH SPIKY HAIR AND CLEFT PALATE
ENSG00000117115	21.5713430870206	0.0463577996032013	136.772551529774	4.43104410006727	1.18169451278806	3.74973739161466	0.000177019850780494	0.0090920026737022	PADI2	peptidyl arginine deiminase. type II [Source:HGNC Symbol;Acc:HGNC:18341]	protein_coding	protein_coding	KNOWN	KNOWN
ENSG00000156049	21.4980320092382	0.0465158857131795	111.987051090474	4.42613269235497	0.879897950131159	5.03027958150738	4.89765138187933E-07	0.000070474682128826	GNA14	guanine nucleotide binding protein (G protein). alpha 14 [Source:HGNC Symbol;Acc:HGNC:4382]	protein_coding	processed_transcript	KNOWN	KNOWN
ENSG00000261115	20.0870577533774	0.0497832988921367	331.487387073356	4.32819435604808	1.22931237310751	3.52082550434848	0.000430205617643128	0.0177247046206734	TMEM178B	transmembrane protein 178B [Source:HGNC Symbol;Acc:HGNC:44112]	protein_coding	protein_coding	KNOWN	KNOWN
ENSG00000181072	19.5810802807666	0.0510697053309282	376.301243134983	4.2913884549624	1.14074475211966	3.76191820912469	0.000168615192615379	0.0087789615525055	CHRM2	cholinergic receptor. muscarinic 2 [Source:HGNC Symbol;Acc:HGNC:1951]	protein_coding	protein_coding	KNOWN	KNOWN	MAJOR DEPRESSIVE DISORDER
ENSG00000141469	19.4690729097139	0.0513635140531555	215.871701700143	4.28311228144157	1.19877839811596	3.57289744974805	0.000353053048675049	0.0154057213672356	SLC14A1	solute carrier family 14 (urea transporter). member 1 (Kidd blood group) [Source:HGNC Symbol;Acc:HGNC:10918]	protein_coding	protein_coding	KNOWN	KNOWN	BLOOD GROUP--KIDD SYSTEM
ENSG00000164400	19.4197509832528	0.0514939661616866	14.5529571916184	4.27945279628661	1.08593076981964	3.9408154877105	0.0000812050722665879	0.00514400297362057	CSF2	colony stimulating factor 2 (granulocyte-macrophage) [Source:HGNC Symbol;Acc:HGNC:2434]	protein_coding	protein_coding	KNOWN	KNOWN
ENSG00000003989	19.3712648413789	0.0516228552027178	248.323208440641	4.27584625227764	1.22080720469278	3.50247462157931	0.00046095769403214	0.0185802014846286	SLC7A2	solute carrier family 7 (cationic amino acid transporter. y+ system). member 2 [Source:HGNC Symbol;Acc:HGNC:11060]	protein_coding	protein_coding	KNOWN	KNOWN
ENSG00000277586	19.287165583181	0.0518479501659918	239.580326225926	4.26956923726113	0.963051362558433	4.43337645659795	9.27686753354826E-06	0.000870593932793421	NEFL	neurofilament. light polypeptide [Source:HGNC Symbol;Acc:HGNC:7739]	protein_coding	protein_coding	KNOWN	KNOWN	CHARCOT-MARIE-TOOTH DISEASE DEMYELINATING TYPE 1F
ENSG00000185860	18.450288857063	0.0541996934436713	68.219166212062	4.20557149813185	1.2514106740363	3.36066455671757	0.000777551966520035	0.0279459161867709	C1orf110	chromosome 1 open reading frame 110 [Source:HGNC Symbol;Acc:HGNC:28736]	protein_coding	protein_coding	KNOWN	KNOWN
ENSG00000153253	16.4874780902446	0.0606520896965853	384.525658491632	4.04329883720776	1.28892266294265	3.13696000035936	0.00170709414954265	0.0491533188551077	SCN3A	sodium channel. voltage gated. type III alpha subunit [Source:HGNC Symbol;Acc:HGNC:10590]	protein_coding	protein_coding	KNOWN	KNOWN
ENSG00000128510	16.438040600494	0.0608345011612849	814.894471132685	4.03896643621713	0.911754953985445	4.42988153621988	9.42848664107765E-06	0.000879394370578549	CPA4	carboxypeptidase A4 [Source:HGNC Symbol;Acc:HGNC:15740]	protein_coding	protein_coding	KNOWN	KNOWN
ENSG00000233308	16.2485786754032	0.0615438445403092	69.6742319103223	4.02224162055899	1.0725411916668	3.75019780294699	0.000176695133193321	0.0090920026737022	OSTN-AS1	OSTN antisense RNA 1 [Source:HGNC Symbol;Acc:HGNC:41250]	antisense	antisense	NOVEL	KNOWN
ENSG00000111057	14.7681863800919	0.0677131215887171	808.126348252061	3.88442076045508	1.16678548626309	3.32916444898185	0.00087106955689892	0.0301659919670485	KRT18	keratin 18. type I [Source:HGNC Symbol;Acc:HGNC:6430]	protein_coding	protein_coding	KNOWN	KNOWN	CIRRHOSIS FAMILIAL CIRRHOSIS FAMILIAL WITH PULMONARY HYPERTENSION INCLUDED
ENSG00000179542	14.7612494456185	0.0677449428440371	35.1286522554263	3.88374293638781	1.07788757040226	3.60310578118869	0.000314437488786458	0.0141539806642702	SLITRK4	SLIT and NTRK-like family. member 4 [Source:HGNC Symbol;Acc:HGNC:23502]	protein_coding	protein_coding	KNOWN	KNOWN
ENSG00000104368	14.5117032263443	0.0689098987487988	2984.38162350915	3.8591449521275	0.535141853739141	7.21144295697095	5.53620397167851E-13	3.6594308252795E-10	PLAT	plasminogen activator. tissue [Source:HGNC Symbol;Acc:HGNC:9051]	protein_coding	protein_coding	KNOWN	KNOWN
ENSG00000242221	14.3624665288357	0.0696259237918701	22.034447780276	3.84423162561852	1.13217560689055	3.39543760015856	0.000685189905092333	0.0253056218754488	PSG2	pregnancy specific beta-1-glycoprotein 2 [Source:HGNC Symbol;Acc:HGNC:9519]	protein_coding	processed_transcript	KNOWN	KNOWN
ENSG00000156466	14.0323671538738	0.0712638137980832	576.169099113091	3.81068649608248	1.06887425140354	3.56514013793359	0.00036366182527815	0.0156179399144173	GDF6	growth differentiation factor 6 [Source:HGNC Symbol;Acc:HGNC:4221]	protein_coding	protein_coding	KNOWN	KNOWN	MICROPHTHALMIA ISOLATED 4
ENSG00000131737	13.9583165562571	0.0716418771539988	418.220385880973	3.80305305059036	0.939434387992804	4.04823700217742	0.0000516048775538234	0.00370070261061687	KRT34	keratin 34. type I [Source:HGNC Symbol;Acc:HGNC:6452]	protein_coding	protein_coding	KNOWN	KNOWN
ENSG00000134830	13.5961934271236	0.0735499980461488	55.2121732366713	3.76513088661973	1.12683253076514	3.34134024695146	0.000833749811364387	0.0292094830193462	C5AR2	complement component 5a receptor 2 [Source:HGNC Symbol;Acc:HGNC:4527]	protein_coding	protein_coding	KNOWN	KNOWN
ENSG00000178343	13.2074408090214	0.0757148954487038	30.0913814268303	3.72327903915412	1.17194608574947	3.17700539677391	0.00148804266920843	0.0445328990157004	SHISA3	shisa family member 3 [Source:HGNC Symbol;Acc:HGNC:25159]	protein_coding	protein_coding	KNOWN	KNOWN
ENSG00000128606	12.5910643368264	0.0794214034055242	314.399884106096	3.65432833573302	0.764042164572822	4.78288830797207	1.72794150030932E-06	0.000200533546787806	LRRC17	leucine rich repeat containing 17 [Source:HGNC Symbol;Acc:HGNC:16895]	protein_coding	processed_transcript	KNOWN	KNOWN
ENSG00000143248	12.1745986455674	0.0821382313382532	672.21549047457	3.60580230731048	1.02751996499328	3.50922846285919	0.000449408688994532	0.0183173198358817	RGS5	regulator of G-protein signaling 5 [Source:HGNC Symbol;Acc:HGNC:10001]	protein_coding	protein_coding	KNOWN	KNOWN
ENSG00000277778	12.1346804286368	0.0824084330758385	24.6518259476578	3.60106420996135	1.05367482523414	3.41762384724449	0.000631703462383625	0.0238307388055043	PGM5P2	phosphoglucomutase 5 pseudogene 2 [Source:HGNC Symbol;Acc:HGNC:18965]	lincRNA	lincRNA	NOVEL	KNOWN
ENSG00000235385	11.021255445086	0.090733764858509	15.3262359171829	3.46221666736598	1.07136165755531	3.23160404607559	0.00123097499722271	0.0389885685057852	GS1-600G8.5		lincRNA	lincRNA	NOVEL	KNOWN
ENSG00000111305	10.9400321307223	0.0914074097818918	31.9423092065704	3.45154507019934	1.00336859276888	3.43995725506467	0.000581806067021303	0.0224112806294999	GSG1	germ cell associated 1 [Source:HGNC Symbol;Acc:HGNC:19716]	protein_coding	protein_coding	KNOWN	NOVEL
ENSG00000183199	10.9357486312305	0.0914432137864051	31.4013885809249	3.45098008158287	0.705995187467495	4.88810709030755	0.0000010181014754054	0.000127918981244531	HSP90AB3P	heat shock protein 90kDa alpha (cytosolic). class B member 3. pseudogene [Source:HGNC Symbol;Acc:HGNC:5259]	processed_pseudogene	processed_pseudogene	KNOWN	KNOWN
ENSG00000148798	10.7761975906028	0.0927971106313077	222.227618419555	3.42977630406389	0.516877732347635	6.63556599446837	3.23259695336893E-11	1.29329398637021E-08	INA	internexin neuronal intermediate filament protein. alpha [Source:HGNC Symbol;Acc:HGNC:6057]	protein_coding	protein_coding	KNOWN	KNOWN
ENSG00000106484	9.82749886092964	0.101755290349167	1915.28680802612	3.29682429143174	1.03381152396708	3.1889993630374	0.0014276619222003	0.0433228427209805	MEST	mesoderm specific transcript [Source:HGNC Symbol;Acc:HGNC:7028]	protein_coding	protein_coding	KNOWN	KNOWN
ENSG00000117152	9.74138480438861	0.102654809360317	7962.34759926484	3.28412687584081	0.982517266801388	3.34256403099395	0.000830082017905329	0.0292094830193462	RGS4	regulator of G-protein signaling 4 [Source:HGNC Symbol;Acc:HGNC:10000]	protein_coding	protein_coding	KNOWN	KNOWN	SCHIZOPHRENIA 9
ENSG00000212724	9.01014972608635	0.110985947004275	176.711751499481	3.17155108021057	0.972143409860746	3.26243129155695	0.00110460946251057	0.035960123465842	KRTAP2-3	keratin associated protein 2-3 [Source:HGNC Symbol;Acc:HGNC:18906]	protein_coding	protein_coding	KNOWN	KNOWN
ENSG00000260549	8.57844481346056	0.116571245924539	276.809453213584	3.1007161251989	0.867129847521693	3.57583830617863	0.000349107389039548	0.0152953303618682	MT1L	metallothionein 1L (gene/pseudogene) [Source:HGNC Symbol;Acc:HGNC:7404]	unitary_pseudogene	unitary_pseudogene	KNOWN	KNOWN
ENSG00000198914	8.07985922629981	0.123764532523663	13.8904753905851	3.01433015742158	0.817041477411341	3.68932329723575	0.000224851337184343	0.0106161952770607	POU3F3	POU class 3 homeobox 3 [Source:HGNC Symbol;Acc:HGNC:9216]	protein_coding	protein_coding	KNOWN	KNOWN
ENSG00000080823	8.07496516413715	0.123839543536514	825.946494069737	3.01345603595084	0.764964604854088	3.93934048298305	0.0000817059061376928	0.00515425265979811	MOK	MOK protein kinase [Source:HGNC Symbol;Acc:HGNC:9833]	protein_coding	protein_coding	KNOWN	KNOWN
ENSG00000162437	8.01772201469184	0.124723705582156	535.215979600806	3.00319239815994	0.368519820051997	8.14933752473937	3.65923305990074E-16	3.97366572926221E-13	RAVER2	ribonucleoprotein. PTB-binding 2 [Source:HGNC Symbol;Acc:HGNC:25577]	protein_coding	protein_coding	KNOWN	KNOWN
ENSG00000225206	7.36663922210176	0.135747112061597	224.053223701323	2.88100658900308	0.743600122546706	3.87440305837513	0.00010688638083908	0.00629842499184704	MIR137HG	MIR137 host gene [Source:HGNC Symbol;Acc:HGNC:42871]	lincRNA	lincRNA	KNOWN	KNOWN
ENSG00000101333	6.64819236905834	0.150416826783495	2073.4911998484	2.73296212787709	0.855022546154792	3.19636264583638	0.00139172071169324	0.0424014628855158	PLCB4	phospholipase C. beta 4 [Source:HGNC Symbol;Acc:HGNC:9059]	protein_coding	protein_coding	KNOWN	KNOWN	AURICULOCONDYLAR SYNDROME 2
ENSG00000182261	6.56741916491683	0.152266815150463	157.846503584972	2.71532653805532	0.835020826781353	3.25180696213499	0.00114673875212403	0.0371724291013681	NLRP10	NLR family. pyrin domain containing 10 [Source:HGNC Symbol;Acc:HGNC:21464]	protein_coding	protein_coding	KNOWN	KNOWN
ENSG00000177380	6.0680052653596	0.164798802286593	116.38381735309	2.60122233744798	0.744396800987895	3.4944028964067	0.000475123411701803	0.0189587958742848	PPFIA3	protein tyrosine phosphatase. receptor type. f polypeptide (PTPRF). interacting protein (liprin). alpha 3 [Source:HGNC Symbol;Acc:HGNC:9247]	protein_coding	retained_intron	KNOWN	KNOWN
ENSG00000080031	6.00599020904213	0.166500437928534	19.1993688338622	2.58640212301729	0.720863041414653	3.58792443838101	0.000333320851215401	0.0147555879821355	PTPRH	protein tyrosine phosphatase. receptor type. H [Source:HGNC Symbol;Acc:HGNC:9672]	protein_coding	processed_transcript	KNOWN	KNOWN
ENSG00000204650	5.81158212036569	0.172070183177086	85.3401360463312	2.53893097025392	0.545853650145834	4.65130345757621	3.29843542014475E-06	0.000343466532140142	CRHR1-IT1	CRHR1 intronic transcript 1 [Source:HGNC Symbol;Acc:HGNC:26327]	transcribed_unprocessed_pseudogene	processed_transcript	KNOWN	KNOWN
ENSG00000144488	5.76194302449139	0.173552566512625	13.508978362831	2.52655539484521	0.671410678668642	3.76305512425746	0.000167850185200844	0.00876916276841385	ESPNL	espin-like [Source:HGNC Symbol;Acc:HGNC:27937]	protein_coding	protein_coding	KNOWN	KNOWN
ENSG00000279095	5.48459547031065	0.182328852768308	286.09770755148	2.45538521506801	0.713829709869881	3.43973524934341	0.000582283486723176	0.0224112806294999	AC092066.1		TEC	TEC	KNOWN	KNOWN
ENSG00000087303	5.42081052205085	0.184474258218801	6953.81372112722	2.43850858012511	0.504021309043085	4.83810612046296	1.31082153159516E-06	0.000159427357958729	NID2	nidogen 2 (osteonidogen) [Source:HGNC Symbol;Acc:HGNC:13389]	protein_coding	protein_coding	KNOWN	KNOWN
ENSG00000198478	5.28200708659746	0.189321972425481	285.71019385558	2.4010862370961	0.627091611645397	3.82892418349529	0.000128704645592359	0.00719373796669352	SH3BGRL2	SH3 domain binding glutamate-rich protein like 2 [Source:HGNC Symbol;Acc:HGNC:15567]	protein_coding	protein_coding	KNOWN	KNOWN
ENSG00000186567	5.19017207429033	0.192671839331403	70.7674872327745	2.37578237029993	0.704715977901728	3.3712622457827	0.000748245932909241	0.0271960125097757	CEACAM19	carcinoembryonic antigen-related cell adhesion molecule 19 [Source:HGNC Symbol;Acc:HGNC:31951]	protein_coding	retained_intron	KNOWN	KNOWN
ENSG00000102547	4.63156451627226	0.21590976364178	841.150963067315	2.2114996100305	0.381888111451744	5.79096217900972	6.9984336515319E-09	1.66245604381624E-06	CAB39L	calcium binding protein 39-like [Source:HGNC Symbol;Acc:HGNC:20290]	protein_coding	protein_coding	KNOWN	KNOWN
ENSG00000221852	4.51941960732738	0.221267349988634	467.11560787778	2.17613751082763	0.670194477331469	3.24702393772687	0.00116618580863723	0.0374831349867059	KRTAP1-5	keratin associated protein 1-5 [Source:HGNC Symbol;Acc:HGNC:16777]	protein_coding	protein_coding	KNOWN	KNOWN
ENSG00000113739	4.33326750753457	0.230772736338393	11082.8986255197	2.115455301895	0.561548691706038	3.76718053686145	0.000165101608619652	0.00865530950291232	STC2	stanniocalcin 2 [Source:HGNC Symbol;Acc:HGNC:11374]	protein_coding	retained_intron	KNOWN	KNOWN
ENSG00000081923	4.18264733214778	0.239083030575877	6333.35721226149	2.06441635953807	0.434822363155934	4.74772351760973	2.05718988990739E-06	0.00023167005849083	ATP8B1	ATPase. aminophospholipid transporter. class I. type 8B. member 1 [Source:HGNC Symbol;Acc:HGNC:3706]	protein_coding	protein_coding	KNOWN	KNOWN	CHOLESTASIS PROGRESSIVE FAMILIAL INTRAHEPATIC 1
ENSG00000154917	3.93070528012497	0.254407270129448	136.397741742709	1.9747881961604	0.449339454131769	4.39486935322909	0.0000110839394809852	0.00100303054719892	RAB6B	RAB6B. member RAS oncogene family [Source:HGNC Symbol;Acc:HGNC:14902]	protein_coding	protein_coding	KNOWN	KNOWN
ENSG00000261553	3.70122225804122	0.270181018669553	84.8618594561687	1.88800177193809	0.51944856169809	3.6346270086227	0.000278383091268651	0.0127477654715581	RP11-29G8.3		processed_transcript	processed_transcript	NOVEL	KNOWN
ENSG00000138190	3.41765259853395	0.292598493020901	215.059969694594	1.77300575574887	0.507255677821854	3.49529011358162	0.000473546729506474	0.0189456077070708	EXOC6	exocyst complex component 6 [Source:HGNC Symbol;Acc:HGNC:23196]	protein_coding	protein_coding	KNOWN	KNOWN
ENSG00000159399	3.37897609073673	0.295947640097674	915.405669391442	1.75658614218636	0.374852616884599	4.68607143998447	0.000002784990859424	0.00030028522011222	HK2	hexokinase 2 [Source:HGNC Symbol;Acc:HGNC:4923]	protein_coding	retained_intron	KNOWN	KNOWN
ENSG00000115415	3.34949657909691	0.298552327606681	17732.4288616544	1.74394427843105	0.378354240173685	4.60928963722062	4.04047121456015E-06	0.00041507291608208	STAT1	signal transducer and activator of transcription 1. 91kDa [Source:HGNC Symbol;Acc:HGNC:11362]	protein_coding	protein_coding	KNOWN	KNOWN	IMMUNODEFICIENCY 31C
ENSG00000124406	3.14951920659068	0.317508779723394	70.5027557627682	1.65513160918123	0.492115715886537	3.3632976061322	0.000770172870398156	0.0278122046286536	ATP8A1	ATPase. aminophospholipid transporter (APLT). class I. type 8A. member 1 [Source:HGNC Symbol;Acc:HGNC:13531]	protein_coding	protein_coding	KNOWN	PUTATIVE
ENSG00000102312	3.01372269578268	0.331815532132194	466.028393801764	1.59154667512274	0.468630724254363	3.39616374418269	0.000683374649733002	0.0253056218754488	PORCN	porcupine homolog (Drosophila) [Source:HGNC Symbol;Acc:HGNC:17652]	protein_coding	protein_coding	KNOWN	KNOWN	FOCAL DERMAL HYPOPLASIA
ENSG00000011478	2.89030446112468	0.345984311843355	294.695609047878	1.53122147245577	0.326889485853507	4.68421756808041	2.81031375795671E-06	0.000300881690578985	QPCTL	glutaminyl-peptide cyclotransferase-like [Source:HGNC Symbol;Acc:HGNC:25952]	protein_coding	retained_intron	KNOWN	KNOWN
ENSG00000106415	2.88809968039882	0.346248436917492	223.461413004911	1.53012053652401	0.393556938176709	3.887926721894	0.000101104137987456	0.00600424300712224	GLCCI1	glucocorticoid induced 1 [Source:HGNC Symbol;Acc:HGNC:18713]	protein_coding	retained_intron	KNOWN	KNOWN	GLUCOCORTICOID THERAPY RESPONSE TO
ENSG00000105497	2.82085539858812	0.354502396861788	521.199213782431	1.49613271303914	0.338571190879208	4.41896048259144	9.91767780074213E-06	0.000913808821846562	ZNF175	zinc finger protein 175 [Source:HGNC Symbol;Acc:HGNC:12964]	protein_coding	retained_intron	KNOWN	KNOWN
ENSG00000033867	2.75468185655607	0.36301832736874	3228.30625924543	1.46188570882464	0.383518766725634	3.81177098921591	0.000137974680641317	0.00757266812198537	SLC4A7	solute carrier family 4. sodium bicarbonate cotransporter. member 7 [Source:HGNC Symbol;Acc:HGNC:11033]	protein_coding	protein_coding	KNOWN	KNOWN
ENSG00000095015	2.73950608661279	0.365029303963486	751.145918959148	1.4539158090158	0.428412609277303	3.39372786311877	0.000689481716261852	0.0253806066158086	MAP3K1	mitogen-activated protein kinase kinase kinase 1. E3 ubiquitin protein ligase [Source:HGNC Symbol;Acc:HGNC:6848]	protein_coding	retained_intron	KNOWN	KNOWN	46XY SEX REVERSAL 6
ENSG00000079482	2.72559349262388	0.36689256952889	452.029959742298	1.44657040810514	0.357521935924934	4.04610252616461	0.0000520774314300338	0.00371705723019157	OPHN1	oligophrenin 1 [Source:HGNC Symbol;Acc:HGNC:8148]	protein_coding	processed_transcript	KNOWN	KNOWN	Mental retardation X-linked with cerebellar hypoplasia and distinctive facial appearance
ENSG00000159348	2.70280411698066	0.369986116906287	1581.6100058417	1.43445695778422	0.314933644948915	4.55479108310864	5.24376670744094E-06	0.000527953544723341	CYB5R1	cytochrome b5 reductase 1 [Source:HGNC Symbol;Acc:HGNC:13397]	protein_coding	processed_transcript	KNOWN	KNOWN
ENSG00000123240	2.60463355573639	0.383931166746132	5167.92452247384	1.38108041491873	0.36462297722631	3.7876944163657	0.000152051697373991	0.00813958434921401	OPTN	optineurin [Source:HGNC Symbol;Acc:HGNC:17142]	protein_coding	processed_transcript	KNOWN	KNOWN	Amyotrophic lateral sclerosis
ENSG00000123191	2.55637522281652	0.391178881360866	259.52316828804	1.35409960951124	0.401715886498703	3.37078929417847	0.000749531621495495	0.0271960125097757	ATP7B	ATPase. Cu++ transporting. beta polypeptide [Source:HGNC Symbol;Acc:HGNC:870]	protein_coding	protein_coding	KNOWN	KNOWN	WILSON DISEASE
ENSG00000151693	2.4601391483249	0.406481072699036	2456.47227043449	1.29873991837789	0.276651432378674	4.6944991652897	0.0000026726070209657	0.000290226032426725	ASAP2	ArfGAP with SH3 domain. ankyrin repeat and PH domain 2 [Source:HGNC Symbol;Acc:HGNC:2721]	protein_coding	protein_coding	KNOWN	KNOWN
ENSG00000196937	2.41233331025322	0.414536414080785	1867.59378387893	1.27042925708356	0.347794013664967	3.65282094333968	0.000259375103138928	0.01202219418604	FAM3C	family with sequence similarity 3. member C [Source:HGNC Symbol;Acc:HGNC:18664]	protein_coding	retained_intron	KNOWN	KNOWN
ENSG00000064393	2.38521967341865	0.419248596321838	2168.03233960911	1.25412214134917	0.383543606799208	3.2698293469554	0.00107612383895537	0.0353157978122038	HIPK2	homeodomain interacting protein kinase 2 [Source:HGNC Symbol;Acc:HGNC:14402]	protein_coding	protein_coding	KNOWN	KNOWN
ENSG00000087095	2.37196405797079	0.421591548421478	499.427670201861	1.2460821490997	0.351354131148791	3.54651344222281	0.000390364826679718	0.0165774202793624	NLK	nemo-like kinase [Source:HGNC Symbol;Acc:HGNC:29858]	protein_coding	retained_intron	KNOWN	KNOWN
ENSG00000102781	2.33398761553475	0.428451287977758	3261.53163485508	1.22279690592358	0.241245416093904	5.06868451936765	4.00574534787411E-07	0.0000603063378723151	KATNAL1	katanin p60 subunit A-like 1 [Source:HGNC Symbol;Acc:HGNC:28361]	protein_coding	protein_coding	KNOWN	KNOWN
ENSG00000125505	2.27562403906176	0.439439899928417	1644.47057160862	1.18626222645644	0.257972905372461	4.59839852074278	4.25751005343026E-06	0.000434408894914767	MBOAT7	membrane bound O-acyltransferase domain containing 7 [Source:HGNC Symbol;Acc:HGNC:15505]	protein_coding	protein_coding	KNOWN	KNOWN
ENSG00000076067	2.20063508230053	0.454414277061605	2346.45462216765	1.13791993187047	0.304361644977561	3.738710020293	0.000184966932600328	0.00931628828438847	RBMS2	RNA binding motif. single stranded interacting protein 2 [Source:HGNC Symbol;Acc:HGNC:9909]	protein_coding	processed_transcript	KNOWN	KNOWN
ENSG00000128335	2.19200447548623	0.456203448114849	1204.36817807559	1.13225074389844	0.29286173954025	3.8661613691017	0.000110561797909205	0.00643951861078287	APOL2	apolipoprotein L. 2 [Source:HGNC Symbol;Acc:HGNC:619]	protein_coding	processed_transcript	KNOWN	KNOWN
ENSG00000106546	2.14686915158718	0.465794573116251	6134.82267777378	1.10223426380548	0.311867319206796	3.53430512247614	0.00040884880422071	0.0171578552591733	AHR	aryl hydrocarbon receptor [Source:HGNC Symbol;Acc:HGNC:348]	protein_coding	processed_transcript	KNOWN	PUTATIVE
ENSG00000152229	2.1275280857217	0.470029047659212	258.325209385183	1.0891781772057	0.320767699214112	3.39553570971832	0.000684944383737237	0.0253056218754488	PSTPIP2	proline-serine-threonine phosphatase interacting protein 2 [Source:HGNC Symbol;Acc:HGNC:9581]	protein_coding	retained_intron	KNOWN	KNOWN
ENSG00000142867	2.12369032120282	0.470878446831936	1300.2299304463	1.08657340614312	0.229965333808979	4.72494435637713	2.30178374318216E-06	0.000255430790128455	BCL10	B-cell CLL/lymphoma 10 [Source:HGNC Symbol;Acc:HGNC:989]	protein_coding	protein_coding	KNOWN	KNOWN	MESOTHELIOMA MALIGNANT
ENSG00000138411	2.11724922696636	0.47231095294002	1153.84785903841	1.08219110276322	0.250257194992243	4.32431564174112	0.0000153006095115162	0.00132922952230618	HECW2	HECT. C2 and WW domain containing E3 ubiquitin protein ligase 2 [Source:HGNC Symbol;Acc:HGNC:29853]	protein_coding	protein_coding	KNOWN	KNOWN
ENSG00000144357	2.11555322482659	0.472689596397164	2710.12399690566	1.0810349826583	0.31589781910367	3.42210334254804	0.000621386908798642	0.0235584667692413	UBR3	ubiquitin protein ligase E3 component n-recognin 3 (putative) [Source:HGNC Symbol;Acc:HGNC:30467]	protein_coding	protein_coding	KNOWN	KNOWN
ENSG00000175662	2.05835290966362	0.485825338942203	2018.66828860077	1.04149035704838	0.309157219435927	3.36880490434166	0.000754948451965264	0.0273273364648284	TOM1L2	target of myb1-like 2 (chicken) [Source:HGNC Symbol;Acc:HGNC:11984]	protein_coding	protein_coding	KNOWN	PUTATIVE
ENSG00000102401	2.04448787505215	0.489120044292018	3400.68909028908	1.03173950690732	0.301425011785936	3.42287290890123	0.000619630408074667	0.0235550417169961	ARMCX3	armadillo repeat containing. X-linked 3 [Source:HGNC Symbol;Acc:HGNC:24065]	protein_coding	protein_coding	KNOWN	KNOWN
ENSG00000118762	2.00603634312933	0.498495455192025	5095.56096722578	1.00434774332671	0.251973205243612	3.98593073559427	0.0000672161194612568	0.0045017033663854	PKD2	polycystic kidney disease 2 (autosomal dominant) [Source:HGNC Symbol;Acc:HGNC:9009]	protein_coding	protein_coding	KNOWN	PUTATIVE	POLYCYSTIC KIDNEY DISEASE 2
ENSG00000168615	2.00121117349951	0.499697389881802	14083.2001207367	1.00087341256384	0.28896075841921	3.46370011637298	0.000532800125012276	0.0208767018055712	ADAM9	ADAM metallopeptidase domain 9 [Source:HGNC Symbol;Acc:HGNC:216]	protein_coding	retained_intron	KNOWN	KNOWN	CONE-ROD DYSTROPHY 9
ENSG00000116641	1.96967440834097	0.5076981229818	4856.08948776911	0.977957168619028	0.248986535345515	3.92775122261905	0.0000857438364787253	0.00532056760668082	DOCK7	dedicator of cytokinesis 7 [Source:HGNC Symbol;Acc:HGNC:19190]	protein_coding	protein_coding	KNOWN	KNOWN	EPILEPTIC ENCEPHALOPATHY EARLY INFANTILE 23
ENSG00000237765	1.96340809469589	0.509318466548795	670.303864748963	0.973360068373719	0.242020161257629	4.02181398159464	0.0000577516594729878	0.00400912547473896	FAM200B	family with sequence similarity 200. member B [Source:HGNC Symbol;Acc:HGNC:27740]	protein_coding	protein_coding	KNOWN	KNOWN
ENSG00000063854	1.93768324501953	0.516080222384293	597.237920599372	0.95433275125402	0.276717502437023	3.44876179804063	0.000563163256501113	0.0218412525219041	HAGH	hydroxyacylglutathione hydrolase [Source:HGNC Symbol;Acc:HGNC:4805]	protein_coding	retained_intron	KNOWN	KNOWN
ENSG00000170791	1.88836764979974	0.529557896263501	528.134109391288	0.917139673018925	0.260306200895892	3.52331089256582	0.000426191114714719	0.0176549959591495	CHCHD7	coiled-coil-helix-coiled-coil-helix domain containing 7 [Source:HGNC Symbol;Acc:HGNC:28314]	protein_coding	protein_coding	KNOWN	KNOWN
ENSG00000105552	1.85724098149208	0.538433089709561	615.014363758172	0.893161020576272	0.252961744836846	3.53081459472197	0.000414282030523994	0.0172556978357706	BCAT2	branched chain amino-acid transaminase 2. mitochondrial [Source:HGNC Symbol;Acc:HGNC:977]	protein_coding	processed_transcript	KNOWN	KNOWN
ENSG00000123352	1.69892131802217	0.588608777458964	663.989366696526	0.764619038674123	0.234044621652525	3.26697974632084	0.001087014568407	0.0354632671319562	SPATS2	spermatogenesis associated. serine-rich 2 [Source:HGNC Symbol;Acc:HGNC:18650]	protein_coding	processed_transcript	KNOWN	KNOWN
ENSG00000174233	1.66651619844641	0.600054173450122	1677.70351715904	0.736835340433298	0.219893370700244	3.35087564525873	0.000805564685903718	0.0287488261028034	ADCY6	adenylate cyclase 6 [Source:HGNC Symbol;Acc:HGNC:237]	protein_coding	protein_coding	KNOWN	KNOWN
ENSG00000204843	1.65564003481628	0.603996025084623	5251.67515547695	0.727389039723717	0.184251431178906	3.94780672839079	0.0000788704349621514	0.00503809757449407	DCTN1	dynactin 1 [Source:HGNC Symbol;Acc:HGNC:2711]	protein_coding	protein_coding	KNOWN	KNOWN	PERRY SYNDROME
ENSG00000142687	1.63246734860002	0.612569679177709	1241.0206594095	0.707054136345112	0.223830578763867	3.15888088325513	0.00158376207829023	0.0464824997610933	KIAA0319L	KIAA0319-like [Source:HGNC Symbol;Acc:HGNC:30071]	protein_coding	processed_transcript	KNOWN	KNOWN	Limited cutaneous systemic sclerosis
ENSG00000186866	1.62069480497765	0.617019315992556	1726.68606837046	0.696612440763119	0.209765715160117	3.3209070425612	0.000897254163016773	0.030792223567368	POFUT2	protein O-fucosyltransferase 2 [Source:HGNC Symbol;Acc:HGNC:14683]	protein_coding	protein_coding	KNOWN	KNOWN
ENSG00000137106	1.51607886389834	0.659596293974224	2231.90201878871	0.600344802055022	0.187730275166484	3.19791147976862	0.00138426765311963	0.0423441069021685	GRHPR	glyoxylate reductase/hydroxypyruvate reductase [Source:HGNC Symbol;Acc:HGNC:4570]	protein_coding	processed_transcript	KNOWN	PUTATIVE	HYPEROXALURIA PRIMARY TYPE II
ENSG00000214717	-1.85577051435116	1.85577051435116	1730.99184440881	-0.8920183169971	0.247602266982195	-3.60262580738506	0.00031501885135366	0.0141539806642702	ZBED1	zinc finger. BED-type containing 1 [Source:HGNC Symbol;Acc:HGNC:447]	protein_coding	protein_coding	KNOWN	KNOWN
ENSG00000148498	-1.86126357015715	1.86126357015715	1382.81893356561	-0.89628236729068	0.267530004486477	-3.35021250798051	0.000807495840489316	0.02875025588515	PARD3	par-3 family cell polarity regulator [Source:HGNC Symbol;Acc:HGNC:16051]	protein_coding	protein_coding	KNOWN	KNOWN
ENSG00000180011	-2.03899184967944	2.03899184967944	1084.03935758695	-1.02785600858131	0.323002206121226	-3.18219501013421	0.00146163367558843	0.044002409445487	ZADH2	zinc binding alcohol dehydrogenase domain containing 2 [Source:HGNC Symbol;Acc:HGNC:28697]	protein_coding	protein_coding	KNOWN	PUTATIVE
ENSG00000006704	-2.04319988282791	2.04319988282791	392.64115342879	-1.03083034741854	0.327441143860502	-3.1481393427385	0.00164313346629876	0.0476728207788933	GTF2IRD1	GTF2I repeat domain containing 1 [Source:HGNC Symbol;Acc:HGNC:4661]	protein_coding	retained_intron	KNOWN	KNOWN	Williams syndrome
ENSG00000173621	-2.17468529967937	2.17468529967937	529.511835837983	-1.12080664259774	0.350113679351309	-3.20126492822094	0.00136825666694995	0.0419387219912098	LRFN4	leucine rich repeat and fibronectin type III domain containing 4 [Source:HGNC Symbol;Acc:HGNC:28456]	protein_coding	protein_coding	KNOWN	KNOWN
ENSG00000101849	-2.19716103946601	2.19716103946601	1121.17573553504	-1.13564061501586	0.305410259615777	-3.71841016881542	0.000200480559993217	0.00977432892187362	TBL1X	transducin (beta)-like 1X-linked [Source:HGNC Symbol;Acc:HGNC:11585]	protein_coding	protein_coding	KNOWN	KNOWN
ENSG00000078177	-2.24565775114687	2.24565775114687	791.142644115179	-1.16713807095001	0.30430993944923	-3.83535967659291	0.000125380674694574	0.0070861055664744	N4BP2	NEDD4 binding protein 2 [Source:HGNC Symbol;Acc:HGNC:29851]	protein_coding	protein_coding	KNOWN	KNOWN
ENSG00000004660	-2.28442462422239	2.28442462422239	243.4840264915	-1.19183084085909	0.346678193873445	-3.43785926522441	0.000586332347737722	0.0225101279865065	CAMKK1	calcium/calmodulin-dependent protein kinase kinase 1. alpha [Source:HGNC Symbol;Acc:HGNC:1469]	protein_coding	retained_intron	KNOWN	KNOWN
ENSG00000058091	-2.29891859900776	2.29891859900776	1264.3047513401	-1.20095538346065	0.37484152963754	-3.20390161843042	0.00135578797051066	0.0417247864689747	CDK14	cyclin-dependent kinase 14 [Source:HGNC Symbol;Acc:HGNC:8883]	protein_coding	protein_coding	KNOWN	KNOWN
ENSG00000242498	-2.31597947370402	2.31597947370402	1195.48076872545	-1.211622466921	0.376776552253331	-3.21575867626271	0.00130100184805287	0.0406521880142152	ARPIN	actin-related protein 2/3 complex inhibitor [Source:HGNC Symbol;Acc:HGNC:28782]	protein_coding	protein_coding	KNOWN	PUTATIVE
ENSG00000142552	-2.32574870717396	2.32574870717396	4895.14882924503	-1.21769522471351	0.351119020085238	-3.46804119132567	0.000524266921229571	0.020595426365512	RCN3	reticulocalbin 3. EF-hand calcium binding domain [Source:HGNC Symbol;Acc:HGNC:21145]	protein_coding	protein_coding	KNOWN	PUTATIVE
ENSG00000154359	-2.33285042463847	2.33285042463847	453.991372273716	-1.22209380901516	0.367293473253996	-3.32729519582298	0.00087693423437256	0.0302313631863175	LONRF1	LON peptidase N-terminal domain and ring finger 1 [Source:HGNC Symbol;Acc:HGNC:26302]	protein_coding	processed_transcript	KNOWN	KNOWN
ENSG00000134775	-2.35298869620044	2.35298869620044	1191.48580724566	-1.23449438984621	0.312578692972974	-3.94938752256204	0.0000783514170186839	0.00502606157356562	FHOD3	formin homology 2 domain containing 3 [Source:HGNC Symbol;Acc:HGNC:26178]	protein_coding	protein_coding	KNOWN	PUTATIVE
ENSG00000214575	-2.38638714404588	2.38638714404588	167.490192404947	-1.25482811071435	0.36575353944003	-3.4308023720987	0.000601798859055091	0.0229878091814436	CPEB1	cytoplasmic polyadenylation element binding protein 1 [Source:HGNC Symbol;Acc:HGNC:21744]	protein_coding	protein_coding	KNOWN	KNOWN
ENSG00000196814	-2.47353509077532	2.47353509077532	273.512118872866	-1.30657436641727	0.394381144868055	-3.31297371443658	0.000923096550094938	0.0312557613610097	MVB12B	multivesicular body subunit 12B [Source:HGNC Symbol;Acc:HGNC:23368]	protein_coding	retained_intron	KNOWN	KNOWN
ENSG00000239713	-2.47476508617452	2.47476508617452	143.795544160545	-1.3072915857596	0.406643665896215	-3.21483326902048	0.0013052030841348	0.0406521880142152	APOBEC3G	apolipoprotein B mRNA editing enzyme. catalytic polypeptide-like 3G [Source:HGNC Symbol;Acc:HGNC:17357]	protein_coding	protein_coding	KNOWN	KNOWN
ENSG00000172819	-2.56226743782858	2.56226743782858	1874.8386809662	-1.35742106548935	0.363084771305479	-3.73857890158465	0.000185063412608388	0.00931628828438847	RARG	retinoic acid receptor. gamma [Source:HGNC Symbol;Acc:HGNC:9866]	protein_coding	protein_coding	KNOWN	KNOWN
ENSG00000165801	-2.56878737064876	2.56878737064876	3319.9531261571	-1.36108747723518	0.27426774929587	-4.96262313279456	6.95474476088419E-07	0.000095254941080831	ARHGEF40	Rho guanine nucleotide exchange factor (GEF) 40 [Source:HGNC Symbol;Acc:HGNC:25516]	protein_coding	retained_intron	KNOWN	KNOWN
ENSG00000253304	-2.57433078918703	2.57433078918703	578.65318672786	-1.3641974448786	0.403595674119001	-3.38010918441203	0.000724570396765669	0.0264164118513872	TMEM200B	transmembrane protein 200B [Source:HGNC Symbol;Acc:HGNC:33785]	protein_coding	protein_coding	KNOWN	KNOWN
ENSG00000156381	-2.69446978412337	2.69446978412337	512.406332160682	-1.43000140838667	0.375599973069473	-3.80724576921673	0.000140523077820627	0.00768030347737039	ANKRD9	ankyrin repeat domain 9 [Source:HGNC Symbol;Acc:HGNC:20096]	protein_coding	protein_coding	KNOWN	KNOWN
ENSG00000140262	-2.71280652453998	2.71280652453998	5804.19300299437	-1.43978615928952	0.255233509573906	-5.6410545844593	1.69011767005158E-08	0.0000038350535728051	TCF12	transcription factor 12 [Source:HGNC Symbol;Acc:HGNC:11623]	protein_coding	protein_coding	KNOWN	KNOWN	Craniosynostosis 3
ENSG00000133739	-2.76628523669044	2.76628523669044	356.088816629722	-1.46794992306191	0.384210737398126	-3.82068948151439	0.000133079118152087	0.00740312794167064	LRRCC1	leucine rich repeat and coiled-coil centrosomal protein 1 [Source:HGNC Symbol;Acc:HGNC:29373]	protein_coding	protein_coding	KNOWN	KNOWN
ENSG00000185972	-2.8137207887529	2.8137207887529	100.672942270817	-1.49247917410854	0.446760404140177	-3.34067021221571	0.000835764330291099	0.0292094830193462	CCIN	calicin [Source:HGNC Symbol;Acc:HGNC:1568]	protein_coding	protein_coding	KNOWN	KNOWN
ENSG00000005059	-2.85498492307642	2.85498492307642	508.858409079441	-1.51348312686296	0.431999764430282	-3.50343507445873	0.000459298606669647	0.0185802014846286	CCDC109B	coiled-coil domain containing 109B [Source:HGNC Symbol;Acc:HGNC:26076]	protein_coding	retained_intron	KNOWN	KNOWN
ENSG00000151917	-2.9640878825063	2.9640878825063	961.936166490464	-1.56758822287196	0.470093255365788	-3.33463244787929	0.000854122137191117	0.0296466183829145	BEND6	BEN domain containing 6 [Source:HGNC Symbol;Acc:HGNC:20871]	protein_coding	protein_coding	KNOWN	KNOWN
ENSG00000135821	-2.97429028478151	2.97429028478151	5435.25763356854	-1.57254545841166	0.421147555520418	-3.73395366492971	0.000188497187291294	0.00942671953417614	GLUL	glutamate-ammonia ligase [Source:HGNC Symbol;Acc:HGNC:4341]	protein_coding	protein_coding	KNOWN	KNOWN	GLUTAMINE DEFICIENCY CONGENITAL
ENSG00000006282	-2.97480451868481	2.97480451868481	1550.82573432288	-1.57279486869288	0.326206281634586	-4.82147327394118	1.42501815625774E-06	0.000170587015980995	SPATA20	spermatogenesis associated 20 [Source:HGNC Symbol;Acc:HGNC:26125]	protein_coding	protein_coding	KNOWN	KNOWN
ENSG00000167617	-3.21211739511307	3.21211739511307	293.994179676761	-1.68352462082922	0.52383551395741	-3.21384208586915	0.00130971681930872	0.0406521880142152	CDC42EP5	CDC42 effector protein (Rho GTPase binding) 5 [Source:HGNC Symbol;Acc:HGNC:17408]	protein_coding	processed_transcript	KNOWN	KNOWN
ENSG00000158555	-3.23214064139279	3.23214064139279	388.541323122364	-1.69248997600597	0.447980131743785	-3.7780469625246	0.000158063076813548	0.00836649183874651	GDPD5	glycerophosphodiester phosphodiesterase domain containing 5 [Source:HGNC Symbol;Acc:HGNC:28804]	protein_coding	protein_coding	KNOWN	KNOWN
ENSG00000121440	-3.28968586110705	3.28968586110705	2127.07749586356	-1.71794982461063	0.454501679640928	-3.7798536321535	0.000156920577521621	0.0083414809093049	PDZRN3	PDZ domain containing ring finger 3 [Source:HGNC Symbol;Acc:HGNC:17704]	protein_coding	protein_coding	KNOWN	PUTATIVE
ENSG00000104490	-3.33406892272826	3.33406892272826	684.24825848324	-1.73728392839466	0.509015752669426	-3.41302586272398	0.000642458448241499	0.0241764747242958	NCALD	neurocalcin delta [Source:HGNC Symbol;Acc:HGNC:7655]	protein_coding	protein_coding	KNOWN	KNOWN
ENSG00000162944	-3.34454294839678	3.34454294839678	392.903593659744	-1.74180907151431	0.493288600673119	-3.53101423616423	0.000413969466723587	0.0172556978357706	RFTN2	raftlin family member 2 [Source:HGNC Symbol;Acc:HGNC:26402]	protein_coding	protein_coding	KNOWN	PUTATIVE
ENSG00000196628	-3.45589606370374	3.45589606370374	5670.70886947036	-1.78905982900774	0.441081516171484	-4.05607526821004	0.0000499041836124102	0.00361282525456891	TCF4	transcription factor 4 [Source:HGNC Symbol;Acc:HGNC:11634]	protein_coding	protein_coding	KNOWN	KNOWN	PITT-HOPKINS SYNDROME
ENSG00000135111	-3.66775498815732	3.66775498815732	1959.09782459851	-1.87489726783794	0.583302672596678	-3.21427854854753	0.00130772744587903	0.0406521880142152	TBX3	T-box 3 [Source:HGNC Symbol;Acc:HGNC:11602]	protein_coding	protein_coding	KNOWN	KNOWN	ULNAR-MAMMARY SYNDROME
ENSG00000162599	-3.69203739937922	3.69203739937922	575.185740961687	-1.88441716718349	0.597307850520825	-3.15485082866458	0.00160580185601898	0.0469480877251087	NFIA	nuclear factor I/A [Source:HGNC Symbol;Acc:HGNC:7784]	protein_coding	protein_coding	KNOWN	PUTATIVE	Chromosome 1p32-P31 deletion syndrome
ENSG00000116774	-3.72709809838156	3.72709809838156	6650.00314769978	-1.89805279174883	0.544872116281321	-3.48348306883969	0.00049493442574879	0.0196461829625557	OLFML3	olfactomedin-like 3 [Source:HGNC Symbol;Acc:HGNC:24956]	protein_coding	protein_coding	KNOWN	KNOWN
ENSG00000116191	-3.78698460247505	3.78698460247505	1846.89856938002	-1.92104955537125	0.438136491724642	-4.38459154089037	0.0000116203610422288	0.00104535117707103	RALGPS2	Ral GEF with PH domain and SH3 binding motif 2 [Source:HGNC Symbol;Acc:HGNC:30279]	protein_coding	protein_coding	KNOWN	KNOWN
ENSG00000154822	-3.7971084647349	3.7971084647349	438.88847272473	-1.92490121025544	0.492638745888222	-3.90732809045473	0.0000933223945980787	0.00569791311274936	PLCL2	phospholipase C-like 2 [Source:HGNC Symbol;Acc:HGNC:9064]	protein_coding	protein_coding	KNOWN	PUTATIVE
ENSG00000166833	-3.81534294219968	3.81534294219968	1304.29137979286	-1.93181273956946	0.576755079671335	-3.34945075935925	0.000809719467197856	0.02876206789675	NAV2	neuron navigator 2 [Source:HGNC Symbol;Acc:HGNC:15997]	protein_coding	protein_coding	KNOWN	KNOWN
ENSG00000132530	-3.8208589434673	3.8208589434673	807.809466503989	-1.93389699799468	0.581072229121482	-3.32815251026283	0.000874239928274304	0.0302069764308051	XAF1	XIAP associated factor 1 [Source:HGNC Symbol;Acc:HGNC:30932]	protein_coding	retained_intron	KNOWN	KNOWN
ENSG00000101493	-3.89391994255255	3.89391994255255	885.259957117325	-1.96122322312608	0.491795561805002	-3.98788312754987	0.0000666654892860898	0.00448458156467444	ZNF516	zinc finger protein 516 [Source:HGNC Symbol;Acc:HGNC:28990]	protein_coding	protein_coding	KNOWN	KNOWN
ENSG00000212916	-3.89553620063175	3.89553620063175	91.6517737532707	-1.9618219215477	0.612061507466356	-3.2052692378397	0.00134936197002344	0.041611257667883	MAP10	microtubule-associated protein 10 [Source:HGNC Symbol;Acc:HGNC:29265]	protein_coding	protein_coding	KNOWN	KNOWN
ENSG00000253293	-3.93040520730035	3.93040520730035	629.70005124764	-1.97467805559517	0.562133100331991	-3.51283006538655	0.000443360942667792	0.0182173416523742	HOXA10	homeobox A10 [Source:HGNC Symbol;Acc:HGNC:5100]	protein_coding	protein_coding	KNOWN	KNOWN
ENSG00000184271	-3.94877206386005	3.94877206386005	293.124918592216	-1.98140409308834	0.508618509093754	-3.89565864722218	0.0000979322343727946	0.00586166834318738	POU6F1	POU class 6 homeobox 1 [Source:HGNC Symbol;Acc:HGNC:9224]	protein_coding	processed_transcript	KNOWN	KNOWN
ENSG00000175130	-3.9793930383995	3.9793930383995	541.21225144369	-1.99254839879198	0.627806788733984	-3.17382423151253	0.00150444766154866	0.0447356381806833	MARCKSL1	MARCKS-like 1 [Source:HGNC Symbol;Acc:HGNC:7142]	protein_coding	protein_coding	KNOWN	KNOWN
ENSG00000109654	-4.03070419610132	4.03070419610132	3101.94429276554	-2.0110319110787	0.483528154968511	-4.15907923957327	0.0000319533044921226	0.00250405200099866	TRIM2	tripartite motif containing 2 [Source:HGNC Symbol;Acc:HGNC:15974]	protein_coding	retained_intron	KNOWN	KNOWN	CHARCOT-MARIE-TOOTH DISEASE AXONAL TYPE 2R
ENSG00000135272	-4.0332623179108	4.0332623179108	4006.62222881325	-2.01194723972396	0.538516618246568	-3.73609127657924	0.000186902848470919	0.00937783500100128	MDFIC	MyoD family inhibitor domain containing [Source:HGNC Symbol;Acc:HGNC:28870]	protein_coding	protein_coding	KNOWN	KNOWN
ENSG00000103647	-4.0510586114896	4.0510586114896	727.601829956531	-2.0182989583627	0.52366747579908	-3.8541613746069	0.000116126985047935	0.00670129438975942	CORO2B	coronin. actin binding protein. 2B [Source:HGNC Symbol;Acc:HGNC:2256]	protein_coding	protein_coding	KNOWN	KNOWN
ENSG00000179981	-4.05624417412414	4.05624417412414	1140.50810399976	-2.02014450100866	0.374602277990851	-5.39277153316724	6.93791433651964E-08	0.0000130218656368035	TSHZ1	teashirt zinc finger homeobox 1 [Source:HGNC Symbol;Acc:HGNC:10669]	protein_coding	retained_intron	KNOWN	KNOWN	Aural atresia congenital
ENSG00000162512	-4.07138966773935	4.07138966773935	4964.30542599421	-2.02552130666876	0.622548725630072	-3.25359481640375	0.00113954689210906	0.0370182294887478	SDC3	syndecan 3 [Source:HGNC Symbol;Acc:HGNC:10660]	protein_coding	processed_transcript	KNOWN	KNOWN
ENSG00000104447	-4.07967458613837	4.07967458613837	4191.95150534823	-2.02845408070472	0.55283846808016	-3.66916232828175	0.000243346530998869	0.0113137532439627	TRPS1	trichorhinophalangeal syndrome I [Source:HGNC Symbol;Acc:HGNC:12340]	protein_coding	protein_coding	KNOWN	PUTATIVE	TRICHORHINOPHALANGEAL SYNDROME TYPE III
ENSG00000149557	-4.10908952998392	4.10908952998392	1305.54317688449	-2.03881876468826	0.368145619482853	-5.53807693692583	3.05810924529215E-08	6.45728261891341E-06	FEZ1	fasciculation and elongation protein zeta 1 (zygin I) [Source:HGNC Symbol;Acc:HGNC:3659]	protein_coding	protein_coding	KNOWN	PUTATIVE
ENSG00000136425	-4.11461215440532	4.11461215440532	105.03876639912	-2.04075644783119	0.615504362063649	-3.31558405368401	0.000914518345018069	0.0311038532423036	CIB2	calcium and integrin binding family member 2 [Source:HGNC Symbol;Acc:HGNC:24579]	protein_coding	protein_coding	KNOWN	PUTATIVE	USHER SYNDROME TYPE IJ
ENSG00000135540	-4.15325660508401	4.15325660508401	414.327136142757	-2.05424301008335	0.628328711368093	-3.26937631993696	0.00107784846312324	0.0353157978122038	NHSL1	NHS-like 1 [Source:HGNC Symbol;Acc:HGNC:21021]	protein_coding	retained_intron	KNOWN	KNOWN
ENSG00000008283	-4.17875922642065	4.17875922642065	642.251188602373	-2.06307463522027	0.583226344482849	-3.5373481577716	0.000404166507136418	0.0170208958670221	CYB561	cytochrome b561 [Source:HGNC Symbol;Acc:HGNC:2571]	protein_coding	protein_coding	KNOWN	KNOWN
ENSG00000163975	-4.34504917635539	4.34504917635539	165.287949939483	-2.119372505252	0.658456198145894	-3.21869930182116	0.0012877344673353	0.0403658290863888	MFI2	antigen p97 (melanoma associated) identified by monoclonal antibodies 133.2 and 96.5 [Source:HGNC Symbol;Acc:HGNC:7037]	protein_coding	retained_intron	KNOWN	KNOWN
ENSG00000184232	-4.35684770548123	4.35684770548123	1140.76188612198	-2.12328468442889	0.581488704369017	-3.65146333621888	0.000260750328269913	0.0120492013394756	OAF	OAF homolog (Drosophila) [Source:HGNC Symbol;Acc:HGNC:28752]	protein_coding	processed_transcript	KNOWN	PUTATIVE
ENSG00000134909	-4.37608747155814	4.37608747155814	733.602661140458	-2.12964157577259	0.41410975862218	-5.14269835817997	2.70820259419531E-07	0.0000428883375411993	ARHGAP32	Rho GTPase activating protein 32 [Source:HGNC Symbol;Acc:HGNC:17399]	protein_coding	protein_coding	KNOWN	PUTATIVE
ENSG00000262601	-4.38665654289414	4.38665654289414	78.3625545612165	-2.1331217537105	0.630600432768424	-3.38268361844567	0.000717812743274614	0.0262579371696488	CTC-786C10.1		lincRNA	lincRNA	NOVEL	KNOWN
ENSG00000204381	-4.39788757884339	4.39788757884339	2455.51485476343	-2.13681072572128	0.557401440668918	-3.83352207191457	0.000126321460644192	0.00709622019440687	LAYN	layilin [Source:HGNC Symbol;Acc:HGNC:29471]	protein_coding	protein_coding	KNOWN	KNOWN
ENSG00000171914	-4.47081614674538	4.47081614674538	2750.30809534259	-2.16053821919023	0.524286841778234	-4.12090872214586	0.0000377380929927106	0.00282626713186295	TLN2	talin 2 [Source:HGNC Symbol;Acc:HGNC:15447]	protein_coding	protein_coding	KNOWN	KNOWN
ENSG00000149380	-4.50150303079999	4.50150303079999	587.194242768386	-2.17040679100438	0.579389592373581	-3.7460230897709	0.000179660062229271	0.00916434823098503	P4HA3	prolyl 4-hydroxylase. alpha polypeptide III [Source:HGNC Symbol;Acc:HGNC:30135]	protein_coding	retained_intron	KNOWN	KNOWN
ENSG00000166016	-4.52161931541418	4.52161931541418	238.34444611405	-2.17683953368982	0.679727685049688	-3.20251709849172	0.00136232212550317	0.0418411783313629	ABTB2	ankyrin repeat and BTB (POZ) domain containing 2 [Source:HGNC Symbol;Acc:HGNC:23842]	protein_coding	processed_transcript	KNOWN	KNOWN
ENSG00000006118	-4.55280376908185	4.55280376908185	516.505337342969	-2.18675527893247	0.592318830084155	-3.69185507511517	0.000222624316220943	0.0105767421234594	TMEM132A	transmembrane protein 132A [Source:HGNC Symbol;Acc:HGNC:31092]	protein_coding	protein_coding	KNOWN	PUTATIVE
ENSG00000189184	-4.62773035297221	4.62773035297221	17000.6622059305	-2.21030480442743	0.619611669699144	-3.56724205259185	0.000360758213825247	0.015582194232345	PCDH18	protocadherin 18 [Source:HGNC Symbol;Acc:HGNC:14268]	protein_coding	retained_intron	KNOWN	KNOWN
ENSG00000142632	-4.75056500051772	4.75056500051772	171.680761874171	-2.2480991081742	0.584391270789961	-3.84690740697631	0.000119618149282613	0.00683667189302091	ARHGEF19	Rho guanine nucleotide exchange factor (GEF) 19 [Source:HGNC Symbol;Acc:HGNC:26604]	protein_coding	protein_coding	KNOWN	KNOWN
ENSG00000125430	-4.81882067911024	4.81882067911024	1270.03085057108	-2.26868011563032	0.559651860471537	-4.05373460872414	0.0000504063986660668	0.00363188852568822	HS3ST3B1	heparan sulfate (glucosamine) 3-O-sulfotransferase 3B1 [Source:HGNC Symbol;Acc:HGNC:5198]	protein_coding	protein_coding	KNOWN	KNOWN
ENSG00000087245	-4.82169777768757	4.82169777768757	32099.1203296695	-2.26954122615908	0.573865557761105	-3.95483087539445	0.0000765888106321128	0.00497598157282056	MMP2	matrix metallopeptidase 2 [Source:HGNC Symbol;Acc:HGNC:7166]	protein_coding	nonsense_mediated_decay	KNOWN	KNOWN	MULTICENTRIC OSTEOLYSIS NODULOSIS AND ARTHROPATHY
ENSG00000205181	-4.86847522555862	4.86847522555862	379.416037006509	-2.28347000044558	0.573438585061317	-3.98206549041588	0.0000683189474920875	0.00453560243983496	LINC00654	long intergenic non-protein coding RNA 654 [Source:HGNC Symbol;Acc:HGNC:27154]	lincRNA	lincRNA	KNOWN	KNOWN
ENSG00000137959	-4.90667005623547	4.90667005623547	49.0413151616308	-2.2947442621873	0.639651727074303	-3.58749013730208	0.000333876357682998	0.0147555879821355	IFI44L	interferon-induced protein 44-like [Source:HGNC Symbol;Acc:HGNC:17817]	protein_coding	retained_intron	KNOWN	KNOWN
ENSG00000124813	-5.06153630516388	5.06153630516388	552.509396936438	-2.33957534607319	0.660456003746815	-3.54236365904861	0.000396558361575264	0.0167935286101079	RUNX2	runt-related transcription factor 2 [Source:HGNC Symbol;Acc:HGNC:10472]	protein_coding	protein_coding	KNOWN	KNOWN	METAPHYSEAL DYSPLASIA WITH MAXILLARY HYPOPLASIA WITH OR WITHOUT BRACHYDACTYLY
ENSG00000110446	-5.13918313624782	5.13918313624782	110.99695970887	-2.36153906390584	0.587411842018429	-4.02024422216492	0.0000581378402607074	0.00401758902492516	SLC15A3	solute carrier family 15 (oligopeptide transporter). member 3 [Source:HGNC Symbol;Acc:HGNC:18068]	protein_coding	protein_coding	KNOWN	KNOWN
ENSG00000256594	-5.17598290781225	5.17598290781225	127.807446884531	-2.37183285325484	0.602858727010134	-3.93430956041375	0.0000834361925850135	0.00524165469367752	RP11-705C15.2		transcribed_unprocessed_pseudogene	transcribed_unprocessed_pseudogene	KNOWN	KNOWN
ENSG00000161243	-5.18375943719801	5.18375943719801	75.4369946785004	-2.37399876860558	0.710862941657344	-3.33960125009571	0.000838987609583332	0.0292548821754481	FBXO27	F-box protein 27 [Source:HGNC Symbol;Acc:HGNC:18753]	protein_coding	protein_coding	KNOWN	KNOWN
ENSG00000112655	-5.19978532069467	5.19978532069467	8239.4735751353	-2.37845206110707	0.436527238368354	-5.44857651952538	5.0774546211812E-08	9.86963551785052E-06	PTK7	protein tyrosine kinase 7 (inactive) [Source:HGNC Symbol;Acc:HGNC:9618]	protein_coding	nonsense_mediated_decay	KNOWN	KNOWN
ENSG00000189134	-5.20817673179255	5.20817673179255	52.322725857807	-2.38077840506165	0.638323237347518	-3.72973795369681	0.000191679013279539	0.00952318966957133	NKAPL	NFKB activating protein-like [Source:HGNC Symbol;Acc:HGNC:21584]	protein_coding	protein_coding	KNOWN	KNOWN
ENSG00000140403	-5.21035625191415	5.21035625191415	100.996683947878	-2.38138201843443	0.557563033550522	-4.27105434746983	0.0000194550985191991	0.00165237912171723	DNAJA4	DnaJ (Hsp40) homolog. subfamily A. member 4 [Source:HGNC Symbol;Acc:HGNC:14885]	protein_coding	retained_intron	KNOWN	KNOWN
ENSG00000187134	-5.22969080541256	5.22969080541256	1225.22933061695	-2.38672565265113	0.371137314045672	-6.43084260818199	1.26898507487966E-10	4.19399567247728E-08	AKR1C1	aldo-keto reductase family 1. member C1 [Source:HGNC Symbol;Acc:HGNC:384]	protein_coding	protein_coding	KNOWN	KNOWN
ENSG00000128482	-5.25200527873906	5.25200527873906	158.653241627017	-2.39286836627018	0.645014365057378	-3.70979081381749	0.000207430566236641	0.009979642083847	RNF112	ring finger protein 112 [Source:HGNC Symbol;Acc:HGNC:12968]	protein_coding	retained_intron	KNOWN	KNOWN
ENSG00000140044	-5.27908829765439	5.27908829765439	1932.80961942541	-2.40028879662471	0.6201214418242	-3.87067537862234	0.000108534241735807	0.00637083427455394	JDP2	Jun dimerization protein 2 [Source:HGNC Symbol;Acc:HGNC:17546]	protein_coding	protein_coding	KNOWN	KNOWN
ENSG00000116106	-5.30627301052454	5.30627301052454	444.413505043552	-2.40769890489138	0.721258437147929	-3.33819166734762	0.000843255602708778	0.0293364185995001	EPHA4	EPH receptor A4 [Source:HGNC Symbol;Acc:HGNC:3388]	protein_coding	protein_coding	KNOWN	KNOWN
ENSG00000167994	-5.32185582382382	5.32185582382382	300.584749982915	-2.41192942635564	0.64814341477525	-3.72128971979451	0.000198207877317042	0.00972049793177738	RAB3IL1	RAB3A interacting protein (rabin3)-like 1 [Source:HGNC Symbol;Acc:HGNC:9780]	protein_coding	protein_coding	KNOWN	NOVEL
ENSG00000115041	-5.32461044384395	5.32461044384395	294.578635266945	-2.4126759795558	0.746858951070364	-3.23043056001145	0.00123603925163228	0.0390675774273712	KCNIP3	Kv channel interacting protein 3. calsenilin [Source:HGNC Symbol;Acc:HGNC:15523]	protein_coding	protein_coding	KNOWN	KNOWN
ENSG00000176842	-5.42299086445914	5.42299086445914	363.143598788515	-2.43908873999896	0.462671658065288	-5.27174876066168	1.35129974387442E-07	0.0000223302282675248	IRX5	iroquois homeobox 5 [Source:HGNC Symbol;Acc:HGNC:14361]	protein_coding	protein_coding	KNOWN	KNOWN	HAMAMY SYNDROME
ENSG00000099256	-5.46259810839627	5.46259810839627	477.180128009805	-2.44958728568431	0.521494283888228	-4.69724666475794	0.0000026369193305407	0.000288410680447556	PRTFDC1	phosphoribosyl transferase domain containing 1 [Source:HGNC Symbol;Acc:HGNC:23333]	protein_coding	protein_coding	KNOWN	KNOWN
ENSG00000099139	-5.47965123872561	5.47965123872561	317.205645677356	-2.45408407344625	0.581490270884991	-4.22033556934888	0.0000243938931036706	0.00201554541769079	PCSK5	proprotein convertase subtilisin/kexin type 5 [Source:HGNC Symbol;Acc:HGNC:8747]	protein_coding	protein_coding	KNOWN	KNOWN
ENSG00000152217	-5.51539618136436	5.51539618136436	1202.43009118282	-2.46346452105886	0.778211116292251	-3.16554784361847	0.00154791203437955	0.0456949643857714	SETBP1	SET binding protein 1 [Source:HGNC Symbol;Acc:HGNC:15573]	protein_coding	protein_coding	KNOWN	KNOWN	Schinzel-Giedion midface retraction syndrome
ENSG00000157827	-5.61740070264657	5.61740070264657	1472.64341275125	-2.48990271747986	0.375692228076617	-6.62750659024034	3.41404399325549E-11	1.29464172417229E-08	FMNL2	formin-like 2 [Source:HGNC Symbol;Acc:HGNC:18267]	protein_coding	processed_transcript	KNOWN	PUTATIVE
ENSG00000149531	-5.67368948772072	5.67368948772072	202.75420061515	-2.5042871962972	0.448611599588916	-5.58230593812554	2.37350382283047E-08	5.22962008963647E-06	FRG1B	FSHD region gene 1 family. member B [Source:HGNC Symbol;Acc:HGNC:15792]	protein_coding	protein_coding	KNOWN	KNOWN
ENSG00000167771	-5.75348329279561	5.75348329279561	48.3476498226681	-2.52443566174561	0.708967320425834	-3.56072217860385	0.000369836227780725	0.0158383666787334	RCOR2	REST corepressor 2 [Source:HGNC Symbol;Acc:HGNC:27455]	protein_coding	processed_transcript	KNOWN	PUTATIVE
ENSG00000154096	-5.77523001294685	5.77523001294685	19486.832095437	-2.52987840660307	0.532509844528808	-4.75085753361355	2.02555808720431E-06	0.000229810146266919	THY1	Thy-1 cell surface antigen [Source:HGNC Symbol;Acc:HGNC:11801]	protein_coding	retained_intron	KNOWN	KNOWN
ENSG00000158859	-5.78396141038713	5.78396141038713	496.485840837653	-2.53205792690368	0.709811367769584	-3.56722650816383	0.000360779607300232	0.015582194232345	ADAMTS4	ADAM metallopeptidase with thrombospondin type 1 motif. 4 [Source:HGNC Symbol;Acc:HGNC:220]	protein_coding	protein_coding	KNOWN	KNOWN
ENSG00000133216	-5.79005824549741	5.79005824549741	787.815845776038	-2.53357786117956	0.532927522433157	-4.75407584433272	1.99356194604943E-06	0.000227880618539771	EPHB2	EPH receptor B2 [Source:HGNC Symbol;Acc:HGNC:3393]	protein_coding	protein_coding	KNOWN	KNOWN	PROSTATE CANCER/BRAIN CANCER SUSCEPTIBILITY
ENSG00000223485	-5.80006425113721	5.80006425113721	130.685541946446	-2.53606888201324	0.746531318577833	-3.39713662227131	0.00068094960102657	0.0253056218754488	RP11-417E7.1		lincRNA	lincRNA	NOVEL	KNOWN
ENSG00000141401	-5.83868220826278	5.83868220826278	200.385910395703	-2.54564278928757	0.640692628887313	-3.97326685919358	0.0000708935465164184	0.00468606342473526	IMPA2	inositol(myo)-1(or 4)-monophosphatase 2 [Source:HGNC Symbol;Acc:HGNC:6051]	protein_coding	protein_coding	KNOWN	KNOWN
ENSG00000133687	-5.8577743585573	5.8577743585573	600.158387234094	-2.55035262168091	0.769386845920014	-3.31478583914605	0.000917133597656197	0.0311231742972481	TMTC1	transmembrane and tetratricopeptide repeat containing 1 [Source:HGNC Symbol;Acc:HGNC:24099]	protein_coding	processed_transcript	KNOWN	KNOWN
ENSG00000254726	-5.87564573244857	5.87564573244857	74.923083916483	-2.55474741232587	0.733079672697664	-3.48495191924316	0.000492225480881387	0.0195898010100516	MEX3A	mex-3 RNA binding family member A [Source:HGNC Symbol;Acc:HGNC:33482]	protein_coding	processed_transcript	KNOWN	PUTATIVE
ENSG00000177191	-5.95626813485695	5.95626813485695	49.3978227201688	-2.5744087015562	0.682554147483643	-3.7717281640544	0.000162120820130599	0.00852845269358302	B3GNT8	UDP-GlcNAc:betaGal beta-1.3-N-acetylglucosaminyltransferase 8 [Source:HGNC Symbol;Acc:HGNC:24139]	protein_coding	processed_transcript	KNOWN	KNOWN
ENSG00000111799	-6.01210981313542	6.01210981313542	77095.876762577	-2.58787136078771	0.772245003810678	-3.35110146134678	0.000804908054583722	0.0287488261028034	COL12A1	collagen. type XII. alpha 1 [Source:HGNC Symbol;Acc:HGNC:2188]	protein_coding	protein_coding	KNOWN	KNOWN
ENSG00000100206	-6.03411402503687	6.03411402503687	53.9319506382742	-2.59314195896405	0.792666312795476	-3.27141688388256	0.00107010038479365	0.0352137146104282	DMC1	DNA meiotic recombinase 1 [Source:HGNC Symbol;Acc:HGNC:2927]	protein_coding	protein_coding	KNOWN	KNOWN
ENSG00000121690	-6.05857201908439	6.05857201908439	196.056132213222	-2.59897779637977	0.487302110049879	-5.33340148293992	9.6389868695158E-08	0.0000172401785149704	DEPDC7	DEP domain containing 7 [Source:HGNC Symbol;Acc:HGNC:29899]	protein_coding	protein_coding	KNOWN	KNOWN
ENSG00000183578	-6.21807581643457	6.21807581643457	320.972236999143	-2.63646820743603	0.676571276493731	-3.89680777034947	0.0000974689215215976	0.00586166834318738	TNFAIP8L3	tumor necrosis factor. alpha-induced protein 8-like 3 [Source:HGNC Symbol;Acc:HGNC:20620]	protein_coding	protein_coding	KNOWN	KNOWN
ENSG00000042493	-6.32704069443926	6.32704069443926	2126.26880210983	-2.66153087504936	0.586404486222054	-4.53872870618101	5.65943917365817E-06	0.000566055616823191	CAPG	capping protein (actin filament). gelsolin-like [Source:HGNC Symbol;Acc:HGNC:1474]	protein_coding	processed_transcript	KNOWN	KNOWN
ENSG00000148288	-6.3383374896914	6.3383374896914	84.5446388755055	-2.66410447918076	0.781346819385763	-3.4096311818036	0.00065050784910613	0.0242989455281585	GBGT1	globoside alpha-1.3-N-acetylgalactosaminyltransferase 1 [Source:HGNC Symbol;Acc:HGNC:20460]	protein_coding	protein_coding	KNOWN	KNOWN
ENSG00000163359	-6.39246256185638	6.39246256185638	102158.816676888	-2.6763718061932	0.677272508806888	-3.9516911898698	0.0000776008385750848	0.00500645416050917	COL6A3	collagen. type VI. alpha 3 [Source:HGNC Symbol;Acc:HGNC:2213]	protein_coding	protein_coding	KNOWN	KNOWN	ULLRICH CONGENITAL MUSCULAR DYSTROPHY
ENSG00000134470	-6.42484544945036	6.42484544945036	98.7072297443081	-2.68366175049433	0.846940925626888	-3.16865281779593	0.00153147214434929	0.0452976089699266	IL15RA	interleukin 15 receptor. alpha [Source:HGNC Symbol;Acc:HGNC:5978]	protein_coding	protein_coding	KNOWN	KNOWN
ENSG00000169760	-6.4385606113076	6.4385606113076	328.533285431996	-2.68673819904939	0.778135964832606	-3.45278758529992	0.000554825711655093	0.0216282443443394	NLGN1	neuroligin 1 [Source:HGNC Symbol;Acc:HGNC:14291]	protein_coding	protein_coding	KNOWN	KNOWN
ENSG00000150907	-6.4436499592466	6.4436499592466	338.453785360867	-2.68787812412277	0.812197830779023	-3.30938845471267	0.00093500014079702	0.0315419904788516	FOXO1	forkhead box O1 [Source:HGNC Symbol;Acc:HGNC:3819]	protein_coding	processed_transcript	KNOWN	KNOWN	RHABDOMYOSARCOMA 2
ENSG00000182636	-6.4748025443979	6.4748025443979	1058.29184361067	-2.69483619703679	0.514877348942842	-5.23393814579314	1.65936001675143E-07	0.0000268375003560341	NDN	necdin. melanoma antigen (MAGE) family member [Source:HGNC Symbol;Acc:HGNC:7675]	protein_coding	protein_coding	KNOWN	KNOWN	PRADER-WILLI SYNDROME
ENSG00000111058	-6.70959297592776	6.70959297592776	422.406933095828	-2.74622525086343	0.568860742298865	-4.82758792558871	1.38196679051438E-06	0.000166746358065001	ACSS3	acyl-CoA synthetase short-chain family member 3 [Source:HGNC Symbol;Acc:HGNC:24723]	protein_coding	nonsense_mediated_decay	KNOWN	KNOWN
ENSG00000257027	-6.75788654948116	6.75788654948116	90.0977816346642	-2.75657213092865	0.862276202624675	-3.19685516373749	0.00138934669031139	0.0424014628855158	RP11-705C15.3		sense_intronic	sense_intronic	NOVEL	KNOWN
ENSG00000228223	-6.75867114025813	6.75867114025813	313.296562302257	-2.75673961813217	0.764288367054176	-3.60693651371087	0.00030983342857697	0.0141029868702266	HCG11	HLA complex group 11 (non-protein coding) [Source:HGNC Symbol;Acc:HGNC:17707]	lincRNA	lincRNA	NOVEL	KNOWN
ENSG00000103942	-6.86930644736551	6.86930644736551	577.669552940799	-2.78016444613854	0.673903197411684	-4.1254655814315	0.0000369985513904141	0.00279845262083814	HOMER2	homer scaffolding protein 2 [Source:HGNC Symbol;Acc:HGNC:17513]	protein_coding	processed_transcript	KNOWN	KNOWN
ENSG00000154134	-6.88457799846962	6.88457799846962	116.723787818114	-2.78336822470533	0.704412111943095	-3.95133498915501	0.0000777164495086604	0.00500645416050917	ROBO3	roundabout. axon guidance receptor. homolog 3 (Drosophila) [Source:HGNC Symbol;Acc:HGNC:13433]	protein_coding	protein_coding	KNOWN	KNOWN	GAZE PALSY FAMILIAL HORIZONTAL WITH PROGRESSIVE SCOLIOSIS
ENSG00000050327	-6.99574554078507	6.99574554078507	59.0816823123662	-2.80647781445627	0.699049259483031	-4.01470679839036	0.0000595197382402976	0.00407602964174434	ARHGEF5	Rho guanine nucleotide exchange factor (GEF) 5 [Source:HGNC Symbol;Acc:HGNC:13209]	protein_coding	protein_coding	KNOWN	NOVEL
ENSG00000169515	-7.00378882573477	7.00378882573477	579.309948733387	-2.80813558510526	0.618969493000159	-4.53679158159179	5.71165018457755E-06	0.000567543906902827	CCDC8	coiled-coil domain containing 8 [Source:HGNC Symbol;Acc:HGNC:25367]	protein_coding	protein_coding	KNOWN	KNOWN	Three M syndrome 3
ENSG00000144857	-7.0718667152761	7.0718667152761	875.093787516027	-2.82209108425674	0.724780182978444	-3.89371998646474	0.0000987185956996902	0.00588556396244075	BOC	BOC cell adhesion associated. oncogene regulated [Source:HGNC Symbol;Acc:HGNC:17173]	protein_coding	protein_coding	KNOWN	KNOWN
ENSG00000134569	-7.15262572803702	7.15262572803702	776.805352079583	-2.83847295229978	0.278402271920362	-10.1955811377564	2.07499794224802E-24	1.57730968579983E-20	LRP4	low density lipoprotein receptor-related protein 4 [Source:HGNC Symbol;Acc:HGNC:6696]	protein_coding	protein_coding	KNOWN	PUTATIVE	SCLEROSTEOSIS 2
ENSG00000115594	-7.15748431918903	7.15748431918903	8013.45255945941	-2.83945260453263	0.882003546144609	-3.21932107523192	0.00128494522153663	0.0403616161219451	IL1R1	interleukin 1 receptor. type I [Source:HGNC Symbol;Acc:HGNC:5993]	protein_coding	nonsense_mediated_decay	KNOWN	KNOWN
ENSG00000136732	-7.20666238808785	7.20666238808785	966.55797165612	-2.84933126071431	0.656979214283802	-4.33701888699854	0.000014442821842488	0.00126192080730658	GYPC	glycophorin C (Gerbich blood group) [Source:HGNC Symbol;Acc:HGNC:4704]	protein_coding	protein_coding	KNOWN	KNOWN	MALARIA SUSCEPTIBILITY TO MALARIA RESISTANCE TO INCLUDED
ENSG00000227136	-7.23216514830803	7.23216514830803	36.8732123773636	-2.85442762243295	0.889514845541411	-3.20897131367782	0.00133210781997584	0.0412465075093537	LINC00595	long intergenic non-protein coding RNA 595 [Source:HGNC Symbol;Acc:HGNC:31430]	lincRNA	lincRNA	KNOWN	KNOWN
ENSG00000180875	-7.24294830251508	7.24294830251508	3518.53425807457	-2.85657707791462	0.767335470167161	-3.7227225756843	0.000197086037846627	0.00972049793177738	GREM2	gremlin 2. DAN family BMP antagonist [Source:HGNC Symbol;Acc:HGNC:17655]	protein_coding	protein_coding	KNOWN	KNOWN
ENSG00000132000	-7.26478047398381	7.26478047398381	136.075173231451	-2.86091920338049	0.669302070718171	-4.27448132696	0.0000191582759909057	0.00163631050499853	PODNL1	podocan-like 1 [Source:HGNC Symbol;Acc:HGNC:26275]	protein_coding	processed_transcript	KNOWN	KNOWN
ENSG00000183876	-7.3020566627512	7.3020566627512	376.022128260919	-2.86830286389098	0.772075287358352	-3.71505591599085	0.000203158764794505	0.00986780415709542	ARSI	arylsulfatase family. member I [Source:HGNC Symbol;Acc:HGNC:32521]	protein_coding	protein_coding	KNOWN	KNOWN
ENSG00000206052	-7.30336683565459	7.30336683565459	378.825970636862	-2.86856169650281	0.696879647303824	-4.11629426630706	0.0000385012686188774	0.00286928817065095	DOK6	docking protein 6 [Source:HGNC Symbol;Acc:HGNC:28301]	protein_coding	processed_transcript	KNOWN	KNOWN
ENSG00000125637	-7.33637740719949	7.33637740719949	290.729246311693	-2.87506785778382	0.713358143497624	-4.03032878224007	0.0000556988888849537	0.00390225902174171	PSD4	pleckstrin and Sec7 domain containing 4 [Source:HGNC Symbol;Acc:HGNC:19096]	protein_coding	retained_intron	KNOWN	KNOWN
ENSG00000110002	-7.38654401301124	7.38654401301124	295.889023405023	-2.88489951978306	0.688412985028993	-4.19065238820497	0.0000278153525542681	0.00223744341207692	VWA5A	von Willebrand factor A domain containing 5A [Source:HGNC Symbol;Acc:HGNC:6658]	protein_coding	protein_coding	KNOWN	KNOWN
ENSG00000105855	-7.39133846150279	7.39133846150279	1019.20653372135	-2.88583563865086	0.698567694272542	-4.1310751446301	0.0000361070517808438	0.00275846989057371	ITGB8	integrin. beta 8 [Source:HGNC Symbol;Acc:HGNC:6163]	protein_coding	retained_intron	KNOWN	KNOWN
ENSG00000182580	-7.40776068138364	7.40776068138364	564.000688881975	-2.88903749096342	0.693085091734067	-4.16837344421185	0.0000306781016614917	0.00242916239353989	EPHB3	EPH receptor B3 [Source:HGNC Symbol;Acc:HGNC:3394]	protein_coding	retained_intron	KNOWN	KNOWN
ENSG00000164946	-7.49368762089005	7.49368762089005	19.9804667926173	-2.90567583926486	0.912922861052295	-3.18282733758642	0.00145844556804521	0.0439935475614907	FREM1	FRAS1 related extracellular matrix 1 [Source:HGNC Symbol;Acc:HGNC:23399]	protein_coding	protein_coding	KNOWN	KNOWN	TRIGONOCEPHALY 2
ENSG00000253187	-7.54411939777514	7.54411939777514	61.5479799041763	-2.91535250915391	0.624236625166732	-4.67026827907643	3.00806627079149E-06	0.000315390562171331	HOXA10-AS	HOXA10 antisense RNA [Source:HGNC Symbol;Acc:HGNC:40281]	antisense	antisense	NOVEL	KNOWN
ENSG00000117226	-7.66203153423279	7.66203153423279	1491.49738456273	-2.93772696340048	0.495955229075162	-5.92337128671603	3.15407616937794E-09	8.12735932255133E-07	GBP3	guanylate binding protein 3 [Source:HGNC Symbol;Acc:HGNC:4184]	protein_coding	retained_intron	KNOWN	KNOWN
ENSG00000271417	-7.66964435307987	7.66964435307987	185.740799227456	-2.93915968047345	0.844228493248955	-3.48147415537031	0.000498661901152559	0.0196913165797983	SNHG24	small nucleolar RNA host gene 24 [Source:HGNC Symbol;Acc:HGNC:50825]	lincRNA	lincRNA	NOVEL	KNOWN
ENSG00000180592	-7.68383652978402	7.68383652978402	71.3973405552478	-2.94182682663246	0.911823673749183	-3.22631108549357	0.00125396982230956	0.0395520813455856	SKIDA1	SKI/DACH domain containing 1 [Source:HGNC Symbol;Acc:HGNC:32697]	protein_coding	protein_coding	KNOWN	KNOWN
ENSG00000095303	-7.69335783492741	7.69335783492741	3371.62830428694	-2.94361341281234	0.925383577205836	-3.18096569392389	0.00146785010579844	0.0441022236333077	PTGS1	prostaglandin-endoperoxide synthase 1 (prostaglandin G/H synthase and cyclooxygenase) [Source:HGNC Symbol;Acc:HGNC:9604]	protein_coding	protein_coding	KNOWN	KNOWN
ENSG00000186654	-7.70625364713296	7.70625364713296	128.848430209207	-2.94602967229885	0.891207977099136	-3.30565900216481	0.000947533258192662	0.0318702392130598	PRR5	proline rich 5 (renal) [Source:HGNC Symbol;Acc:HGNC:31682]	protein_coding	protein_coding	KNOWN	KNOWN
ENSG00000089472	-7.77961129648749	7.77961129648749	2273.88880810261	-2.95969807363831	0.565312824968397	-5.2355049150066	1.64534445982541E-07	0.0000268375003560341	HEPH	hephaestin [Source:HGNC Symbol;Acc:HGNC:4866]	protein_coding	retained_intron	KNOWN	KNOWN
ENSG00000144063	-7.8855322097209	7.8855322097209	133.785799034873	-2.97920812856224	0.948698371993536	-3.14031120587033	0.00168768447792865	0.048686654872769	MALL	mal. T-cell differentiation protein-like [Source:HGNC Symbol;Acc:HGNC:6818]	protein_coding	nonsense_mediated_decay	KNOWN	KNOWN
ENSG00000005073	-7.94105168641237	7.94105168641237	293.640692616391	-2.98933008574313	0.76047350167732	-3.93088000982254	0.000084635506160944	0.00529511769615157	HOXA11	homeobox A11 [Source:HGNC Symbol;Acc:HGNC:5101]	protein_coding	protein_coding	KNOWN	KNOWN	RADIOULNAR SYNOSTOSIS WITH AMEGAKARYOCYTIC THROMBOCYTOPENIA
ENSG00000118898	-8.00093229522345	8.00093229522345	461.696093130254	-3.00016811741619	0.832409069198398	-3.6041992193878	0.000313116823129596	0.0141539806642702	PPL	periplakin [Source:HGNC Symbol;Acc:HGNC:9273]	protein_coding	retained_intron	KNOWN	KNOWN
ENSG00000120833	-8.00236614716126	8.00236614716126	968.571438276327	-3.00042664050667	0.944952028505769	-3.17521583106306	0.00149725090974688	0.0447204431844437	SOCS2	suppressor of cytokine signaling 2 [Source:HGNC Symbol;Acc:HGNC:19382]	protein_coding	protein_coding	KNOWN	KNOWN
ENSG00000078399	-8.10111824065757	8.10111824065757	238.0044191645	-3.01812106465173	0.54112439210349	-5.57749957069856	2.44000386684795E-08	5.29933982681278E-06	HOXA9	homeobox A9 [Source:HGNC Symbol;Acc:HGNC:5109]	protein_coding	processed_transcript	KNOWN	KNOWN
ENSG00000232018	-8.1630929568493	8.1630929568493	132.926153960688	-3.02911588602637	0.918879303804433	-3.29653293254612	0.000978861377971418	0.0328512793141269	AL132709.8		lincRNA	lincRNA	NOVEL	KNOWN
ENSG00000128849	-8.16839288318638	8.16839288318638	211.433810838162	-3.0300522585998	0.952984016230522	-3.17954153164605	0.00147508229613498	0.0442321028562921	CGNL1	cingulin-like 1 [Source:HGNC Symbol;Acc:HGNC:25931]	protein_coding	processed_transcript	KNOWN	KNOWN	AROMATASE EXCESS SYNDROME
ENSG00000159761	-8.18173666297982	8.18173666297982	58.207789579041	-3.03240710345341	0.812962343548875	-3.73007080526739	0.000191425968288649	0.00952318966957133	C16orf86	chromosome 16 open reading frame 86 [Source:HGNC Symbol;Acc:HGNC:33755]	protein_coding	protein_coding	KNOWN	PUTATIVE
ENSG00000082482	-8.22381581719554	8.22381581719554	5694.40337181416	-3.03980795390507	0.844144508202492	-3.60105162607524	0.00031693262959657	0.0141715493169313	KCNK2	potassium channel. two pore domain subfamily K. member 2 [Source:HGNC Symbol;Acc:HGNC:6277]	protein_coding	protein_coding	KNOWN	PUTATIVE
ENSG00000129422	-8.42552301271384	8.42552301271384	139.838622450107	-3.07476624409021	0.92654772757916	-3.31851900616476	0.000904961636667211	0.0309171500275317	MTUS1	microtubule associated tumor suppressor 1 [Source:HGNC Symbol;Acc:HGNC:29789]	protein_coding	protein_coding	KNOWN	KNOWN	HEPATOCELLULAR CARCINOMA
ENSG00000182175	-8.56055596447649	8.56055596447649	118.007599852432	-3.09770449535853	0.92143521659153	-3.36182559509415	0.000774290114848522	0.0278946270522324	RGMA	repulsive guidance molecule family member a [Source:HGNC Symbol;Acc:HGNC:30308]	protein_coding	protein_coding	KNOWN	KNOWN
ENSG00000172817	-8.56514175257313	8.56514175257313	207.424775286973	-3.09847712302171	0.971216258216516	-3.1903060691257	0.00142122190063535	0.0432136731107184	CYP7B1	cytochrome P450. family 7. subfamily B. polypeptide 1 [Source:HGNC Symbol;Acc:HGNC:2652]	protein_coding	protein_coding	KNOWN	KNOWN	SPASTIC PARAPLEGIA 5A AUTOSOMAL RECESSIVE
ENSG00000146072	-8.57075235550041	8.57075235550041	957.145597451955	-3.09942185216835	0.957727025306719	-3.2362267851591	0.00121121113173775	0.0385231021669644	TNFRSF21	tumor necrosis factor receptor superfamily. member 21 [Source:HGNC Symbol;Acc:HGNC:13469]	protein_coding	protein_coding	KNOWN	KNOWN
ENSG00000122592	-8.60491160785438	8.60491160785438	112.812817976463	-3.10516037256006	0.887914278014725	-3.49713981343204	0.000470275292389344	0.0188643674675335	HOXA7	homeobox A7 [Source:HGNC Symbol;Acc:HGNC:5108]	protein_coding	protein_coding	KNOWN	KNOWN
ENSG00000163947	-8.61522554216203	8.61522554216203	514.378551075554	-3.10688856595683	0.756519706510932	-4.10681775929644	0.0000401147477609673	0.00294723061872401	ARHGEF3	Rho guanine nucleotide exchange factor (GEF) 3 [Source:HGNC Symbol;Acc:HGNC:683]	protein_coding	nonsense_mediated_decay	KNOWN	KNOWN
ENSG00000225746	-8.70236603732036	8.70236603732036	404.090499432921	-3.12140770052826	0.787282572737101	-3.96478698833157	0.0000734615172501922	0.00481394589118393	SNHG23	small nucleolar RNA host gene 23 [Source:HGNC Symbol;Acc:HGNC:50622]	lincRNA	lincRNA	NOVEL	KNOWN
ENSG00000163814	-8.76257884052066	8.76257884052066	718.022242149651	-3.13135551970146	0.986747334654212	-3.17341168273719	0.0015065873017503	0.0447356381806833	CDCP1	CUB domain containing protein 1 [Source:HGNC Symbol;Acc:HGNC:24357]	protein_coding	processed_transcript	KNOWN	KNOWN
ENSG00000132205	-8.82179787887599	8.82179787887599	1101.36041003613	-3.14107270641928	0.800063375080348	-3.92602986745122	0.0000863594369565858	0.00532056760668082	EMILIN2	elastin microfibril interfacer 2 [Source:HGNC Symbol;Acc:HGNC:19881]	protein_coding	retained_intron	KNOWN	KNOWN
ENSG00000158220	-8.82269004993229	8.82269004993229	46.956279897688	-3.14121860249343	0.891149049533986	-3.52490821163541	0.000423629551468711	0.0175968307950241	ESYT3	extended synaptotagmin-like protein 3 [Source:HGNC Symbol;Acc:HGNC:24295]	protein_coding	retained_intron	KNOWN	KNOWN
ENSG00000127083	-8.99549029152752	8.99549029152752	49.5773677408574	-3.1692019164827	0.911177576866134	-3.47813861638554	0.00050490874977109	0.0198863412506992	OMD	osteomodulin [Source:HGNC Symbol;Acc:HGNC:8134]	protein_coding	protein_coding	KNOWN	KNOWN
ENSG00000173376	-9.00412796054568	9.00412796054568	855.650810192112	-3.17058655953895	0.955892297601912	-3.31688681611217	0.000910264842105503	0.0310286017814573	NDNF	neuron-derived neurotrophic factor [Source:HGNC Symbol;Acc:HGNC:26256]	protein_coding	protein_coding	KNOWN	KNOWN
ENSG00000189001	-9.18895946687094	9.18895946687094	55.5360876121263	-3.1999015038455	0.957228194154972	-3.34288263068801	0.000829129603944292	0.0292094830193462	SBSN	suprabasin [Source:HGNC Symbol;Acc:HGNC:24950]	protein_coding	protein_coding	KNOWN	KNOWN
ENSG00000183098	-9.20143782813635	9.20143782813635	2114.66575198467	-3.20185931610916	1.01522573969189	-3.1538397727001	0.0016113752960529	0.0470206115660119	GPC6	glypican 6 [Source:HGNC Symbol;Acc:HGNC:4454]	protein_coding	protein_coding	KNOWN	KNOWN	OMODYSPLASIA 1
ENSG00000204959	-9.24700514321752	9.24700514321752	26.8575642968691	-3.20898619107474	0.933679413834406	-3.43692507677359	0.000588358330216026	0.0225310118243684	ARHGEF34P	Rho guanine nucleotide exchange factor (GEF) 34. pseudogene [Source:HGNC Symbol;Acc:HGNC:38086]	unprocessed_pseudogene	unprocessed_pseudogene	KNOWN	KNOWN
ENSG00000250722	-9.25936469502057	9.25936469502057	635.298446986235	-3.21091321046328	1.01154316462725	-3.17427206544021	0.00150212818771223	0.0447356381806833	SEPP1	selenoprotein P. plasma. 1 [Source:HGNC Symbol;Acc:HGNC:10751]	protein_coding	retained_intron	KNOWN	KNOWN
ENSG00000025708	-9.28838378601303	9.28838378601303	252.748071694544	-3.21542758404012	0.835707565881827	-3.84755112351681	0.000119304386845567	0.00683667189302091	TYMP	thymidine phosphorylase [Source:HGNC Symbol;Acc:HGNC:3148]	protein_coding	protein_coding	KNOWN	KNOWN	MITOCHONDRIAL DNA DEPLETION SYNDROME 1 (MNGIE TYPE)
ENSG00000124249	-9.30475255307162	9.30475255307162	74.193405924246	-3.21796778433029	0.884901085400024	-3.63652823736293	0.000276337363051438	0.0126923170104864	KCNK15	potassium channel. two pore domain subfamily K. member 15 [Source:HGNC Symbol;Acc:HGNC:13814]	protein_coding	protein_coding	KNOWN	KNOWN
ENSG00000157214	-9.3756195390407	9.3756195390407	1485.16115686465	-3.22891402664199	0.871720970234612	-3.70406831646251	0.000212169078516438	0.010143416668822	STEAP2	STEAP family member 2. metalloreductase [Source:HGNC Symbol;Acc:HGNC:17885]	protein_coding	protein_coding	KNOWN	KNOWN
ENSG00000240990	-9.4701034851129	9.4701034851129	18.1450370308139	-3.24338019091472	1.02971758281327	-3.14977644846419	0.00163395438714838	0.0474971482749844	HOXA11-AS	HOXA11 antisense RNA [Source:HGNC Symbol;Acc:HGNC:24957]	antisense	antisense	KNOWN	KNOWN
ENSG00000079215	-9.47725999295686	9.47725999295686	1360.68815110737	-3.24447001630172	0.926216623335545	-3.50292786218579	0.000460174070158316	0.0185802014846286	SLC1A3	solute carrier family 1 (glial high affinity glutamate transporter). member 3 [Source:HGNC Symbol;Acc:HGNC:10941]	protein_coding	protein_coding	KNOWN	KNOWN	EPISODIC ATAXIA TYPE 6
ENSG00000151632	-9.50490589049698	9.50490589049698	654.249859977164	-3.24867234260392	0.972098248196607	-3.34191770084013	0.000832017259683703	0.0292094830193462	AKR1C2	aldo-keto reductase family 1. member C2 [Source:HGNC Symbol;Acc:HGNC:385]	protein_coding	protein_coding	KNOWN	KNOWN	46XY SEX REVERSAL 8
ENSG00000161835	-9.50631348258862	9.50631348258862	78.7886060276677	-3.24888597709985	0.905875188879683	-3.58646093521761	0.000335196251811842	0.0147709814965085	GRASP	GRP1 (general receptor for phosphoinositides 1)-associated scaffold protein [Source:HGNC Symbol;Acc:HGNC:18707]	protein_coding	retained_intron	KNOWN	KNOWN
ENSG00000064692	-9.5334890201622	9.5334890201622	52.4304301188179	-3.25300430132182	0.901862650396976	-3.60698416758909	0.000309776554110622	0.0141029868702266	SNCAIP	synuclein. alpha interacting protein [Source:HGNC Symbol;Acc:HGNC:11139]	protein_coding	protein_coding	KNOWN	KNOWN	Parkinson disease late-onset susceptibility to
ENSG00000129295	-9.57176004330908	9.57176004330908	47.8727646528586	-3.25878423007039	0.836440824127727	-3.89601288706679	0.0000977891878303381	0.00586166834318738	LRRC6	leucine rich repeat containing 6 [Source:HGNC Symbol;Acc:HGNC:16725]	protein_coding	protein_coding	KNOWN	KNOWN	CILIARY DYSKINESIA PRIMARY 19
ENSG00000174564	-9.57891154756327	9.57891154756327	507.809431116483	-3.25986173172907	0.882295386593592	-3.69475096579038	0.000220102403912445	0.0104897079833257	IL20RB	interleukin 20 receptor beta [Source:HGNC Symbol;Acc:HGNC:6004]	protein_coding	nonsense_mediated_decay	KNOWN	KNOWN
ENSG00000028137	-9.62592918835895	9.62592918835895	251.793684881201	-3.26692581038162	0.872577827710242	-3.74399360909096	0.000181118261547191	0.00917846976767317	TNFRSF1B	tumor necrosis factor receptor superfamily. member 1B [Source:HGNC Symbol;Acc:HGNC:11917]	protein_coding	protein_coding	KNOWN	KNOWN
ENSG00000110492	-9.64622426186342	9.64622426186342	558.541915174343	-3.26996435122745	0.729409502731269	-4.48302954510887	7.35907358181418E-06	0.000703647771473717	MDK	midkine (neurite growth-promoting factor 2) [Source:HGNC Symbol;Acc:HGNC:6972]	protein_coding	protein_coding	KNOWN	KNOWN
ENSG00000185008	-9.69102318027855	9.69102318027855	1211.44616731096	-3.27664899372969	1.00962919110614	-3.24539843201226	0.00117286395477254	0.0376182504312383	ROBO2	roundabout. axon guidance receptor. homolog 2 (Drosophila) [Source:HGNC Symbol;Acc:HGNC:10250]	protein_coding	protein_coding	KNOWN	KNOWN	VESICOURETERAL REFLUX 2
ENSG00000176595	-9.72306503181316	9.72306503181316	323.681436556712	-3.28141117074034	0.7243442487424	-4.53018185267225	5.89329378588152E-06	0.0005817905547192	KBTBD11	kelch repeat and BTB (POZ) domain containing 11 [Source:HGNC Symbol;Acc:HGNC:29104]	protein_coding	protein_coding	KNOWN	KNOWN
ENSG00000181804	-9.92824700370117	9.92824700370117	823.374242945675	-3.3115390085567	1.01861667189589	-3.25101591199478	0.00114993421542204	0.0371967018660877	SLC9A9	solute carrier family 9. subfamily A (NHE9. cation proton antiporter 9). member 9 [Source:HGNC Symbol;Acc:HGNC:20653]	protein_coding	processed_transcript	KNOWN	KNOWN	AUTISM SUSCEPTIBILITY TO 16 (1 family)
ENSG00000176406	-9.97898384487772	9.97898384487772	120.328126048518	-3.31889291410018	1.04683339355746	-3.17041177184993	0.00152223052658163	0.0451120286464337	RIMS2	regulating synaptic membrane exocytosis 2 [Source:HGNC Symbol;Acc:HGNC:17283]	protein_coding	protein_coding	KNOWN	KNOWN
ENSG00000155966	-10.0261312341226	10.0261312341226	343.78274859369	-3.3256931179801	0.461091651637771	-7.21265090393078	5.48729652418425E-13	3.6594308252795E-10	AFF2	AF4/FMR2 family. member 2 [Source:HGNC Symbol;Acc:HGNC:3776]	protein_coding	protein_coding	KNOWN	KNOWN	MENTAL RETARDATION X-LINKED ASSOCIATED WITH FRAGILE SITE FRAXE
ENSG00000187699	-10.207449811316	10.207449811316	102.225383008462	-3.35155056892669	0.83148596954382	-4.03079629926342	0.0000555882045158349	0.00390225902174171	C2orf88	chromosome 2 open reading frame 88 [Source:HGNC Symbol;Acc:HGNC:28191]	protein_coding	protein_coding	KNOWN	KNOWN
ENSG00000143816	-10.2197332135233	10.2197332135233	110.592403593536	-3.35328563005227	0.685664402754684	-4.89056397937578	1.00547469580758E-06	0.000127385265003021	WNT9A	wingless-type MMTV integration site family. member 9A [Source:HGNC Symbol;Acc:HGNC:12778]	protein_coding	protein_coding	KNOWN	KNOWN
ENSG00000271361	-10.2260419751575	10.2260419751575	132.367314843756	-3.35417594791291	1.06089284026982	-3.16165386417335	0.00156875915970616	0.046131229216659	HTATSF1P2	HIV-1 Tat specific factor 1 pseudogene 2 [Source:HGNC Symbol;Acc:HGNC:38586]	processed_pseudogene	processed_pseudogene	KNOWN	KNOWN
ENSG00000005249	-10.246979885759	10.246979885759	232.733640011403	-3.35712685868007	0.838369541483283	-4.00435212942074	0.000062187675316728	0.00420195212373429	PRKAR2B	protein kinase. cAMP-dependent. regulatory. type II. beta [Source:HGNC Symbol;Acc:HGNC:9392]	protein_coding	processed_transcript	KNOWN	KNOWN
ENSG00000138944	-10.3309905029561	10.3309905029561	808.921633954687	-3.36890667679574	0.813448808634907	-4.14151037045501	0.0000345026269871538	0.0026626570461203	KIAA1644	KIAA1644 [Source:HGNC Symbol;Acc:HGNC:29335]	protein_coding	protein_coding	KNOWN	PUTATIVE
ENSG00000086991	-10.3825732367108	10.3825732367108	165.849383735142	-3.37609214318431	0.873250669943126	-3.8661203012924	0.000110580407294411	0.00643951861078287	NOX4	NADPH oxidase 4 [Source:HGNC Symbol;Acc:HGNC:7891]	protein_coding	protein_coding	KNOWN	KNOWN
ENSG00000237989	-10.5002199402211	10.5002199402211	33.5617012789134	-3.39234764214477	0.95997947057216	-3.53377102962721	0.000409675817870151	0.0171578552591733	AP001046.5		lincRNA	lincRNA	NOVEL	KNOWN
ENSG00000145147	-10.5273851602221	10.5273851602221	3445.14084975196	-3.39607523259511	0.96913670059013	-3.50422724732967	0.000457934401208291	0.0185802014846286	SLIT2	slit homolog 2 (Drosophila) [Source:HGNC Symbol;Acc:HGNC:11086]	protein_coding	protein_coding	KNOWN	KNOWN
ENSG00000137752	-10.5843515491873	10.5843515491873	262.990602473068	-3.40386098015839	1.00426368601779	-3.3894096018305	0.000700432989147754	0.0257214558792592	CASP1	caspase 1. apoptosis-related cysteine peptidase [Source:HGNC Symbol;Acc:HGNC:1499]	protein_coding	protein_coding	KNOWN	KNOWN
ENSG00000169302	-10.6221696620787	10.6221696620787	43.4580765692315	-3.40900657298984	1.03928399473887	-3.28014920873132	0.00103752199431838	0.034215719912413	STK32A	serine/threonine kinase 32A [Source:HGNC Symbol;Acc:HGNC:28317]	protein_coding	retained_intron	KNOWN	KNOWN
ENSG00000150594	-10.736441004048	10.736441004048	565.48634525974	-3.42444393209008	0.951295497296539	-3.59976888550605	0.000318500136817708	0.0141998756012892	ADRA2A	adrenoceptor alpha 2A [Source:HGNC Symbol;Acc:HGNC:281]	protein_coding	protein_coding	KNOWN	KNOWN
ENSG00000137273	-10.8911726490673	10.8911726490673	178.895604689704	-3.4450873918177	0.767722086327326	-4.4874147209943	7.20926543307579E-06	0.000693686470753489	FOXF2	forkhead box F2 [Source:HGNC Symbol;Acc:HGNC:3810]	protein_coding	protein_coding	KNOWN	KNOWN
ENSG00000153993	-10.9366683321842	10.9366683321842	807.714879365841	-3.45110140772694	0.997723243843453	-3.45897665411956	0.000542231901680011	0.0211916493605173	SEMA3D	sema domain. immunoglobulin domain (Ig). short basic domain. secreted. (semaphorin) 3D [Source:HGNC Symbol;Acc:HGNC:10726]	protein_coding	protein_coding	KNOWN	PUTATIVE
ENSG00000101265	-11.0697263478759	11.0697263478759	1052.46940286999	-3.46854765291991	1.05261465451361	-3.29517325076825	0.000983610176148505	0.0328655505670016	RASSF2	Ras association (RalGDS/AF-6) domain family member 2 [Source:HGNC Symbol;Acc:HGNC:9883]	protein_coding	protein_coding	KNOWN	KNOWN
ENSG00000214814	-11.0901695014497	11.0901695014497	47.4678981769605	-3.47120951061531	1.04439207993181	-3.32366510366675	0.00088842815634422	0.0305583105450253	FER1L6	fer-1-like family member 6 [Source:HGNC Symbol;Acc:HGNC:28065]	protein_coding	protein_coding	KNOWN	KNOWN
ENSG00000138135	-11.143735227866	11.143735227866	251.703222539319	-3.47816098030254	0.899853871068908	-3.86525089476021	0.000110975062555095	0.00643951861078287	CH25H	cholesterol 25-hydroxylase [Source:HGNC Symbol;Acc:HGNC:1907]	protein_coding	protein_coding	KNOWN	KNOWN
ENSG00000131435	-11.1498801599042	11.1498801599042	852.85525638613	-3.4789562988768	0.570652830554877	-6.09644973721417	1.08450027670113E-09	3.11087881258252E-07	PDLIM4	PDZ and LIM domain 4 [Source:HGNC Symbol;Acc:HGNC:16501]	protein_coding	retained_intron	KNOWN	KNOWN
ENSG00000267383	-11.1616264219016	11.1616264219016	37.0321755225299	-3.48047536039208	0.965856920871784	-3.60351029762317	0.000313948303190438	0.0141539806642702	CTC-260E6.6		antisense	antisense	NOVEL	KNOWN
ENSG00000229847	-11.1692178644868	11.1692178644868	3646.61812750421	-3.48145625810042	1.05911794489533	-3.28712800579023	0.00101214814506269	0.033597572596917	EMX2OS	EMX2 opposite strand/antisense RNA [Source:HGNC Symbol;Acc:HGNC:18511]	antisense	antisense	KNOWN	KNOWN
ENSG00000079102	-11.2270602016754	11.2270602016754	947.570930103888	-3.48890830332956	0.888199239426356	-3.9280694561086	0.000085630483174472	0.00532056760668082	RUNX1T1	runt-related transcription factor 1; translocated to. 1 (cyclin D-related) [Source:HGNC Symbol;Acc:HGNC:1535]	protein_coding	protein_coding	KNOWN	KNOWN	COLORECTAL CANCER
ENSG00000188916	-11.3033651265186	11.3033651265186	33.2115822745556	-3.49868043643043	0.911800097814395	-3.83711346907819	0.000124488960189856	0.00706196142450143	FAM196A	family with sequence similarity 196. member A [Source:HGNC Symbol;Acc:HGNC:33859]	protein_coding	protein_coding	KNOWN	KNOWN
ENSG00000127329	-11.314807610614	11.314807610614	245.516848054151	-3.50014014908361	0.944014613324808	-3.70771818537444	0.000209135206026122	0.0100299133666092	PTPRB	protein tyrosine phosphatase. receptor type. B [Source:HGNC Symbol;Acc:HGNC:9665]	protein_coding	protein_coding	KNOWN	KNOWN
ENSG00000002746	-11.4240430749994	11.4240430749994	362.004719648629	-3.51400141914038	1.11075537043673	-3.16361416083788	0.00155823225597323	0.0459104747820951	HECW1	HECT. C2 and WW domain containing E3 ubiquitin protein ligase 1 [Source:HGNC Symbol;Acc:HGNC:22195]	protein_coding	protein_coding	KNOWN	PUTATIVE
ENSG00000158321	-11.4262157555086	11.4262157555086	360.149338562828	-3.51427577186685	0.584685699822946	-6.0105382651415	1.84908356868899E-09	5.11120318086887E-07	AUTS2	autism susceptibility candidate 2 [Source:HGNC Symbol;Acc:HGNC:14262]	protein_coding	protein_coding	KNOWN	KNOWN	MENTAL RETARDATION AUTOSOMAL DOMINANT 26
ENSG00000111335	-11.4319567551355	11.4319567551355	114.780642145367	-3.51500045900987	0.818481395452273	-4.29453922659729	0.0000175056528933587	0.00150360701094764	OAS2	2'-5'-oligoadenylate synthetase 2. 69/71kDa [Source:HGNC Symbol;Acc:HGNC:8087]	protein_coding	protein_coding	KNOWN	KNOWN
ENSG00000136960	-11.4583553605488	11.4583553605488	4689.28767121921	-3.51832808108932	0.9367996124022	-3.75568908709025	0.000172865188934133	0.00893901179376061	ENPP2	ectonucleotide pyrophosphatase/phosphodiesterase 2 [Source:HGNC Symbol;Acc:HGNC:3357]	protein_coding	nonsense_mediated_decay	KNOWN	KNOWN
ENSG00000176907	-11.4638724572938	11.4638724572938	71.0937449708292	-3.51902255881034	1.1048438726687	-3.18508582602743	0.00144711083345008	0.0438255498026725	C8orf4	chromosome 8 open reading frame 4 [Source:HGNC Symbol;Acc:HGNC:1357]	protein_coding	protein_coding	KNOWN	KNOWN
ENSG00000006283	-11.4962169064171	11.4962169064171	257.23807325718	-3.52308728229457	1.05454609440415	-3.34085660265541	0.000835203478053025	0.0292094830193462	CACNA1G	calcium channel. voltage-dependent. T type. alpha 1G subunit [Source:HGNC Symbol;Acc:HGNC:1394]	protein_coding	protein_coding	KNOWN	KNOWN	Autosomal Recessive Mental Retardation
ENSG00000057657	-11.5276470720583	11.5276470720583	517.685609270979	-3.52702616695042	0.659338340300237	-5.34934183464039	8.82746691233247E-08	0.000016169154152794	PRDM1	PR domain containing 1. with ZNF domain [Source:HGNC Symbol;Acc:HGNC:9346]	protein_coding	protein_coding	KNOWN	KNOWN
ENSG00000051523	-11.5277289723017	11.5277289723017	650.388196631649	-3.52703641680059	0.723977137388045	-4.87175110187234	1.10613463773562E-06	0.000137840695881104	CYBA	cytochrome b-245. alpha polypeptide [Source:HGNC Symbol;Acc:HGNC:2577]	protein_coding	processed_transcript	KNOWN	KNOWN	GRANULOMATOUS DISEASE CHRONIC AUTOSOMAL RECESSIVE CYTOCHROME b-NEGATIVE
ENSG00000131196	-11.6621310972413	11.6621310972413	154.068864359068	-3.54375954058621	0.692891142674805	-5.11445351560714	0.0000003146505610607	0.0000488125763245492	NFATC1	nuclear factor of activated T-cells. cytoplasmic. calcineurin-dependent 1 [Source:HGNC Symbol;Acc:HGNC:7775]	protein_coding	protein_coding	KNOWN	KNOWN
ENSG00000149970	-11.6836695567076	11.6836695567076	32.4578724550583	-3.54642155573294	0.878216653999014	-4.03820804306556	0.0000538610750671028	0.00382640151516431	CNKSR2	connector enhancer of kinase suppressor of Ras 2 [Source:HGNC Symbol;Acc:HGNC:19701]	protein_coding	protein_coding	KNOWN	KNOWN	Intellectual disability with epilepsy
ENSG00000122420	-11.7424473536874	11.7424473536874	2545.87604607393	-3.55366122029108	1.05062617687271	-3.38242211979612	0.0007184964719183	0.0262579371696488	PTGFR	prostaglandin F receptor (FP) [Source:HGNC Symbol;Acc:HGNC:9600]	protein_coding	protein_coding	KNOWN	KNOWN
ENSG00000112619	-11.7836429652475	11.7836429652475	63.4945504061283	-3.55871371855518	1.08128867492919	-3.29117820344158	0.000997686901007752	0.0332627937632036	PRPH2	peripherin 2 (retinal degeneration. slow) [Source:HGNC Symbol;Acc:HGNC:9942]	protein_coding	protein_coding	KNOWN	KNOWN	RETINITIS PUNCTATA ALBESCENS
ENSG00000237438	-11.910981422192	11.910981422192	73.8229634851458	-3.57422038588918	1.10006710277852	-3.24909305701581	0.00115773597560912	0.0373381547005636	CECR7	cat eye syndrome chromosome region. candidate 7 (non-protein coding) [Source:HGNC Symbol;Acc:HGNC:1845]	lincRNA	lincRNA	KNOWN	KNOWN
ENSG00000111199	-11.9273049442413	11.9273049442413	95.5578697460511	-3.5761961879774	0.85505951882546	-4.18239445236489	0.0000288454942579119	0.0022960107288117	TRPV4	transient receptor potential cation channel. subfamily V. member 4 [Source:HGNC Symbol;Acc:HGNC:18083]	protein_coding	processed_transcript	KNOWN	KNOWN	SPONDYLOMETAPHYSEAL DYSPLASIA KOZLOWSKI TYPE
ENSG00000162595	-12.0846974331072	12.0846974331072	365.469440107594	-3.59510944740995	1.14431995251046	-3.14169952164414	0.00167970319928442	0.0485485318226635	DIRAS3	DIRAS family. GTP-binding RAS-like 3 [Source:HGNC Symbol;Acc:HGNC:687]	protein_coding	protein_coding	KNOWN	KNOWN
ENSG00000132386	-12.1466924811547	12.1466924811547	3807.18940642465	-3.60249161936498	1.13137287744916	-3.18417711010301	0.00145166163189125	0.0438759677726495	SERPINF1	serpin peptidase inhibitor. clade F (alpha-2 antiplasmin. pigment epithelium derived factor). member 1 [Source:HGNC Symbol;Acc:HGNC:8824]	protein_coding	retained_intron	KNOWN	KNOWN	OSTEOGENESIS IMPERFECTA TYPE VI
ENSG00000130707	-12.1944925256916	12.1944925256916	1905.48087166777	-3.60815781645715	0.839779349580067	-4.2965545869417	0.0000173473265202576	0.00149847389254248	ASS1	argininosuccinate synthase 1 [Source:HGNC Symbol;Acc:HGNC:758]	protein_coding	processed_transcript	KNOWN	KNOWN	CITRULLINEMIA CLASSIC
ENSG00000183160	-12.2106709101971	12.2106709101971	8596.25028814666	-3.61007056566499	0.561723175582825	-6.42677874545465	1.30336311189748E-10	4.21596370003775E-08	TMEM119	transmembrane protein 119 [Source:HGNC Symbol;Acc:HGNC:27884]	protein_coding	protein_coding	KNOWN	KNOWN
ENSG00000163739	-12.2924623980713	12.2924623980713	213.897780490127	-3.61970203693228	1.09044379898378	-3.31947601545867	0.0009018655161117	0.0308807690122662	CXCL1	chemokine (C-X-C motif) ligand 1 (melanoma growth stimulating activity. alpha) [Source:HGNC Symbol;Acc:HGNC:4602]	protein_coding	protein_coding	KNOWN	KNOWN
ENSG00000233608	-12.3636995785276	12.3636995785276	3379.49005539675	-3.62803859904941	0.919374256112667	-3.9462042524332	0.0000793998880167179	0.00505069664233541	TWIST2	twist family bHLH transcription factor 2 [Source:HGNC Symbol;Acc:HGNC:20670]	protein_coding	protein_coding	KNOWN	KNOWN	FOCAL FACIAL DERMAL DYSPLASIA 3 SETLEIS TYPE
ENSG00000153976	-12.4843345164657	12.4843345164657	551.496529074234	-3.64204701464101	0.769408749007109	-4.73356589633394	2.20609295182263E-06	0.000246611993724701	HS3ST3A1	heparan sulfate (glucosamine) 3-O-sulfotransferase 3A1 [Source:HGNC Symbol;Acc:HGNC:5196]	protein_coding	protein_coding	KNOWN	PUTATIVE
ENSG00000151572	-12.5222591152627	12.5222591152627	52.7840506400677	-3.64642295431241	1.02525010723869	-3.55661796918346	0.000375659829371438	0.0160425741177921	ANO4	anoctamin 4 [Source:HGNC Symbol;Acc:HGNC:23837]	protein_coding	protein_coding	KNOWN	KNOWN
ENSG00000017483	-12.5612699482254	12.5612699482254	650.898295029677	-3.65091042339942	0.464761035472162	-7.85545720219505	3.98316485772627E-15	3.78475345825078E-12	SLC38A5	solute carrier family 38. member 5 [Source:HGNC Symbol;Acc:HGNC:18070]	protein_coding	protein_coding	KNOWN	KNOWN
ENSG00000102683	-12.6595546758385	12.6595546758385	226.156611812637	-3.66215475097595	1.09059339597837	-3.35794693465078	0.000785236862201472	0.028155556641625	SGCG	sarcoglycan. gamma (35kDa dystrophin-associated glycoprotein) [Source:HGNC Symbol;Acc:HGNC:10809]	protein_coding	protein_coding	KNOWN	KNOWN	MUSCULAR DYSTROPHY LIMB-GIRDLE TYPE 2C
ENSG00000106004	-12.7001989589481	12.7001989589481	48.2128330414483	-3.66677919305326	0.995001145744633	-3.68520097563218	0.000228522242509673	0.0107561103804166	HOXA5	homeobox A5 [Source:HGNC Symbol;Acc:HGNC:5106]	protein_coding	processed_transcript	KNOWN	KNOWN
ENSG00000218336	-12.8254188659455	12.8254188659455	3341.25063476015	-3.6809340385329	0.964314983042959	-3.81714906774286	0.000135002610399622	0.00746343522147435	TENM3	teneurin transmembrane protein 3 [Source:HGNC Symbol;Acc:HGNC:29944]	protein_coding	protein_coding	KNOWN	KNOWN	MICROPHTHALMIA ISOLATED WITH COLOBOMA 9
ENSG00000100842	-12.8470265773962	12.8470265773962	745.551749020588	-3.68336258361131	0.605163435341428	-6.08655838820332	1.15363598335103E-09	3.24791256571956E-07	EFS	embryonal Fyn-associated substrate [Source:HGNC Symbol;Acc:HGNC:16898]	protein_coding	protein_coding	KNOWN	KNOWN
ENSG00000090539	-12.8748162309899	12.8748162309899	49.5675974085126	-3.68647993498659	0.998967327054128	-3.69029079845655	0.000223997839285953	0.0106088447061194	CHRD	chordin [Source:HGNC Symbol;Acc:HGNC:1949]	protein_coding	retained_intron	KNOWN	KNOWN
ENSG00000183486	-12.9172032457313	12.9172032457313	99.5008911314088	-3.69122183517581	0.818809610329	-4.50803433253875	6.54309901737743E-06	0.000633597034147701	MX2	MX dynamin-like GTPase 2 [Source:HGNC Symbol;Acc:HGNC:7533]	protein_coding	retained_intron	KNOWN	KNOWN
ENSG00000170962	-13.084037687304	13.084037687304	2479.63823088747	-3.70973591497008	1.17732500928174	-3.15098709848465	0.00162719677743783	0.0473913268340753	PDGFD	platelet derived growth factor D [Source:HGNC Symbol;Acc:HGNC:30620]	protein_coding	protein_coding	KNOWN	NOVEL
ENSG00000113805	-13.2367781417632	13.2367781417632	1349.60622869599	-3.72648010490708	0.857379467522331	-4.34636032943024	0.0000138415119342709	0.00121637286668624	CNTN3	contactin 3 (plasmacytoma associated) [Source:HGNC Symbol;Acc:HGNC:2173]	protein_coding	processed_transcript	KNOWN	KNOWN
ENSG00000020633	-13.2669969426715	13.2669969426715	84.2385417808903	-3.72976994063537	1.18535524772289	-3.14654188927782	0.00165213593798042	0.0478427098383168	RUNX3	runt-related transcription factor 3 [Source:HGNC Symbol;Acc:HGNC:10473]	protein_coding	protein_coding	KNOWN	KNOWN
ENSG00000105538	-13.2884823632269	13.2884823632269	46.4215138907688	-3.7321044431381	1.18246120084677	-3.15621725301898	0.00159829764412036	0.0468187265579225	RASIP1	Ras interacting protein 1 [Source:HGNC Symbol;Acc:HGNC:24716]	protein_coding	protein_coding	KNOWN	KNOWN
ENSG00000072041	-13.3175891167766	13.3175891167766	275.236584550816	-3.73526102984323	1.06378365007665	-3.5112976492674	0.000445924803907935	0.018224179553259	SLC6A15	solute carrier family 6 (neutral amino acid transporter). member 15 [Source:HGNC Symbol;Acc:HGNC:13621]	protein_coding	protein_coding	KNOWN	KNOWN
ENSG00000120594	-13.3414196946631	13.3414196946631	1103.91801721818	-3.73784029045557	1.15055471031375	-3.24872885830547	0.0011592191684974	0.0373381547005636	PLXDC2	plexin domain containing 2 [Source:HGNC Symbol;Acc:HGNC:21013]	protein_coding	processed_transcript	KNOWN	KNOWN
ENSG00000152580	-13.624109226652	13.624109226652	341.111828309252	-3.76809000137857	1.14343594965296	-3.29540977133194	0.00098278257938749	0.0328655505670016	IGSF10	immunoglobulin superfamily. member 10 [Source:HGNC Symbol;Acc:HGNC:26384]	protein_coding	processed_transcript	KNOWN	KNOWN
ENSG00000101342	-13.7622338410726	13.7622338410726	16.3766804063339	-3.78264275750514	1.16720561503031	-3.24076812927851	0.00119208104688454	0.0379941470771189	TLDC2	TBC/LysM-associated domain containing 2 [Source:HGNC Symbol;Acc:HGNC:16112]	protein_coding	protein_coding	KNOWN	PUTATIVE
ENSG00000264433	-13.7818858799386	13.7818858799386	39.5315974425221	-3.78470141133858	1.17766718349317	-3.213727498216	0.00131023956633332	0.0406521880142152
ENSG00000152270	-13.7944949019492	13.7944949019492	31.1819487579387	-3.78602072694688	1.17553170389437	-3.22068789332039	0.0012788333337538	0.0402528016005363	PDE3B	phosphodiesterase 3B. cGMP-inhibited [Source:HGNC Symbol;Acc:HGNC:8779]	protein_coding	processed_transcript	KNOWN	KNOWN
ENSG00000165795	-13.8239134138679	13.8239134138679	83.6156539380248	-3.78909418120403	1.1814169555452	-3.20724547198956	0.00134012590979331	0.0414104353792432	NDRG2	NDRG family member 2 [Source:HGNC Symbol;Acc:HGNC:14460]	protein_coding	protein_coding	KNOWN	KNOWN
ENSG00000066468	-13.8733482552857	13.8733482552857	487.918233034395	-3.7942441109801	1.17030498540363	-3.24209856259947	0.00118652979063277	0.0378966647205674	FGFR2	fibroblast growth factor receptor 2 [Source:HGNC Symbol;Acc:HGNC:3689]	protein_coding	protein_coding	KNOWN	KNOWN	Scaphocephaly maxillary retrusion and mental retardation
ENSG00000112769	-13.9231937466405	13.9231937466405	14470.2060074681	-3.79941827402992	0.920333116393416	-4.12830768159144	0.0000365442907014686	0.00277791425767213	LAMA4	laminin. alpha 4 [Source:HGNC Symbol;Acc:HGNC:6484]	protein_coding	protein_coding	KNOWN	KNOWN	Familial isolated dilated cardiomyopathy
ENSG00000169594	-13.9580133455768	13.9580133455768	607.747969375191	-3.8030217111882	0.598225836451919	-6.35716727606408	2.05508168144661E-10	6.50904308396518E-08	BNC1	basonuclin 1 [Source:HGNC Symbol;Acc:HGNC:1081]	protein_coding	protein_coding	KNOWN	KNOWN
ENSG00000078295	-14.0561628419252	14.0561628419252	18.3987489050571	-3.8131309051964	1.16667324105672	-3.26837950079546	0.00108165224956517	0.035364213226106	ADCY2	adenylate cyclase 2 (brain) [Source:HGNC Symbol;Acc:HGNC:233]	protein_coding	protein_coding	KNOWN	KNOWN
ENSG00000164932	-14.0858540775996	14.0858540775996	4616.01330650578	-3.81617513720589	0.816450271409799	-4.67410603050734	2.95236782666997E-06	0.000311700333811552	CTHRC1	collagen triple helix repeat containing 1 [Source:HGNC Symbol;Acc:HGNC:18831]	protein_coding	protein_coding	KNOWN	PUTATIVE	BARRETT ESOPHAGUS/ESOPHAGEAL ADENOCARCINOMA
ENSG00000197457	-14.1152682731333	14.1152682731333	688.979025783057	-3.81918464362828	0.909946282933016	-4.19715395871277	0.0000270290196283893	0.00218575630537448	STMN3	stathmin-like 3 [Source:HGNC Symbol;Acc:HGNC:15926]	protein_coding	protein_coding	KNOWN	KNOWN
ENSG00000237125	-14.11769822369	14.11769822369	147.765379592234	-3.81943298293239	1.1810455921654	-3.23394203260996	0.00122094234074165	0.0387515373826626	HAND2-AS1	HAND2 antisense RNA 1 (head to head) [Source:HGNC Symbol;Acc:HGNC:48872]	antisense	antisense	NOVEL	KNOWN
ENSG00000162882	-14.1209587500254	14.1209587500254	57.6760731152434	-3.8197661393711	1.17770006048183	-3.24341168651067	0.00118107418752064	0.0378018334165817	HAAO	3-hydroxyanthranilate 3.4-dioxygenase [Source:HGNC Symbol;Acc:HGNC:4796]	protein_coding	retained_intron	KNOWN	KNOWN
ENSG00000171840	-14.3107717382753	14.3107717382753	34.4514251892757	-3.83902956939509	1.03247720004947	-3.7182705528133	0.000200591371678259	0.00977432892187362	NINJ2	ninjurin 2 [Source:HGNC Symbol;Acc:HGNC:7825]	protein_coding	processed_transcript	KNOWN	PUTATIVE
ENSG00000136689	-14.4448149440079	14.4448149440079	19.1947973971775	-3.85247981619576	1.16417988334545	-3.30917916664653	0.000935699382093146	0.0315419904788516	IL1RN	interleukin 1 receptor antagonist [Source:HGNC Symbol;Acc:HGNC:6000]	protein_coding	retained_intron	KNOWN	KNOWN	OSTEOMYELITIS STERILE MULTIFOCAL WITH PERIOSTITIS AND PUSTULOSIS;
ENSG00000162490	-14.5086724580557	14.5086724580557	70.4358094334396	-3.85884361389237	1.17605702420522	-3.28117049978946	0.00103377232602435	0.0341661753751049	DRAXIN	dorsal inhibitory axon guidance protein [Source:HGNC Symbol;Acc:HGNC:25054]	protein_coding	protein_coding	KNOWN	KNOWN
ENSG00000166825	-14.5108554484378	14.5108554484378	13988.3061884103	-3.85906066700327	0.804877255810857	-4.79459524932847	1.63003602479762E-06	0.000190626443730756	ANPEP	alanyl (membrane) aminopeptidase [Source:HGNC Symbol;Acc:HGNC:500]	protein_coding	protein_coding	KNOWN	KNOWN
ENSG00000108381	-14.5563211727405	14.5563211727405	75.4049305784897	-3.86357388335931	1.17604885237298	-3.2852154700577	0.00101904408652323	0.0337527826741018	ASPA	aspartoacylase [Source:HGNC Symbol;Acc:HGNC:756]	protein_coding	nonsense_mediated_decay	KNOWN	KNOWN	CANAVAN DISEASE
ENSG00000121858	-14.6052240725104	14.6052240725104	89.1134773338766	-3.86841258696885	1.1764158011251	-3.28830383208827	0.00100792999084829	0.0335307651003646	TNFSF10	tumor necrosis factor (ligand) superfamily. member 10 [Source:HGNC Symbol;Acc:HGNC:11925]	protein_coding	retained_intron	KNOWN	KNOWN
ENSG00000226471	-14.6098724712013	14.6098724712013	14.1152097091487	-3.86887167987556	1.156418682663	-3.34556310605975	0.000821156707583005	0.0291003389869101	CTA-292E10.6		antisense	antisense	NOVEL	KNOWN
ENSG00000135750	-14.6797301537119	14.6797301537119	57.5857380905943	-3.87575354334915	0.98725205149571	-3.92579943235093	0.0000864421626554076	0.00532056760668082	KCNK1	potassium channel. two pore domain subfamily K. member 1 [Source:HGNC Symbol;Acc:HGNC:6272]	protein_coding	processed_transcript	KNOWN	KNOWN
ENSG00000104332	-14.7249928666583	14.7249928666583	2674.30791115843	-3.8801950300474	1.09402541565724	-3.54671379157711	0.000390068105625485	0.0165774202793624	SFRP1	secreted frizzled-related protein 1 [Source:HGNC Symbol;Acc:HGNC:10776]	protein_coding	protein_coding	KNOWN	PUTATIVE
ENSG00000103449	-14.8110266252354	14.8110266252354	285.001390179599	-3.88859973928208	0.92489818497157	-4.20435438458732	0.0000261828434949413	0.002140095535772	SALL1	spalt-like transcription factor 1 [Source:HGNC Symbol;Acc:HGNC:10524]	protein_coding	protein_coding	KNOWN	KNOWN	TOWNES-BROCKS SYNDROME
ENSG00000123500	-14.9966146983007	14.9966146983007	221.284370558997	-3.90656496166327	0.972625712790644	-4.01651417424962	0.0000590653129752097	0.00406321245774712	COL10A1	collagen. type X. alpha 1 [Source:HGNC Symbol;Acc:HGNC:2185]	protein_coding	protein_coding	KNOWN	KNOWN	METAPHYSEAL CHONDRODYSPLASIA SCHMID TYPE
ENSG00000162849	-15.0068461411269	15.0068461411269	1334.97376848141	-3.90754890498085	0.99996050937308	-3.90770322263093	0.0000931776597925277	0.00569791311274936	KIF26B	kinesin family member 26B [Source:HGNC Symbol;Acc:HGNC:25484]	protein_coding	retained_intron	KNOWN	KNOWN
ENSG00000149090	-15.0164950129448	15.0164950129448	3183.80200828091	-3.90847620883618	0.75697270046534	-5.16329876418726	2.42635406643245E-07	0.0000388293272336554	PAMR1	peptidase domain containing associated with muscle regeneration 1 [Source:HGNC Symbol;Acc:HGNC:24554]	protein_coding	protein_coding	KNOWN	KNOWN
ENSG00000151090	-15.0608216358409	15.0608216358409	1621.70109496619	-3.91272857257441	1.04134449838481	-3.75738151845359	0.000171700617767157	0.00890909382905835	THRB	thyroid hormone receptor. beta [Source:HGNC Symbol;Acc:HGNC:11799]	protein_coding	protein_coding	KNOWN	KNOWN	THYROID HORMONE RESISTANCE SELECTIVE PITUITARY
ENSG00000272796	-15.1930970351557	15.1930970351557	17.4177569349394	-3.92534408071368	1.1561445370863	-3.39520185824368	0.000685780188955133	0.0253056218754488
ENSG00000184809	-15.4319881649873	15.4319881649873	20.8014784351023	-3.94785203696395	1.1577110666296	-3.41004949400475	0.000649510913195911	0.0242989455281585	B3GALT5-AS1	B3GALT5 antisense RNA 1 [Source:HGNC Symbol;Acc:HGNC:16424]	antisense	antisense	KNOWN	KNOWN
ENSG00000262003	-15.4756175264649	15.4756175264649	22.2843211621844	-3.95192507360596	1.15850596490958	-3.41122548636545	0.000646715855223843	0.0242765954246125	RP11-676J12.7		antisense	antisense	NOVEL	KNOWN
ENSG00000179104	-15.4871173024094	15.4871173024094	277.198035968361	-3.9529967276818	0.797656831649698	-4.95576113791477	7.20476839952798E-07	0.0000977982981946642	TMTC2	transmembrane and tetratricopeptide repeat containing 2 [Source:HGNC Symbol;Acc:HGNC:25440]	protein_coding	protein_coding	KNOWN	PUTATIVE
ENSG00000164309	-15.5876701232053	15.5876701232053	292.808518664766	-3.96233340054393	1.02820160634256	-3.8536541628625	0.000116367935203347	0.00670129438975942	CMYA5	cardiomyopathy associated 5 [Source:HGNC Symbol;Acc:HGNC:14305]	protein_coding	processed_transcript	KNOWN	KNOWN
ENSG00000129465	-15.6132045118493	15.6132045118493	151.431176309909	-3.964694766661	1.03272543213803	-3.83905987330336	0.000123506312740414	0.00703245869884836	RIPK3	receptor-interacting serine-threonine kinase 3 [Source:HGNC Symbol;Acc:HGNC:10021]	protein_coding	retained_intron	KNOWN	KNOWN
ENSG00000103723	-15.6396074017494	15.6396074017494	16.899940764982	-3.96713239227315	1.15194728517505	-3.44384890118499	0.000573496108589255	0.0221853978088612	AP3B2	adaptor-related protein complex 3. beta 2 subunit [Source:HGNC Symbol;Acc:HGNC:567]	protein_coding	protein_coding	KNOWN	KNOWN
ENSG00000185630	-15.6642342883806	15.6642342883806	2924.98858900149	-3.96940234334796	0.752488610461041	-5.27503312098764	1.32732113232585E-07	0.0000221750144777471	PBX1	pre-B-cell leukemia homeobox 1 [Source:HGNC Symbol;Acc:HGNC:8632]	protein_coding	protein_coding	KNOWN	KNOWN	Precursor B-cell acute lymphoblastic leukemia
ENSG00000205562	-15.8170870939384	15.8170870939384	31.0978147752004	-3.98341202958616	0.971278648684022	-4.10120415493871	0.0000411005739305531	0.00298972260988612	RP11-497E19.1		lincRNA	lincRNA	NOVEL	KNOWN
ENSG00000115353	-15.8302054281023	15.8302054281023	42.9671913042994	-3.98460807229432	1.16412961265384	-3.42282167636876	0.000619747200341934	0.0235550417169961	TACR1	tachykinin receptor 1 [Source:HGNC Symbol;Acc:HGNC:11526]	protein_coding	processed_transcript	KNOWN	KNOWN
ENSG00000177459	-15.8880740441693	15.8880740441693	14.1831633574744	-3.98987234636245	1.14559862918855	-3.48278379940847	0.000496228940265854	0.0196462723407859	ERICH5	glutamate-rich 5 [Source:HGNC Symbol;Acc:HGNC:26823]	protein_coding	protein_coding	KNOWN	KNOWN
ENSG00000172349	-15.9278990804194	15.9278990804194	96.8329448377902	-3.99348408013428	1.16849580662038	-3.41762808005666	0.000631693639183955	0.0238307388055043	IL16	interleukin 16 [Source:HGNC Symbol;Acc:HGNC:5980]	protein_coding	protein_coding	KNOWN	KNOWN
ENSG00000214140	-15.931554761849	15.931554761849	25.4316571459543	-3.99381516135863	1.15723607175329	-3.45116718951539	0.000558167685519696	0.0217028729487364	PRCD	progressive rod-cone degeneration [Source:HGNC Symbol;Acc:HGNC:32528]	protein_coding	processed_transcript	KNOWN	KNOWN	RETINITIS PIGMENTOSA 36
ENSG00000151322	-16.1264115756508	16.1264115756508	81.0119418368764	-4.01135354280684	1.03252639853075	-3.88498884727293	0.000102334586005019	0.00605366813632022	NPAS3	neuronal PAS domain protein 3 [Source:HGNC Symbol;Acc:HGNC:19311]	protein_coding	protein_coding	KNOWN	PUTATIVE
ENSG00000136928	-16.2032969880561	16.2032969880561	328.1194924004	-4.0182154922172	1.01523086109609	-3.95793276800012	0.0000756012291929698	0.00493289908764258	GABBR2	gamma-aminobutyric acid (GABA) B receptor. 2 [Source:HGNC Symbol;Acc:HGNC:4507]	protein_coding	processed_transcript	KNOWN	KNOWN
ENSG00000136040	-16.2844355244959	16.2844355244959	696.81821141656	-4.02542180663072	0.860125904818595	-4.68003786896722	2.86821933546926E-06	0.00030493383606391	PLXNC1	plexin C1 [Source:HGNC Symbol;Acc:HGNC:9106]	protein_coding	retained_intron	KNOWN	KNOWN
ENSG00000007372	-16.2996644969927	16.2996644969927	16.6372665753761	-4.02677036403658	1.14654927660739	-3.51207788988512	0.000444617671422364	0.0182197370852674	PAX6	paired box 6 [Source:HGNC Symbol;Acc:HGNC:8620]	protein_coding	protein_coding	KNOWN	KNOWN	PETERS ANOMALY
ENSG00000077942	-16.3166868766162	16.3166868766162	10377.2966667935	-4.02827624092731	1.11830096227065	-3.60213965366543	0.000315608724935053	0.0141539806642702	FBLN1	fibulin 1 [Source:HGNC Symbol;Acc:HGNC:3600]	protein_coding	processed_transcript	KNOWN	KNOWN	SYNPOLYDACTYLY 2
ENSG00000128573	-16.6108707712901	16.6108707712901	277.224050724998	-4.05405579880137	1.13513269332262	-3.5714377910611	0.000355026880709708	0.0154213533355134	FOXP2	forkhead box P2 [Source:HGNC Symbol;Acc:HGNC:13875]	protein_coding	protein_coding	KNOWN	KNOWN	SPEECH-LANGUAGE DISORDER 1
ENSG00000144476	-16.7441332310223	16.7441332310223	654.900327381062	-4.06558379098747	1.15445755147628	-3.52163991286517	0.000428886278223497	0.0177183643691082	ACKR3	atypical chemokine receptor 3 [Source:HGNC Symbol;Acc:HGNC:23692]	protein_coding	protein_coding	KNOWN	KNOWN
ENSG00000119714	-16.7828968791113	16.7828968791113	685.497674517466	-4.06891985431311	0.934077496615975	-4.35608380359682	0.0000132410098615782	0.00117036670305566	GPR68	G protein-coupled receptor 68 [Source:HGNC Symbol;Acc:HGNC:4519]	protein_coding	protein_coding	KNOWN	KNOWN
ENSG00000166035	-16.897667863722	16.897667863722	165.537302812685	-4.07875224118106	1.16472859744807	-3.50189069807134	0.00046196909565149	0.0185802014846286	LIPC	lipase. hepatic [Source:HGNC Symbol;Acc:HGNC:6619]	protein_coding	retained_intron	KNOWN	KNOWN	HIGH DENSITY LIPOPROTEIN CHOLESTEROL LEVEL QUANTITATIVE TRAIT LOCUS 12
ENSG00000143850	-16.9623638543991	16.9623638543991	147.675338638784	-4.08426533102543	1.09631956299359	-3.72543323031927	0.000194980059944681	0.00965564120957324	PLEKHA6	pleckstrin homology domain containing. family A member 6 [Source:HGNC Symbol;Acc:HGNC:17053]	protein_coding	processed_transcript	KNOWN	KNOWN
ENSG00000117707	-17.0327986107194	17.0327986107194	19.9172736568483	-4.09024359450098	1.14493995842524	-3.57245248050102	0.000353653670799528	0.0154057213672356	PROX1	prospero homeobox 1 [Source:HGNC Symbol;Acc:HGNC:9459]	protein_coding	protein_coding	KNOWN	KNOWN
ENSG00000187554	-17.0988578485645	17.0988578485645	19.3757613526313	-4.0958280555983	1.143916993665	-3.58052907534458	0.000342899182479206	0.0150667522289924	TLR5	toll-like receptor 5 [Source:HGNC Symbol;Acc:HGNC:11851]	protein_coding	protein_coding	KNOWN	KNOWN
ENSG00000125730	-17.1053726062465	17.1053726062465	291.392186277121	-4.09637762555436	1.05038278443027	-3.89989029359069	0.0000962362849179359	0.00582900493867482	C3	complement component 3 [Source:HGNC Symbol;Acc:HGNC:1318]	protein_coding	protein_coding	KNOWN	PUTATIVE	MACULAR DEGENERATION AGE-RELATED 9 SUSCEPTIBILITY TO
ENSG00000134326	-17.1126337431499	17.1126337431499	25.1119316639763	-4.09698991174381	1.14885386176761	-3.56615410200234	0.000362258405150975	0.0156017408881311	CMPK2	cytidine monophosphate (UMP-CMP) kinase 2. mitochondrial [Source:HGNC Symbol;Acc:HGNC:27015]	protein_coding	protein_coding	KNOWN	KNOWN
ENSG00000140022	-17.2579561455135	17.2579561455135	103.055031310302	-4.10918971158677	1.16115916584557	-3.53886859997733	0.000401845825844596	0.0169701724730983	STON2	stonin 2 [Source:HGNC Symbol;Acc:HGNC:30652]	protein_coding	protein_coding	KNOWN	KNOWN
ENSG00000134247	-17.3067636049465	17.3067636049465	2844.76443692428	-4.11326405831897	0.750826123493925	-5.47831772178909	4.29388609025414E-08	8.70399336401783E-06	PTGFRN	prostaglandin F2 receptor inhibitor [Source:HGNC Symbol;Acc:HGNC:9601]	protein_coding	processed_transcript	KNOWN	KNOWN
ENSG00000143387	-17.3073491181995	17.3073491181995	10485.7845163408	-4.11331286598729	1.02513905830544	-4.0124438071715	0.0000600933865800276	0.00409462695616451	CTSK	cathepsin K [Source:HGNC Symbol;Acc:HGNC:2536]	protein_coding	protein_coding	KNOWN	KNOWN	PYCNODYSOSTOSIS
ENSG00000196549	-17.5136829761262	17.5136829761262	8015.81743580979	-4.13041059685824	0.995592055944944	-4.14869782477116	0.0000334371827702802	0.00260689994695677	MME	membrane metallo-endopeptidase [Source:HGNC Symbol;Acc:HGNC:7154]	protein_coding	protein_coding	KNOWN	KNOWN
ENSG00000103034	-17.6308767106531	17.6308767106531	138.68381105217	-4.14003231059275	0.970870402654124	-4.26424814195067	0.0000200576442885102	0.00169409092287901	NDRG4	NDRG family member 4 [Source:HGNC Symbol;Acc:HGNC:14466]	protein_coding	protein_coding	KNOWN	KNOWN
ENSG00000102760	-17.7146893395423	17.7146893395423	561.4656110551	-4.14687426018939	1.12786598409119	-3.67674379641021	0.000236230083838069	0.0110504798910467	RGCC	regulator of cell cycle [Source:HGNC Symbol;Acc:HGNC:20369]	protein_coding	processed_transcript	KNOWN	KNOWN
ENSG00000170458	-17.7235217679689	17.7235217679689	45.0855495971718	-4.14759339925176	1.15285808648401	-3.59766171385507	0.000321090859414603	0.0142735214493573	CD14	CD14 molecule [Source:HGNC Symbol;Acc:HGNC:1628]	protein_coding	protein_coding	KNOWN	KNOWN
ENSG00000163132	-17.7917361290608	17.7917361290608	767.571196105623	-4.15313539147203	0.778667251072658	-5.33364590041619	9.62601511288173E-08	0.0000172401785149704	MSX1	msh homeobox 1 [Source:HGNC Symbol;Acc:HGNC:7391]	protein_coding	processed_transcript	KNOWN	KNOWN	WITKOP SYNDROME
ENSG00000054356	-18.0276014172281	18.0276014172281	1271.76545231274	-4.17213555301837	0.88465747479489	-4.71610275376432	2.40405057170018E-06	0.000264846237982304	PTPRN	protein tyrosine phosphatase. receptor type. N [Source:HGNC Symbol;Acc:HGNC:9676]	protein_coding	retained_intron	KNOWN	KNOWN
ENSG00000046889	-18.113377441005	18.113377441005	222.29635872041	-4.17898367282004	1.13737861149523	-3.67422389570543	0.000238573467706895	0.0111258663483065	PREX2	phosphatidylinositol-3.4.5-trisphosphate-dependent Rac exchange factor 2 [Source:HGNC Symbol;Acc:HGNC:22950]	protein_coding	processed_transcript	KNOWN	KNOWN
ENSG00000151136	-18.2740715870561	18.2740715870561	196.949540667168	-4.19172620690508	1.1044683730231	-3.79524331279099	0.00014749873090129	0.00792375691128027	BTBD11	BTB (POZ) domain containing 11 [Source:HGNC Symbol;Acc:HGNC:23844]	protein_coding	protein_coding	KNOWN	KNOWN
ENSG00000278727	-18.2783003205086	18.2783003205086	23.4705021821791	-4.19206001685994	1.13971646655494	-3.67816043715804	0.000234922179209558	0.0110232157114904	AC000403.4		lincRNA	lincRNA	NOVEL	KNOWN
ENSG00000104432	-18.3719217945107	18.3719217945107	102.732897358367	-4.19943064231611	1.10355533015747	-3.80536483088427	0.000141595325050979	0.00768812045267867	IL7	interleukin 7 [Source:HGNC Symbol;Acc:HGNC:6023]	protein_coding	protein_coding	KNOWN	KNOWN
ENSG00000139679	-18.3722518876916	18.3722518876916	185.365236367167	-4.19945656336685	0.768121196277431	-5.46717963743065	4.57252598228948E-08	9.14685690904566E-06	LPAR6	lysophosphatidic acid receptor 6 [Source:HGNC Symbol;Acc:HGNC:15520]	protein_coding	protein_coding	KNOWN	KNOWN	HYPOTRICHOSIS 8
ENSG00000122121	-18.3883772722818	18.3883772722818	90.7173538237733	-4.20072226607132	1.15449819355241	-3.63856980420698	0.000274156322270901	0.012630298689347	XPNPEP2	X-prolyl aminopeptidase (aminopeptidase P) 2. membrane-bound [Source:HGNC Symbol;Acc:HGNC:12823]	protein_coding	protein_coding	KNOWN	KNOWN	ANGIOEDEMA INDUCED BY ACE INHIBITORS SUSCEPTIBILITY TO
ENSG00000198795	-18.4732523742467	18.4732523742467	1204.67429793853	-4.20736598238384	0.843329182907269	-4.98899607372709	6.0693880442458E-07	0.0000854378763302489	ZNF521	zinc finger protein 521 [Source:HGNC Symbol;Acc:HGNC:24605]	protein_coding	protein_coding	KNOWN	KNOWN
ENSG00000135929	-18.5414976336122	18.5414976336122	361.260025400826	-4.2126858729028	0.831587552502893	-5.06583565401328	4.06612614004587E-07	0.000060605211477566	CYP27A1	cytochrome P450. family 27. subfamily A. polypeptide 1 [Source:HGNC Symbol;Acc:HGNC:2605]	protein_coding	protein_coding	KNOWN	PUTATIVE	CEREBROTENDINOUS XANTHOMATOSIS
ENSG00000146233	-18.6895271044771	18.6895271044771	23.8735140716816	-4.22415816035047	1.13740376292475	-3.71385984295352	0.000204121872279791	0.00988300899448935	CYP39A1	cytochrome P450. family 39. subfamily A. polypeptide 1 [Source:HGNC Symbol;Acc:HGNC:17449]	protein_coding	protein_coding	KNOWN	KNOWN
ENSG00000142149	-18.8812676857986	18.8812676857986	325.566469355134	-4.23888372519189	1.08636814878327	-3.90188512976878	0.000095446452318355	0.00580428965838381	HUNK	hormonally up-regulated Neu-associated kinase [Source:HGNC Symbol;Acc:HGNC:13326]	protein_coding	protein_coding	KNOWN	PUTATIVE
ENSG00000145569	-18.9501053709848	18.9501053709848	21.1580258138236	-4.24413396532988	1.13321396480416	-3.74521855284702	0.000180236803332535	0.00916434823098503	FAM105A	family with sequence similarity 105. member A [Source:HGNC Symbol;Acc:HGNC:25629]	protein_coding	processed_transcript	KNOWN	PUTATIVE
ENSG00000175538	-19.2065347547685	19.2065347547685	73.6425662388783	-4.263525346162	1.14896816488105	-3.71074280078367	0.00020665198303377	0.00997374634305525	KCNE3	potassium channel. voltage gated subfamily E regulatory beta subunit 3 [Source:HGNC Symbol;Acc:HGNC:6243]	protein_coding	protein_coding	KNOWN	KNOWN	BRUGADA SYNDROME 6
ENSG00000182013	-19.2719704761895	19.2719704761895	292.019520329635	-4.26843218343278	0.87028010790577	-4.90466476788062	9.35870345161959E-07	0.000121575656538692	PNMAL1	paraneoplastic Ma antigen family-like 1 [Source:HGNC Symbol;Acc:HGNC:25578]	protein_coding	protein_coding	KNOWN	NOVEL
ENSG00000016391	-19.2893179741333	19.2893179741333	61.8613944097687	-4.26973022880156	1.14716601590125	-3.72198109917607	0.000197665822124522	0.00972049793177738	CHDH	choline dehydrogenase [Source:HGNC Symbol;Acc:HGNC:24288]	protein_coding	protein_coding	KNOWN	KNOWN
ENSG00000164591	-19.5026999723431	19.5026999723431	20.5049161847299	-4.28560196076314	1.12870560104458	-3.79691742186532	0.000146506566499111	0.00789836642016305	MYOZ3	myozenin 3 [Source:HGNC Symbol;Acc:HGNC:18565]	protein_coding	protein_coding	KNOWN	KNOWN
ENSG00000255690	-19.55751494776	19.55751494776	242.46765513488	-4.28965116250337	0.973730751749283	-4.40537710737503	0.0000105600006576993	0.000961339461071873	TRIL	TLR4 interactor with leucine-rich repeats [Source:HGNC Symbol;Acc:HGNC:22200]	protein_coding	protein_coding	KNOWN	KNOWN
ENSG00000204103	-19.6058279830366	19.6058279830366	260.838904416365	-4.29321066516814	0.649970377372742	-6.60524050730099	3.96872503585165E-11	1.43658396952506E-08	MAFB	v-maf avian musculoaponeurotic fibrosarcoma oncogene homolog B [Source:HGNC Symbol;Acc:HGNC:6408]	protein_coding	protein_coding	KNOWN	KNOWN	MULTICENTRIC CARPOTARSAL OSTEOLYSIS SYNDROME
ENSG00000159674	-19.9321950455308	19.9321950455308	1345.72304073291	-4.31702869151308	1.15255855269478	-3.74560466487319	0.000179959797794754	0.00916434823098503	SPON2	spondin 2. extracellular matrix protein [Source:HGNC Symbol;Acc:HGNC:11253]	protein_coding	protein_coding	KNOWN	KNOWN
ENSG00000174343	-19.9566708253959	19.9566708253959	32.3786720257145	-4.31879916504718	1.13560237909456	-3.80309098021673	0.000142901844345101	0.00773144747180986	CHRNA9	cholinergic receptor. nicotinic. alpha 9 (neuronal) [Source:HGNC Symbol;Acc:HGNC:14079]	protein_coding	processed_transcript	KNOWN	KNOWN
ENSG00000129682	-20.0211192178955	20.0211192178955	173.590889596492	-4.3234507206584	0.841796002240288	-5.1359839072083	2.80671677069142E-07	0.0000439902217163111	FGF13	fibroblast growth factor 13 [Source:HGNC Symbol;Acc:HGNC:3670]	protein_coding	protein_coding	KNOWN	KNOWN
ENSG00000196569	-20.0232867208389	20.0232867208389	2993.93658078747	-4.32360689956416	0.687100784632856	-6.29253669368814	3.1231946710999E-10	9.6901895070881E-08	LAMA2	laminin. alpha 2 [Source:HGNC Symbol;Acc:HGNC:6482]	protein_coding	protein_coding	KNOWN	KNOWN	MUSCULAR DYSTROPHY CONGENITAL MEROSIN-DEFICIENT 1A
ENSG00000108984	-20.1432053428437	20.1432053428437	110.7518351195	-4.33222136930831	1.1468875777937	-3.77737230151391	0.000158491721999539	0.00836649183874651	MAP2K6	mitogen-activated protein kinase kinase 6 [Source:HGNC Symbol;Acc:HGNC:6846]	protein_coding	protein_coding	KNOWN	KNOWN
ENSG00000128656	-20.2242045643696	20.2242045643696	2523.16758427324	-4.33801105620237	0.654338707813901	-6.6296109406325	3.36572794552607E-11	1.29464172417229E-08	CHN1	chimerin 1 [Source:HGNC Symbol;Acc:HGNC:1943]	protein_coding	nonsense_mediated_decay	KNOWN	KNOWN	DUANE RETRACTION SYNDROME 2
ENSG00000112137	-20.2312765928914	20.2312765928914	131.663261265257	-4.3385154516657	1.14730302539348	-3.78149046558798	0.000155892193784487	0.00831589130563351	PHACTR1	phosphatase and actin regulator 1 [Source:HGNC Symbol;Acc:HGNC:20990]	protein_coding	protein_coding	KNOWN	KNOWN
ENSG00000124875	-20.2667734995497	20.2667734995497	51.8483193487807	-4.34104452277903	1.14042881429059	-3.80650196520983	0.000140946173135982	0.00768030347737039	CXCL6	chemokine (C-X-C motif) ligand 6 [Source:HGNC Symbol;Acc:HGNC:10643]	protein_coding	processed_transcript	KNOWN	PUTATIVE
ENSG00000167191	-20.306510068564	20.306510068564	350.010505888787	-4.34387041037533	1.03405006992793	-4.20083179403304	0.0000265936121424552	0.00216204644599864	GPRC5B	G protein-coupled receptor. class C. group 5. member B [Source:HGNC Symbol;Acc:HGNC:13308]	protein_coding	protein_coding	KNOWN	KNOWN
ENSG00000163618	-20.3501986770548	20.3501986770548	280.231346601843	-4.34697097434216	1.0567625695648	-4.11347931837928	0.0000389739972815201	0.00289034966180951	CADPS	Ca++-dependent secretion activator [Source:HGNC Symbol;Acc:HGNC:1426]	protein_coding	protein_coding	KNOWN	KNOWN
ENSG00000074370	-20.373613796741	20.373613796741	34.8083944394527	-4.3486299978335	1.13446820741076	-3.83318806946432	0.000126493170603451	0.00709622019440687	ATP2A3	ATPase. Ca++ transporting. ubiquitous [Source:HGNC Symbol;Acc:HGNC:813]	protein_coding	protein_coding	KNOWN	KNOWN
ENSG00000128298	-20.4763786706911	20.4763786706911	65.1310386093194	-4.35588868640727	0.876230174860404	-4.9711694613818	6.65502476093281E-07	0.0000919784922186014	BAIAP2L2	BAI1-associated protein 2-like 2 [Source:HGNC Symbol;Acc:HGNC:26203]	protein_coding	protein_coding	KNOWN	KNOWN
ENSG00000184985	-20.7081400586607	20.7081400586607	567.597923709679	-4.3721260758409	0.865782461796987	-5.04991296169973	4.42011413039293E-07	0.000065241742839188	SORCS2	sortilin-related VPS10 domain containing receptor 2 [Source:HGNC Symbol;Acc:HGNC:16698]	protein_coding	protein_coding	KNOWN	KNOWN
ENSG00000182240	-20.7588908283366	20.7588908283366	1372.29214337979	-4.37565745576968	0.514365364992941	-8.50690531200468	1.78637303762863E-17	3.87974704158116E-14	BACE2	beta-site APP-cleaving enzyme 2 [Source:HGNC Symbol;Acc:HGNC:934]	protein_coding	processed_transcript	KNOWN	KNOWN
ENSG00000162493	-20.783620303648	20.783620303648	375.537784801436	-4.37737507440359	1.14777271771613	-3.8137995500658	0.000136846476523792	0.00753796008185219	PDPN	podoplanin [Source:HGNC Symbol;Acc:HGNC:29602]	protein_coding	protein_coding	KNOWN	KNOWN
ENSG00000138759	-21.0301364265795	21.0301364265795	615.720605742228	-4.39438630403035	0.661428556525814	-6.64378073893887	3.05737293688579E-11	1.25624975025607E-08	FRAS1	Fraser extracellular matrix complex subunit 1 [Source:HGNC Symbol;Acc:HGNC:19185]	protein_coding	protein_coding	KNOWN	KNOWN	Fraser syndrome (FRASS)
ENSG00000104435	-21.4005765890048	21.4005765890048	1680.39905745209	-4.4195777621162	1.07646930756422	-4.1056235705564	0.0000403225658550676	0.00294723061872401	STMN2	stathmin 2 [Source:HGNC Symbol;Acc:HGNC:10577]	protein_coding	protein_coding	KNOWN	PUTATIVE
ENSG00000151062	-21.881969207876	21.881969207876	23.3359223040014	-4.45167067024822	1.11730776870432	-3.98428328786307	0.0000676840918058705	0.00451316336721337	CACNA2D4	calcium channel. voltage-dependent. alpha 2/delta subunit 4 [Source:HGNC Symbol;Acc:HGNC:20202]	protein_coding	retained_intron	KNOWN	KNOWN	RETINAL CONE DYSTROPHY 4
ENSG00000168398	-22.1906322098614	22.1906322098614	451.870651326333	-4.47187886530823	1.11476018686534	-4.01151648399194	0.0000603299637032724	0.00409462695616451	BDKRB2	bradykinin receptor B2 [Source:HGNC Symbol;Acc:HGNC:1030]	protein_coding	protein_coding	KNOWN	KNOWN
ENSG00000115884	-22.3532895825181	22.3532895825181	3184.55320474923	-4.48241525359618	0.732552281558018	-6.1189014988293	9.4222621610364E-10	2.75474330065839E-07	SDC1	syndecan 1 [Source:HGNC Symbol;Acc:HGNC:10658]	protein_coding	protein_coding	KNOWN	KNOWN
ENSG00000204851	-22.4684665531881	22.4684665531881	62.4881186737436	-4.48982976049986	1.13184636320585	-3.96681908998923	0.0000728382375197879	0.00479376504334777	PNMAL2	paraneoplastic Ma antigen family-like 2 [Source:HGNC Symbol;Acc:HGNC:29206]	protein_coding	protein_coding	KNOWN	KNOWN
ENSG00000169026	-22.5486564780578	22.5486564780578	118.32190275096	-4.49496957048832	1.00432894183612	-4.4755949801373	7.61988145146117E-06	0.000724031610666026	MFSD7	major facilitator superfamily domain containing 7 [Source:HGNC Symbol;Acc:HGNC:26177]	protein_coding	processed_transcript	KNOWN	KNOWN
ENSG00000178695	-22.7010528329783	22.7010528329783	2885.76652421415	-4.50468730349139	0.727351032563091	-6.19327821343355	5.89255833459037E-10	1.79169128721555E-07	KCTD12	potassium channel tetramerization domain containing 12 [Source:HGNC Symbol;Acc:HGNC:14678]	protein_coding	protein_coding	KNOWN	KNOWN
ENSG00000138606	-22.7685976270993	22.7685976270993	89.2375953282429	-4.50897353002747	0.766490660581015	-5.88262031348116	4.03821586920613E-09	9.90209610637755E-07	SHF	Src homology 2 domain containing F [Source:HGNC Symbol;Acc:HGNC:25116]	protein_coding	protein_coding	KNOWN	PUTATIVE
ENSG00000112246	-22.9592071955196	22.9592071955196	712.932104374964	-4.52100092005253	1.03340423947249	-4.37486198272256	0.0000121509332979954	0.0010866508172319	SIM1	single-minded family bHLH transcription factor 1 [Source:HGNC Symbol;Acc:HGNC:10882]	protein_coding	protein_coding	KNOWN	KNOWN	Prader-Willi-like syndrome due to point mutation
ENSG00000163694	-23.3196335849489	23.3196335849489	98.5303924329822	-4.54347321492962	0.955374340174009	-4.75569944039118	1.97760511827379E-06	0.000227769171311488	RBM47	RNA binding motif protein 47 [Source:HGNC Symbol;Acc:HGNC:30358]	protein_coding	retained_intron	KNOWN	KNOWN
ENSG00000170989	-23.4531163404259	23.4531163404259	274.38041855549	-4.55170772893573	0.939328114013302	-4.84570584126184	1.26162328611766E-06	0.000155938689584121	S1PR1	sphingosine-1-phosphate receptor 1 [Source:HGNC Symbol;Acc:HGNC:3165]	protein_coding	processed_transcript	KNOWN	KNOWN
ENSG00000166265	-23.6775613662253	23.6775613662253	208.542866679911	-4.56544859536339	1.13473492874287	-4.02336129762154	0.0000573733786283279	0.00400113520773609	CYYR1	cysteine/tyrosine-rich 1 [Source:HGNC Symbol;Acc:HGNC:16274]	protein_coding	protein_coding	KNOWN	PUTATIVE
ENSG00000075340	-23.7754827829868	23.7754827829868	133.835687535866	-4.57140273151681	1.13237646139342	-4.0369990788148	0.0000541392813550514	0.00382827671832952	ADD2	adducin 2 (beta) [Source:HGNC Symbol;Acc:HGNC:244]	protein_coding	processed_transcript	KNOWN	PUTATIVE
ENSG00000219891	-23.8824377846454	23.8824377846454	27.3857742035568	-4.57787820118505	1.11058044605132	-4.12205907051734	0.0000375500876913522	0.00282610882758231	ZSCAN12P1	zinc finger and SCAN domain containing 12 pseudogene 1 [Source:HGNC Symbol;Acc:HGNC:13850]	transcribed_unprocessed_pseudogene	transcribed_unprocessed_pseudogene	KNOWN	KNOWN
ENSG00000118276	-24.1415208091937	24.1415208091937	160.994409882491	-4.59344465725918	1.03323760262198	-4.445680882696	8.76139250312458E-06	0.00082732577779505	B4GALT6	UDP-Gal:betaGlcNAc beta 1.4- galactosyltransferase. polypeptide 6 [Source:HGNC Symbol;Acc:HGNC:929]	protein_coding	protein_coding	KNOWN	PUTATIVE
ENSG00000139874	-24.2868940848612	24.2868940848612	287.162919265235	-4.60210609845217	0.938622087908156	-4.90304474797581	9.43624776134026E-07	0.000121575656538692	SSTR1	somatostatin receptor 1 [Source:HGNC Symbol;Acc:HGNC:11330]	protein_coding	protein_coding	KNOWN	KNOWN
ENSG00000170624	-24.5290956087303	24.5290956087303	5316.11667807763	-4.61642213739059	0.527646196252539	-8.74908635782357	2.15087021124856E-18	6.53993596432238E-15	SGCD	sarcoglycan. delta (35kDa dystrophin-associated glycoprotein) [Source:HGNC Symbol;Acc:HGNC:10807]	protein_coding	nonsense_mediated_decay	KNOWN	KNOWN	MUSCULAR DYSTROPHY LIMB-GIRDLE TYPE 2F
ENSG00000153012	-24.5503708865121	24.5503708865121	73.3795432613564	-4.61767291462448	1.12463125626946	-4.10594396063816	0.000040266710070794	0.00294723061872401	LGI2	leucine-rich repeat LGI family. member 2 [Source:HGNC Symbol;Acc:HGNC:18710]	protein_coding	protein_coding	KNOWN	PUTATIVE
ENSG00000078725	-24.5917125848864	24.5917125848864	553.893315727997	-4.62010030365986	1.04829252582839	-4.40726246713334	0.0000104685304285411	0.000958753422319943	BRINP1	bone morphogenetic protein/retinoic acid inducible neural-specific 1 [Source:HGNC Symbol;Acc:HGNC:2687]	protein_coding	protein_coding	KNOWN	NOVEL
ENSG00000087495	-24.6020557723333	24.6020557723333	37.0803805957346	-4.62070696852636	1.11418171081807	-4.14717538769655	0.0000336602212062318	0.00261089970917521	PHACTR3	phosphatase and actin regulator 3 [Source:HGNC Symbol;Acc:HGNC:15833]	protein_coding	protein_coding	KNOWN	KNOWN
ENSG00000214455	-24.6290934021241	24.6290934021241	134.834658085412	-4.62229161804165	1.00282340408332	-4.60927776438053	0.0000040407019391007	0.00041507291608208	RCN1P2	reticulocalbin 1. EF-hand calcium binding domain pseudogene 2 [Source:HGNC Symbol;Acc:HGNC:39204]	processed_pseudogene	processed_pseudogene	KNOWN	KNOWN
ENSG00000060656	-24.6989651865178	24.6989651865178	992.370041888087	-4.6263786933146	0.57804106551857	-8.00354675348921	1.20885753207206E-15	1.22521740400611E-12	PTPRU	protein tyrosine phosphatase. receptor type. U [Source:HGNC Symbol;Acc:HGNC:9683]	protein_coding	retained_intron	KNOWN	KNOWN
ENSG00000176597	-24.8406214049266	24.8406214049266	94.9354180185038	-4.6346293588883	0.921277174637321	-5.03065688207549	4.88802231830466E-07	0.000070474682128826	B3GNT5	UDP-GlcNAc:betaGal beta-1.3-N-acetylglucosaminyltransferase 5 [Source:HGNC Symbol;Acc:HGNC:15684]	protein_coding	processed_transcript	KNOWN	PUTATIVE
ENSG00000185070	-25.0132460012661	25.0132460012661	3168.32202010025	-4.64462038495552	0.554382521551027	-8.37800652870695	5.38316599063539E-17	9.0933636172922E-14	FLRT2	fibronectin leucine rich transmembrane protein 2 [Source:HGNC Symbol;Acc:HGNC:3761]	protein_coding	processed_transcript	KNOWN	PUTATIVE
ENSG00000164107	-25.0408074860661	25.0408074860661	381.360551010314	-4.6462091802154	1.09300041864586	-4.25087593833831	0.0000212936098063912	0.00177871840597014	HAND2	heart and neural crest derivatives expressed 2 [Source:HGNC Symbol;Acc:HGNC:4808]	protein_coding	protein_coding	KNOWN	KNOWN
ENSG00000106809	-25.1238072903527	25.1238072903527	46.7642891386759	-4.65098320333269	1.11617077388126	-4.16691003936596	0.000030875627149431	0.00243213554172435	OGN	osteoglycin [Source:HGNC Symbol;Acc:HGNC:8126]	protein_coding	protein_coding	KNOWN	KNOWN
ENSG00000184254	-25.1744773842384	25.1744773842384	5006.09816220663	-4.65388992344738	1.12473498744605	-4.13776576295099	0.0000350704125275257	0.00269280546290896	ALDH1A3	aldehyde dehydrogenase 1 family. member A3 [Source:HGNC Symbol;Acc:HGNC:409]	protein_coding	retained_intron	KNOWN	KNOWN	MICROPHTHALMIA ISOLATED 8
ENSG00000139567	-25.2074673697557	25.2074673697557	1155.15601559171	-4.65577927073397	0.876604287254553	-5.31115274979484	1.08933975329331E-07	0.0000190358991601358	ACVRL1	activin A receptor type II-like 1 [Source:HGNC Symbol;Acc:HGNC:175]	protein_coding	processed_transcript	KNOWN	PUTATIVE	TELANGIECTASIA HEREDITARY HEMORRHAGIC TYPE 2
ENSG00000006016	-25.3918516280071	25.3918516280071	820.642270830407	-4.66629369810994	0.781929041385083	-5.9676689969773	2.40666968097468E-09	6.30837916549276E-07	CRLF1	cytokine receptor-like factor 1 [Source:HGNC Symbol;Acc:HGNC:2364]	protein_coding	processed_transcript	KNOWN	KNOWN	COLD-INDUCED SWEATING SYNDROME 1
ENSG00000112796	-25.6301460547462	25.6301460547462	38.0531524112772	-4.67976979481446	1.10995146193295	-4.2161931898038	0.000024846093038802	0.00204181163496707	ENPP5	ectonucleotide pyrophosphatase/phosphodiesterase 5 (putative) [Source:HGNC Symbol;Acc:HGNC:13717]	protein_coding	processed_transcript	KNOWN	KNOWN
ENSG00000118257	-25.7561064264319	25.7561064264319	2725.85162735681	-4.68684261132754	0.524437288593033	-8.93689810635216	4.0024712848703E-19	1.52123927359708E-15	NRP2	neuropilin 2 [Source:HGNC Symbol;Acc:HGNC:8005]	protein_coding	processed_transcript	KNOWN	KNOWN
ENSG00000171724	-25.8599333340882	25.8599333340882	240.797764344011	-4.69264665082809	1.06037573868875	-4.42545644870275	9.62385720578672E-06	0.000892143299387656	VAT1L	vesicle amine transport 1-like [Source:HGNC Symbol;Acc:HGNC:29315]	protein_coding	processed_transcript	KNOWN	PUTATIVE
ENSG00000196562	-25.8774192582757	25.8774192582757	1268.48739626979	-4.69362184015678	0.860336040792231	-5.45556807760222	4.88165238436215E-08	9.63841054538413E-06	SULF2	sulfatase 2 [Source:HGNC Symbol;Acc:HGNC:20392]	protein_coding	processed_transcript	KNOWN	KNOWN
ENSG00000124343	-26.4135475335559	26.4135475335559	711.303455485079	-4.72320617395238	0.83322982493302	-5.66855149998029	1.44009786156961E-08	3.31724360446103E-06	XG	Xg blood group [Source:HGNC Symbol;Acc:HGNC:12806]	protein_coding	retained_intron	KNOWN	KNOWN	BLOOD GROUP XG SYSTEM
ENSG00000183778	-26.5694749764709	26.5694749764709	49.7180696441477	-4.73169781476224	1.11108963057344	-4.25861036280229	0.0000205701657131339	0.00172778027257886	B3GALT5	UDP-Gal:betaGlcNAc beta 1.3-galactosyltransferase. polypeptide 5 [Source:HGNC Symbol;Acc:HGNC:920]	protein_coding	protein_coding	KNOWN	KNOWN
ENSG00000198848	-27.0000339957189	27.0000339957189	148.654230860029	-4.75488931866066	1.12122548292311	-4.24079669172729	0.0000222727812917831	0.00185034477584142	CES1	carboxylesterase 1 [Source:HGNC Symbol;Acc:HGNC:1863]	protein_coding	processed_transcript	KNOWN	KNOWN	CARBOXYLESTERASE 1 DEFICIENCY
ENSG00000176826	-29.0256198378413	29.0256198378413	116.270203073646	-4.85925497084751	1.11268680797838	-4.36713631904759	0.0000125886164166179	0.00111920897884118	FKBP9P1	FK506 binding protein 9 pseudogene 1 [Source:HGNC Symbol;Acc:HGNC:23568]	transcribed_unprocessed_pseudogene	transcribed_unprocessed_pseudogene	KNOWN	KNOWN
ENSG00000163520	-29.2376667485535	29.2376667485535	12886.7034631522	-4.86975627948132	0.841428430318265	-5.78748721105057	7.14471251413392E-09	1.67109329772889E-06	FBLN2	fibulin 2 [Source:HGNC Symbol;Acc:HGNC:3601]	protein_coding	protein_coding	KNOWN	PUTATIVE
ENSG00000110660	-29.4747977937846	29.4747977937846	631.523537768211	-4.88141001079283	0.580525577567887	-8.40860454632078	4.14917478156957E-17	7.88498802552528E-14	SLC35F2	solute carrier family 35. member F2 [Source:HGNC Symbol;Acc:HGNC:23615]	protein_coding	nonsense_mediated_decay	KNOWN	KNOWN
ENSG00000129009	-29.5409869945391	29.5409869945391	7557.05864149555	-4.88464612370974	0.697957495264597	-6.99848652224582	2.58742245689641E-12	1.40487798614986E-09	ISLR	immunoglobulin superfamily containing leucine-rich repeat [Source:HGNC Symbol;Acc:HGNC:6133]	protein_coding	protein_coding	KNOWN	KNOWN
ENSG00000005379	-29.8730617875926	29.8730617875926	160.541979352969	-4.90077320663718	0.980727738502849	-4.99707820451634	5.82054681944078E-07	0.000082700722706503	BZRAP1	benzodiazepine receptor (peripheral) associated protein 1 [Source:HGNC Symbol;Acc:HGNC:16831]	protein_coding	retained_intron	KNOWN	KNOWN
ENSG00000134201	-30.5816356257013	30.5816356257013	232.4225608749	-4.93459366463329	1.02581283321066	-4.8104230176071	1.50611203434321E-06	0.000177499389597829	GSTM5	glutathione S-transferase mu 5 [Source:HGNC Symbol;Acc:HGNC:4637]	protein_coding	protein_coding	KNOWN	KNOWN
ENSG00000121904	-30.6599662927215	30.6599662927215	952.759909383179	-4.93828420579957	1.00591277523761	-4.9092568733239	9.14221635420185E-07	0.000119818202787009	CSMD2	CUB and Sushi multiple domains 2 [Source:HGNC Symbol;Acc:HGNC:19290]	protein_coding	protein_coding	KNOWN	KNOWN
ENSG00000110900	-30.7242643626628	30.7242643626628	227.04336580529	-4.94130656315678	0.89507560247446	-5.52054658790432	3.3794677573563E-08	7.03808881028601E-06	TSPAN11	tetraspanin 11 [Source:HGNC Symbol;Acc:HGNC:30795]	protein_coding	protein_coding	KNOWN	KNOWN
ENSG00000092068	-30.7680386772913	30.7680386772913	561.985510052359	-4.94336057623415	0.826256623176984	-5.98283927483299	2.19281123075266E-09	5.84865072651449E-07	SLC7A8	solute carrier family 7 (amino acid transporter light chain. L system). member 8 [Source:HGNC Symbol;Acc:HGNC:11066]	protein_coding	protein_coding	KNOWN	KNOWN
ENSG00000127152	-32.0958493833122	32.0958493833122	170.689230537113	-5.00431483580869	1.10630215411349	-4.52346116944766	6.08364849313345E-06	0.000592882743853256	BCL11B	B-cell CLL/lymphoma 11B (zinc finger protein) [Source:HGNC Symbol;Acc:HGNC:13222]	protein_coding	protein_coding	KNOWN	NOVEL
ENSG00000151692	-32.3343707512789	32.3343707512789	291.56118935734	-5.01499662972521	0.942647721151521	-5.32011749161074	1.03700260009018E-07	0.000018332035499036	RNF144A	ring finger protein 144A [Source:HGNC Symbol;Acc:HGNC:20457]	protein_coding	protein_coding	KNOWN	PUTATIVE
ENSG00000150051	-32.9524966383529	32.9524966383529	919.673054092146	-5.04231586972066	0.914156214658848	-5.51581424363274	3.47168803329595E-08	7.13244232029706E-06	MKX	mohawk homeobox [Source:HGNC Symbol;Acc:HGNC:23729]	protein_coding	protein_coding	KNOWN	KNOWN
ENSG00000102468	-33.5415260291236	33.5415260291236	208.727858163116	-5.06787642316247	0.992861248007674	-5.10431486104623	3.31995116368713E-07	0.000050983048021753	HTR2A	5-hydroxytryptamine (serotonin) receptor 2A. G protein-coupled [Source:HGNC Symbol;Acc:HGNC:5293]	protein_coding	protein_coding	KNOWN	KNOWN
ENSG00000149256	-33.7732665194666	33.7732665194666	1021.96443572723	-5.07780981712672	0.932256753449079	-5.44679327700261	5.12860097290134E-08	9.86963551785052E-06	TENM4	teneurin transmembrane protein 4 [Source:HGNC Symbol;Acc:HGNC:29945]	protein_coding	protein_coding	KNOWN	KNOWN
ENSG00000198597	-34.2593307258749	34.2593307258749	303.227559731173	-5.09842506277476	1.03036509861969	-4.94817329275301	7.49132002727138E-07	0.000100788087057174	ZNF536	zinc finger protein 536 [Source:HGNC Symbol;Acc:HGNC:29025]	protein_coding	protein_coding	KNOWN	PUTATIVE
ENSG00000186469	-34.9496114924319	34.9496114924319	1192.48531166892	-5.12720451326183	0.687246296835654	-7.46050511566152	8.61914088440365E-14	6.89667362450467E-11	GNG2	guanine nucleotide binding protein (G protein). gamma 2 [Source:HGNC Symbol;Acc:HGNC:4404]	protein_coding	protein_coding	KNOWN	KNOWN
ENSG00000143320	-36.8066103753555	36.8066103753555	2009.29117397796	-5.20189298886812	0.97076811020169	-5.3585330360588	8.39003966746931E-08	0.0000155553381786019	CRABP2	cellular retinoic acid binding protein 2 [Source:HGNC Symbol;Acc:HGNC:2339]	protein_coding	protein_coding	KNOWN	KNOWN
ENSG00000169071	-37.1564234285969	37.1564234285969	320.557534345048	-5.21553973357894	1.06153462414102	-4.91320736504407	8.95984246327095E-07	0.000119453279927703	ROR2	receptor tyrosine kinase-like orphan receptor 2 [Source:HGNC Symbol;Acc:HGNC:10257]	protein_coding	processed_transcript	KNOWN	KNOWN	ROBINOW SYNDROME AUTOSOMAL RECESSIVE
ENSG00000154654	-37.8306967309396	37.8306967309396	82.5598248203491	-5.24148544174822	1.08230356858469	-4.84289768036376	1.27959190061511E-06	0.000156884158589125	NCAM2	neural cell adhesion molecule 2 [Source:HGNC Symbol;Acc:HGNC:7657]	protein_coding	protein_coding	KNOWN	KNOWN
ENSG00000177822	-39.121827683839	39.121827683839	93.3554272959869	-5.2899018662209	1.08091886689478	-4.89389354579176	9.88603281035568E-07	0.000126300299845241	AC108142.1		antisense	antisense	NOVEL	KNOWN
ENSG00000106976	-39.4798166201563	39.4798166201563	886.422722285611	-5.30304338352145	1.00498224622584	-5.2767532993113	1.31492715089365E-07	0.0000221750144777471	DNM1	dynamin 1 [Source:HGNC Symbol;Acc:HGNC:2972]	protein_coding	retained_intron	KNOWN	KNOWN	Epileptic encephalopathy
ENSG00000121898	-39.5006394913496	39.5006394913496	1486.844753021	-5.30380410472218	1.07986301875778	-4.91155268084224	9.03580029710308E-07	0.000119453279927703	CPXM2	carboxypeptidase X (M14 family). member 2 [Source:HGNC Symbol;Acc:HGNC:26977]	protein_coding	protein_coding	KNOWN	KNOWN
ENSG00000145358	-40.9780482520506	40.9780482520506	137.174594371132	-5.35677936659272	0.828681241772573	-6.46422182205358	1.01821418253837E-10	3.59997912026298E-08	DDIT4L	DNA-damage-inducible transcript 4-like [Source:HGNC Symbol;Acc:HGNC:30555]	protein_coding	protein_coding	KNOWN	KNOWN
ENSG00000280202	-41.1937660255613	41.1937660255613	61.0225971933864	-5.3643541215071	1.06654581085878	-5.0296518601369	4.91371196846383E-07	0.000070474682128826	RP5-1180D12.1		TEC	TEC	KNOWN	KNOWN
ENSG00000100181	-41.8275043730515	41.8275043730515	141.01867016931	-5.38638001742036	1.08011199463884	-4.98687177270113	6.13647631300128E-07	0.0000855897700794115	TPTEP1	transmembrane phosphatase with tensin homology pseudogene 1 [Source:HGNC Symbol;Acc:HGNC:43648]	lincRNA	lincRNA	NOVEL	KNOWN
ENSG00000101825	-42.1104589777709	42.1104589777709	15179.6120900564	-5.39610669495731	1.06460367237767	-5.0686530912539	4.00640671255925E-07	0.0000603063378723151	MXRA5	matrix-remodelling associated 5 [Source:HGNC Symbol;Acc:HGNC:7539]	protein_coding	protein_coding	KNOWN	KNOWN	LUNG CANCER ALVEOLAR CELL CARCINOMA INCLUDED
ENSG00000171812	-42.9111633285143	42.9111633285143	2025.16684737312	-5.42328110819758	0.753636452537272	-7.1961501993952	6.19364004390047E-13	3.92341289947578E-10	COL8A2	collagen. type VIII. alpha 2 [Source:HGNC Symbol;Acc:HGNC:2216]	protein_coding	protein_coding	KNOWN	KNOWN	CORNEAL DYSTROPHY POSTERIOR POLYMORPHOUS 2
ENSG00000005471	-43.9459815552066	43.9459815552066	180.833052217316	-5.45765934545682	0.887894428858379	-6.14674354075414	7.90898494505399E-10	2.35765290430698E-07	ABCB4	ATP-binding cassette. sub-family B (MDR/TAP). member 4 [Source:HGNC Symbol;Acc:HGNC:45]	protein_coding	protein_coding	KNOWN	KNOWN	GALLBLADDER DISEASE 1
ENSG00000152402	-44.1851481683194	44.1851481683194	426.529528790403	-5.46548961688975	0.929074034418463	-5.88272776378986	4.03559417488785E-09	9.90209610637755E-07	GUCY1A2	guanylate cyclase 1. soluble. alpha 2 [Source:HGNC Symbol;Acc:HGNC:4684]	protein_coding	protein_coding	KNOWN	NOVEL
ENSG00000172061	-44.8156845244423	44.8156845244423	4925.55966523503	-5.48593182773979	0.670450405183133	-8.18245732320992	2.78113257218731E-16	3.7701809184615E-13	LRRC15	leucine rich repeat containing 15 [Source:HGNC Symbol;Acc:HGNC:20818]	protein_coding	protein_coding	KNOWN	PUTATIVE
ENSG00000158270	-44.9050244957738	44.9050244957738	4244.8186115198	-5.48880497436558	0.97955470412147	-5.60336748041888	2.10226858443215E-08	4.70011607192969E-06	COLEC12	collectin sub-family member 12 [Source:HGNC Symbol;Acc:HGNC:16016]	protein_coding	retained_intron	KNOWN	KNOWN
ENSG00000107731	-45.7352120728414	45.7352120728414	2398.34087629883	-5.51523343570642	0.773160606294372	-7.13336063788868	9.79474765855948E-13	5.95638194612319E-10	UNC5B	unc-5 homolog B (C. elegans) [Source:HGNC Symbol;Acc:HGNC:12568]	protein_coding	protein_coding	KNOWN	KNOWN
ENSG00000130038	-46.2554473400241	46.2554473400241	295.27858883299	-5.53155137160098	0.806409870554478	-6.85947875092049	6.9112257563141E-12	3.50237883910811E-09	CRACR2A	calcium release activated channel regulator 2A [Source:HGNC Symbol;Acc:HGNC:28657]	protein_coding	processed_transcript	KNOWN	KNOWN
ENSG00000166341	-48.4164257381234	48.4164257381234	2114.06430840028	-5.59742467360015	0.798947919393423	-7.00599443058795	2.45237670319699E-12	1.40487798614986E-09	DCHS1	dachsous cadherin-related 1 [Source:HGNC Symbol;Acc:HGNC:13681]	protein_coding	protein_coding	KNOWN	KNOWN	VAN MALDERGEM SYNDROME 1
ENSG00000176435	-49.0856492557025	49.0856492557025	103.794613015885	-5.61722939287288	1.05968967375907	-5.30082488484264	1.15280623299062E-07	0.0000199160376819958	CLEC14A	C-type lectin domain family 14. member A [Source:HGNC Symbol;Acc:HGNC:19832]	protein_coding	protein_coding	KNOWN	KNOWN
ENSG00000123496	-49.9159350926528	49.9159350926528	194.375369474392	-5.64142854790864	1.06744709707149	-5.28497249501708	1.25723645742495E-07	0.0000214761414182376	IL13RA2	interleukin 13 receptor. alpha 2 [Source:HGNC Symbol;Acc:HGNC:5975]	protein_coding	protein_coding	KNOWN	KNOWN
ENSG00000188643	-51.1842648919865	51.1842648919865	2962.9422858495	-5.67762845879788	0.50321437580128	-11.2827230934276	1.59723922324491E-29	2.42828279109924E-25	S100A16	S100 calcium binding protein A16 [Source:HGNC Symbol;Acc:HGNC:20441]	protein_coding	processed_transcript	KNOWN	KNOWN
ENSG00000100739	-51.7941567199455	51.7941567199455	91.6285602037226	-5.694717440933	1.05135083041209	-5.41657197217495	6.07525422220851E-08	0.0000115452612425295	BDKRB1	bradykinin receptor B1 [Source:HGNC Symbol;Acc:HGNC:1029]	protein_coding	protein_coding	KNOWN	KNOWN
ENSG00000225968	-54.5241843264553	54.5241843264553	207.583869825207	-5.76882437741538	0.847807954586	-6.80439991888541	1.01471299703187E-11	4.67475202844715E-09	ELFN1	extracellular leucine-rich repeat and fibronectin type III domain containing 1 [Source:HGNC Symbol;Acc:HGNC:33154]	protein_coding	protein_coding	KNOWN	KNOWN
ENSG00000259583	-57.2375769247124	57.2375769247124	126.099355653569	-5.83889069370431	1.04790209730416	-5.57198111228663	2.51858732073003E-08	5.39296944183925E-06	RP11-66B24.4		antisense	antisense	NOVEL	KNOWN
ENSG00000090376	-61.9574466136226	61.9574466136226	442.675966682344	-5.95320578398304	0.823737674696337	-7.22706508012716	4.93543625309241E-13	3.57302082646495E-10	IRAK3	interleukin-1 receptor-associated kinase 3 [Source:HGNC Symbol;Acc:HGNC:17020]	protein_coding	protein_coding	KNOWN	KNOWN	ASTHMA-RELATED TRAITS SUSCEPTIBILITY TO 5
ENSG00000149294	-64.5150353353548	64.5150353353548	624.724259497845	-6.01156351706588	0.898633511476911	-6.68967208577146	2.23671222712348E-11	9.44575999693285E-09	NCAM1	neural cell adhesion molecule 1 [Source:HGNC Symbol;Acc:HGNC:7656]	protein_coding	protein_coding	KNOWN	KNOWN
ENSG00000153823	-64.968618556246	64.968618556246	587.495373275098	-6.02167112401748	0.883620686634534	-6.81476929535496	9.44151575397262E-12	4.63030206476277E-09	PID1	phosphotyrosine interaction domain containing 1 [Source:HGNC Symbol;Acc:HGNC:26084]	protein_coding	nonsense_mediated_decay	KNOWN	KNOWN
ENSG00000198865	-65.1041896195302	65.1041896195302	130.939622743335	-6.02467848234634	1.03565805552787	-5.81724677386454	5.98247911871301E-09	1.44367666733006E-06	CCDC152	coiled-coil domain containing 152 [Source:HGNC Symbol;Acc:HGNC:34438]	protein_coding	protein_coding	KNOWN	NOVEL
ENSG00000120278	-65.9514143035105	65.9514143035105	93.6527050710138	-6.04333169275361	1.02527263743201	-5.89436552982656	3.7612374409215E-09	9.53034880238825E-07	PLEKHG1	pleckstrin homology domain containing. family G (with RhoGef domain) member 1 [Source:HGNC Symbol;Acc:HGNC:20884]	protein_coding	protein_coding	KNOWN	KNOWN
ENSG00000035664	-66.2092202772045	66.2092202772045	322.788164771802	-6.04896023521194	0.893028841483779	-6.77353289638609	1.25674982777391E-11	5.52597929337363E-09	DAPK2	death-associated protein kinase 2 [Source:HGNC Symbol;Acc:HGNC:2675]	protein_coding	protein_coding	KNOWN	KNOWN
ENSG00000007237	-73.6926188269904	73.6926188269904	957.210957824275	-6.20344821875345	0.936483217289376	-6.62419582564347	3.49143660402971E-11	1.29464172417229E-08	GAS7	growth arrest-specific 7 [Source:HGNC Symbol;Acc:HGNC:4169]	protein_coding	protein_coding	KNOWN	KNOWN
ENSG00000162981	-73.8460009795545	73.8460009795545	218.645138756917	-6.20644789098673	1.03334214306877	-6.00618868843878	1.89935137553518E-09	5.15639981468952E-07	FAM84A	family with sequence similarity 84. member A [Source:HGNC Symbol;Acc:HGNC:20743]	protein_coding	processed_transcript	KNOWN	KNOWN
ENSG00000131459	-75.5617175808231	75.5617175808231	1093.29900528687	-6.23958359064716	0.81606078681275	-7.64597894112375	2.0736160581344E-14	1.85442264304808E-11	GFPT2	glutamine-fructose-6-phosphate transaminase 2 [Source:HGNC Symbol;Acc:HGNC:4242]	protein_coding	protein_coding	KNOWN	PUTATIVE
ENSG00000170006	-82.6652812534076	82.6652812534076	375.451903312428	-6.36920963129168	0.860810273689033	-7.39908644909198	1.37124564455193E-13	1.04235237670615E-10	TMEM154	transmembrane protein 154 [Source:HGNC Symbol;Acc:HGNC:26489]	protein_coding	protein_coding	KNOWN	KNOWN
ENSG00000145934	-84.7300541534618	84.7300541534618	2872.22074260521	-6.40480188602016	0.852928271228236	-7.50919168946892	5.94935569073565E-14	5.02489192034745E-11	TENM2	teneurin transmembrane protein 2 [Source:HGNC Symbol;Acc:HGNC:29943]	protein_coding	protein_coding	KNOWN	KNOWN
ENSG00000082397	-94.5099165173824	94.5099165173824	1384.43318245137	-6.56239380792334	0.803856241152811	-8.16364104919084	3.25073960218943E-16	3.8016149363143E-13	EPB41L3	erythrocyte membrane protein band 4.1-like 3 [Source:HGNC Symbol;Acc:HGNC:3380]	protein_coding	protein_coding	KNOWN	KNOWN
ENSG00000110852	-94.7686271861983	94.7686271861983	769.448950977682	-6.5663376340333	0.940460972522158	-6.9820416007519	2.90920948227735E-12	1.52512799169181E-09	CLEC2B	C-type lectin domain family 2. member B [Source:HGNC Symbol;Acc:HGNC:2053]	protein_coding	retained_intron	KNOWN	KNOWN
ENSG00000087510	-95.710882385335	95.710882385335	487.579165644475	-6.58061106422536	1.02147747902222	-6.44224782177722	1.17716856554311E-10	4.04086347230802E-08	TFAP2C	transcription factor AP-2 gamma (activating enhancer binding protein 2 gamma) [Source:HGNC Symbol;Acc:HGNC:11744]	protein_coding	protein_coding	KNOWN	PUTATIVE
ENSG00000230417	-106.861783184947	106.861783184947	195.896001246357	-6.73960218626306	0.995249979638388	-6.77176822320741	1.27217835471997E-11	5.52597929337363E-09	LINC00856	long intergenic non-protein coding RNA 856 [Source:HGNC Symbol;Acc:HGNC:45111]	lincRNA	lincRNA	NOVEL	KNOWN
ENSG00000089225	-115.664203646229	115.664203646229	533.322556584023	-6.85379863060173	1.0071627925792	-6.80505543006619	1.01010337345307E-11	4.67475202844715E-09	TBX5	T-box 5 [Source:HGNC Symbol;Acc:HGNC:11604]	protein_coding	processed_transcript	KNOWN	KNOWN	HOLT-ORAM SYNDROME
ENSG00000255399	-127.157614543517	127.157614543517	490.24095007702	-6.99047404688921	0.99830180518957	-7.00236542751895	2.51676590010824E-12	1.40487798614986E-09	TBX5-AS1	TBX5 antisense RNA 1 [Source:HGNC Symbol;Acc:HGNC:27402]	antisense	antisense	NOVEL	KNOWN
ENSG00000162631	-142.690249456573	142.690249456573	769.243100019308	-7.1567429433602	0.856393390068092	-8.35684047350151	6.44203202492285E-17	9.79382128749021E-14	NTNG1	netrin G1 [Source:HGNC Symbol;Acc:HGNC:23319]	protein_coding	protein_coding	KNOWN	KNOWN	Atypical Rett syndrome
ENSG00000154237	-165.80239920377	165.80239920377	947.34896066341	-7.3733210729313	0.856323265831601	-8.61044113495018	7.27799641885976E-18	1.84412299259875E-14	LRRK1	leucine-rich repeat kinase 1 [Source:HGNC Symbol;Acc:HGNC:18608]	protein_coding	processed_transcript	KNOWN	KNOWN
ENSG00000149968	-200.598420522021	200.598420522021	4123.35183126684	-7.6481664362332	0.83461991046057	-9.16365202935633	5.01700485270333E-20	2.54245082585496E-16	MMP3	matrix metallopeptidase 3 [Source:HGNC Symbol;Acc:HGNC:7173]	protein_coding	nonsense_mediated_decay	KNOWN	KNOWN	CORONARY HEART DISEASE SUSCEPTIBILITY TO 6
