# Supplementary material for: Rare A360T Mutation Alters GSK3β(Ser9) Binding in the Cytosolic Loop of Presenilin 1, Influencing β-Catenin Nuclear Localization and Pro-Death Gene Expression in Alzheimer’s Disease Case
Source: Int J Mol Sci. 2023 Nov 30;24(23):16999. doi: 10.3390/ijms242316999 (PMC10707597; doi:10.3390/ijms242316999)
Supplement: Supplementary file 1 [file ijms-24-16999-s001.zip › SM table S3. A360T exclusive Results_extracted.xls]

Geneid	Fold_change	Fold_change_inverse	baseMean	log2FoldChange	lfcSE	stat	pvalue	padj	Symbol	Description	Gene_type	Transcript_type	StatusG	StatusT	Phenotype_description
ENSG00000144820	2582.52827629605	0.000387217444695024	698.245148109008	11.3345684300153	0.65845403484512	17.2139099013667	2.08843134394608e-66	3.36425405196273e-62	ADGRG7	adhesion G protein-coupled receptor G7 [Source:HGNC Symbol;Acc:HGNC:19241]	protein_coding	processed_transcript	KNOWN	KNOWN
ENSG00000196711	140.996342994592	0.00709238253107285	22.6039260856861	7.13951393387407	1.00806309730735	7.08240779068743	1.41671028827783e-12	1.61856638538068e-10	FAM150A	family with sequence similarity 150. member A [Source:HGNC Symbol;Acc:HGNC:33775]	protein_coding	protein_coding	KNOWN	NOVEL
ENSG00000164400	140.411519194648	0.00712192280046294	12.6397194725457	7.13351748726396	1.14969566278996	6.20470070310007	5.48010953502719e-10	4.01268565907968e-08	CSF2	colony stimulating factor 2 (granulocyte-macrophage) [Source:HGNC Symbol;Acc:HGNC:2434]	protein_coding	protein_coding	KNOWN	KNOWN
ENSG00000233308	108.721820804992	0.00919778562018054	59.9075594302944	6.76449771254837	0.805416949534116	8.39875261684177	4.51246326748144e-17	9.82314469944034e-15	OSTN-AS1	OSTN antisense RNA 1 [Source:HGNC Symbol;Acc:HGNC:41250]	antisense	antisense	NOVEL	KNOWN
ENSG00000261115	47.8577209743596	0.0208952699719187	333.854057618984	5.58067979102672	0.601358833624015	9.28011609540254	1.69294000566942e-20	6.49323108364969e-18	TMEM178B	transmembrane protein 178B [Source:HGNC Symbol;Acc:HGNC:44112]	protein_coding	protein_coding	KNOWN	KNOWN
ENSG00000260549	34.8894515332058	0.0286619581579911	197.288321134974	5.12471901324099	0.741158384120347	6.91447216012178	4.69608618951938e-12	4.97692450177419e-10	MT1L	metallothionein 1L (gene/pseudogene) [Source:HGNC Symbol;Acc:HGNC:7404]	unitary_pseudogene	unitary_pseudogene	KNOWN	KNOWN
ENSG00000277586	32.2881754789812	0.0309710903501182	224.394544662348	5.01293401518907	0.856506339788265	5.8527693051616	4.83454513394504e-09	2.77039476926033e-07	NEFL	neurofilament. light polypeptide [Source:HGNC Symbol;Acc:HGNC:7739]	protein_coding	protein_coding	KNOWN	KNOWN	CHARCOT-MARIE-TOOTH DISEASE DEMYELINATING TYPE 1F
ENSG00000141469	32.0923482583522	0.031160075665069	218.0309168755	5.00415745311817	0.829385474378952	6.03357257596693	1.6037391287275e-09	1.041719097769e-07	SLC14A1	solute carrier family 14 (urea transporter). member 1 (Kidd blood group) [Source:HGNC Symbol;Acc:HGNC:10918]	protein_coding	protein_coding	KNOWN	KNOWN	BLOOD GROUP--KIDD SYSTEM
ENSG00000160111	28.4893650026155	0.0351008174421646	314.819738737399	4.83235156078265	0.89656799695082	5.38983275916296	7.05232823528662e-08	2.90552315964788e-06	CPAMD8	C3 and PZP-like. alpha-2-macroglobulin domain containing 8 [Source:HGNC Symbol;Acc:HGNC:23228]	protein_coding	protein_coding	KNOWN	KNOWN
ENSG00000143248	27.9319071753743	0.0358013505386998	582.585012933941	4.80384217829821	0.844168848220877	5.69061768676079	1.26580634021849e-08	6.41222463351563e-07	RGS5	regulator of G-protein signaling 5 [Source:HGNC Symbol;Acc:HGNC:10001]	protein_coding	protein_coding	KNOWN	KNOWN
ENSG00000003989	25.1873544442527	0.0397024626867146	243.517830580081	4.65462769133049	1.18513383953353	3.92751226575605	8.58290450003407e-05	0.00148509139195541	SLC7A2	solute carrier family 7 (cationic amino acid transporter. y+ system). member 2 [Source:HGNC Symbol;Acc:HGNC:11060]	protein_coding	protein_coding	KNOWN	KNOWN
ENSG00000172399	23.7335138331186	0.0421345110138966	38.5652975090359	4.56885380748519	0.999308265298565	4.57201642990529	4.8305305208664e-06	0.000125710850017184	MYOZ2	myozenin 2 [Source:HGNC Symbol;Acc:HGNC:1330]	protein_coding	protein_coding	KNOWN	KNOWN	CARDIOMYOPATHY FAMILIAL HYPERTROPHIC 16
ENSG00000212724	23.4853710302481	0.0425796977493796	126.297365173253	4.5536904808727	1.23933732045899	3.6742946457759	0.00023850737708448	0.00343046012272669	KRTAP2-3	keratin associated protein 2-3 [Source:HGNC Symbol;Acc:HGNC:18906]	protein_coding	protein_coding	KNOWN	KNOWN
ENSG00000148798	21.4965931638564	0.0465189991910609	165.98199879088	4.42603613074573	0.968886363924197	4.5681684617991	4.92004534428688e-06	0.000127628036153168	INA	internexin neuronal intermediate filament protein. alpha [Source:HGNC Symbol;Acc:HGNC:6057]	protein_coding	protein_coding	KNOWN	KNOWN
ENSG00000189056	21.1169516211827	0.0473553199315419	925.207498515951	4.4003296815525	1.20202447877607	3.66076544966291	0.0002514628793194	0.00359433498044029	RELN	reelin [Source:HGNC Symbol;Acc:HGNC:9957]	protein_coding	protein_coding	KNOWN	KNOWN	Lissencephaly 2
ENSG00000183199	20.6931994589358	0.0483250549043626	24.0716817507364	4.37108481822375	1.02789231681967	4.25247348063465	2.11422259832076e-05	0.000448131734688803	HSP90AB3P	heat shock protein 90kDa alpha (cytosolic). class B member 3. pseudogene [Source:HGNC Symbol;Acc:HGNC:5259]	processed_pseudogene	processed_pseudogene	KNOWN	KNOWN
ENSG00000117152	18.3600550402426	0.0544660676565589	6306.48462517222	4.19849847859366	1.13113595425684	3.71175406704501	0.000205827925335052	0.00304750188347642	RGS4	regulator of G-protein signaling 4 [Source:HGNC Symbol;Acc:HGNC:10000]	protein_coding	protein_coding	KNOWN	KNOWN	SCHIZOPHRENIA 9
ENSG00000197632	13.5333737728233	0.0738914048179268	2725.31857192467	3.75844963254448	1.1534471455298	3.25844981030157	0.00112022689752076	0.0121813762226687	SERPINB2	serpin peptidase inhibitor. clade B (ovalbumin). member 2 [Source:HGNC Symbol;Acc:HGNC:8584]	protein_coding	protein_coding	KNOWN	KNOWN
ENSG00000225206	13.2817852876289	0.0752910831145142	176.188367440899	3.73137717624826	0.648465146515278	5.75416766236387	8.7069710322292e-09	4.67535321193934e-07	MIR137HG	MIR137 host gene [Source:HGNC Symbol;Acc:HGNC:42871]	lincRNA	lincRNA	KNOWN	KNOWN
ENSG00000104368	12.8407546833339	0.0778770426397064	3015.48015421166	3.68265809064255	0.544697227931255	6.76092680814475	1.37111781554746e-11	1.33056246329241e-09	PLAT	plasminogen activator. tissue [Source:HGNC Symbol;Acc:HGNC:9051]	protein_coding	protein_coding	KNOWN	KNOWN
ENSG00000131737	12.4853210621718	0.0800940556530673	374.867615768403	3.64216101578083	1.22774437742114	2.96654668737408	0.00301164632558743	0.0262951819289365	KRT34	keratin 34. type I [Source:HGNC Symbol;Acc:HGNC:6452]	protein_coding	protein_coding	KNOWN	KNOWN
ENSG00000178343	12.3991878758942	0.0806504434007442	32.0810980129534	3.63217372471003	0.999791827566722	3.63293000058818	0.000280221056305371	0.00393898865272533	SHISA3	shisa family member 3 [Source:HGNC Symbol;Acc:HGNC:25159]	protein_coding	protein_coding	KNOWN	KNOWN
ENSG00000277778	12.1464407466099	0.0823286443215147	24.511409324717	3.60246171987231	1.01959116591813	3.53324140134965	0.000410497461179391	0.00541580966596136	PGM5P2	phosphoglucomutase 5 pseudogene 2 [Source:HGNC Symbol;Acc:HGNC:18965]	lincRNA	lincRNA	NOVEL	KNOWN
ENSG00000153253	10.9332611077516	0.0914640188453023	406.363920423969	3.45065187853705	1.27074383722586	2.71545828313449	0.00661841141022575	0.0469350103762826	SCN3A	sodium channel. voltage gated. type III alpha subunit [Source:HGNC Symbol;Acc:HGNC:10590]	protein_coding	protein_coding	KNOWN	KNOWN
ENSG00000134830	10.5804030967353	0.0945143574263783	48.5581816070024	3.40332268780082	1.25506323785786	2.71167426878792	0.00669443412683673	0.047340052392104	C5AR2	complement component 5a receptor 2 [Source:HGNC Symbol;Acc:HGNC:4527]	protein_coding	protein_coding	KNOWN	KNOWN
ENSG00000080823	9.28702622086844	0.107677094499092	774.857745287223	3.21521670820971	0.600474561057671	5.35445948375639	8.58125455608645e-08	3.4645471088721e-06	MOK	MOK protein kinase [Source:HGNC Symbol;Acc:HGNC:9833]	protein_coding	protein_coding	KNOWN	KNOWN
ENSG00000177380	9.27951906576969	0.107764205549057	95.1185698153156	3.21405003602	0.575719175011533	5.58266977290728	2.3685421208728e-08	1.08087379674617e-06	PPFIA3	protein tyrosine phosphatase. receptor type. f polypeptide (PTPRF). interacting protein (liprin). alpha 3 [Source:HGNC Symbol;Acc:HGNC:9247]	protein_coding	retained_intron	KNOWN	KNOWN
ENSG00000162437	8.93298711112843	0.111944637058105	472.504584320976	3.15914268036371	0.602786855579328	5.24089510433586	1.59799539144886e-07	6.04274830066893e-06	RAVER2	ribonucleoprotein. PTB-binding 2 [Source:HGNC Symbol;Acc:HGNC:25577]	protein_coding	protein_coding	KNOWN	KNOWN
ENSG00000128510	7.80070652866937	0.128193516359675	1071.82854977201	2.96360479823715	0.687204084459388	4.31255410911676	1.61379370359035e-05	0.000356606348026571	CPA4	carboxypeptidase A4 [Source:HGNC Symbol;Acc:HGNC:15740]	protein_coding	protein_coding	KNOWN	KNOWN
ENSG00000128606	7.06535869402565	0.141535630858428	362.466279088995	2.82076280513896	0.915647429474142	3.08062111500595	0.00206569323097509	0.0195283170526865	LRRC17	leucine rich repeat containing 17 [Source:HGNC Symbol;Acc:HGNC:16895]	protein_coding	processed_transcript	KNOWN	KNOWN
ENSG00000111305	6.59564958600574	0.151615089152362	38.5691140566019	2.72151475323858	0.927999422751259	2.93266858417869	0.00336062415496	0.0284446745096056	GSG1	germ cell associated 1 [Source:HGNC Symbol;Acc:HGNC:19716]	protein_coding	protein_coding	KNOWN	NOVEL
ENSG00000101333	6.58923654833412	0.151762649992102	1988.26417385852	2.72011131929441	0.842352822851177	3.22918288572648	0.00124144476837357	0.0132439958766423	PLCB4	phospholipase C. beta 4 [Source:HGNC Symbol;Acc:HGNC:9059]	protein_coding	protein_coding	KNOWN	KNOWN	AURICULOCONDYLAR SYNDROME 2
ENSG00000279095	6.18568922669488	0.161663472468745	261.85524276392	2.62893435325119	0.558228841813957	4.70942050344174	2.48422081286393e-06	7.08288726980975e-05	AC092066.1		TEC	TEC	KNOWN	KNOWN
ENSG00000182261	6.12382316639637	0.163296681309702	152.542330193522	2.61443262368577	0.891898815171149	2.93131079357257	0.00337534907893375	0.0284678001636355	NLRP10	NLR family. pyrin domain containing 10 [Source:HGNC Symbol;Acc:HGNC:21464]	protein_coding	protein_coding	KNOWN	KNOWN
ENSG00000081923	5.57851463814486	0.179259187232778	4995.06079886851	2.47988103433948	0.468475924559657	5.29350795704269	1.19992018393911e-07	4.64990798409299e-06	ATP8B1	ATPase. aminophospholipid transporter. class I. type 8B. member 1 [Source:HGNC Symbol;Acc:HGNC:3706]	protein_coding	protein_coding	KNOWN	KNOWN	CHOLESTASIS PROGRESSIVE FAMILIAL INTRAHEPATIC 1
ENSG00000156466	5.39558945628302	0.185336562038746	863.071584335514	2.43178057958394	0.877372953277413	2.77166120804165	0.00557710490009201	0.0415740781284508	GDF6	growth differentiation factor 6 [Source:HGNC Symbol;Acc:HGNC:4221]	protein_coding	protein_coding	KNOWN	KNOWN	MICROPHTHALMIA ISOLATED 4
ENSG00000102547	4.49699993681385	0.222370472326158	798.461900977802	2.168962863736	0.387649806251781	5.59516044831259	2.2041783183985e-08	1.02919155162555e-06	CAB39L	calcium binding protein 39-like [Source:HGNC Symbol;Acc:HGNC:20290]	protein_coding	protein_coding	KNOWN	KNOWN
ENSG00000154917	4.35610633566495	0.22956280745781	116.476103896826	2.12303917170038	0.582309615363989	3.64589406680725	0.000266463735657015	0.00377525445707902	RAB6B	RAB6B. member RAS oncogene family [Source:HGNC Symbol;Acc:HGNC:14902]	protein_coding	protein_coding	KNOWN	KNOWN
ENSG00000124406	4.28931074055169	0.233137690525863	50.5792941896492	2.10074583628445	0.750593432357241	2.79877993294858	0.00512960844842796	0.0389226860554527	ATP8A1	ATPase. aminophospholipid transporter (APLT). class I. type 8A. member 1 [Source:HGNC Symbol;Acc:HGNC:13531]	protein_coding	protein_coding	KNOWN	PUTATIVE
ENSG00000087303	3.89973396404923	0.256427748461504	7770.7555396471	1.96337570811896	0.602337255688524	3.25959533397059	0.00111571276843451	0.0121521413027124	NID2	nidogen 2 (osteonidogen) [Source:HGNC Symbol;Acc:HGNC:13389]	protein_coding	protein_coding	KNOWN	KNOWN
ENSG00000138190	3.74158784450265	0.26726620930984	185.707331216015	1.90365064691626	0.568612475784864	3.34788758246751	0.000814300353877825	0.00948486218410549	EXOC6	exocyst complex component 6 [Source:HGNC Symbol;Acc:HGNC:23196]	protein_coding	protein_coding	KNOWN	KNOWN
ENSG00000198478	3.34455359235555	0.298993564428341	357.973141485822	1.74181366286277	0.546897493577065	3.18489969933886	0.00144804187327564	0.0149048665859951	SH3BGRL2	SH3 domain binding glutamate-rich protein like 2 [Source:HGNC Symbol;Acc:HGNC:15567]	protein_coding	protein_coding	KNOWN	KNOWN
ENSG00000011478	3.17854606358337	0.314609252153684	248.245264377839	1.66836699616185	0.525533436868803	3.174616264385	0.00150034771191182	0.0153076507664642	QPCTL	glutaminyl-peptide cyclotransferase-like [Source:HGNC Symbol;Acc:HGNC:25952]	protein_coding	retained_intron	KNOWN	KNOWN
ENSG00000102781	3.13268174895843	0.319215317780839	2397.21900369123	1.64739821288779	0.389616363915449	4.2282572434388	2.3550843546796e-05	0.000491425568258209	KATNAL1	katanin p60 subunit A-like 1 [Source:HGNC Symbol;Acc:HGNC:28361]	protein_coding	protein_coding	KNOWN	KNOWN
ENSG00000033867	3.11855694205958	0.320661132241367	2708.1128504633	1.6408786014786	0.421899530842062	3.8892638685888	0.000100548747424268	0.00170858625765562	SLC4A7	solute carrier family 4. sodium bicarbonate cotransporter. member 7 [Source:HGNC Symbol;Acc:HGNC:11033]	protein_coding	protein_coding	KNOWN	KNOWN
ENSG00000113739	3.09041444913599	0.32358119483928	12783.2100322344	1.62780032797374	0.574446984231564	2.83368243311651	0.00460150345521064	0.0359658511208094	STC2	stanniocalcin 2 [Source:HGNC Symbol;Acc:HGNC:11374]	protein_coding	retained_intron	KNOWN	KNOWN
ENSG00000064393	3.05584115574625	0.32724214022695	1673.28640422176	1.61156955326467	0.309836581516715	5.20135338885969	1.97842507912303e-07	7.32654013783746e-06	HIPK2	homeodomain interacting protein kinase 2 [Source:HGNC Symbol;Acc:HGNC:14402]	protein_coding	protein_coding	KNOWN	KNOWN
ENSG00000102312	2.9681610046184	0.336908947474217	435.330954130239	1.5695693514818	0.426910113292039	3.67658039154508	0.000236381385078603	0.00340596398231773	PORCN	porcupine homolog (Drosophila) [Source:HGNC Symbol;Acc:HGNC:17652]	protein_coding	protein_coding	KNOWN	KNOWN	FOCAL DERMAL HYPOPLASIA
ENSG00000115415	2.8815097819292	0.347040293345973	18178.7752793915	1.52682491728378	0.319020842947092	4.78597229942433	1.70161526719118e-06	5.03884565058506e-05	STAT1	signal transducer and activator of transcription 1. 91kDa [Source:HGNC Symbol;Acc:HGNC:11362]	protein_coding	protein_coding	KNOWN	KNOWN	IMMUNODEFICIENCY 31C
ENSG00000151693	2.75661329261269	0.362763976608489	2056.86493681502	1.46289689521888	0.367668516555794	3.97884732944461	6.92501893855432e-05	0.00123675310511277	ASAP2	ArfGAP with SH3 domain. ankyrin repeat and PH domain 2 [Source:HGNC Symbol;Acc:HGNC:2721]	protein_coding	protein_coding	KNOWN	KNOWN
ENSG00000105497	2.65907480848469	0.376070653149417	497.121813031841	1.41092436550386	0.36222929844835	3.89511387275329	9.8152606793124e-05	0.0016749368038458	ZNF175	zinc finger protein 175 [Source:HGNC Symbol;Acc:HGNC:12964]	protein_coding	retained_intron	KNOWN	KNOWN
ENSG00000142867	2.64218770598441	0.378474246070805	1002.09226060522	1.40173296199483	0.345674389380835	4.05506744224121	5.01198398948394e-05	0.000934468172298573	BCL10	B-cell CLL/lymphoma 10 [Source:HGNC Symbol;Acc:HGNC:989]	protein_coding	protein_coding	KNOWN	KNOWN	MESOTHELIOMA MALIGNANT
ENSG00000079482	2.47214664014354	0.404506748815652	442.482837196931	1.30576432201789	0.387845143400333	3.36671567051204	0.000760690744578099	0.00899043815437167	OPHN1	oligophrenin 1 [Source:HGNC Symbol;Acc:HGNC:8148]	protein_coding	processed_transcript	KNOWN	KNOWN	Mental retardation X-linked with cerebellar hypoplasia and distinctive facial appearance
ENSG00000087095	2.46708331183323	0.405336939860747	441.679735360955	1.30280643535397	0.391748185244467	3.32562213285293	0.000882214400378759	0.010100633813576	NLK	nemo-like kinase [Source:HGNC Symbol;Acc:HGNC:29858]	protein_coding	retained_intron	KNOWN	KNOWN
ENSG00000125505	2.45796025043273	0.406841404300149	1414.34751970751	1.29746158496718	0.291551787679196	4.45019252083893	8.57933456146976e-06	0.000205051187612339	MBOAT7	membrane bound O-acyltransferase domain containing 7 [Source:HGNC Symbol;Acc:HGNC:15505]	protein_coding	protein_coding	KNOWN	KNOWN
ENSG00000144357	2.44117536404831	0.409638739898495	2220.06323483884	1.28757593614959	0.298879968474505	4.30800345276207	1.64734814282206e-05	0.000363025051063209	UBR3	ubiquitin protein ligase E3 component n-recognin 3 (putative) [Source:HGNC Symbol;Acc:HGNC:30467]	protein_coding	protein_coding	KNOWN	KNOWN
ENSG00000116641	2.416430423896	0.41383355800814	3739.23835778221	1.27287745595113	0.429649023897959	2.96259827242953	0.00305054414566623	0.0265341337162728	DOCK7	dedicator of cytokinesis 7 [Source:HGNC Symbol;Acc:HGNC:19190]	protein_coding	protein_coding	KNOWN	KNOWN	EPILEPTIC ENCEPHALOPATHY EARLY INFANTILE 23
ENSG00000138411	2.37223319713378	0.421543717206317	953.500546932795	1.24624583779783	0.427264747681923	2.91680005092672	0.00353642395986813	0.029456180749491	HECW2	HECT. C2 and WW domain containing E3 ubiquitin protein ligase 2 [Source:HGNC Symbol;Acc:HGNC:29853]	protein_coding	protein_coding	KNOWN	KNOWN
ENSG00000175662	2.34917977299524	0.425680491333784	1664.84198628389	1.232157121049	0.291728601654416	4.22364181661084	2.40385988266919e-05	0.000498375532173977	TOM1L2	target of myb1-like 2 (chicken) [Source:HGNC Symbol;Acc:HGNC:11984]	protein_coding	protein_coding	KNOWN	PUTATIVE
ENSG00000159348	2.30355179250894	0.434112227583491	1619.02844931993	1.2038600355179	0.361859739521875	3.3268692369827	0.000878275767934344	0.0100626915687442	CYB5R1	cytochrome b5 reductase 1 [Source:HGNC Symbol;Acc:HGNC:13397]	protein_coding	processed_transcript	KNOWN	KNOWN
ENSG00000123240	2.22702044406715	0.449030453520994	5324.92127320434	1.15511480213959	0.274937808113352	4.20136761133758	2.65307378092814e-05	0.000542365044885424	OPTN	optineurin [Source:HGNC Symbol;Acc:HGNC:17142]	protein_coding	processed_transcript	KNOWN	KNOWN	Amyotrophic lateral sclerosis
ENSG00000168615	2.21577464305492	0.451309433987062	11824.2504012899	1.14781115851712	0.31742798739392	3.61597339900817	0.000299221104008788	0.00416968232221243	ADAM9	ADAM metallopeptidase domain 9 [Source:HGNC Symbol;Acc:HGNC:216]	protein_coding	retained_intron	KNOWN	KNOWN	CONE-ROD DYSTROPHY 9
ENSG00000105552	2.01227789195246	0.496949255368366	521.246457225891	1.00882955248824	0.362153148657532	2.78564346666011	0.00534215940485624	0.040211169733636	BCAT2	branched chain amino-acid transaminase 2. mitochondrial [Source:HGNC Symbol;Acc:HGNC:977]	protein_coding	processed_transcript	KNOWN	KNOWN
ENSG00000148498	-1.97623683527191	1.97623683527191	1302.32461560142	-0.98275585208336	0.355804822658668	-2.76206445078498	0.00574371390232848	0.0424818582427041	PARD3	par-3 family cell polarity regulator [Source:HGNC Symbol;Acc:HGNC:16051]	protein_coding	protein_coding	KNOWN	KNOWN
ENSG00000242498	-2.17200764939472	2.17200764939472	993.687744127751	-1.11902918404669	0.378660787011331	-2.95522859094782	0.00312437462276449	0.0270013684539233	ARPIN	actin-related protein 2/3 complex inhibitor [Source:HGNC Symbol;Acc:HGNC:28782]	protein_coding	protein_coding	KNOWN	PUTATIVE
ENSG00000214717	-2.18692001604675	2.18692001604675	1805.42555655813	-1.12890045652554	0.384566623454657	-2.93551334846572	0.00332996283864489	0.0282625771168233	ZBED1	zinc finger. BED-type containing 1 [Source:HGNC Symbol;Acc:HGNC:447]	protein_coding	protein_coding	KNOWN	KNOWN
ENSG00000078177	-2.23807182628371	2.23807182628371	702.560243312623	-1.16225633736905	0.393097264167685	-2.95666351133204	0.00310987292937881	0.0269049103218922	N4BP2	NEDD4 binding protein 2 [Source:HGNC Symbol;Acc:HGNC:29851]	protein_coding	protein_coding	KNOWN	KNOWN
ENSG00000156381	-2.26462111136394	2.26462111136394	382.86702248615	-1.1792696964169	0.381697658409341	-3.08953872374095	0.00200467571765446	0.019074613783636	ANKRD9	ankyrin repeat domain 9 [Source:HGNC Symbol;Acc:HGNC:20096]	protein_coding	protein_coding	KNOWN	KNOWN
ENSG00000006704	-2.27082089966506	2.27082089966506	388.39487726415	-1.18321392473511	0.437956669876223	-2.70166892325105	0.00689924239257091	0.0484058779189568	GTF2IRD1	GTF2I repeat domain containing 1 [Source:HGNC Symbol;Acc:HGNC:4661]	protein_coding	retained_intron	KNOWN	KNOWN	Williams syndrome
ENSG00000172819	-2.67561437492924	2.67561437492924	1732.86367262453	-1.41987020138044	0.39364125185416	-3.60701576547799	0.00030973884770996	0.00429396135779669	RARG	retinoic acid receptor. gamma [Source:HGNC Symbol;Acc:HGNC:9866]	protein_coding	protein_coding	KNOWN	KNOWN
ENSG00000116191	-2.78727072097452	2.78727072097452	1192.91053171716	-1.4788531347845	0.371786189776328	-3.97769786896658	6.95857109626146e-05	0.00123779793673591	RALGPS2	Ral GEF with PH domain and SH3 binding motif 2 [Source:HGNC Symbol;Acc:HGNC:30279]	protein_coding	protein_coding	KNOWN	KNOWN
ENSG00000175130	-2.84797409791374	2.84797409791374	328.905217446165	-1.50993602517322	0.501421274809773	-3.01131224586762	0.00260121213570292	0.023409456030189	MARCKSL1	MARCKS-like 1 [Source:HGNC Symbol;Acc:HGNC:7142]	protein_coding	protein_coding	KNOWN	KNOWN
ENSG00000253304	-2.9507895102301	2.9507895102301	576.03970548826	-1.56110101213626	0.302572927961417	-5.15942064828525	2.47715185392671e-07	8.94488549306397e-06	TMEM200B	transmembrane protein 200B [Source:HGNC Symbol;Acc:HGNC:33785]	protein_coding	protein_coding	KNOWN	KNOWN
ENSG00000165801	-2.96371199646955	2.96371199646955	3378.69395011405	-1.56740525821966	0.326824784586826	-4.79585800140949	1.61979998299016e-06	4.8410682608513e-05	ARHGEF40	Rho guanine nucleotide exchange factor (GEF) 40 [Source:HGNC Symbol;Acc:HGNC:25516]	protein_coding	retained_intron	KNOWN	KNOWN
ENSG00000196814	-2.98283636019218	2.98283636019218	291.557097551804	-1.57668483291452	0.441659492311224	-3.56991044087756	0.000357103295140624	0.00483409830371455	MVB12B	multivesicular body subunit 12B [Source:HGNC Symbol;Acc:HGNC:23368]	protein_coding	retained_intron	KNOWN	KNOWN
ENSG00000103942	-2.9902875537982	2.9902875537982	204.335520574795	-1.58028422438705	0.538008978192581	-2.93728225446339	0.00331102598084796	0.0282058791779375	HOMER2	homer scaffolding protein 2 [Source:HGNC Symbol;Acc:HGNC:17513]	protein_coding	processed_transcript	KNOWN	KNOWN
ENSG00000058091	-3.05484107761258	3.05484107761258	1491.66642319508	-1.61109732848788	0.468373144366154	-3.43977306954302	0.00058220212923086	0.00724783160724878	CDK14	cyclin-dependent kinase 14 [Source:HGNC Symbol;Acc:HGNC:8883]	protein_coding	protein_coding	KNOWN	KNOWN
ENSG00000121440	-3.1240136879406	3.1240136879406	1779.12256368318	-1.64340077469652	0.443637152748112	-3.70438040303088	0.000211908056296819	0.00311746746930179	PDZRN3	PDZ domain containing ring finger 3 [Source:HGNC Symbol;Acc:HGNC:17704]	protein_coding	protein_coding	KNOWN	PUTATIVE
ENSG00000135821	-3.34415165881235	3.34415165881235	5433.23484353324	-1.74164027578456	0.474620084187351	-3.66954609341198	0.000242981524716302	0.00349169436365291	GLUL	glutamate-ammonia ligase [Source:HGNC Symbol;Acc:HGNC:4341]	protein_coding	protein_coding	KNOWN	KNOWN	GLUTAMINE DEFICIENCY CONGENITAL
ENSG00000184232	-3.41934872985508	3.41934872985508	800.542749707264	-1.77372156672458	0.643679363997756	-2.75559799790437	0.00585849517032212	0.0430370269760586	OAF	OAF homolog (Drosophila) [Source:HGNC Symbol;Acc:HGNC:28752]	protein_coding	processed_transcript	KNOWN	PUTATIVE
ENSG00000109654	-3.58911832138394	3.58911832138394	2382.4349155232	-1.84362948483136	0.369394136406988	-4.99095492625822	6.00815180047862e-07	1.99146743526564e-05	TRIM2	tripartite motif containing 2 [Source:HGNC Symbol;Acc:HGNC:15974]	protein_coding	retained_intron	KNOWN	KNOWN	CHARCOT-MARIE-TOOTH DISEASE AXONAL TYPE 2R
ENSG00000134909	-3.67575604985628	3.67575604985628	537.183372783287	-1.87804102197484	0.34381484342308	-5.4623616690796	4.69841623246913e-08	2.02371088472848e-06	ARHGAP32	Rho GTPase activating protein 32 [Source:HGNC Symbol;Acc:HGNC:17399]	protein_coding	protein_coding	KNOWN	PUTATIVE
ENSG00000205181	-3.71257484072212	3.71257484072212	250.203256635147	-1.89242010907848	0.533258909400325	-3.54878291898882	0.000387015993731737	0.00515588836468468	LINC00654	long intergenic non-protein coding RNA 654 [Source:HGNC Symbol;Acc:HGNC:27154]	lincRNA	lincRNA	KNOWN	KNOWN
ENSG00000212916	-3.72257524691935	3.72257524691935	74.6551511072252	-1.89630101126814	0.511051037361847	-3.71059027892253	0.000206776538208876	0.00305873577043782	MAP10	microtubule-associated protein 10 [Source:HGNC Symbol;Acc:HGNC:29265]	protein_coding	protein_coding	KNOWN	KNOWN
ENSG00000162599	-3.78583370763482	3.78583370763482	536.257098796867	-1.92061104219864	0.679814038211662	-2.82520061993874	0.00472510208946878	0.0365593994040598	NFIA	nuclear factor I/A [Source:HGNC Symbol;Acc:HGNC:7784]	protein_coding	protein_coding	KNOWN	PUTATIVE	Chromosome 1p32-P31 deletion syndrome
ENSG00000196628	-3.79412058901531	3.79412058901531	5470.29023674392	-1.92376553283733	0.429134548241112	-4.48289596053788	7.36368355106467e-06	0.000180341471490308	TCF4	transcription factor 4 [Source:HGNC Symbol;Acc:HGNC:11634]	protein_coding	protein_coding	KNOWN	KNOWN	PITT-HOPKINS SYNDROME
ENSG00000135272	-3.86700169049944	3.86700169049944	3343.20154947389	-1.95121539510979	0.490929504405253	-3.97453275389025	7.05175576625288e-05	0.00124831575426997	MDFIC	MyoD family inhibitor domain containing [Source:HGNC Symbol;Acc:HGNC:28870]	protein_coding	protein_coding	KNOWN	KNOWN
ENSG00000006282	-3.9676525420377	3.9676525420377	1815.36864964259	-1.9882856905868	0.347945853918753	-5.71435373692103	1.10121716806994e-08	5.75958031183075e-07	SPATA20	spermatogenesis associated 20 [Source:HGNC Symbol;Acc:HGNC:26125]	protein_coding	protein_coding	KNOWN	KNOWN
ENSG00000262601	-3.98776316044698	3.98776316044698	62.3737785834904	-1.99557972834316	0.626317346053137	-3.18621181565335	0.00144149018229423	0.0148661749978091	CTC-786C10.1		lincRNA	lincRNA	NOVEL	KNOWN
ENSG00000176406	-4.1327572522755	4.1327572522755	23.0050520488866	-2.04710462593762	0.760585007801484	-2.69148695404199	0.00711342804184602	0.0494977892583517	RIMS2	regulating synaptic membrane exocytosis 2 [Source:HGNC Symbol;Acc:HGNC:17283]	protein_coding	protein_coding	KNOWN	KNOWN
ENSG00000189184	-4.14236025382311	4.14236025382311	12764.3838721587	-2.05045302767796	0.465503882368396	-4.40480327950359	1.05879916806117e-05	0.00024647681789447	PCDH18	protocadherin 18 [Source:HGNC Symbol;Acc:HGNC:14268]	protein_coding	retained_intron	KNOWN	KNOWN
ENSG00000158859	-4.15932812962618	4.15932812962618	300.40374559218	-2.05635050376548	0.65529821306559	-3.13803770980168	0.00170082993803543	0.0168814969019179	ADAMTS4	ADAM metallopeptidase with thrombospondin type 1 motif. 4 [Source:HGNC Symbol;Acc:HGNC:220]	protein_coding	protein_coding	KNOWN	KNOWN
ENSG00000157827	-4.22674878061985	4.22674878061985	1038.29075878171	-2.07954836746111	0.606551621445306	-3.428477138526	0.000606977654142747	0.00750406986230661	FMNL2	formin-like 2 [Source:HGNC Symbol;Acc:HGNC:18267]	protein_coding	processed_transcript	KNOWN	PUTATIVE
ENSG00000116774	-4.23958702698943	4.23958702698943	6361.38421149337	-2.08392374046507	0.321539289246454	-6.48108585843078	9.10648292928418e-11	7.62728026676223e-09	OLFML3	olfactomedin-like 3 [Source:HGNC Symbol;Acc:HGNC:24956]	protein_coding	protein_coding	KNOWN	KNOWN
ENSG00000140403	-4.25662045281381	4.25662045281381	74.9988637784338	-2.08970845604515	0.644558195120509	-3.24207879422657	0.00118661209941069	0.0127264542672482	DNAJA4	DnaJ (Hsp40) homolog. subfamily A. member 4 [Source:HGNC Symbol;Acc:HGNC:14885]	protein_coding	retained_intron	KNOWN	KNOWN
ENSG00000008283	-4.27596898246304	4.27596898246304	566.012258186465	-2.09625138790194	0.501343740205659	-4.18126570612414	2.89890862902608e-05	0.0005855318154646	CYB561	cytochrome b561 [Source:HGNC Symbol;Acc:HGNC:2571]	protein_coding	protein_coding	KNOWN	KNOWN
ENSG00000132530	-4.28346714850544	4.28346714850544	756.922419444089	-2.09877902396738	0.349544064285617	-6.00433318258966	1.92119824017019e-09	1.21366990003536e-07	XAF1	XIAP associated factor 1 [Source:HGNC Symbol;Acc:HGNC:30932]	protein_coding	retained_intron	KNOWN	KNOWN
ENSG00000042493	-4.37137139992431	4.37137139992431	1268.0892028724	-2.12808595741124	0.56402300385668	-3.77304816090798	0.000161265142851542	0.00251726762228245	CAPG	capping protein (actin filament). gelsolin-like [Source:HGNC Symbol;Acc:HGNC:1474]	protein_coding	processed_transcript	KNOWN	KNOWN
ENSG00000171914	-4.42497326500974	4.42497326500974	2288.9347309474	-2.14566873868617	0.308818058367987	-6.94800281442544	3.70493615190288e-12	3.9691861073065e-10	TLN2	talin 2 [Source:HGNC Symbol;Acc:HGNC:15447]	protein_coding	protein_coding	KNOWN	KNOWN
ENSG00000116106	-4.46534204702641	4.46534204702641	314.728495665986	-2.15877069060927	0.647776921782169	-3.33258351450689	0.000860436418616401	0.00990762706754225	EPHA4	EPH receptor A4 [Source:HGNC Symbol;Acc:HGNC:3388]	protein_coding	protein_coding	KNOWN	KNOWN
ENSG00000232018	-4.53777342824907	4.53777342824907	51.4706549956359	-2.18198457681506	0.77626640904162	-2.81087079306825	0.0049407622533867	0.03770038784213	AL132709.8		lincRNA	lincRNA	NOVEL	KNOWN
ENSG00000162944	-4.60023240316464	4.60023240316464	482.043528538968	-2.20170674778349	0.532458823652595	-4.13498030266468	3.54985081608976e-05	0.000696523103488306	RFTN2	raftlin family member 2 [Source:HGNC Symbol;Acc:HGNC:26402]	protein_coding	protein_coding	KNOWN	PUTATIVE
ENSG00000128482	-4.64038241030505	4.64038241030505	125.99093254716	-2.21424370162815	0.70021439547618	-3.16223676053155	0.00156562215291871	0.0158420899882961	RNF112	ring finger protein 112 [Source:HGNC Symbol;Acc:HGNC:12968]	protein_coding	retained_intron	KNOWN	KNOWN
ENSG00000254726	-4.67075688526408	4.67075688526408	49.8478552313788	-2.22365635424712	0.667646544698867	-3.33058917462093	0.000866624003991393	0.00996781243772036	MEX3A	mex-3 RNA binding family member A [Source:HGNC Symbol;Acc:HGNC:33482]	protein_coding	processed_transcript	KNOWN	PUTATIVE
ENSG00000180875	-4.68835495197757	4.68835495197757	1859.91892408969	-2.22908179929779	0.709508140597492	-3.14172829281512	0.00167953816476387	0.0167113528697845	GREM2	gremlin 2. DAN family BMP antagonist [Source:HGNC Symbol;Acc:HGNC:17655]	protein_coding	protein_coding	KNOWN	KNOWN
ENSG00000125430	-4.76967788925371	4.76967788925371	1063.34905380524	-2.25389183996926	0.415316884163963	-5.42692080652191	5.73345515748937e-08	2.43053234557885e-06	HS3ST3B1	heparan sulfate (glucosamine) 3-O-sulfotransferase 3B1 [Source:HGNC Symbol;Acc:HGNC:5198]	protein_coding	protein_coding	KNOWN	KNOWN
ENSG00000101493	-4.91954477778035	4.91954477778035	957.243609025325	-2.29852482425895	0.364832432258565	-6.30022065206619	2.97222223502128e-10	2.26917194236767e-08	ZNF516	zinc finger protein 516 [Source:HGNC Symbol;Acc:HGNC:28990]	protein_coding	protein_coding	KNOWN	KNOWN
ENSG00000162512	-4.96397939478554	4.96397939478554	5000.0872345378	-2.31149712693031	0.382409682132582	-6.0445570155018	1.49821066860159e-09	9.85088802469513e-08	SDC3	syndecan 3 [Source:HGNC Symbol;Acc:HGNC:10660]	protein_coding	processed_transcript	KNOWN	KNOWN
ENSG00000154134	-5.01191417024594	5.01191417024594	77.8974045230936	-2.32536170851037	0.802457151831045	-2.89780171215917	0.00375788093617052	0.0306820598077906	ROBO3	roundabout. axon guidance receptor. homolog 3 (Drosophila) [Source:HGNC Symbol;Acc:HGNC:13433]	protein_coding	protein_coding	KNOWN	KNOWN	GAZE PALSY FAMILIAL HORIZONTAL WITH PROGRESSIVE SCOLIOSIS
ENSG00000166016	-5.01453358688656	5.01453358688656	238.932624660455	-2.32611551874805	0.713350078482094	-3.2608330592711	0.0011108542113533	0.012107408992348	ABTB2	ankyrin repeat and BTB (POZ) domain containing 2 [Source:HGNC Symbol;Acc:HGNC:23842]	protein_coding	processed_transcript	KNOWN	KNOWN
ENSG00000167617	-5.08683841957659	5.08683841957659	400.529634329763	-2.34676926857093	0.420188864766121	-5.58503441036485	2.33653946014319e-08	1.06929869782519e-06	CDC42EP5	CDC42 effector protein (Rho GTPase binding) 5 [Source:HGNC Symbol;Acc:HGNC:17408]	protein_coding	processed_transcript	KNOWN	KNOWN
ENSG00000117226	-5.11691446716361	5.11691446716361	974.421076316664	-2.35527411788377	0.749782950980572	-3.14127457126563	0.00168214249824854	0.0167269342619047	GBP3	guanylate binding protein 3 [Source:HGNC Symbol;Acc:HGNC:4184]	protein_coding	retained_intron	KNOWN	KNOWN
ENSG00000134569	-5.11870470854168	5.11870470854168	524.410262506088	-2.35577878151772	0.555672382781184	-4.23951028432773	2.24007931557161e-05	0.000471705067902525	LRP4	low density lipoprotein receptor-related protein 4 [Source:HGNC Symbol;Acc:HGNC:6696]	protein_coding	protein_coding	KNOWN	PUTATIVE	SCLEROSTEOSIS 2
ENSG00000104447	-5.12056623245607	5.12056623245607	4554.8413643408	-2.35630335233235	0.481221138674103	-4.89650840946974	9.75544753033972e-07	3.09961546876218e-05	TRPS1	trichorhinophalangeal syndrome I [Source:HGNC Symbol;Acc:HGNC:12340]	protein_coding	protein_coding	KNOWN	PUTATIVE	TRICHORHINOPHALANGEAL SYNDROME TYPE III
ENSG00000149557	-5.17130586282786	5.17130586282786	1429.22381401533	-2.37052863720093	0.317439835218689	-7.46764701275705	8.16414930134464e-14	1.16386089464921e-11	FEZ1	fasciculation and elongation protein zeta 1 (zygin I) [Source:HGNC Symbol;Acc:HGNC:3659]	protein_coding	protein_coding	KNOWN	PUTATIVE
ENSG00000179981	-5.26456510021997	5.26456510021997	1426.10030937132	-2.39631435676462	0.654201204862939	-3.6629623102982	0.000249315233571376	0.00357633045200472	TSHZ1	teashirt zinc finger homeobox 1 [Source:HGNC Symbol;Acc:HGNC:10669]	protein_coding	retained_intron	KNOWN	KNOWN	Aural atresia congenital
ENSG00000163359	-5.31721552268837	5.31721552268837	71098.827635726	-2.41067094436171	0.589298751265219	-4.09074504092538	4.29989629394161e-05	0.000820699400463334	COL6A3	collagen. type VI. alpha 3 [Source:HGNC Symbol;Acc:HGNC:2213]	protein_coding	protein_coding	KNOWN	KNOWN	ULLRICH CONGENITAL MUSCULAR DYSTROPHY
ENSG00000006118	-5.53664059456078	5.53664059456078	568.861185322238	-2.46901087381452	0.636187862605186	-3.88094620935384	0.000104050854627304	0.00175697611864909	TMEM132A	transmembrane protein 132A [Source:HGNC Symbol;Acc:HGNC:31092]	protein_coding	protein_coding	KNOWN	PUTATIVE
ENSG00000142632	-5.53869719559407	5.53869719559407	173.319871906336	-2.46954666752161	0.522861722452844	-4.72313531756827	2.32236213492545e-06	6.65674940062527e-05	ARHGEF19	Rho guanine nucleotide exchange factor (GEF) 19 [Source:HGNC Symbol;Acc:HGNC:26604]	protein_coding	protein_coding	KNOWN	KNOWN
ENSG00000161243	-5.59230736322657	5.59230736322657	70.4357050539828	-2.48344365599529	0.662321022949281	-3.7496071692495	0.000177111795389587	0.00270254406874552	FBXO27	F-box protein 27 [Source:HGNC Symbol;Acc:HGNC:18753]	protein_coding	protein_coding	KNOWN	KNOWN
ENSG00000143816	-5.61482217276934	5.61482217276934	54.142720688677	-2.48924033170399	0.771803020798611	-3.22522750575437	0.00125872598290691	0.0133647883957159	WNT9A	wingless-type MMTV integration site family. member 9A [Source:HGNC Symbol;Acc:HGNC:12778]	protein_coding	protein_coding	KNOWN	KNOWN
ENSG00000167771	-5.73573511544499	5.73573511544499	43.7933118372198	-2.51997839983169	0.759095378327295	-3.31971247853542	0.000901102023811752	0.0102803487971555	RCOR2	REST corepressor 2 [Source:HGNC Symbol;Acc:HGNC:27455]	protein_coding	processed_transcript	KNOWN	PUTATIVE
ENSG00000164932	-5.79449162238875	5.79449162238875	1293.27684208965	-2.53468209246014	0.614515271250381	-4.12468527804477	3.7124204307987e-05	0.000723136405317246	CTHRC1	collagen triple helix repeat containing 1 [Source:HGNC Symbol;Acc:HGNC:18831]	protein_coding	protein_coding	KNOWN	PUTATIVE	BARRETT ESOPHAGUS/ESOPHAGEAL ADENOCARCINOMA
ENSG00000271417	-5.80513650667748	5.80513650667748	99.0060752961611	-2.53732999218837	0.546974114310169	-4.63884839484295	3.50355932443438e-06	9.4696035498848e-05	SNHG24	small nucleolar RNA host gene 24 [Source:HGNC Symbol;Acc:HGNC:50825]	lincRNA	lincRNA	NOVEL	KNOWN
ENSG00000169515	-5.81746945224146	5.81746945224146	451.494560194647	-2.5403917300027	0.744100948726348	-3.41404178337764	0.000640067588434371	0.00783499147575174	CCDC8	coiled-coil domain containing 8 [Source:HGNC Symbol;Acc:HGNC:25367]	protein_coding	protein_coding	KNOWN	KNOWN	Three M syndrome 3
ENSG00000124813	-5.85704120934223	5.85704120934223	540.950460897005	-2.55017204508846	0.54929105512426	-4.64266079212152	3.43950777353052e-06	9.34351276961267e-05	RUNX2	runt-related transcription factor 2 [Source:HGNC Symbol;Acc:HGNC:10472]	protein_coding	protein_coding	KNOWN	KNOWN	METAPHYSEAL DYSPLASIA WITH MAXILLARY HYPOPLASIA WITH OR WITHOUT BRACHYDACTYLY
ENSG00000187134	-6.01967105183101	6.01967105183101	1534.59877756535	-2.58968465229087	0.814493898036041	-3.17950160036224	0.00147528554787404	0.015127546079378	AKR1C1	aldo-keto reductase family 1. member C1 [Source:HGNC Symbol;Acc:HGNC:384]	protein_coding	protein_coding	KNOWN	KNOWN
ENSG00000184271	-6.05203941893709	6.05203941893709	392.86114772637	-2.59742138433585	0.46968612439093	-5.53012160558093	3.20008871316293e-08	1.43593952870032e-06	POU6F1	POU class 6 homeobox 1 [Source:HGNC Symbol;Acc:HGNC:9224]	protein_coding	processed_transcript	KNOWN	KNOWN
ENSG00000253293	-6.14088769126389	6.14088769126389	880.985966156694	-2.61844721833435	0.57128075391293	-4.58346828665164	4.57326271808808e-06	0.000119789738415741	HOXA10	homeobox A10 [Source:HGNC Symbol;Acc:HGNC:5100]	protein_coding	protein_coding	KNOWN	KNOWN
ENSG00000072041	-6.15837842966941	6.15837842966941	54.6222319918574	-2.62255052308792	0.902926121341349	-2.90450177606112	0.00367838116513547	0.0303249960026444	SLC6A15	solute carrier family 6 (neutral amino acid transporter). member 15 [Source:HGNC Symbol;Acc:HGNC:13621]	protein_coding	protein_coding	KNOWN	KNOWN
ENSG00000136425	-6.29993515325179	6.29993515325179	141.345299929401	-2.65533697868183	0.568218130588425	-4.6730944257834	2.96695275155776e-06	8.26896918249894e-05	CIB2	calcium and integrin binding family member 2 [Source:HGNC Symbol;Acc:HGNC:24579]	protein_coding	protein_coding	KNOWN	PUTATIVE	USHER SYNDROME TYPE IJ
ENSG00000167994	-6.37968324973718	6.37968324973718	295.968552900344	-2.67348479618803	0.45187844295713	-5.91638047323638	3.29103433505745e-09	1.97818179490449e-07	RAB3IL1	RAB3A interacting protein (rabin3)-like 1 [Source:HGNC Symbol;Acc:HGNC:9780]	protein_coding	protein_coding	KNOWN	NOVEL
ENSG00000005249	-6.40319272498581	6.40319272498581	110.991350646196	-2.67879143323322	0.75149851633682	-3.56459976300551	0.000364411829170871	0.0049123934360783	PRKAR2B	protein kinase. cAMP-dependent. regulatory. type II. beta [Source:HGNC Symbol;Acc:HGNC:9392]	protein_coding	processed_transcript	KNOWN	KNOWN
ENSG00000078399	-6.48443094238493	6.48443094238493	168.502587527176	-2.6969799726849	0.574361344414081	-4.69561539771822	2.65805255375815e-06	7.52523173787173e-05	HOXA9	homeobox A9 [Source:HGNC Symbol;Acc:HGNC:5109]	protein_coding	processed_transcript	KNOWN	KNOWN
ENSG00000176842	-6.60461878579569	6.60461878579569	401.040731039196	-2.72347529247681	0.540645414725302	-5.03745193855124	4.71769966754194e-07	1.6033211802623e-05	IRX5	iroquois homeobox 5 [Source:HGNC Symbol;Acc:HGNC:14361]	protein_coding	protein_coding	KNOWN	KNOWN	HAMAMY SYNDROME
ENSG00000158555	-6.66045334481464	6.66045334481464	703.3560998575	-2.73562037790566	0.435165193170222	-6.28639519161998	3.24922197732028e-10	2.43449845733267e-08	GDPD5	glycerophosphodiester phosphodiesterase domain containing 5 [Source:HGNC Symbol;Acc:HGNC:28804]	protein_coding	protein_coding	KNOWN	KNOWN
ENSG00000256594	-6.79649170300218	6.79649170300218	140.967824091278	-2.76479023036523	0.447894803992304	-6.17285622811721	6.70671950930033e-10	4.84477778364659e-08	RP11-705C15.2		transcribed_unprocessed_pseudogene	transcribed_unprocessed_pseudogene	KNOWN	KNOWN
ENSG00000087245	-6.80828795203781	6.80828795203781	38851.8925285656	-2.76729205614722	0.472859820006945	-5.85224613947231	4.84978164337584e-09	2.77039476926033e-07	MMP2	matrix metallopeptidase 2 [Source:HGNC Symbol;Acc:HGNC:7166]	protein_coding	nonsense_mediated_decay	KNOWN	KNOWN	MULTICENTRIC OSTEOLYSIS NODULOSIS AND ARTHROPATHY
ENSG00000253187	-7.04023515924013	7.04023515924013	50.3910269241126	-2.81562361883465	0.621711911686335	-4.52882366560669	5.93129711838258e-06	0.000149059696224688	HOXA10-AS	HOXA10 antisense RNA [Source:HGNC Symbol;Acc:HGNC:40281]	antisense	antisense	NOVEL	KNOWN
ENSG00000121690	-7.1040835004508	7.1040835004508	222.886543634232	-2.82864853903294	0.681050957558178	-4.15335814103353	3.27631352931754e-05	0.000650778478961482	DEPDC7	DEP domain containing 7 [Source:HGNC Symbol;Acc:HGNC:29899]	protein_coding	protein_coding	KNOWN	KNOWN
ENSG00000017483	-7.14964511110924	7.14964511110924	365.082596362183	-2.83787163221975	0.716004045782722	-3.9634854704172	7.38633610402333e-05	0.00129756257687799	SLC38A5	solute carrier family 38. member 5 [Source:HGNC Symbol;Acc:HGNC:18070]	protein_coding	protein_coding	KNOWN	KNOWN
ENSG00000163975	-7.17772892543768	7.17772892543768	228.724521997838	-2.8435274392711	0.485689581222695	-5.85461897723374	4.78104843007088e-09	2.75063961285756e-07	MFI2	antigen p97 (melanoma associated) identified by monoclonal antibodies 133.2 and 96.5 [Source:HGNC Symbol;Acc:HGNC:7037]	protein_coding	retained_intron	KNOWN	KNOWN
ENSG00000120833	-7.19429315646723	7.19429315646723	543.882078183023	-2.84685294829236	0.595716555663487	-4.77887163152893	1.76281691256026e-06	5.19144746698962e-05	SOCS2	suppressor of cytokine signaling 2 [Source:HGNC Symbol;Acc:HGNC:19382]	protein_coding	protein_coding	KNOWN	KNOWN
ENSG00000185008	-7.20512227006668	7.20512227006668	530.083691568585	-2.84902291297075	0.807365578834477	-3.52878917266158	0.000417465569042376	0.00549424252590166	ROBO2	roundabout. axon guidance receptor. homolog 2 (Drosophila) [Source:HGNC Symbol;Acc:HGNC:10250]	protein_coding	protein_coding	KNOWN	KNOWN	VESICOURETERAL REFLUX 2
ENSG00000103647	-7.20786404661726	7.20786404661726	1349.85472894927	-2.84957179956421	0.779986640086491	-3.65335975401865	0.000258831187699739	0.00369310150810903	CORO2B	coronin. actin binding protein. 2B [Source:HGNC Symbol;Acc:HGNC:2256]	protein_coding	protein_coding	KNOWN	KNOWN
ENSG00000225746	-7.33974061365233	7.33974061365233	243.781502351311	-2.87572907914345	0.451985984171906	-6.36242976518872	1.98586854926582e-10	1.53799790673669e-08	SNHG23	small nucleolar RNA host gene 23 [Source:HGNC Symbol;Acc:HGNC:50622]	lincRNA	lincRNA	NOVEL	KNOWN
ENSG00000141401	-7.40898135856749	7.40898135856749	208.64732034248	-2.8892752038046	0.447423913031214	-6.45757886347713	1.0639131317373e-10	8.61235006992775e-09	IMPA2	inositol(myo)-1(or 4)-monophosphatase 2 [Source:HGNC Symbol;Acc:HGNC:6051]	protein_coding	protein_coding	KNOWN	KNOWN
ENSG00000204959	-7.48010087558226	7.48010087558226	22.3270652918688	-2.90305772622534	1.01856760460098	-2.8501375000657	0.00437003326836537	0.0344070703421787	ARHGEF34P	Rho guanine nucleotide exchange factor (GEF) 34. pseudogene [Source:HGNC Symbol;Acc:HGNC:38086]	unprocessed_pseudogene	unprocessed_pseudogene	KNOWN	KNOWN
ENSG00000149531	-7.51881252517632	7.51881252517632	242.796608564332	-2.91050482954713	0.512837492233233	-5.67529650937351	1.3844863399294e-08	6.93311259930379e-07	FRG1B	FSHD region gene 1 family. member B [Source:HGNC Symbol;Acc:HGNC:15792]	protein_coding	protein_coding	KNOWN	KNOWN
ENSG00000163694	-7.63253220488368	7.63253220488368	21.4492163481212	-2.93216177178587	0.996614887781537	-2.94212118214775	0.00325972338105985	0.0279016386532907	RBM47	RNA binding motif protein 47 [Source:HGNC Symbol;Acc:HGNC:30358]	protein_coding	retained_intron	KNOWN	KNOWN
ENSG00000153976	-7.70640761115786	7.70640761115786	232.206578156257	-2.94605849576178	0.386855702603667	-7.61539373966528	2.62888839123513e-14	4.07199645138526e-12	HS3ST3A1	heparan sulfate (glucosamine) 3-O-sulfotransferase 3A1 [Source:HGNC Symbol;Acc:HGNC:5196]	protein_coding	protein_coding	KNOWN	PUTATIVE
ENSG00000112655	-7.7137575497096	7.7137575497096	10732.3234484003	-2.9474338014854	0.419415624769862	-7.02747734565847	2.10300939721395e-12	2.32036838217257e-10	PTK7	protein tyrosine kinase 7 (inactive) [Source:HGNC Symbol;Acc:HGNC:9618]	protein_coding	nonsense_mediated_decay	KNOWN	KNOWN
ENSG00000173376	-7.71985609967718	7.71985609967718	519.311521007019	-2.94857395549633	0.824601544646854	-3.57575604197916	0.000349217197461331	0.00474729099907559	NDNF	neuron-derived neurotrophic factor [Source:HGNC Symbol;Acc:HGNC:26256]	protein_coding	protein_coding	KNOWN	KNOWN
ENSG00000115884	-7.74941150463097	7.74941150463097	825.042828760593	-2.95408675534336	0.662481133485559	-4.45912586189559	8.22945881830443e-06	0.000199051579735835	SDC1	syndecan 1 [Source:HGNC Symbol;Acc:HGNC:10658]	protein_coding	protein_coding	KNOWN	KNOWN
ENSG00000132205	-7.80562860511134	7.80562860511134	714.108530977245	-2.96451482041062	0.548698452410194	-5.40281243256436	6.56040506476969e-08	2.73078979814922e-06	EMILIN2	elastin microfibril interfacer 2 [Source:HGNC Symbol;Acc:HGNC:19881]	protein_coding	retained_intron	KNOWN	KNOWN
ENSG00000115041	-8.04509104492143	8.04509104492143	384.285698261779	-3.0081087477745	0.660674822062326	-4.55308519005546	5.28648529285808e-06	0.000135821358186046	KCNIP3	Kv channel interacting protein 3. calsenilin [Source:HGNC Symbol;Acc:HGNC:15523]	protein_coding	protein_coding	KNOWN	KNOWN
ENSG00000155966	-8.06453923035463	8.06453923035463	252.913296123855	-3.01159210696153	0.563812910744338	-5.34147418331672	9.2193747479508e-08	3.69440069190894e-06	AFF2	AF4/FMR2 family. member 2 [Source:HGNC Symbol;Acc:HGNC:3776]	protein_coding	protein_coding	KNOWN	KNOWN	MENTAL RETARDATION X-LINKED ASSOCIATED WITH FRAGILE SITE FRAXE
ENSG00000122592	-8.09943235603651	8.09943235603651	76.9486344350711	-3.01782080110494	0.708673467233414	-4.25840805482134	2.05887869893437e-05	0.000438130475048003	HOXA7	homeobox A7 [Source:HGNC Symbol;Acc:HGNC:5108]	protein_coding	protein_coding	KNOWN	KNOWN
ENSG00000163947	-8.18354497862603	8.18354497862603	436.718998562724	-3.03272593060016	0.775229940264499	-3.91203405994024	9.15220000042755e-05	0.00157345560092729	ARHGEF3	Rho guanine nucleotide exchange factor (GEF) 3 [Source:HGNC Symbol;Acc:HGNC:683]	protein_coding	nonsense_mediated_decay	KNOWN	KNOWN
ENSG00000204381	-8.21503117591261	8.21503117591261	3950.3802339975	-3.03826605019047	0.454409381147259	-6.68618689719759	2.29060457574375e-11	2.14531099480559e-09	LAYN	layilin [Source:HGNC Symbol;Acc:HGNC:29471]	protein_coding	protein_coding	KNOWN	KNOWN
ENSG00000154096	-8.29008659111426	8.29008659111426	24210.8367297605	-3.05138717095127	0.463738790930442	-6.57996965237475	4.7054430051804e-11	4.23463583075146e-09	THY1	Thy-1 cell surface antigen [Source:HGNC Symbol;Acc:HGNC:11801]	protein_coding	retained_intron	KNOWN	KNOWN
ENSG00000136040	-8.38215754121591	8.38215754121591	276.136515558104	-3.06732163692964	0.849882098677971	-3.60911430150252	0.000307244220111097	0.00427409079600144	PLXNC1	plexin C1 [Source:HGNC Symbol;Acc:HGNC:9106]	protein_coding	retained_intron	KNOWN	KNOWN
ENSG00000257027	-8.44756387905906	8.44756387905906	90.6080246511361	-3.07853535484788	0.732635951593911	-4.20199875279158	2.64568591924547e-05	0.000541661437094875	RP11-705C15.3		sense_intronic	sense_intronic	NOVEL	KNOWN
ENSG00000095303	-8.44972700908703	8.44972700908703	2334.87320619106	-3.07890473204591	0.50917800183546	-6.04681412187334	1.47738036856465e-09	9.75373785131476e-08	PTGS1	prostaglandin-endoperoxide synthase 1 (prostaglandin G/H synthase and cyclooxygenase) [Source:HGNC Symbol;Acc:HGNC:9604]	protein_coding	protein_coding	KNOWN	KNOWN
ENSG00000119714	-8.97354136967124	8.97354136967124	239.175646616548	-3.16567745093991	0.848608015286751	-3.7304354824768	0.000191149088802416	0.00287081423700884	GPR68	G protein-coupled receptor 68 [Source:HGNC Symbol;Acc:HGNC:4519]	protein_coding	protein_coding	KNOWN	KNOWN
ENSG00000163132	-8.99166862772402	8.99166862772402	276.728414545835	-3.16858886852722	0.625479222824242	-5.06585791006775	4.06565104419648e-07	1.40846392840777e-05	MSX1	msh homeobox 1 [Source:HGNC Symbol;Acc:HGNC:7391]	protein_coding	processed_transcript	KNOWN	KNOWN	WITKOP SYNDROME
ENSG00000182636	-9.02588221185101	9.02588221185101	1309.24518361108	-3.17406795144124	0.512824127838363	-6.18938887454547	6.0397913944632e-10	4.38265763844179e-08	NDN	necdin. melanoma antigen (MAGE) family member [Source:HGNC Symbol;Acc:HGNC:7675]	protein_coding	protein_coding	KNOWN	KNOWN	PRADER-WILLI SYNDROME
ENSG00000140044	-9.10892877670299	9.10892877670299	2707.62451675637	-3.18728140096386	0.354905180795167	-8.98065616800163	2.69156723743461e-19	8.50165816232041e-17	JDP2	Jun dimerization protein 2 [Source:HGNC Symbol;Acc:HGNC:17546]	protein_coding	protein_coding	KNOWN	KNOWN
ENSG00000137959	-9.24740056047014	9.24740056047014	90.9720587254674	-3.20904788178475	0.733034971939921	-4.37775550229513	1.19907754243313e-05	0.000274764439986562	IFI44L	interferon-induced protein 44-like [Source:HGNC Symbol;Acc:HGNC:17817]	protein_coding	retained_intron	KNOWN	KNOWN
ENSG00000136732	-9.60278867948867	9.60278867948867	1103.8966049958	-3.26345342977499	0.579814489371956	-5.62844407926042	1.818424349401e-08	8.71815412038713e-07	GYPC	glycophorin C (Gerbich blood group) [Source:HGNC Symbol;Acc:HGNC:4704]	protein_coding	protein_coding	KNOWN	KNOWN	MALARIA SUSCEPTIBILITY TO MALARIA RESISTANCE TO INCLUDED
ENSG00000197457	-9.64868033165837	9.64868033165837	290.067050960925	-3.27033163573152	0.671792927279537	-4.86806499880091	1.12696266778732e-06	3.50467984853011e-05	STMN3	stathmin-like 3 [Source:HGNC Symbol;Acc:HGNC:15926]	protein_coding	protein_coding	KNOWN	KNOWN
ENSG00000115594	-9.69199096114129	9.69199096114129	8383.14698279308	-3.27679305931642	0.70707825936892	-4.6342721133033	3.58195575314144e-06	9.66528060759724e-05	IL1R1	interleukin 1 receptor. type I [Source:HGNC Symbol;Acc:HGNC:5993]	protein_coding	nonsense_mediated_decay	KNOWN	KNOWN
ENSG00000177191	-10.0362146104233	10.0362146104233	76.4209080780669	-3.32714332109414	0.680979418031419	-4.88582067680148	1.02998913229082e-06	3.25335194746527e-05	B3GNT8	UDP-GlcNAc:betaGal beta-1.3-N-acetylglucosaminyltransferase 8 [Source:HGNC Symbol;Acc:HGNC:24139]	protein_coding	processed_transcript	KNOWN	KNOWN
ENSG00000271361	-10.1209131940208	10.1209131940208	99.4197230550317	-3.33926756288867	1.0127005260091	-3.2973889882809	0.000975882434653817	0.0109397982879877	HTATSF1P2	HIV-1 Tat specific factor 1 pseudogene 2 [Source:HGNC Symbol;Acc:HGNC:38586]	processed_pseudogene	processed_pseudogene	KNOWN	KNOWN
ENSG00000164946	-10.1220809155215	10.1220809155215	34.4709482790995	-3.33943400724083	1.02041543010244	-3.27262202111701	0.00106554867785982	0.0117166714345692	FREM1	FRAS1 related extracellular matrix 1 [Source:HGNC Symbol;Acc:HGNC:23399]	protein_coding	protein_coding	KNOWN	KNOWN	TRIGONOCEPHALY 2
ENSG00000182013	-10.1769672635939	10.1769672635939	92.6677408375007	-3.34723579720172	0.61727320134505	-5.42261641993857	5.87329373257113e-08	2.48327791963224e-06	PNMAL1	paraneoplastic Ma antigen family-like 1 [Source:HGNC Symbol;Acc:HGNC:25578]	protein_coding	protein_coding	KNOWN	NOVEL
ENSG00000183778	-10.1952069337829	10.1952069337829	11.0710710118509	-3.34981915315629	1.18358141884751	-2.83023972817866	0.00465131382014061	0.0362146033487893	B3GALT5	UDP-Gal:betaGlcNAc beta 1.3-galactosyltransferase. polypeptide 5 [Source:HGNC Symbol;Acc:HGNC:920]	protein_coding	protein_coding	KNOWN	KNOWN
ENSG00000028137	-10.2374731699612	10.2374731699612	190.195857503825	-3.35578776579007	0.652221347728242	-5.14516701650236	2.67282906310617e-07	9.54691870899717e-06	TNFRSF1B	tumor necrosis factor receptor superfamily. member 1B [Source:HGNC Symbol;Acc:HGNC:11917]	protein_coding	protein_coding	KNOWN	KNOWN
ENSG00000183098	-10.2874193878711	10.2874193878711	1332.19554116051	-3.36280922063276	0.710280748786199	-4.73447890341879	2.19618612329873e-06	6.34020829036188e-05	GPC6	glypican 6 [Source:HGNC Symbol;Acc:HGNC:4454]	protein_coding	protein_coding	KNOWN	KNOWN	OMODYSPLASIA 1
ENSG00000166825	-10.3836522835066	10.3836522835066	6846.6863861842	-3.37624207273806	0.547765181950443	-6.16366681196526	7.10794245240077e-10	5.04413413945921e-08	ANPEP	alanyl (membrane) aminopeptidase [Source:HGNC Symbol;Acc:HGNC:500]	protein_coding	protein_coding	KNOWN	KNOWN
ENSG00000226471	-10.4263381771374	10.4263381771374	8.66701154621054	-3.38216065434854	1.17677664143268	-2.87408887571978	0.00405194922737053	0.0324740547779661	CTA-292E10.6		antisense	antisense	NOVEL	KNOWN
ENSG00000176595	-10.4360524106024	10.4360524106024	332.91016406153	-3.38350418949134	0.794927392468546	-4.25636884770607	2.07773825861867e-05	0.00044156049614892	KBTBD11	kelch repeat and BTB (POZ) domain containing 11 [Source:HGNC Symbol;Acc:HGNC:29104]	protein_coding	protein_coding	KNOWN	KNOWN
ENSG00000228223	-10.4557646050974	10.4557646050974	357.435514721231	-3.38622666151577	0.380635039927162	-8.89625574714233	5.77623876309023e-19	1.72564540731604e-16	HCG11	HLA complex group 11 (non-protein coding) [Source:HGNC Symbol;Acc:HGNC:17707]	lincRNA	lincRNA	NOVEL	KNOWN
ENSG00000223485	-10.5534208820587	10.5534208820587	806.119498241916	-3.3996388179535	1.13393902114371	-2.99807904531282	0.00271687196853504	0.0242471415740338	RP11-417E7.1		lincRNA	lincRNA	NOVEL	KNOWN
ENSG00000152217	-10.741594706538	10.741594706538	1756.0866107612	-3.42513628787786	0.391859538539313	-8.74072454799829	2.31620118879339e-18	6.11666966397914e-16	SETBP1	SET binding protein 1 [Source:HGNC Symbol;Acc:HGNC:15573]	protein_coding	protein_coding	KNOWN	KNOWN	Schinzel-Giedion midface retraction syndrome
ENSG00000110002	-10.7933450809562	10.7933450809562	353.079210418207	-3.43207015005635	0.520981956609995	-6.58769484530457	4.46707559476653e-11	4.06554354554204e-09	VWA5A	von Willebrand factor A domain containing 5A [Source:HGNC Symbol;Acc:HGNC:6658]	protein_coding	protein_coding	KNOWN	KNOWN
ENSG00000050327	-10.8549194811456	10.8549194811456	87.1210695777088	-3.44027711935881	0.729513093107975	-4.71585383711492	2.40699188575444e-06	6.88707500668176e-05	ARHGEF5	Rho guanine nucleotide exchange factor (GEF) 5 [Source:HGNC Symbol;Acc:HGNC:13209]	protein_coding	protein_coding	KNOWN	NOVEL
ENSG00000219891	-10.978687147282	10.978687147282	26.2733351302208	-3.45663363927164	1.18528238166617	-2.91629546911225	0.00354214879244508	0.0294733857941621	ZSCAN12P1	zinc finger and SCAN domain containing 12 pseudogene 1 [Source:HGNC Symbol;Acc:HGNC:13850]	transcribed_unprocessed_pseudogene	transcribed_unprocessed_pseudogene	KNOWN	KNOWN
ENSG00000169594	-11.0608441010718	11.0608441010718	416.98586909755	-3.4673895829882	0.593190846659803	-5.84531875788832	5.05599157223468e-09	2.85778835919749e-07	BNC1	basonuclin 1 [Source:HGNC Symbol;Acc:HGNC:1081]	protein_coding	protein_coding	KNOWN	KNOWN
ENSG00000111058	-11.0675271227907	11.0675271227907	596.030933875819	-3.46826100388833	0.468065107771837	-7.40978326797	1.26505987864585e-13	1.75679737802638e-11	ACSS3	acyl-CoA synthetase short-chain family member 3 [Source:HGNC Symbol;Acc:HGNC:24723]	protein_coding	nonsense_mediated_decay	KNOWN	KNOWN
ENSG00000103723	-11.2384246447725	11.2384246447725	10.9585366574467	-3.49036791367933	1.17206052367558	-2.97797583245406	0.00290158862863072	0.0255419077697334	AP3B2	adaptor-related protein complex 3. beta 2 subunit [Source:HGNC Symbol;Acc:HGNC:567]	protein_coding	protein_coding	KNOWN	KNOWN
ENSG00000064692	-11.3704878359098	11.3704878359098	50.6236137202338	-3.50722224738928	0.812356842429161	-4.31734191700997	1.57919433520716e-05	0.000350886090287615	SNCAIP	synuclein. alpha interacting protein [Source:HGNC Symbol;Acc:HGNC:11139]	protein_coding	protein_coding	KNOWN	KNOWN	Parkinson disease late-onset susceptibility to
ENSG00000089472	-11.3813356672169	11.3813356672169	2824.84073990683	-3.50859797128366	0.457722040481753	-7.6653463477329	1.78349262504361e-14	2.84458244523044e-12	HEPH	hephaestin [Source:HGNC Symbol;Acc:HGNC:4866]	protein_coding	retained_intron	KNOWN	KNOWN
ENSG00000158321	-11.3896225974101	11.3896225974101	291.739016082501	-3.50964803808215	0.422810153130576	-8.30076575052887	1.03442474410837e-16	2.16409716920023e-14	AUTS2	autism susceptibility candidate 2 [Source:HGNC Symbol;Acc:HGNC:14262]	protein_coding	protein_coding	KNOWN	KNOWN	MENTAL RETARDATION AUTOSOMAL DOMINANT 26
ENSG00000108381	-11.4290192799634	11.4290192799634	172.539804024179	-3.51462970660802	1.1880682400719	-2.95827258743598	0.00309368418359236	0.0268151165266604	ASPA	aspartoacylase [Source:HGNC Symbol;Acc:HGNC:756]	protein_coding	nonsense_mediated_decay	KNOWN	KNOWN	CANAVAN DISEASE
ENSG00000099139	-11.433542669303	11.433542669303	574.171047818108	-3.51520058501333	0.492450090739582	-7.13818649060264	9.45702718121958e-13	1.12846852490568e-10	PCSK5	proprotein convertase subtilisin/kexin type 5 [Source:HGNC Symbol;Acc:HGNC:8747]	protein_coding	protein_coding	KNOWN	KNOWN
ENSG00000113805	-11.4467547007735	11.4467547007735	741.694208272215	-3.51686672895305	0.520690450871316	-6.75423703866275	1.43588834104638e-11	1.38507337041414e-09	CNTN3	contactin 3 (plasmacytoma associated) [Source:HGNC Symbol;Acc:HGNC:2173]	protein_coding	processed_transcript	KNOWN	KNOWN
ENSG00000152270	-11.5793560998836	11.5793560998836	12.5357041996618	-3.53348312564693	1.17060137018953	-3.01851955382116	0.00254013008836467	0.0230789371649557	PDE3B	phosphodiesterase 3B. cGMP-inhibited [Source:HGNC Symbol;Acc:HGNC:8779]	protein_coding	processed_transcript	KNOWN	KNOWN
ENSG00000110492	-11.6875637150312	11.6875637150312	594.170278768624	-3.54690232479536	0.700487583874273	-5.0634763648173	4.11679442411828e-07	1.42312105961634e-05	MDK	midkine (neurite growth-promoting factor 2) [Source:HGNC Symbol;Acc:HGNC:6972]	protein_coding	protein_coding	KNOWN	KNOWN
ENSG00000137273	-11.8506610082232	11.8506610082232	169.326970360016	-3.56689562714922	0.742113883698665	-4.80639926768647	1.53672854886578e-06	4.60989947740759e-05	FOXF2	forkhead box F2 [Source:HGNC Symbol;Acc:HGNC:3810]	protein_coding	protein_coding	KNOWN	KNOWN
ENSG00000138944	-11.8508182286438	11.8508182286438	699.242924233923	-3.56691476697749	0.626513361313038	-5.69327804837553	1.24623188431663e-08	6.35358107052893e-07	KIAA1644	KIAA1644 [Source:HGNC Symbol;Acc:HGNC:29335]	protein_coding	protein_coding	KNOWN	PUTATIVE
ENSG00000082482	-12.018335321785	12.018335321785	6211.61315014591	-3.58716517485293	0.611651340137325	-5.86472217006434	4.4988534812938e-09	2.61631879892281e-07	KCNK2	potassium channel. two pore domain subfamily K. member 2 [Source:HGNC Symbol;Acc:HGNC:6277]	protein_coding	protein_coding	KNOWN	PUTATIVE
ENSG00000101265	-12.1960693098472	12.1960693098472	531.226589762963	-3.60834434915782	0.70939193225055	-5.08653141530709	3.64671338279591e-07	1.27706317137955e-05	RASSF2	Ras association (RalGDS/AF-6) domain family member 2 [Source:HGNC Symbol;Acc:HGNC:9883]	protein_coding	protein_coding	KNOWN	KNOWN
ENSG00000005073	-12.2212361202835	12.2212361202835	429.66381718283	-3.61131830921024	0.777118281256359	-4.64706389788162	3.36692897338767e-06	9.16180047842937e-05	HOXA11	homeobox A11 [Source:HGNC Symbol;Acc:HGNC:5101]	protein_coding	protein_coding	KNOWN	KNOWN	RADIOULNAR SYNOSTOSIS WITH AMEGAKARYOCYTIC THROMBOCYTOPENIA
ENSG00000163618	-12.2302085917522	12.2302085917522	108.722239959432	-3.61237710478048	1.05768953632949	-3.41534730249535	0.000637007340228754	0.00780939972887747	CADPS	Ca++-dependent secretion activator [Source:HGNC Symbol;Acc:HGNC:1426]	protein_coding	protein_coding	KNOWN	KNOWN
ENSG00000128849	-12.3764480545254	12.3764480545254	301.081770834902	-3.62952542645252	0.919951359404251	-3.94534492432616	7.96851895511349e-05	0.00138324215353365	CGNL1	cingulin-like 1 [Source:HGNC Symbol;Acc:HGNC:25931]	protein_coding	processed_transcript	KNOWN	KNOWN	AROMATASE EXCESS SYNDROME
ENSG00000092068	-12.3781608027513	12.3781608027513	155.284730893321	-3.62972506389296	0.758557493235146	-4.78503619865736	1.70956519139804e-06	5.05309828774882e-05	SLC7A8	solute carrier family 7 (amino acid transporter light chain. L system). member 8 [Source:HGNC Symbol;Acc:HGNC:11066]	protein_coding	protein_coding	KNOWN	KNOWN
ENSG00000214140	-12.3797514171295	12.3797514171295	11.3578642317434	-3.62991044070972	1.16025108068743	-3.12855596614404	0.00175667553292018	0.01729724092898	PRCD	progressive rod-cone degeneration [Source:HGNC Symbol;Acc:HGNC:32528]	protein_coding	processed_transcript	KNOWN	KNOWN	RETINITIS PIGMENTOSA 36
ENSG00000106004	-12.4856007918244	12.4856007918244	46.4047341855346	-3.64219333854289	1.01671519522629	-3.58231425638547	0.000340563755450812	0.00464547143477898	HOXA5	homeobox A5 [Source:HGNC Symbol;Acc:HGNC:5106]	protein_coding	processed_transcript	KNOWN	KNOWN
ENSG00000280202	-12.7353325145292	12.7353325145292	23.79581522096	-3.67076472319202	1.16892061445411	-3.14030283819254	0.00168773268839931	0.0167721689558449	RP5-1180D12.1		TEC	TEC	KNOWN	KNOWN
ENSG00000131435	-12.8355335506099	12.8355335506099	807.335836749552	-3.68207136234881	0.417837155309867	-8.81221623198683	1.22695667748402e-18	3.46755177501581e-16	PDLIM4	PDZ and LIM domain 4 [Source:HGNC Symbol;Acc:HGNC:16501]	protein_coding	retained_intron	KNOWN	KNOWN
ENSG00000240990	-12.8505873681845	12.8505873681845	28.4480138781137	-3.68376239779294	1.04102821507356	-3.5385807458952	0.000402284225742683	0.00532052265393175	HOXA11-AS	HOXA11 antisense RNA [Source:HGNC Symbol;Acc:HGNC:24957]	antisense	antisense	KNOWN	KNOWN
ENSG00000110446	-12.8817990100029	12.8817990100029	248.571636957521	-3.68726218225053	0.538677085125528	-6.84503255116428	7.64584839455564e-12	7.80978793642048e-10	SLC15A3	solute carrier family 15 (oligopeptide transporter). member 3 [Source:HGNC Symbol;Acc:HGNC:18068]	protein_coding	protein_coding	KNOWN	KNOWN
ENSG00000237989	-13.1338324209833	13.1338324209833	33.3559069701502	-3.71521604752274	0.869609627329257	-4.27228026319454	1.93484181034241e-05	0.000416341017316531	AP001046.5		lincRNA	lincRNA	NOVEL	KNOWN
ENSG00000144857	-13.4111934228212	13.4111934228212	1328.03305494952	-3.74536571904825	0.504421984755962	-7.42506439496336	1.12725058973918e-13	1.57903302174857e-11	BOC	BOC cell adhesion associated. oncogene regulated [Source:HGNC Symbol;Acc:HGNC:17173]	protein_coding	protein_coding	KNOWN	KNOWN
ENSG00000103034	-13.4218788766871	13.4218788766871	82.9995775978918	-3.74651473783706	0.957997969061197	-3.91077524048251	9.20003541381524e-05	0.00157999328871162	NDRG4	NDRG family member 4 [Source:HGNC Symbol;Acc:HGNC:14466]	protein_coding	protein_coding	KNOWN	KNOWN
ENSG00000006283	-13.4390331000305	13.4390331000305	178.371171983255	-3.74835743895859	0.90097684710102	-4.16032604058505	3.17793596386759e-05	0.000634366424311561	CACNA1G	calcium channel. voltage-dependent. T type. alpha 1G subunit [Source:HGNC Symbol;Acc:HGNC:1394]	protein_coding	protein_coding	KNOWN	KNOWN	Autosomal Recessive Mental Retardation
ENSG00000176597	-13.5393692961949	13.5393692961949	40.0316522203876	-3.75908863037008	0.939058711739926	-4.00303898294611	6.25339932994357e-05	0.00113482889175744	B3GNT5	UDP-GlcNAc:betaGal beta-1.3-N-acetylglucosaminyltransferase 5 [Source:HGNC Symbol;Acc:HGNC:15684]	protein_coding	processed_transcript	KNOWN	PUTATIVE
ENSG00000161835	-13.5435975245248	13.5435975245248	93.2369761194378	-3.75953910126075	0.8167060591173	-4.60329522389498	4.15858074531898e-06	0.0001102243833051	GRASP	GRP1 (general receptor for phosphoinositides 1)-associated scaffold protein [Source:HGNC Symbol;Acc:HGNC:18707]	protein_coding	retained_intron	KNOWN	KNOWN
ENSG00000100842	-13.5675639941943	13.5675639941943	632.616569946891	-3.76208980835036	0.431143380244573	-8.72584383927281	2.64203059505986e-18	6.83049415977372e-16	EFS	embryonal Fyn-associated substrate [Source:HGNC Symbol;Acc:HGNC:16898]	protein_coding	protein_coding	KNOWN	KNOWN
ENSG00000118898	-13.5962998544238	13.5962998544238	2573.85816435891	-3.7651421795995	1.11339825949093	-3.38166702480836	0.000720474182104302	0.0086034978499023	PPL	periplakin [Source:HGNC Symbol;Acc:HGNC:9273]	protein_coding	retained_intron	KNOWN	KNOWN
ENSG00000183486	-13.962169066825	13.962169066825	121.004162126918	-3.80345118105282	0.931127520282047	-4.08478011679938	4.41185748324852e-05	0.000836124849384123	MX2	MX dynamin-like GTPase 2 [Source:HGNC Symbol;Acc:HGNC:7533]	protein_coding	retained_intron	KNOWN	KNOWN
ENSG00000148288	-13.9640145890651	13.9640145890651	151.999703106271	-3.80364186416372	0.587688905701542	-6.47220294149198	9.65842767069449e-11	7.97885186395988e-09	GBGT1	globoside alpha-1.3-N-acetylgalactosaminyltransferase 1 [Source:HGNC Symbol;Acc:HGNC:20460]	protein_coding	protein_coding	KNOWN	KNOWN
ENSG00000186654	-14.0027280643348	14.0027280643348	178.115529258438	-3.80763602073417	0.681049797440462	-5.59083349711595	2.25982200527861e-08	1.04789663837519e-06	PRR5	proline rich 5 (renal) [Source:HGNC Symbol;Acc:HGNC:31682]	protein_coding	protein_coding	KNOWN	KNOWN
ENSG00000162595	-14.0657759310197	14.0657759310197	130.696256985492	-3.81411723523689	0.954839608943016	-3.99451091001453	6.48279364444336e-05	0.0011707547401159	DIRAS3	DIRAS family. GTP-binding RAS-like 3 [Source:HGNC Symbol;Acc:HGNC:687]	protein_coding	protein_coding	KNOWN	KNOWN
ENSG00000150907	-14.0931751640697	14.0931751640697	544.613482044529	-3.81692477945165	0.449380102015944	-8.49375564767712	2.00064705429336e-17	4.60406048537311e-15	FOXO1	forkhead box O1 [Source:HGNC Symbol;Acc:HGNC:3819]	protein_coding	processed_transcript	KNOWN	KNOWN	RHABDOMYOSARCOMA 2
ENSG00000129422	-14.163509482539	14.163509482539	218.634298635391	-3.82410688048664	0.880149014144421	-4.34484027026263	1.3937704223821e-05	0.000313380568937435	MTUS1	microtubule associated tumor suppressor 1 [Source:HGNC Symbol;Acc:HGNC:29789]	protein_coding	protein_coding	KNOWN	KNOWN	HEPATOCELLULAR CARCINOMA
ENSG00000057657	-14.2321035718014	14.2321035718014	566.128229608263	-3.83107700962001	0.643438944467264	-5.95406455043213	2.6156355875013e-09	1.58403284507739e-07	PRDM1	PR domain containing 1. with ZNF domain [Source:HGNC Symbol;Acc:HGNC:9346]	protein_coding	protein_coding	KNOWN	KNOWN
ENSG00000157214	-14.3938455934648	14.3938455934648	1726.35427549869	-3.84738018226959	0.685540068582513	-5.61218863577849	1.99783476280585e-08	9.46562358648217e-07	STEAP2	STEAP family member 2. metalloreductase [Source:HGNC Symbol;Acc:HGNC:17885]	protein_coding	protein_coding	KNOWN	KNOWN
ENSG00000162882	-14.6325143394924	14.6325143394924	26.2151576846892	-3.87110578736065	1.15517605052005	-3.35109595253288	0.000804924067281068	0.00939603028973241	HAAO	3-hydroxyanthranilate 3.4-dioxygenase [Source:HGNC Symbol;Acc:HGNC:4796]	protein_coding	retained_intron	KNOWN	KNOWN
ENSG00000103449	-14.6625658367955	14.6625658367955	180.687016178002	-3.8740656810409	0.723837142434757	-5.35212336301198	8.69281013148905e-08	3.49208175581439e-06	SALL1	spalt-like transcription factor 1 [Source:HGNC Symbol;Acc:HGNC:10524]	protein_coding	protein_coding	KNOWN	KNOWN	TOWNES-BROCKS SYNDROME
ENSG00000264433	-14.6713616695108	14.6713616695108	16.0899999849119	-3.87493087064883	1.1470301062245	-3.37822943758934	0.000729541838786457	0.00868819204098498
ENSG00000117707	-14.7026024272316	14.7026024272316	14.16650237439	-3.87799963610949	1.14376937688468	-3.39054333372005	0.000697542259306145	0.00839186576188401	PROX1	prospero homeobox 1 [Source:HGNC Symbol;Acc:HGNC:9459]	protein_coding	protein_coding	KNOWN	KNOWN
ENSG00000145147	-14.7417883138933	14.7417883138933	2839.82445350508	-3.88183964205377	0.637614490009685	-6.08806685367959	1.1428215320466e-09	7.73517313434395e-08	SLIT2	slit homolog 2 (Drosophila) [Source:HGNC Symbol;Acc:HGNC:11086]	protein_coding	protein_coding	KNOWN	KNOWN
ENSG00000151632	-14.7595846574385	14.7595846574385	942.184399837793	-3.8835802186512	0.928844375592828	-4.18108815717653	2.90117347084691e-05	0.0005855318154646	AKR1C2	aldo-keto reductase family 1. member C2 [Source:HGNC Symbol;Acc:HGNC:385]	protein_coding	protein_coding	KNOWN	KNOWN	46XY SEX REVERSAL 8
ENSG00000262003	-14.7888822021347	14.7888822021347	14.0318558147262	-3.8864411072716	1.1427727923789	-3.40088697700023	0.000671675924238904	0.00814148040900263	RP11-676J12.7		antisense	antisense	NOVEL	KNOWN
ENSG00000134470	-14.8734072797926	14.8734072797926	243.571069079759	-3.89466328044603	0.86397328279095	-4.50785152506666	6.54873754382126e-06	0.00016254794005149	IL15RA	interleukin 15 receptor. alpha [Source:HGNC Symbol;Acc:HGNC:5978]	protein_coding	protein_coding	KNOWN	KNOWN
ENSG00000206052	-14.9456774803372	14.9456774803372	632.024493836254	-3.90165639005459	0.501567042363909	-7.77893294516702	7.31388134547953e-15	1.22422498412602e-12	DOK6	docking protein 6 [Source:HGNC Symbol;Acc:HGNC:28301]	protein_coding	processed_transcript	KNOWN	KNOWN
ENSG00000181804	-15.0109516972287	15.0109516972287	790.206312874509	-3.90794354188905	0.807824775389685	-4.83761288455644	1.31407756413613e-06	3.99405197748469e-05	SLC9A9	solute carrier family 9. subfamily A (NHE9. cation proton antiporter 9). member 9 [Source:HGNC Symbol;Acc:HGNC:20653]	protein_coding	processed_transcript	KNOWN	KNOWN	AUTISM SUSCEPTIBILITY TO 16 (1 family)
ENSG00000237438	-15.0376269727953	15.0376269727953	62.8652856832055	-3.91050501398439	1.01903421343452	-3.83746194428994	0.000124312491648756	0.00203718202234976	CECR7	cat eye syndrome chromosome region. candidate 7 (non-protein coding) [Source:HGNC Symbol;Acc:HGNC:1845]	lincRNA	lincRNA	KNOWN	KNOWN
ENSG00000002746	-15.0538965605985	15.0538965605985	165.503164380213	-3.91206505835383	0.776312064889245	-5.0392944220337	4.67251219122145e-07	1.59469277305903e-05	HECW1	HECT. C2 and WW domain containing E3 ubiquitin protein ligase 1 [Source:HGNC Symbol;Acc:HGNC:22195]	protein_coding	protein_coding	KNOWN	PUTATIVE
ENSG00000110660	-15.1400188361599	15.1400188361599	322.633547587483	-3.92029509511309	0.753355300587833	-5.2037797995901	1.9527537644275e-07	7.24813603483008e-06	SLC35F2	solute carrier family 35. member F2 [Source:HGNC Symbol;Acc:HGNC:23615]	protein_coding	nonsense_mediated_decay	KNOWN	KNOWN
ENSG00000112619	-15.2091807119121	15.2091807119121	106.230193111766	-3.92687053495198	1.08829770063559	-3.60826870502309	0.00030824714848427	0.00428434280839784	PRPH2	peripherin 2 (retinal degeneration. slow) [Source:HGNC Symbol;Acc:HGNC:9942]	protein_coding	protein_coding	KNOWN	KNOWN	RETINITIS PUNCTATA ALBESCENS
ENSG00000182580	-15.2538527892119	15.2538527892119	951.828063896717	-3.93110177676717	0.506867486166418	-7.75567951004158	8.78716834031195e-15	1.44441321218454e-12	EPHB3	EPH receptor B3 [Source:HGNC Symbol;Acc:HGNC:3394]	protein_coding	retained_intron	KNOWN	KNOWN
ENSG00000278727	-15.4336197013092	15.4336197013092	17.1522888541139	-3.94800455684129	1.14192408718295	-3.45732663068764	0.000545563153874047	0.00686599753574768	AC000403.4		lincRNA	lincRNA	NOVEL	KNOWN
ENSG00000172817	-15.513459135507	15.513459135507	360.088912628956	-3.9554485040996	0.92225947674822	-4.28886729149811	1.79586630151364e-05	0.000392000138903568	CYP7B1	cytochrome P450. family 7. subfamily B. polypeptide 1 [Source:HGNC Symbol;Acc:HGNC:2652]	protein_coding	protein_coding	KNOWN	KNOWN	SPASTIC PARAPLEGIA 5A AUTOSOMAL RECESSIVE
ENSG00000111199	-15.6996848167838	15.6996848167838	93.9321883891991	-3.97266369108532	0.68657625515234	-5.78619441216162	7.19988823441986e-09	3.94499998531529e-07	TRPV4	transient receptor potential cation channel. subfamily V. member 4 [Source:HGNC Symbol;Acc:HGNC:18083]	protein_coding	processed_transcript	KNOWN	KNOWN	SPONDYLOMETAPHYSEAL DYSPLASIA KOZLOWSKI TYPE
ENSG00000171724	-15.721043633225	15.721043633225	78.0765712138107	-3.97462508821552	1.04401607126166	-3.80705354795193	0.000140632303567751	0.00224969789292244	VAT1L	vesicle amine transport 1-like [Source:HGNC Symbol;Acc:HGNC:29315]	protein_coding	processed_transcript	KNOWN	PUTATIVE
ENSG00000233608	-16.0176800904441	16.0176800904441	3023.06444401369	-4.00159330603133	0.726161730314111	-5.51060891669462	3.57594452470482e-08	1.57390410788169e-06	TWIST2	twist family bHLH transcription factor 2 [Source:HGNC Symbol;Acc:HGNC:20670]	protein_coding	protein_coding	KNOWN	KNOWN	FOCAL FACIAL DERMAL DYSPLASIA 3 SETLEIS TYPE
ENSG00000159761	-16.12584486203	16.12584486203	91.5737820152925	-4.0113028427926	0.629928612450239	-6.36786893548111	1.91672590422321e-10	1.49162017348462e-08	C16orf86	chromosome 16 open reading frame 86 [Source:HGNC Symbol;Acc:HGNC:33755]	protein_coding	protein_coding	KNOWN	PUTATIVE
ENSG00000079215	-16.7695495017404	16.7695495017404	1786.56973937166	-4.06777202765755	0.735955501007996	-5.52719834566921	3.25385027550603e-08	1.45197435147165e-06	SLC1A3	solute carrier family 1 (glial high affinity glutamate transporter). member 3 [Source:HGNC Symbol;Acc:HGNC:10941]	protein_coding	protein_coding	KNOWN	KNOWN	EPISODIC ATAXIA TYPE 6
ENSG00000025708	-16.811137687479	16.811137687479	364.127044468825	-4.07134545661459	0.670570128996725	-6.07146856169383	1.26745776885768e-09	8.47198224005328e-08	TYMP	thymidine phosphorylase [Source:HGNC Symbol;Acc:HGNC:3148]	protein_coding	protein_coding	KNOWN	KNOWN	MITOCHONDRIAL DNA DEPLETION SYNDROME 1 (MNGIE TYPE)
ENSG00000086991	-16.8662555854169	16.8662555854169	204.020563576307	-4.07606781670786	0.691054811024038	-5.89832781956579	3.67203872945436e-09	2.1667718642044e-07	NOX4	NADPH oxidase 4 [Source:HGNC Symbol;Acc:HGNC:7891]	protein_coding	protein_coding	KNOWN	KNOWN
ENSG00000169760	-17.0690341854656	17.0690341854656	687.126699465956	-4.09330952377094	0.516798764808057	-7.92050949520211	2.36539311780972e-15	4.28136154323559e-13	NLGN1	neuroligin 1 [Source:HGNC Symbol;Acc:HGNC:14291]	protein_coding	protein_coding	KNOWN	KNOWN
ENSG00000137752	-17.1446507049859	17.1446507049859	275.855248332075	-4.0996866068414	0.794828049759585	-5.15795411105767	2.49662785215499e-07	8.9772718907064e-06	CASP1	caspase 1. apoptosis-related cysteine peptidase [Source:HGNC Symbol;Acc:HGNC:1499]	protein_coding	protein_coding	KNOWN	KNOWN
ENSG00000183160	-17.6141072305799	17.6141072305799	11056.1232178462	-4.13865944870659	0.553223281978847	-7.48099290742582	7.37631603338837e-14	1.06093816948083e-11	TMEM119	transmembrane protein 119 [Source:HGNC Symbol;Acc:HGNC:27884]	protein_coding	protein_coding	KNOWN	KNOWN
ENSG00000129295	-17.7179840913878	17.7179840913878	76.1408469850007	-4.1471425618275	0.739250949753081	-5.60992524015383	2.02414036932816e-08	9.5621340790344e-07	LRRC6	leucine rich repeat containing 6 [Source:HGNC Symbol;Acc:HGNC:16725]	protein_coding	protein_coding	KNOWN	KNOWN	CILIARY DYSKINESIA PRIMARY 19
ENSG00000130038	-17.7369012382236	17.7369012382236	118.102054191483	-4.14868207753959	0.948902271676103	-4.37208572618498	1.23065182192802e-05	0.000280404104659667	CRACR2A	calcium release activated channel regulator 2A [Source:HGNC Symbol;Acc:HGNC:28657]	protein_coding	processed_transcript	KNOWN	KNOWN
ENSG00000204103	-17.8575140318251	17.8575140318251	283.131276162111	-4.15845934983774	0.866992355708581	-4.79641985590414	1.6152654014119e-06	4.83648891288927e-05	MAFB	v-maf avian musculoaponeurotic fibrosarcoma oncogene homolog B [Source:HGNC Symbol;Acc:HGNC:6408]	protein_coding	protein_coding	KNOWN	KNOWN	MULTICENTRIC CARPOTARSAL OSTEOLYSIS SYNDROME
ENSG00000171840	-17.9332809477821	17.9332809477821	35.7532381098636	-4.16456755264594	0.980952147738415	-4.24543395133734	2.18170769547329e-05	0.000460014780973551	NINJ2	ninjurin 2 [Source:HGNC Symbol;Acc:HGNC:7825]	protein_coding	processed_transcript	KNOWN	PUTATIVE
ENSG00000111799	-18.1128804647659	18.1128804647659	174590.133971622	-4.17894408909282	0.390589192831681	-10.6990776134804	1.02796363513576e-26	9.1997034435566e-24	COL12A1	collagen. type XII. alpha 1 [Source:HGNC Symbol;Acc:HGNC:2188]	protein_coding	protein_coding	KNOWN	KNOWN
ENSG00000131196	-18.2617682577586	18.2617682577586	208.518088336985	-4.1907545608222	0.624958235899354	-6.70565538638185	2.00504402718162e-11	1.89995613140405e-09	NFATC1	nuclear factor of activated T-cells. cytoplasmic. calcineurin-dependent 1 [Source:HGNC Symbol;Acc:HGNC:7775]	protein_coding	protein_coding	KNOWN	KNOWN
ENSG00000111335	-18.4209876605064	18.4209876605064	151.216221055786	-4.2032785099928	0.700382288421759	-6.00140605991689	1.95616105503695e-09	1.23092962639025e-07	OAS2	2'-5'-oligoadenylate synthetase 2. 69/71kDa [Source:HGNC Symbol;Acc:HGNC:8087]	protein_coding	protein_coding	KNOWN	KNOWN
ENSG00000205562	-18.4410432823585	18.4410432823585	36.2548851310959	-4.20484837189692	0.974499720665844	-4.31487899147255	1.59690352545025e-05	0.000353844826567786	RP11-497E19.1		lincRNA	lincRNA	NOVEL	KNOWN
ENSG00000105855	-18.4546273661423	18.4546273661423	2969.64300444028	-4.20591070202135	0.832520765200151	-5.05201897397741	4.37164260754702e-07	1.50661076662104e-05	ITGB8	integrin. beta 8 [Source:HGNC Symbol;Acc:HGNC:6163]	protein_coding	retained_intron	KNOWN	KNOWN
ENSG00000129682	-18.5721276291012	18.5721276291012	215.068314498707	-4.21506719525083	0.98409511565116	-4.28319085036998	1.84232014975854e-05	0.000400511947266671	FGF13	fibroblast growth factor 13 [Source:HGNC Symbol;Acc:HGNC:3670]	protein_coding	protein_coding	KNOWN	KNOWN
ENSG00000187554	-18.9299174618871	18.9299174618871	34.0990055799804	-4.2425962155124	1.13093429892628	-3.75140821137034	0.000175844129689001	0.0026952170172789	TLR5	toll-like receptor 5 [Source:HGNC Symbol;Acc:HGNC:11851]	protein_coding	protein_coding	KNOWN	KNOWN
ENSG00000186469	-19.2050928308291	19.2050928308291	557.42494912649	-4.263417032266	0.707250885951174	-6.02815368203064	1.65843315227557e-09	1.06862798600029e-07	GNG2	guanine nucleotide binding protein (G protein). gamma 2 [Source:HGNC Symbol;Acc:HGNC:4404]	protein_coding	protein_coding	KNOWN	KNOWN
ENSG00000124249	-19.2505802346196	19.2505802346196	150.644988192996	-4.26683002583737	0.850973014109456	-5.01406032282071	5.32932664948418e-07	1.78482584192392e-05	KCNK15	potassium channel. two pore domain subfamily K. member 15 [Source:HGNC Symbol;Acc:HGNC:13814]	protein_coding	protein_coding	KNOWN	KNOWN
ENSG00000136960	-19.7141223350555	19.7141223350555	5194.89013437582	-4.30115757854902	0.656555173638626	-6.55109844723639	5.7115388649155e-11	5.05533953708372e-09	ENPP2	ectonucleotide pyrophosphatase/phosphodiesterase 2 [Source:HGNC Symbol;Acc:HGNC:3357]	protein_coding	nonsense_mediated_decay	KNOWN	KNOWN
ENSG00000151572	-20.2964881780223	20.2964881780223	99.7520836874966	-4.34315822000995	1.01523775539995	-4.27797153613439	1.88604130645637e-05	0.000408363432872388	ANO4	anoctamin 4 [Source:HGNC Symbol;Acc:HGNC:23837]	protein_coding	protein_coding	KNOWN	KNOWN
ENSG00000179104	-20.5020638779299	20.5020638779299	321.269554050905	-4.35769724347561	0.759357335225102	-5.73866484371791	9.54258529788274e-09	5.05662850538135e-07	TMTC2	transmembrane and tetratricopeptide repeat containing 2 [Source:HGNC Symbol;Acc:HGNC:25440]	protein_coding	protein_coding	KNOWN	PUTATIVE
ENSG00000182175	-20.838751203995	20.838751203995	210.152606374431	-4.38119691925113	0.674398803140783	-6.49644824226733	8.22383903858233e-11	6.93601167918967e-09	RGMA	repulsive guidance molecule family member a [Source:HGNC Symbol;Acc:HGNC:30308]	protein_coding	protein_coding	KNOWN	KNOWN
ENSG00000143387	-21.391019807185	21.391019807185	5717.67815535201	-4.41893335886282	0.726453909718521	-6.0828819278776	1.1804127740231e-09	7.92302890697421e-08	CTSK	cathepsin K [Source:HGNC Symbol;Acc:HGNC:2536]	protein_coding	protein_coding	KNOWN	KNOWN	PYCNODYSOSTOSIS
ENSG00000151322	-21.545659989607	21.545659989607	79.1792047420428	-4.42932538684457	0.950830878847696	-4.65837351876123	3.18717531958276e-06	8.731667895095e-05	NPAS3	neuronal PAS domain protein 3 [Source:HGNC Symbol;Acc:HGNC:19311]	protein_coding	protein_coding	KNOWN	PUTATIVE
ENSG00000133687	-21.5778075772678	21.5778075772678	2096.83855363669	-4.4314763814887	0.694939175588054	-6.3767830871512	1.80846312644991e-10	1.42109914653569e-08	TMTC1	transmembrane and tetratricopeptide repeat containing 1 [Source:HGNC Symbol;Acc:HGNC:24099]	protein_coding	processed_transcript	KNOWN	KNOWN
ENSG00000172061	-21.6410990665712	21.6410990665712	2770.49499876675	-4.43570186473728	0.879825819928618	-5.04156818800471	4.6173226667962e-07	1.58145249464946e-05	LRRC15	leucine rich repeat containing 15 [Source:HGNC Symbol;Acc:HGNC:20818]	protein_coding	protein_coding	KNOWN	PUTATIVE
ENSG00000174564	-21.8493656466104	21.8493656466104	1158.76961846734	-4.44951948940617	0.848667874965586	-5.24294558644228	1.58033155479743e-07	5.99001435676041e-06	IL20RB	interleukin 20 receptor beta [Source:HGNC Symbol;Acc:HGNC:6004]	protein_coding	nonsense_mediated_decay	KNOWN	KNOWN
ENSG00000140022	-22.0915383335116	22.0915383335116	85.8147233220119	-4.46542197844497	1.12542854337366	-3.96775255500373	7.25536076746008e-05	0.00128003025949703	STON2	stonin 2 [Source:HGNC Symbol;Acc:HGNC:30652]	protein_coding	protein_coding	KNOWN	KNOWN
ENSG00000185630	-22.1322400350567	22.1322400350567	2911.11108623904	-4.4680775706047	0.445973772013789	-10.0187003160055	1.26150875983935e-23	8.83549765750092e-21	PBX1	pre-B-cell leukemia homeobox 1 [Source:HGNC Symbol;Acc:HGNC:8632]	protein_coding	protein_coding	KNOWN	KNOWN	Precursor B-cell acute lymphoblastic leukemia
ENSG00000074370	-22.5131896391684	22.5131896391684	31.7063450966155	-4.49269856530073	1.11013443848101	-4.04698603121265	5.18813360581524e-05	0.000960639589150318	ATP2A3	ATPase. Ca++ transporting. ubiquitous [Source:HGNC Symbol;Acc:HGNC:813]	protein_coding	protein_coding	KNOWN	KNOWN
ENSG00000051523	-22.6870987325067	22.6870987325067	979.057868208724	-4.50380022122475	0.474243028600762	-9.49681903498521	2.16399660953594e-21	9.42157334676068e-19	CYBA	cytochrome b-245. alpha polypeptide [Source:HGNC Symbol;Acc:HGNC:2577]	protein_coding	processed_transcript	KNOWN	KNOWN	GRANULOMATOUS DISEASE CHRONIC AUTOSOMAL RECESSIVE CYTOCHROME b-NEGATIVE
ENSG00000164309	-22.7126442593078	22.7126442593078	183.974470811223	-4.50542377265009	0.669383209012134	-6.73070927383902	1.68838019568509e-11	1.60935601019474e-09	CMYA5	cardiomyopathy associated 5 [Source:HGNC Symbol;Acc:HGNC:14305]	protein_coding	processed_transcript	KNOWN	KNOWN
ENSG00000230417	-22.8669118182536	22.8669118182536	33.2935384926541	-4.51518963749212	1.10922650742576	-4.07057495224376	4.68972489436813e-05	0.000879473554404845	LINC00856	long intergenic non-protein coding RNA 856 [Source:HGNC Symbol;Acc:HGNC:45111]	lincRNA	lincRNA	NOVEL	KNOWN
ENSG00000129465	-22.8680831959782	22.8680831959782	118.339179165107	-4.51526353892511	0.826166025454537	-5.46532222314627	4.620666745066e-08	1.99555819292944e-06	RIPK3	receptor-interacting serine-threonine kinase 3 [Source:HGNC Symbol;Acc:HGNC:10021]	protein_coding	retained_intron	KNOWN	KNOWN
ENSG00000138759	-22.9135943672424	22.9135943672424	621.101345621097	-4.5181318812931	0.695421179692489	-6.49697192612251	8.19527475602917e-11	6.93601167918967e-09	FRAS1	Fraser extracellular matrix complex subunit 1 [Source:HGNC Symbol;Acc:HGNC:19185]	protein_coding	protein_coding	KNOWN	KNOWN	Fraser syndrome (FRASS)
ENSG00000121904	-22.952285224685	22.952285224685	250.170133118301	-4.52056589637783	0.727997540772496	-6.20958951534499	5.31231820472888e-10	3.90758602556975e-08	CSMD2	CUB and Sushi multiple domains 2 [Source:HGNC Symbol;Acc:HGNC:19290]	protein_coding	protein_coding	KNOWN	KNOWN
ENSG00000162849	-23.2276579341147	23.2276579341147	1134.37882274834	-4.5377717881137	0.742530687680013	-6.11122457752104	9.88695171682169e-10	6.80636347035387e-08	KIF26B	kinesin family member 26B [Source:HGNC Symbol;Acc:HGNC:25484]	protein_coding	retained_intron	KNOWN	KNOWN
ENSG00000149970	-23.4789063558185	23.4789063558185	133.742250741014	-4.5532933043667	1.02173562427791	-4.45643001591986	8.33357890413186e-06	0.00020045797436231	CNKSR2	connector enhancer of kinase suppressor of Ras 2 [Source:HGNC Symbol;Acc:HGNC:19701]	protein_coding	protein_coding	KNOWN	KNOWN	Intellectual disability with epilepsy
ENSG00000218336	-23.6390483945649	23.6390483945649	3421.72063338959	-4.56310005493433	0.592483236499258	-7.70165259340641	1.34317650028156e-14	2.18557881242784e-12	TENM3	teneurin transmembrane protein 3 [Source:HGNC Symbol;Acc:HGNC:29944]	protein_coding	protein_coding	KNOWN	KNOWN	MICROPHTHALMIA ISOLATED WITH COLOBOMA 9
ENSG00000153993	-23.7801267089397	23.7801267089397	1109.56003916752	-4.57168449718169	0.740914548807424	-6.17032626034983	6.81492225997596e-10	4.89524916381534e-08	SEMA3D	sema domain. immunoglobulin domain (Ig). short basic domain. secreted. (semaphorin) 3D [Source:HGNC Symbol;Acc:HGNC:10726]	protein_coding	protein_coding	KNOWN	PUTATIVE
ENSG00000198597	-23.8612340075592	23.8612340075592	97.4407692376361	-4.57659675026545	0.964723092764412	-4.74394858440801	2.09592067486492e-06	6.08345696421604e-05	ZNF536	zinc finger protein 536 [Source:HGNC Symbol;Acc:HGNC:29025]	protein_coding	protein_coding	KNOWN	PUTATIVE
ENSG00000079102	-24.1356616160814	24.1356616160814	1435.38509603718	-4.5930944699258	0.630587143833595	-7.28383779282673	3.24455098016551e-13	4.28413702782673e-11	RUNX1T1	runt-related transcription factor 1; translocated to. 1 (cyclin D-related) [Source:HGNC Symbol;Acc:HGNC:1535]	protein_coding	protein_coding	KNOWN	KNOWN	COLORECTAL CANCER
ENSG00000134247	-24.4151596087002	24.4151596087002	2843.74189656574	-4.60970530419297	0.47042324054205	-9.7990594573546	1.13638821177247e-22	6.78002877905285e-20	PTGFRN	prostaglandin F2 receptor inhibitor [Source:HGNC Symbol;Acc:HGNC:9601]	protein_coding	processed_transcript	KNOWN	KNOWN
ENSG00000178695	-24.5185747247407	24.5185747247407	2256.43998771806	-4.61580321187232	0.510257941180343	-9.0460193548285	1.4827518821163e-19	4.97617709771072e-17	KCTD12	potassium channel tetramerization domain containing 12 [Source:HGNC Symbol;Acc:HGNC:14678]	protein_coding	protein_coding	KNOWN	KNOWN
ENSG00000151062	-24.8299644002532	24.8299644002532	31.2921349640532	-4.63401028795206	1.09798025109579	-4.22048600904006	2.4377618715272e-05	0.000503460333185021	CACNA2D4	calcium channel. voltage-dependent. alpha 2/delta subunit 4 [Source:HGNC Symbol;Acc:HGNC:20202]	protein_coding	retained_intron	KNOWN	KNOWN	RETINAL CONE DYSTROPHY 4
ENSG00000102683	-24.9149213667052	24.9149213667052	268.048146984412	-4.63893811566604	0.935691368387556	-4.95776521232654	7.13086639373181e-07	2.33953414942211e-05	SGCG	sarcoglycan. gamma (35kDa dystrophin-associated glycoprotein) [Source:HGNC Symbol;Acc:HGNC:10809]	protein_coding	protein_coding	KNOWN	KNOWN	MUSCULAR DYSTROPHY LIMB-GIRDLE TYPE 2C
ENSG00000138135	-25.2281737856373	25.2281737856373	451.574298152406	-4.65696387132597	0.739500705129233	-6.29744344937729	3.02594697479255e-10	2.29929150079874e-08	CH25H	cholesterol 25-hydroxylase [Source:HGNC Symbol;Acc:HGNC:1907]	protein_coding	protein_coding	KNOWN	KNOWN
ENSG00000132000	-25.3557458424155	25.3557458424155	474.545360631997	-4.66424080697001	0.683983848891507	-6.8192265278326	9.15319742083953e-12	9.215553578269e-10	PODNL1	podocan-like 1 [Source:HGNC Symbol;Acc:HGNC:26275]	protein_coding	processed_transcript	KNOWN	KNOWN
ENSG00000149090	-25.3829268872595	25.3829268872595	4194.13261821184	-4.66578652979815	0.585818479937093	-7.96456016597356	1.65812489567804e-15	3.10589929586948e-13	PAMR1	peptidase domain containing associated with muscle regeneration 1 [Source:HGNC Symbol;Acc:HGNC:24554]	protein_coding	protein_coding	KNOWN	KNOWN
ENSG00000145358	-26.0987548327327	26.0987548327327	101.535881702528	-4.70590907258314	0.945242161701773	-4.97852218537399	6.40716002753847e-07	2.11936223580323e-05	DDIT4L	DNA-damage-inducible transcript 4-like [Source:HGNC Symbol;Acc:HGNC:30555]	protein_coding	protein_coding	KNOWN	KNOWN
ENSG00000100739	-28.3597404643605	28.3597404643605	35.4950837944859	-4.82577242462652	1.08539305999817	-4.44610584172582	8.74408789317076e-06	0.000208370579690958	BDKRB1	bradykinin receptor B1 [Source:HGNC Symbol;Acc:HGNC:1029]	protein_coding	protein_coding	KNOWN	KNOWN
ENSG00000198795	-28.5205714670134	28.5205714670134	1252.85875915023	-4.83393098425564	0.595865327745602	-8.11245554854543	4.96069217505617e-16	9.74534027414387e-14	ZNF521	zinc finger protein 521 [Source:HGNC Symbol;Acc:HGNC:24605]	protein_coding	protein_coding	KNOWN	KNOWN
ENSG00000169302	-28.6712653240267	28.6712653240267	80.06006993539	-4.84153367007678	0.832879853250863	-5.81300370176983	6.13617039527973e-09	3.40853685853659e-07	STK32A	serine/threonine kinase 32A [Source:HGNC Symbol;Acc:HGNC:28317]	protein_coding	retained_intron	KNOWN	KNOWN
ENSG00000184985	-29.3245512770205	29.3245512770205	615.571998929962	-4.87403712725469	0.752393737337405	-6.47804053301014	9.29213951794874e-11	7.71582863374414e-09	SORCS2	sortilin-related VPS10 domain containing receptor 2 [Source:HGNC Symbol;Acc:HGNC:16698]	protein_coding	protein_coding	KNOWN	KNOWN
ENSG00000139679	-29.3273358229502	29.3273358229502	243.193891936612	-4.87417411349011	0.666452207670631	-7.31361387566892	2.60051723082086e-13	3.52031361943641e-11	LPAR6	lysophosphatidic acid receptor 6 [Source:HGNC Symbol;Acc:HGNC:15520]	protein_coding	protein_coding	KNOWN	KNOWN	HYPOTRICHOSIS 8
ENSG00000128656	-29.4934913654149	29.4934913654149	2866.04039643556	-4.88232471001085	0.46856978888933	-10.4196318793485	2.01732485078488e-25	1.54748028672827e-22	CHN1	chimerin 1 [Source:HGNC Symbol;Acc:HGNC:1943]	protein_coding	nonsense_mediated_decay	KNOWN	KNOWN	DUANE RETRACTION SYNDROME 2
ENSG00000182240	-30.1090193738206	30.1090193738206	2002.07012177795	-4.91212381631547	0.644169711263062	-7.62551192710376	2.43067835938017e-14	3.8388036952211e-12	BACE2	beta-site APP-cleaving enzyme 2 [Source:HGNC Symbol;Acc:HGNC:934]	protein_coding	processed_transcript	KNOWN	KNOWN
ENSG00000169026	-30.8516445839152	30.8516445839152	99.5553908422712	-4.94727549090127	0.87747338110373	-5.63809181844165	1.71944826033181e-08	8.26823642557767e-07	MFSD7	major facilitator superfamily domain containing 7 [Source:HGNC Symbol;Acc:HGNC:26177]	protein_coding	processed_transcript	KNOWN	KNOWN
ENSG00000165795	-30.9074399076678	30.9074399076678	68.061317249139	-4.94988225424452	1.08962003616809	-4.54275994378	5.55224666093783e-06	0.000141297221897389	NDRG2	NDRG family member 2 [Source:HGNC Symbol;Acc:HGNC:14460]	protein_coding	protein_coding	KNOWN	KNOWN
ENSG00000112769	-31.1542081072674	31.1542081072674	18904.8724454433	-4.96135514113667	0.52959552365803	-9.36819689650609	7.37821530377167e-21	2.97139175821144e-18	LAMA4	laminin. alpha 4 [Source:HGNC Symbol;Acc:HGNC:6484]	protein_coding	protein_coding	KNOWN	KNOWN	Familial isolated dilated cardiomyopathy
ENSG00000198865	-31.1726220258738	31.1726220258738	72.2126954386924	-4.96220760450672	1.08970337835491	-4.55372324530922	5.27046839693114e-06	0.000135626158795789	CCDC152	coiled-coil domain containing 152 [Source:HGNC Symbol;Acc:HGNC:34438]	protein_coding	protein_coding	KNOWN	NOVEL
ENSG00000122420	-31.225252498215	31.225252498215	4691.29207721767	-4.96464133289993	0.871829166717107	-5.69451163419366	1.2372554980676e-08	6.34743592941753e-07	PTGFR	prostaglandin F receptor (FP) [Source:HGNC Symbol;Acc:HGNC:9600]	protein_coding	protein_coding	KNOWN	KNOWN
ENSG00000151090	-31.2506019940906	31.2506019940906	2220.95148181505	-4.96581207619885	0.888253985983813	-5.59053171115108	2.26375336864217e-08	1.04789663837519e-06	THRB	thyroid hormone receptor. beta [Source:HGNC Symbol;Acc:HGNC:11799]	protein_coding	protein_coding	KNOWN	KNOWN	THYROID HORMONE RESISTANCE SELECTIVE PITUITARY
ENSG00000170624	-31.4315303587877	31.4315303587877	5544.06467266343	-4.97414061160832	0.379730190912628	-13.0991444205521	3.32990149316504e-39	1.34103457883489e-35	SGCD	sarcoglycan. delta (35kDa dystrophin-associated glycoprotein) [Source:HGNC Symbol;Acc:HGNC:10807]	protein_coding	nonsense_mediated_decay	KNOWN	KNOWN	MUSCULAR DYSTROPHY LIMB-GIRDLE TYPE 2F
ENSG00000118257	-31.79781209597	31.79781209597	3030.96944266692	-4.99085559665847	0.541162031671469	-9.22247922908297	2.90308766899903e-20	1.0875776572071e-17	NRP2	neuropilin 2 [Source:HGNC Symbol;Acc:HGNC:8005]	protein_coding	processed_transcript	KNOWN	KNOWN
ENSG00000121858	-31.8380980287913	31.8380980287913	101.628064139531	-4.99268224840744	1.09215537826257	-4.57140288623579	4.84469802756917e-06	0.000125876194396954	TNFSF10	tumor necrosis factor (ligand) superfamily. member 10 [Source:HGNC Symbol;Acc:HGNC:11925]	protein_coding	retained_intron	KNOWN	KNOWN
ENSG00000118276	-31.9748589654715	31.9748589654715	92.3565161450934	-4.99886609057712	0.835195141625309	-5.98526720455917	2.1603490619031e-09	1.33377381044797e-07	B4GALT6	UDP-Gal:betaGlcNAc beta 1.4- galactosyltransferase. polypeptide 6 [Source:HGNC Symbol;Acc:HGNC:929]	protein_coding	protein_coding	KNOWN	PUTATIVE
ENSG00000138606	-32.1081185080559	32.1081185080559	137.450673043694	-5.00486622246658	0.834749169931218	-5.99565282931514	2.02669587736575e-09	1.27035190227568e-07	SHF	Src homology 2 domain containing F [Source:HGNC Symbol;Acc:HGNC:25116]	protein_coding	protein_coding	KNOWN	PUTATIVE
ENSG00000176907	-32.1193676942452	32.1193676942452	102.911748362109	-5.00537158695318	0.870540416410149	-5.74972912526434	8.93865413436058e-09	4.76797282948393e-07	C8orf4	chromosome 8 open reading frame 4 [Source:HGNC Symbol;Acc:HGNC:1357]	protein_coding	protein_coding	KNOWN	KNOWN
ENSG00000060656	-32.1204358924964	32.1204358924964	1102.49059344897	-5.00541956606376	0.521439040884878	-9.59924204672056	8.05344536172281e-22	3.70665575234265e-19	PTPRU	protein tyrosine phosphatase. receptor type. U [Source:HGNC Symbol;Acc:HGNC:9683]	protein_coding	retained_intron	KNOWN	KNOWN
ENSG00000229847	-33.1197719033964	33.1197719033964	4373.88743797351	-5.04962083188607	0.522015227414251	-9.6733209429519	3.9146450918609e-22	2.03422638015443e-19	EMX2OS	EMX2 opposite strand/antisense RNA [Source:HGNC Symbol;Acc:HGNC:18511]	antisense	antisense	KNOWN	KNOWN
ENSG00000135750	-33.4576225145948	33.4576225145948	130.097939695093	-5.06426302656764	0.920111117375447	-5.50396895650288	3.71334962844295e-08	1.62992777015225e-06	KCNK1	potassium channel. two pore domain subfamily K. member 1 [Source:HGNC Symbol;Acc:HGNC:6272]	protein_coding	processed_transcript	KNOWN	KNOWN
ENSG00000127152	-33.5037510696299	33.5037510696299	63.5467729143587	-5.06625072319205	1.07992259791726	-4.69130911137781	2.71462473578307e-06	7.64508564138628e-05	BCL11B	B-cell CLL/lymphoma 11B (zinc finger protein) [Source:HGNC Symbol;Acc:HGNC:13222]	protein_coding	protein_coding	KNOWN	NOVEL
ENSG00000016391	-33.8722273534304	33.8722273534304	74.9279310870434	-5.08203095287661	1.08178910364363	-4.69780194287365	2.62976250872353e-06	7.47140110282669e-05	CHDH	choline dehydrogenase [Source:HGNC Symbol;Acc:HGNC:24288]	protein_coding	protein_coding	KNOWN	KNOWN
ENSG00000150594	-34.5838867991479	34.5838867991479	2167.8142406751	-5.11202811397569	0.915116491071775	-5.58620477704268	2.32085555413369e-08	1.06514706898973e-06	ADRA2A	adrenoceptor alpha 2A [Source:HGNC Symbol;Acc:HGNC:281]	protein_coding	protein_coding	KNOWN	KNOWN
ENSG00000149256	-34.9349317353098	34.9349317353098	837.694601488746	-5.12659841605822	0.894031146898004	-5.73425034893453	9.79445726985967e-09	5.17307908721867e-07	TENM4	teneurin transmembrane protein 4 [Source:HGNC Symbol;Acc:HGNC:29945]	protein_coding	protein_coding	KNOWN	KNOWN
ENSG00000166265	-35.2975503502599	35.2975503502599	129.350596775597	-5.14149615883248	1.0850231523144	-4.73860502226655	2.1519449115841e-06	6.23483463681802e-05	CYYR1	cysteine/tyrosine-rich 1 [Source:HGNC Symbol;Acc:HGNC:16274]	protein_coding	protein_coding	KNOWN	PUTATIVE
ENSG00000112796	-35.8198625343387	35.8198625343387	123.234333217528	-5.16268789560017	1.08314558128949	-4.7663841175015	1.87561524479185e-06	5.49350654151853e-05	ENPP5	ectonucleotide pyrophosphatase/phosphodiesterase 5 (putative) [Source:HGNC Symbol;Acc:HGNC:13717]	protein_coding	processed_transcript	KNOWN	KNOWN
ENSG00000250722	-35.9967429885759	35.9967429885759	2886.12781543819	-5.16979447125337	0.930739690132208	-5.55450092658992	2.78406037227916e-08	1.25978731845632e-06	SEPP1	selenoprotein P. plasma. 1 [Source:HGNC Symbol;Acc:HGNC:10751]	protein_coding	retained_intron	KNOWN	KNOWN
ENSG00000139874	-36.235214808319	36.235214808319	250.38986726744	-5.17932054176909	0.722984332741166	-7.1638074398264	7.84666032676523e-13	9.44106349839099e-11	SSTR1	somatostatin receptor 1 [Source:HGNC Symbol;Acc:HGNC:11330]	protein_coding	protein_coding	KNOWN	KNOWN
ENSG00000185070	-36.420339003626	36.420339003626	4074.01198873006	-5.18667244599327	0.532890399279322	-9.73309418410934	2.17863108947339e-22	1.21019200759748e-19	FLRT2	fibronectin leucine rich transmembrane protein 2 [Source:HGNC Symbol;Acc:HGNC:3761]	protein_coding	processed_transcript	KNOWN	PUTATIVE
ENSG00000123496	-36.5089427021847	36.5089427021847	66.4376708475521	-5.1901779838628	1.0716802644237	-4.84302842569731	1.2787498626796e-06	3.90880105083599e-05	IL13RA2	interleukin 13 receptor. alpha 2 [Source:HGNC Symbol;Acc:HGNC:5975]	protein_coding	protein_coding	KNOWN	KNOWN
ENSG00000143850	-37.1756314143009	37.1756314143009	158.898535794828	-5.21628534101293	0.931072123940195	-5.60245034395207	2.11342592154294e-08	9.95473045910386e-07	PLEKHA6	pleckstrin homology domain containing. family A member 6 [Source:HGNC Symbol;Acc:HGNC:17053]	protein_coding	processed_transcript	KNOWN	KNOWN
ENSG00000151692	-37.9095827055412	37.9095827055412	208.061975563722	-5.24449067083776	0.80612707345701	-6.50578654844973	7.72879051238541e-11	6.62250459383067e-09	RNF144A	ring finger protein 144A [Source:HGNC Symbol;Acc:HGNC:20457]	protein_coding	protein_coding	KNOWN	PUTATIVE
ENSG00000135929	-39.8320379306989	39.8320379306989	518.330904539503	-5.31585738923418	0.54144930217671	-9.81783034508238	9.43523406142223e-23	5.84585328828657e-20	CYP27A1	cytochrome P450. family 27. subfamily A. polypeptide 1 [Source:HGNC Symbol;Acc:HGNC:2605]	protein_coding	protein_coding	KNOWN	PUTATIVE	CEREBROTENDINOUS XANTHOMATOSIS
ENSG00000124875	-42.395119200854	42.395119200854	51.1625478986845	-5.40582627689188	1.0478337896351	-5.15904939348674	2.48206829436936e-07	8.94488549306397e-06	CXCL6	chemokine (C-X-C motif) ligand 6 [Source:HGNC Symbol;Acc:HGNC:10643]	protein_coding	processed_transcript	KNOWN	PUTATIVE
ENSG00000188643	-42.4763235753568	42.4763235753568	2146.58719621154	-5.40858699782017	0.503347475889397	-10.7452351643631	6.2402693799568e-27	6.28278121510775e-24	S100A16	S100 calcium binding protein A16 [Source:HGNC Symbol;Acc:HGNC:20441]	protein_coding	processed_transcript	KNOWN	KNOWN
ENSG00000130707	-42.8399551576126	42.8399551576126	4659.87769700365	-5.42088506484659	0.509058601381574	-10.6488428839714	1.76545842395287e-26	1.49682998691878e-23	ASS1	argininosuccinate synthase 1 [Source:HGNC Symbol;Acc:HGNC:758]	protein_coding	processed_transcript	KNOWN	KNOWN	CITRULLINEMIA CLASSIC
ENSG00000090539	-43.0320368451649	43.0320368451649	169.229442731857	-5.42733922420152	0.90043186145806	-6.02748465099079	1.66531060519828e-09	1.06878440394976e-07	CHRD	chordin [Source:HGNC Symbol;Acc:HGNC:1949]	protein_coding	retained_intron	KNOWN	KNOWN
ENSG00000134201	-44.2873176782062	44.2873176782062	190.786767060901	-5.46882171596391	0.917528090819657	-5.96038614041608	2.51642589078185e-09	1.52970206319263e-07	GSTM5	glutathione S-transferase mu 5 [Source:HGNC Symbol;Acc:HGNC:4637]	protein_coding	protein_coding	KNOWN	KNOWN
ENSG00000112137	-44.4599200117101	44.4599200117101	83.5183972355786	-5.47443344768742	1.05557513071248	-5.18620919383761	2.14617725505022e-07	7.86583953771542e-06	PHACTR1	phosphatase and actin regulator 1 [Source:HGNC Symbol;Acc:HGNC:20990]	protein_coding	protein_coding	KNOWN	KNOWN
ENSG00000170006	-44.5131837191947	44.5131837191947	149.935677304987	-5.47616078533453	0.857001155810017	-6.38991061821683	1.65982746669086e-10	1.31069415004525e-08	TMEM154	transmembrane protein 154 [Source:HGNC Symbol;Acc:HGNC:26489]	protein_coding	protein_coding	KNOWN	KNOWN
ENSG00000225968	-45.7292927712787	45.7292927712787	155.273251927817	-5.51504670213067	0.857855909188279	-6.42887301126027	1.28553463107046e-10	1.03028245631413e-08	ELFN1	extracellular leucine-rich repeat and fibronectin type III domain containing 1 [Source:HGNC Symbol;Acc:HGNC:33154]	protein_coding	protein_coding	KNOWN	KNOWN
ENSG00000129009	-46.350608693624	46.350608693624	8123.72669682528	-5.53451637987639	0.369968142973558	-14.9594403869307	1.35157781736965e-50	1.08862835300039e-46	ISLR	immunoglobulin superfamily containing leucine-rich repeat [Source:HGNC Symbol;Acc:HGNC:6133]	protein_coding	protein_coding	KNOWN	KNOWN
ENSG00000110900	-46.374635910009	46.374635910009	247.37591177382	-5.53526404998174	0.776875011582828	-7.12503809165394	1.0405190769057e-12	1.23247954484367e-10	TSPAN11	tetraspanin 11 [Source:HGNC Symbol;Acc:HGNC:30795]	protein_coding	protein_coding	KNOWN	KNOWN
ENSG00000108984	-46.7809526354491	46.7809526354491	88.6719351051716	-5.54784933555257	1.05153933932022	-5.27593132097088	1.32083551937653e-07	5.04202355015082e-06	MAP2K6	mitogen-activated protein kinase kinase 6 [Source:HGNC Symbol;Acc:HGNC:6846]	protein_coding	protein_coding	KNOWN	KNOWN
ENSG00000139567	-47.8731419995085	47.8731419995085	1362.38867007618	-5.58114459069548	0.617321257759979	-9.04090782641651	1.55376005368493e-19	5.10806544996133e-17	ACVRL1	activin A receptor type II-like 1 [Source:HGNC Symbol;Acc:HGNC:175]	protein_coding	processed_transcript	KNOWN	PUTATIVE	TELANGIECTASIA HEREDITARY HEMORRHAGIC TYPE 2
ENSG00000106976	-48.6373689446702	48.6373689446702	659.177309008277	-5.60399328269142	0.925589713598631	-6.0545111947101	1.40844680514784e-09	9.33690106342653e-08	DNM1	dynamin 1 [Source:HGNC Symbol;Acc:HGNC:2972]	protein_coding	retained_intron	KNOWN	KNOWN	Epileptic encephalopathy
ENSG00000104332	-50.1290259476096	50.1290259476096	4178.44271957357	-5.64757429640826	0.845441664774632	-6.68002835880312	2.38896016407488e-11	2.19907195903327e-09	SFRP1	secreted frizzled-related protein 1 [Source:HGNC Symbol;Acc:HGNC:10776]	protein_coding	protein_coding	KNOWN	PUTATIVE
ENSG00000104432	-50.1368348104785	50.1368348104785	229.352477398584	-5.64779901512455	0.996512477696224	-5.66756477368086	1.44841307307782e-08	7.15720435405231e-07	IL7	interleukin 7 [Source:HGNC Symbol;Acc:HGNC:6023]	protein_coding	protein_coding	KNOWN	KNOWN
ENSG00000175538	-51.2012825169748	51.2012825169748	175.233080766571	-5.67810804295845	1.05432669471363	-5.38552999884035	7.22314858929027e-08	2.96075574109102e-06	KCNE3	potassium channel. voltage gated subfamily E regulatory beta subunit 3 [Source:HGNC Symbol;Acc:HGNC:6243]	protein_coding	protein_coding	KNOWN	KNOWN	BRUGADA SYNDROME 6
ENSG00000146233	-51.4306829804568	51.4306829804568	80.9698163380151	-5.68455740716174	1.03913064427448	-5.47049347306152	4.48784235302432e-08	1.94340463615238e-06	CYP39A1	cytochrome P450. family 39. subfamily A. polypeptide 1 [Source:HGNC Symbol;Acc:HGNC:17449]	protein_coding	protein_coding	KNOWN	KNOWN
ENSG00000170989	-52.2466124595074	52.2466124595074	402.915581694584	-5.7072655943526	0.753418449324336	-7.57516038991461	3.58684219807154e-14	5.45098499705042e-12	S1PR1	sphingosine-1-phosphate receptor 1 [Source:HGNC Symbol;Acc:HGNC:3165]	protein_coding	processed_transcript	KNOWN	KNOWN
ENSG00000082397	-52.6191392744241	52.6191392744241	511.071809423442	-5.71751574448056	0.725519750781948	-7.88057904463436	3.25867399347525e-15	5.64451390977342e-13	EPB41L3	erythrocyte membrane protein band 4.1-like 3 [Source:HGNC Symbol;Acc:HGNC:3380]	protein_coding	protein_coding	KNOWN	KNOWN
ENSG00000152402	-54.1266820467958	54.1266820467958	411.833111355662	-5.75826804877503	0.879226942677584	-6.54923975741564	5.78307229613165e-11	5.0906836949937e-09	GUCY1A2	guanylate cyclase 1. soluble. alpha 2 [Source:HGNC Symbol;Acc:HGNC:4684]	protein_coding	protein_coding	KNOWN	NOVEL
ENSG00000214455	-54.8779099934882	54.8779099934882	162.514138049927	-5.77815363289505	0.797470688373824	-7.24560001656948	4.30528932193414e-13	5.50427822912993e-11	RCN1P2	reticulocalbin 1. EF-hand calcium binding domain pseudogene 2 [Source:HGNC Symbol;Acc:HGNC:39204]	processed_pseudogene	processed_pseudogene	KNOWN	KNOWN
ENSG00000132386	-55.6900260503653	55.6900260503653	5697.74799573933	-5.79934706237817	0.779682696812251	-7.43808614207924	1.02154441708804e-13	1.44351394867292e-11	SERPINF1	serpin peptidase inhibitor. clade F (alpha-2 antiplasmin. pigment epithelium derived factor). member 1 [Source:HGNC Symbol;Acc:HGNC:8824]	protein_coding	retained_intron	KNOWN	KNOWN	OSTEOGENESIS IMPERFECTA TYPE VI
ENSG00000162631	-55.8148560804149	55.8148560804149	224.483911807923	-5.80257726606254	0.883748654484757	-6.56586828915237	5.17305266526584e-11	4.62959474359819e-09	NTNG1	netrin G1 [Source:HGNC Symbol;Acc:HGNC:23319]	protein_coding	protein_coding	KNOWN	KNOWN	Atypical Rett syndrome
ENSG00000149294	-55.824989466807	55.824989466807	440.96388075965	-5.80283916872397	0.88536332760611	-6.55418966179001	5.59448275543542e-11	4.97908965233753e-09	NCAM1	neural cell adhesion molecule 1 [Source:HGNC Symbol;Acc:HGNC:7656]	protein_coding	protein_coding	KNOWN	KNOWN
ENSG00000196549	-56.024250591717	56.024250591717	10608.9232601979	-5.80797954054459	0.457094829881195	-12.7062901631466	5.45620940736611e-37	1.75788154686521e-33	MME	membrane metallo-endopeptidase [Source:HGNC Symbol;Acc:HGNC:7154]	protein_coding	protein_coding	KNOWN	KNOWN
ENSG00000166035	-56.667602738144	56.667602738144	88.1707153060691	-5.82445226696697	1.03073281135579	-5.65078767532943	1.59714272296399e-08	7.79647640128088e-07	LIPC	lipase. hepatic [Source:HGNC Symbol;Acc:HGNC:6619]	protein_coding	retained_intron	KNOWN	KNOWN	HIGH DENSITY LIPOPROTEIN CHOLESTEROL LEVEL QUANTITATIVE TRAIT LOCUS 12
ENSG00000198848	-57.9462062359825	57.9462062359825	171.887663297975	-5.8566423053219	1.04265020693371	-5.61707298034828	1.94219404420621e-08	9.2291456808607e-07	CES1	carboxylesterase 1 [Source:HGNC Symbol;Acc:HGNC:1863]	protein_coding	processed_transcript	KNOWN	KNOWN	CARBOXYLESTERASE 1 DEFICIENCY
ENSG00000124343	-58.3543400288462	58.3543400288462	1065.57029131643	-5.86676805339494	0.602163403773706	-9.74281734264888	1.97987675534358e-22	1.13906552327963e-19	XG	Xg blood group [Source:HGNC Symbol;Acc:HGNC:12806]	protein_coding	retained_intron	KNOWN	KNOWN	BLOOD GROUP XG SYSTEM
ENSG00000196569	-60.5565510227877	60.5565510227877	6683.48952923905	-5.9202111343587	0.39807550700192	-14.8720808746722	5.00336960950126e-50	2.68664270131519e-46	LAMA2	laminin. alpha 2 [Source:HGNC Symbol;Acc:HGNC:6482]	protein_coding	protein_coding	KNOWN	KNOWN	MUSCULAR DYSTROPHY CONGENITAL MEROSIN-DEFICIENT 1A
ENSG00000122121	-63.4240126458476	63.4240126458476	135.876789465278	-5.98695725017734	1.0296586416119	-5.81450687463266	6.08128867040955e-09	3.38973976441618e-07	XPNPEP2	X-prolyl aminopeptidase (aminopeptidase P) 2. membrane-bound [Source:HGNC Symbol;Acc:HGNC:12823]	protein_coding	protein_coding	KNOWN	KNOWN	ANGIOEDEMA INDUCED BY ACE INHIBITORS SUSCEPTIBILITY TO
ENSG00000166341	-64.9928702853391	64.9928702853391	2097.0071337643	-6.02220955813383	0.684317486304939	-8.80031517337301	1.36432441958107e-18	3.78929346121231e-16	DCHS1	dachsous cadherin-related 1 [Source:HGNC Symbol;Acc:HGNC:13681]	protein_coding	protein_coding	KNOWN	KNOWN	VAN MALDERGEM SYNDROME 1
ENSG00000143320	-67.2897211614303	67.2897211614303	1907.14058357154	-6.07231423773199	0.779476717364565	-7.79024453515773	6.68796313839063e-15	1.13657085943064e-12	CRABP2	cellular retinoic acid binding protein 2 [Source:HGNC Symbol;Acc:HGNC:2339]	protein_coding	protein_coding	KNOWN	KNOWN
ENSG00000090376	-69.5131411264377	69.5131411264377	356.77532387312	-6.11921383309488	0.728170944683127	-8.40354023704933	4.3321628404582e-17	9.55983715026591e-15	IRAK3	interleukin-1 receptor-associated kinase 3 [Source:HGNC Symbol;Acc:HGNC:17020]	protein_coding	protein_coding	KNOWN	KNOWN	ASTHMA-RELATED TRAITS SUSCEPTIBILITY TO 5
ENSG00000170458	-70.4777828635476	70.4777828635476	225.57309870761	-6.13909663460998	1.02891237608254	-5.96658838722872	2.42265529537557e-09	1.47827856640928e-07	CD14	CD14 molecule [Source:HGNC Symbol;Acc:HGNC:1628]	protein_coding	protein_coding	KNOWN	KNOWN
ENSG00000154654	-71.7477850934578	71.7477850934578	181.353417585729	-6.16486239031322	1.02351990268002	-6.02319737424834	1.71004694324167e-09	1.08882000824823e-07	NCAM2	neural cell adhesion molecule 2 [Source:HGNC Symbol;Acc:HGNC:7657]	protein_coding	protein_coding	KNOWN	KNOWN
ENSG00000204851	-71.7719950449029	71.7719950449029	106.219360152222	-6.16534911872359	1.01005318598022	-6.10398462605742	1.03456241853401e-09	7.09181531921888e-08	PNMAL2	paraneoplastic Ma antigen family-like 2 [Source:HGNC Symbol;Acc:HGNC:29206]	protein_coding	protein_coding	KNOWN	KNOWN
ENSG00000005471	-71.8352802778087	71.8352802778087	268.395242489324	-6.16662066011841	0.846300148938793	-7.28656454551138	3.17958496045577e-13	4.23305240727124e-11	ABCB4	ATP-binding cassette. sub-family B (MDR/TAP). member 4 [Source:HGNC Symbol;Acc:HGNC:45]	protein_coding	protein_coding	KNOWN	KNOWN	GALLBLADDER DISEASE 1
ENSG00000158270	-71.9328209776369	71.9328209776369	2616.39452048008	-6.16857827803629	0.722693450148375	-8.53553920651949	1.39503290235244e-17	3.25689638028919e-15	COLEC12	collectin sub-family member 12 [Source:HGNC Symbol;Acc:HGNC:16016]	protein_coding	retained_intron	KNOWN	KNOWN
ENSG00000142149	-73.7553424898792	73.7553424898792	558.785841099378	-6.2046756500729	0.854189090458751	-7.26381982558523	3.76309184924145e-13	4.92842655279923e-11	HUNK	hormonally up-regulated Neu-associated kinase [Source:HGNC Symbol;Acc:HGNC:13326]	protein_coding	protein_coding	KNOWN	PUTATIVE
ENSG00000177822	-76.6085421398891	76.6085421398891	106.424069982295	-6.25943336191699	1.002765593319	-6.24217005810823	4.31541389882368e-10	3.1888533255115e-08	AC108142.1		antisense	antisense	NOVEL	KNOWN
ENSG00000005379	-78.1649463766609	78.1649463766609	250.370928879798	-6.28844986064918	0.796969208306176	-7.89045523353935	3.01086206605341e-15	5.27195402413634e-13	BZRAP1	benzodiazepine receptor (peripheral) associated protein 1 [Source:HGNC Symbol;Acc:HGNC:16831]	protein_coding	retained_intron	KNOWN	KNOWN
ENSG00000172349	-82.0280033765681	82.0280033765681	136.503065533137	-6.35804460749154	1.00321704824771	-6.33765606216218	2.33286867854389e-10	1.78953245441255e-08	IL16	interleukin 16 [Source:HGNC Symbol;Acc:HGNC:5980]	protein_coding	protein_coding	KNOWN	KNOWN
ENSG00000112246	-82.9747006197353	82.9747006197353	1213.3540864728	-6.37459961382544	0.774537378922032	-8.23020268266114	1.86896936958513e-16	3.81104146514517e-14	SIM1	single-minded family bHLH transcription factor 1 [Source:HGNC Symbol;Acc:HGNC:10882]	protein_coding	protein_coding	KNOWN	KNOWN	Prader-Willi-like syndrome due to point mutation
ENSG00000102760	-84.0961544554119	84.0961544554119	899.528058159031	-6.39396792539212	0.908870618649813	-7.03506945233941	1.99161774365649e-12	2.21261863672845e-10	RGCC	regulator of cell cycle [Source:HGNC Symbol;Acc:HGNC:20369]	protein_coding	processed_transcript	KNOWN	KNOWN
ENSG00000163520	-84.3030663347652	84.3030663347652	23453.6538137513	-6.39751320180212	0.552396185411008	-11.581385553997	5.12115658300982e-31	8.24967113957053e-28	FBLN2	fibulin 2 [Source:HGNC Symbol;Acc:HGNC:3601]	protein_coding	protein_coding	KNOWN	PUTATIVE
ENSG00000035664	-84.7399766332327	84.7399766332327	302.566837515959	-6.40497082577085	0.822207810885851	-7.78996591977167	6.70272714916572e-15	1.13657085943064e-12	DAPK2	death-associated protein kinase 2 [Source:HGNC Symbol;Acc:HGNC:2675]	protein_coding	protein_coding	KNOWN	KNOWN
ENSG00000131459	-86.2862415945221	86.2862415945221	670.89305774394	-6.43105863383096	0.538837610860112	-11.9350589198209	7.77038513972843e-33	1.7881876316555e-29	GFPT2	glutamine-fructose-6-phosphate transaminase 2 [Source:HGNC Symbol;Acc:HGNC:4242]	protein_coding	protein_coding	KNOWN	PUTATIVE
ENSG00000125730	-89.2431625966618	89.2431625966618	1376.78594393638	-6.47966973556123	0.900476173360995	-7.19582586108425	6.20838240526172e-13	7.75277768731481e-11	C3	complement component 3 [Source:HGNC Symbol;Acc:HGNC:1318]	protein_coding	protein_coding	KNOWN	PUTATIVE	MACULAR DEGENERATION AGE-RELATED 9 SUSCEPTIBILITY TO
ENSG00000020633	-91.3648776186409	91.3648776186409	163.312219998757	-6.51356776757131	0.997116138186611	-6.53240632472071	6.47212782126069e-11	5.63564903095613e-09	RUNX3	runt-related transcription factor 3 [Source:HGNC Symbol;Acc:HGNC:10473]	protein_coding	protein_coding	KNOWN	KNOWN
ENSG00000168398	-94.9643471563069	94.9643471563069	653.493782561875	-6.5693140732254	0.927301568746715	-7.0843340447532	1.39714527752865e-12	1.60761523397921e-10	BDKRB2	bradykinin receptor B2 [Source:HGNC Symbol;Acc:HGNC:1030]	protein_coding	protein_coding	KNOWN	KNOWN
ENSG00000120278	-95.1593401092504	95.1593401092504	359.58194926188	-6.57227336219042	1.00953997905532	-6.51016651003803	7.50675475736684e-11	6.50141464443131e-09	PLEKHG1	pleckstrin homology domain containing. family G (with RhoGef domain) member 1 [Source:HGNC Symbol;Acc:HGNC:20884]	protein_coding	protein_coding	KNOWN	KNOWN
ENSG00000259583	-103.660898197119	103.660898197119	139.728677521419	-6.69572798927479	0.978225679415031	-6.84476816564329	7.65998196011196e-12	7.80978793642048e-10	RP11-66B24.4		antisense	antisense	NOVEL	KNOWN
ENSG00000104435	-103.811763121668	103.811763121668	3733.85193223787	-6.6978261174375	0.847150714218849	-7.90629814154559	2.6515570227047e-15	4.74599245319445e-13	STMN2	stathmin 2 [Source:HGNC Symbol;Acc:HGNC:10577]	protein_coding	protein_coding	KNOWN	PUTATIVE
ENSG00000171812	-104.462882286417	104.462882286417	4766.94526225618	-6.70684660525035	0.728431107441692	-9.20724902702924	3.34589792995215e-20	1.22497885803634e-17	COL8A2	collagen. type VIII. alpha 2 [Source:HGNC Symbol;Acc:HGNC:2216]	protein_coding	protein_coding	KNOWN	KNOWN	CORNEAL DYSTROPHY POSTERIOR POLYMORPHOUS 2
ENSG00000255690	-105.61813729286	105.61813729286	1202.9989547562	-6.72271379280068	0.831406136677631	-8.08595642517772	6.16782373403875e-16	1.1970779823088e-13	TRIL	TLR4 interactor with leucine-rich repeats [Source:HGNC Symbol;Acc:HGNC:22200]	protein_coding	protein_coding	KNOWN	KNOWN
ENSG00000110852	-107.084380649635	107.084380649635	632.192689401446	-6.74260425340502	0.900421552793042	-7.48827505571136	6.97846624823767e-14	1.02196466175328e-11	CLEC2B	C-type lectin domain family 2. member B [Source:HGNC Symbol;Acc:HGNC:2053]	protein_coding	retained_intron	KNOWN	KNOWN
ENSG00000102468	-110.213018571831	110.213018571831	440.919954967465	-6.78415083763755	0.831008310712311	-8.16375811190434	3.24758920266766e-16	6.45869314392264e-14	HTR2A	5-hydroxytryptamine (serotonin) receptor 2A. G protein-coupled [Source:HGNC Symbol;Acc:HGNC:5293]	protein_coding	protein_coding	KNOWN	KNOWN
ENSG00000077942	-111.031658960357	111.031658960357	16761.9921612457	-6.79482728718649	0.704600266756926	-9.64352074185431	5.23606419680238e-22	2.63586744207155e-19	FBLN1	fibulin 1 [Source:HGNC Symbol;Acc:HGNC:3600]	protein_coding	processed_transcript	KNOWN	KNOWN	SYNPOLYDACTYLY 2
ENSG00000153823	-114.349413014581	114.349413014581	783.760614239807	-6.83730514981266	0.797448051511365	-8.57398188741479	9.99671569057945e-18	2.3681925449933e-15	PID1	phosphotyrosine interaction domain containing 1 [Source:HGNC Symbol;Acc:HGNC:26084]	protein_coding	nonsense_mediated_decay	KNOWN	KNOWN
ENSG00000237125	-115.078396366299	115.078396366299	249.963276107011	-6.84647321194555	0.985471524041236	-6.94740846886112	3.7205729853081e-12	3.9691861073065e-10	HAND2-AS1	HAND2 antisense RNA 1 (head to head) [Source:HGNC Symbol;Acc:HGNC:48872]	antisense	antisense	NOVEL	KNOWN
ENSG00000162981	-115.081499501433	115.081499501433	325.887475038909	-6.84651211427172	0.991363811801388	-6.90615496830679	4.97965999111994e-12	5.24296358150008e-10	FAM84A	family with sequence similarity 84. member A [Source:HGNC Symbol;Acc:HGNC:20743]	protein_coding	processed_transcript	KNOWN	KNOWN
ENSG00000078725	-118.267521731801	118.267521731801	1685.95256950231	-6.88591012930503	0.868326425553809	-7.93009394469744	2.18980168737789e-15	4.04580359168778e-13	BRINP1	bone morphogenetic protein/retinoic acid inducible neural-specific 1 [Source:HGNC Symbol;Acc:HGNC:2687]	protein_coding	protein_coding	KNOWN	NOVEL
ENSG00000128573	-120.373951588708	120.373951588708	405.748377752266	-6.91137942257361	0.781626269289322	-8.84230698752954	9.37621805955402e-19	2.69716958430992e-16	FOXP2	forkhead box P2 [Source:HGNC Symbol;Acc:HGNC:13875]	protein_coding	protein_coding	KNOWN	KNOWN	SPEECH-LANGUAGE DISORDER 1
ENSG00000087495	-122.371400093886	122.371400093886	282.303375914206	-6.93512260921073	0.982597748996866	-7.05794677047733	1.68980759797819e-12	1.91697961942469e-10	PHACTR3	phosphatase and actin regulator 3 [Source:HGNC Symbol;Acc:HGNC:15833]	protein_coding	protein_coding	KNOWN	KNOWN
ENSG00000164107	-124.295272892485	124.295272892485	758.805067353687	-6.9576276196788	0.894533747905233	-7.77793754117356	7.37164463717325e-15	1.22422498412602e-12	HAND2	heart and neural crest derivatives expressed 2 [Source:HGNC Symbol;Acc:HGNC:4808]	protein_coding	protein_coding	KNOWN	KNOWN
ENSG00000176826	-127.283843553716	127.283843553716	178.84282641138	-6.99190549586244	0.964503036431852	-7.2492311913592	4.19143919302913e-13	5.4015915168405e-11	FKBP9P1	FK506 binding protein 9 pseudogene 1 [Source:HGNC Symbol;Acc:HGNC:23568]	transcribed_unprocessed_pseudogene	transcribed_unprocessed_pseudogene	KNOWN	KNOWN
ENSG00000066468	-141.462701073747	141.462701073747	469.499704097702	-7.14427790311896	0.766408476238272	-9.32176264305543	1.1442334914571e-20	4.49572129606887e-18	FGFR2	fibroblast growth factor receptor 2 [Source:HGNC Symbol;Acc:HGNC:3689]	protein_coding	protein_coding	KNOWN	KNOWN	Scaphocephaly maxillary retrusion and mental retardation
ENSG00000107731	-144.455091017865	144.455091017865	6171.74476229168	-7.17447723934565	0.651545935193393	-11.011468035966	3.3647580753499e-28	4.51690731965096e-25	UNC5B	unc-5 homolog B (C. elegans) [Source:HGNC Symbol;Acc:HGNC:12568]	protein_coding	protein_coding	KNOWN	KNOWN
ENSG00000087510	-161.644989152018	161.644989152018	368.382468706196	-7.33668497569476	0.963217179731649	-7.61685436065287	2.59932331162011e-14	4.06529118707654e-12	TFAP2C	transcription factor AP-2 gamma (activating enhancer binding protein 2 gamma) [Source:HGNC Symbol;Acc:HGNC:11744]	protein_coding	protein_coding	KNOWN	PUTATIVE
ENSG00000120594	-177.574942085542	177.574942085542	3194.51806630405	-7.47228420457387	0.735119754338918	-10.1647169192094	2.84948547157177e-24	2.08647097552498e-21	PLXDC2	plexin domain containing 2 [Source:HGNC Symbol;Acc:HGNC:21013]	protein_coding	processed_transcript	KNOWN	KNOWN
ENSG00000150051	-178.527506280829	178.527506280829	3281.48018895892	-7.48000256160744	0.685416134272081	-10.913082122806	9.98137652864532e-28	1.14849996071391e-24	MKX	mohawk homeobox [Source:HGNC Symbol;Acc:HGNC:23729]	protein_coding	protein_coding	KNOWN	KNOWN
ENSG00000196562	-180.498892851544	180.498892851544	6537.72775203756	-7.49584617767673	0.630968535960194	-11.8799048612935	1.50538598989812e-32	3.0312828639086e-29	SULF2	sulfatase 2 [Source:HGNC Symbol;Acc:HGNC:20392]	protein_coding	processed_transcript	KNOWN	KNOWN
ENSG00000170962	-190.519903720074	190.519903720074	4875.67860624975	-7.57379791451829	0.851362147377127	-8.8960942624142	5.78464535322281e-19	1.72564540731604e-16	PDGFD	platelet derived growth factor D [Source:HGNC Symbol;Acc:HGNC:30620]	protein_coding	protein_coding	KNOWN	NOVEL
ENSG00000184254	-201.339673547901	201.339673547901	2330.16835878579	-7.65348766998849	0.793932946534582	-9.63996733401101	5.42052225819815e-22	2.64603615325194e-19	ALDH1A3	aldehyde dehydrogenase 1 family. member A3 [Source:HGNC Symbol;Acc:HGNC:409]	protein_coding	retained_intron	KNOWN	KNOWN	MICROPHTHALMIA ISOLATED 8
ENSG00000145934	-229.621613974499	229.621613974499	6989.1161863954	-7.84311463712892	0.786537507115462	-9.97169819134584	2.02732413781015e-23	1.30632658143935e-20	TENM2	teneurin transmembrane protein 2 [Source:HGNC Symbol;Acc:HGNC:29943]	protein_coding	protein_coding	KNOWN	KNOWN
ENSG00000162493	-231.605912804627	231.605912804627	915.077673992516	-7.85552827498885	0.951795220160754	-8.25338067327349	1.539756069747e-16	3.17999109327622e-14	PDPN	podoplanin [Source:HGNC Symbol;Acc:HGNC:29602]	protein_coding	protein_coding	KNOWN	KNOWN
ENSG00000007237	-233.777094497869	233.777094497869	1423.97064181511	-7.86898977117043	0.718240829342747	-10.9559209803921	6.22419820701445e-28	7.71273914744582e-25	GAS7	growth arrest-specific 7 [Source:HGNC Symbol;Acc:HGNC:4169]	protein_coding	protein_coding	KNOWN	KNOWN
ENSG00000121898	-247.747504268584	247.747504268584	3054.70572386047	-7.9527267139979	0.911529433908272	-8.72459672519822	2.67130878431774e-18	6.83049415977372e-16	CPXM2	carboxypeptidase X (M14 family). member 2 [Source:HGNC Symbol;Acc:HGNC:26977]	protein_coding	protein_coding	KNOWN	KNOWN
ENSG00000169071	-248.29133134974	248.29133134974	658.692523796874	-7.95589008303714	0.819266461074279	-9.71099204110568	2.70689545720928e-22	1.45351263067281e-19	ROR2	receptor tyrosine kinase-like orphan receptor 2 [Source:HGNC Symbol;Acc:HGNC:10257]	protein_coding	processed_transcript	KNOWN	KNOWN	ROBINOW SYNDROME AUTOSOMAL RECESSIVE
ENSG00000144476	-286.989234187151	286.989234187151	1472.70637858069	-8.16485280794354	0.817449022370731	-9.98821037703878	1.71652695984431e-23	1.15214719983884e-20	ACKR3	atypical chemokine receptor 3 [Source:HGNC Symbol;Acc:HGNC:23692]	protein_coding	protein_coding	KNOWN	KNOWN
ENSG00000154237	-309.025355189089	309.025355189089	1005.26441533171	-8.27158140429548	0.713759271296745	-11.5887551124454	4.69912572072157e-31	8.24967113957053e-28	LRRK1	leucine-rich repeat kinase 1 [Source:HGNC Symbol;Acc:HGNC:18608]	protein_coding	processed_transcript	KNOWN	KNOWN
ENSG00000159674	-341.522179976262	341.522179976262	850.974001113205	-8.41583546639451	0.918446873923834	-9.16311624039828	5.04198526894497e-20	1.76568131950945e-17	SPON2	spondin 2. extracellular matrix protein [Source:HGNC Symbol;Acc:HGNC:11253]	protein_coding	protein_coding	KNOWN	KNOWN
ENSG00000101825	-408.914516683904	408.914516683904	32959.9902279679	-8.67565546999319	0.80792219946616	-10.7382313244093	6.7321725830126e-27	6.37932753763235e-24	MXRA5	matrix-remodelling associated 5 [Source:HGNC Symbol;Acc:HGNC:7539]	protein_coding	protein_coding	KNOWN	KNOWN	LUNG CANCER ALVEOLAR CELL CARCINOMA INCLUDED
