# Supplementary material for: Rare A360T Mutation Alters GSK3β(Ser9) Binding in the Cytosolic Loop of Presenilin 1, Influencing β-Catenin Nuclear Localization and Pro-Death Gene Expression in Alzheimer’s Disease Case
Source: Int J Mol Sci. 2023 Nov 30;24(23):16999. doi: 10.3390/ijms242316999 (PMC10707597; doi:10.3390/ijms242316999)
Supplement: Supplementary file 1 [file ijms-24-16999-s001.zip › SM table S4. A360TvCTRL_33_cell cycle_34_apoptosis_related_genes.xlsx]

## Sheet: Arkusz1
Geneid	Fold_change	Symbol	Description	Fold_change_inverse	baseMean	log2FoldChange	lfcSE	stat	pvalue	padj	Gene_type	Transcript_type	StatusG	StatusT	Phenotype_description
ENSG00000170312	5.98591620275721	CDK1	cyclin-dependent kinase 1 [Source:HGNC Symbol;Acc:HGNC:1722]	0.167058803719869	298.397570100688	2.58157208259265	0.585449393712488	4.4095563345317	1.035826110849e-05	0.000242178850793418	protein_coding	protein_coding	KNOWN	KNOWN
ENSG00000058091	-3.05484107761258	CDK14	cyclin-dependent kinase 14 [Source:HGNC Symbol;Acc:HGNC:8883]	3.05484107761258	1491.66642319508	-1.61109732848788	0.468373144366154	-3.43977306954302	0.00058220212923086	0.00724783160724878	protein_coding	protein_coding	KNOWN	KNOWN
ENSG00000138395	10.9978284075816	CDK15	cyclin-dependent kinase 15 [Source:HGNC Symbol;Acc:HGNC:14434]	0.090927041497631	244.287605006753	3.45914677728251	0.846530204510036	4.08626503679763	4.38372994546434e-05	0.000832753604852419	protein_coding	retained_intron	KNOWN	KNOWN
ENSG00000117266	7.49838393097263	CDK18	cyclin-dependent kinase 18 [Source:HGNC Symbol;Acc:HGNC:8751]	0.133362069641356	108.971399769942	2.90657969614211	0.815123248119334	3.56581621595043	0.000362725507136926	0.00489375644427868	protein_coding	processed_transcript	KNOWN	KNOWN
ENSG00000123374	2.11605525255458	CDK2	cyclin-dependent kinase 2 [Source:HGNC Symbol;Acc:HGNC:1771]	0.47257745221575	582.432523500358	1.08137729831479	0.340634607891915	3.17459610169122	0.00150045195606475	0.0153076507664642	protein_coding	processed_transcript	KNOWN	KNOWN
ENSG00000176749	6.46585362681621	CDK5R1	cyclin-dependent kinase 5. regulatory subunit 1 (p35) [Source:HGNC Symbol;Acc:HGNC:1775]	0.154658620147639	61.9402745378865	2.6928408482842	0.509697935573846	5.28320925069561	1.26940257799336e-07	4.85719860543826e-06	protein_coding	nonsense_mediated_decay	KNOWN	KNOWN
ENSG00000129757	-51.8948540010617	CDKN1C	cyclin-dependent kinase inhibitor 1C (p57. Kip2) [Source:HGNC Symbol;Acc:HGNC:1786]	51.8948540010617	272.184488044843	-5.69751957999785	0.760015376132653	-7.4965846204188	6.55021358333607e-14	9.75802920828749e-12	protein_coding	retained_intron	KNOWN	KNOWN	Intrauterine growth retardation metaphyseal dysplasia adrenal hypoplasia congenita and genital anomalies
ENSG00000240498	-7.85789622166538	CDKN2B-AS1	CDKN2B antisense RNA 1 [Source:HGNC Symbol;Acc:HGNC:34341]	7.85789622166538	25.5560221942563	-2.97414311441439	0.83788944291862	-3.54956508827055	0.000385868061713169	0.0051456528196502	antisense	antisense	KNOWN	KNOWN
ENSG00000100526	3.37183683157664	CDKN3	cyclin-dependent kinase inhibitor 3 [Source:HGNC Symbol;Acc:HGNC:1791]	0.296574256095426	136.974413605327	1.7535347237145	0.605194242156597	2.89747423482717	0.00376180636108987	0.0306830069219224	protein_coding	protein_coding	KNOWN	KNOWN	HEPATOCELLULAR CARCINOMA
ENSG00000145386	5.41217088518446	CCNA2	cyclin A2 [Source:HGNC Symbol;Acc:HGNC:1578]	0.184768740901631	341.171275588701	2.4362073920336	0.535468409090063	4.54967529489465	5.37287592512829e-06	0.000137821111907471	protein_coding	protein_coding	KNOWN	KNOWN	Autosomal Recessive Mental Retardation
ENSG00000134057	7.28626044488542	CCNB1	cyclin B1 [Source:HGNC Symbol;Acc:HGNC:1579]	0.137244613689584	486.825839488596	2.86517856464275	0.528482156663771	5.42152375158738	5.90931435176621e-08	2.49196714378539e-06	protein_coding	retained_intron	KNOWN	KNOWN
ENSG00000157456	6.98362275576327	CCNB2	cyclin B2 [Source:HGNC Symbol;Acc:HGNC:1580]	0.143192156130533	145.247238440497	2.80397562897179	0.616457488284396	4.54853040519512	5.4021839161768e-06	0.00013813298524713	protein_coding	protein_coding	KNOWN	KNOWN
ENSG00000110092	4.31753599305371	CCND1	cyclin D1 [Source:HGNC Symbol;Acc:HGNC:1582]	0.231613587381519	17168.3914246298	2.11020820480311	0.527162923881259	4.00295261523062	6.25568350537342e-05	0.00113482889175744	protein_coding	retained_intron	KNOWN	KNOWN	MYELOMA MULTIPLE AMYLOIDOSIS SYSTEMIC INCLUDED
ENSG00000112576	2.668962806949	CCND3	cyclin D3 [Source:HGNC Symbol;Acc:HGNC:1585]	0.374677383062952	852.889547676791	1.41627920109468	0.373497008399987	3.79194255708187	0.000149473492679508	0.00236994930469901	protein_coding	protein_coding	KNOWN	KNOWN
ENSG00000175305	7.53638519260206	CCNE2	cyclin E2 [Source:HGNC Symbol;Acc:HGNC:1590]	0.132689608405583	68.6317788649226	2.91387270450151	0.666298646380288	4.37322320903895	1.22425437277591e-05	0.000279341553697552	protein_coding	protein_coding	KNOWN	KNOWN
ENSG00000162063	4.16532533512833	CCNF	cyclin F [Source:HGNC Symbol;Acc:HGNC:1591]	0.240077285576348	233.018976225529	2.05842918251663	0.415663714341789	4.9521502875857	7.33978824598211e-07	2.38380340432512e-05	protein_coding	nonsense_mediated_decay	KNOWN	KNOWN
ENSG00000163249	3.61095398731693	CCNYL1	cyclin Y-like 1 [Source:HGNC Symbol;Acc:HGNC:26868]	0.27693512670402	651.163313965091	1.85238003682141	0.50119780251046	3.6959061423314	0.00021910391152442	0.00320285382100443	protein_coding	processed_transcript	KNOWN	PUTATIVE
ENSG00000081377	-2.92169872128353	CDC14B	cell division cycle 14B [Source:HGNC Symbol;Acc:HGNC:1719]	2.92169872128353	1912.6568012323	-1.54680741848377	0.513579103634418	-3.01181922616703	0.00259687195150878	0.023409456030189	protein_coding	retained_intron	KNOWN	KNOWN
ENSG00000117399	11.4721992237905	CDC20	cell division cycle 20 [Source:HGNC Symbol;Acc:HGNC:1723]	0.0871672449626089	184.522554492949	3.52007007779496	0.833652291300325	4.22246794560401	2.41641772873656e-05	0.000500335131005362	protein_coding	processed_transcript	KNOWN	KNOWN
ENSG00000164045	5.70002709606581	CDC25A	cell division cycle 25A [Source:HGNC Symbol;Acc:HGNC:1725]	0.175437762513481	68.6709631759428	2.51096877739437	0.516792416649386	4.85875701055018	1.18124998668081e-06	3.65235240603476e-05	protein_coding	protein_coding	KNOWN	KNOWN
ENSG00000149798	-3.29445484878338	CDC42EP2	CDC42 effector protein (Rho GTPase binding) 2 [Source:HGNC Symbol;Acc:HGNC:16263]	3.29445484878338	1100.78338380296	-1.72003975445175	0.55901024463848	-3.0769378038217	0.00209138933446922	0.0197249360591128	protein_coding	protein_coding	KNOWN	KNOWN
ENSG00000167617	-5.08683841957659	CDC42EP5	CDC42 effector protein (Rho GTPase binding) 5 [Source:HGNC Symbol;Acc:HGNC:17408]	5.08683841957659	400.529634329763	-2.34676926857093	0.420188864766121	-5.58503441036485	2.33653946014319e-08	1.06929869782519e-06	protein_coding	processed_transcript	KNOWN	KNOWN
ENSG00000093009	9.53732615950701	CDC45	cell division cycle 45 [Source:HGNC Symbol;Acc:HGNC:1739]	0.104851190289133	59.6196885863178	3.25358485563232	0.815632555610202	3.9890326020621	6.63433039852606e-05	0.00119544103344358	protein_coding	protein_coding	KNOWN	KNOWN
ENSG00000094804	7.69536660838389	CDC6	cell division cycle 6 [Source:HGNC Symbol;Acc:HGNC:1744]	0.129948324867398	210.216384237226	2.94399005839217	0.58756768217355	5.01046968325701	5.42973519965213e-07	1.81468058778415e-05	protein_coding	retained_intron	KNOWN	KNOWN	Meier-Gorlin syndrome 5
ENSG00000097046	2.64299663550657	CDC7	cell division cycle 7 [Source:HGNC Symbol;Acc:HGNC:1745]	0.378358408242292	83.8708733099692	1.4021745884524	0.478172242227875	2.9323629952242	0.0033639330859103	0.0284446745096056	protein_coding	protein_coding	KNOWN	KNOWN
ENSG00000184661	7.68232190770372	CDCA2	cell division cycle associated 2 [Source:HGNC Symbol;Acc:HGNC:14623]	0.13016897912039	133.578800321475	2.94154241751615	0.584683744268251	5.03099743468596	4.8793467762274e-07	1.6512898575262e-05	protein_coding	processed_transcript	KNOWN	KNOWN
ENSG00000111665	7.53945398128777	CDCA3	cell division cycle associated 3 [Source:HGNC Symbol;Acc:HGNC:14624]	0.132635599670998	92.3394208899065	2.91446004511035	0.478855660724114	6.0863017484291	1.15548578286224e-09	7.78816756323337e-08	protein_coding	retained_intron	KNOWN	KNOWN
ENSG00000170779	2.24527703696348	CDCA4	cell division cycle associated 4 [Source:HGNC Symbol;Acc:HGNC:14625]	0.445379337844386	259.099772753968	1.16689346509773	0.31036475828999	3.75974859880013	0.000170084190027608	0.00262441208539726	protein_coding	protein_coding	KNOWN	KNOWN
ENSG00000146670	6.84095004004641	CDCA5	cell division cycle associated 5 [Source:HGNC Symbol;Acc:HGNC:14626]	0.146178526980328	101.571459814334	2.77419669395424	0.576208153242424	4.81457382777969	1.47514360996458e-06	4.45836555589483e-05	protein_coding	retained_intron	KNOWN	KNOWN
ENSG00000144354	8.37790370760978	CDCA7	cell division cycle associated 7 [Source:HGNC Symbol;Acc:HGNC:14628]	0.119361601052025	41.3659450240742	3.06658930252	0.815073461866436	3.76234713310113	0.000168326193796332	0.00260256733731952	protein_coding	retained_intron	KNOWN	KNOWN
ENSG00000134690	9.2355669085673	CDCA8	cell division cycle associated 8 [Source:HGNC Symbol;Acc:HGNC:14629]	0.108277056503414	120.683223214654	3.207200521151	0.680693134846698	4.71166867559683	2.4569661120469e-06	7.01760054946162e-05	protein_coding	protein_coding	KNOWN	KNOWN
ENSG00000143127	32.0344571705092	ITGA10	integrin. alpha 10 [Source:HGNC Symbol;Acc:HGNC:6135]	0.0312163866138676	183.65618139617	5.00155263887636	0.530034002997948	9.43628637141553	3.86225610534155e-21	1.63729167370913e-18	protein_coding	protein_coding	KNOWN	KNOWN
ENSG00000083454	23.410096970274	P2RX5	purinergic receptor P2X. ligand gated ion channel. 5 [Source:HGNC Symbol;Acc:HGNC:8536]	0.0427166107543165	8.16458285328689	4.54905900534086	1.1680354478298	3.89462410048681	9.83511292799126e-05	0.001676548509598	protein_coding	retained_intron	KNOWN	KNOWN
ENSG00000117152	18.3600550402426	RGS4	regulator of G-protein signaling 4 [Source:HGNC Symbol;Acc:HGNC:10000]	0.0544660676565589	6306.48462517222	4.19849847859366	1.13113595425684	3.71175406704501	0.000205827925335052	0.00304750188347642	protein_coding	protein_coding	KNOWN	KNOWN	SCHIZOPHRENIA 9
ENSG00000104368	12.8407546833339	PLAT	plasminogen activator. tissue [Source:HGNC Symbol;Acc:HGNC:9051]	0.0778770426397064	3015.48015421166	3.68265809064255	0.544697227931255	6.76092680814475	1.37111781554746e-11	1.33056246329241e-09	protein_coding	protein_coding	KNOWN	KNOWN
ENSG00000140557	5.84919402477945	ST8SIA2	ST8 alpha-N-acetyl-neuraminide alpha-2.8-sialyltransferase 2 [Source:HGNC Symbol;Acc:HGNC:10870]	0.170963725218143	128.234939813443	2.54823784579672	0.911180388574912	2.79663377059966	0.0051638029451164	0.0390900853584963	protein_coding	retained_intron	KNOWN	KNOWN
ENSG00000081059	4.99229548723934	TCF7	transcription factor 7 (T-cell specific. HMG-box) [Source:HGNC Symbol;Acc:HGNC:11639]	0.200308656119429	64.3695360628607	2.3197033279018	0.849720738719094	2.72995964697604	0.00633420784331279	0.0455562700712069	protein_coding	protein_coding	KNOWN	PUTATIVE
ENSG00000110092	4.31753599305371	CCND1	cyclin D1 [Source:HGNC Symbol;Acc:HGNC:1582]	0.231613587381519	17168.3914246298	2.11020820480311	0.527162923881259	4.00295261523062	6.25568350537342e-05	0.00113482889175744	protein_coding	retained_intron	KNOWN	KNOWN	MYELOMA MULTIPLE AMYLOIDOSIS SYSTEMIC INCLUDED
ENSG00000076356	3.85328636633859	PLXNA2	plexin A2 [Source:HGNC Symbol;Acc:HGNC:9100]	0.259518734121545	469.390504435081	1.94608940736898	0.517444300183675	3.76096404323747	0.000169259761884926	0.0026141951142898	protein_coding	processed_transcript	KNOWN	PUTATIVE
ENSG00000124635	3.21459983425923	HIST1H2BJ	histone cluster 1. H2bj [Source:HGNC Symbol;Acc:HGNC:4761]	0.311080710371044	380.831794323398	1.68463915650763	0.566956023077853	2.97137535881914	0.00296469186977152	0.0259813636346407	protein_coding	protein_coding	KNOWN	KNOWN
ENSG00000137872	2.60646367054876	SEMA6D	sema domain. transmembrane domain (TM). and cytoplasmic domain. (semaphorin) 6D [Source:HGNC Symbol;Acc:HGNC:16770]	0.383661591488617	567.413817036404	1.38209375148029	0.409278876826546	3.37689978578109	0.000733077535781438	0.008708809752141	protein_coding	protein_coding	KNOWN	KNOWN
ENSG00000164463	-2.50577038710116	CREBRF	CREB3 regulatory factor [Source:HGNC Symbol;Acc:HGNC:24050]	2.50577038710116	1787.081337553	-1.3252542212969	0.485453045401308	-2.72993286137768	0.00633472251285018	0.0455562700712069	protein_coding	protein_coding	KNOWN	KNOWN
ENSG00000165655	-2.73263831006746	ZNF503	zinc finger protein 503 [Source:HGNC Symbol;Acc:HGNC:23589]	2.73263831006746	659.242310917798	-1.45029451847672	0.326899504387084	-4.43651488917345	9.14270140439524e-06	0.000216269863323646	protein_coding	protein_coding	KNOWN	KNOWN
ENSG00000100100	-3.04805892167527	PIK3IP1	phosphoinositide-3-kinase interacting protein 1 [Source:HGNC Symbol;Acc:HGNC:24942]	3.04805892167527	1230.30202666389	-1.60789079167214	0.458068835040119	-3.51015102682399	0.000447852243475196	0.00585444821668078	protein_coding	protein_coding	KNOWN	KNOWN
ENSG00000168646	-4.1250904614014	AXIN2	axin 2 [Source:HGNC Symbol;Acc:HGNC:904]	4.1250904614014	352.933344735553	-2.04442575736674	0.575621532587778	-3.55168394791587	0.000382774333502925	0.00511887944884599	protein_coding	protein_coding	KNOWN	KNOWN	Oligodontia - cancer predisposition syndrome
ENSG00000020181	-4.81522779839691	ADGRA2	adhesion G protein-coupled receptor A2 [Source:HGNC Symbol;Acc:HGNC:17849]	4.81522779839691	8121.32072623001	-2.26760405058041	0.397168683162573	-5.70942309077327	1.13359768280129e-08	5.8906855071761e-07	protein_coding	protein_coding	KNOWN	KNOWN
ENSG00000180155	-5.00495794650901	LYNX1	Ly6/neurotoxin 1 [Source:HGNC Symbol;Acc:HGNC:29604]	5.00495794650901	1395.18166164627	-2.32335794705971	0.69092156460457	-3.36269421318384	0.000771858108228949	0.00909572952850046	protein_coding	protein_coding	KNOWN	KNOWN
ENSG00000179981	-5.26456510021997	TSHZ1	teashirt zinc finger homeobox 1 [Source:HGNC Symbol;Acc:HGNC:10669]	5.26456510021997	1426.10030937132	-2.39631435676462	0.654201204862939	-3.6629623102982	0.000249315233571376	0.00357633045200472	protein_coding	retained_intron	KNOWN	KNOWN	Aural atresia congenital
ENSG00000265148	-6.39611797715087	BZRAP1-AS1	BZRAP1 antisense RNA 1 [Source:HGNC Symbol;Acc:HGNC:44148]	6.39611797715087	36.4951916954468	-2.67719654974394	0.917745044864868	-2.91714628667719	0.0035325005452375	0.0294539602915274	antisense	antisense	NOVEL	KNOWN
ENSG00000078399	-6.48443094238493	HOXA9	homeobox A9 [Source:HGNC Symbol;Acc:HGNC:5109]	6.48443094238493	168.502587527176	-2.6969799726849	0.574361344414081	-4.69561539771822	2.65805255375815e-06	7.52523173787173e-05	protein_coding	processed_transcript	KNOWN	KNOWN
ENSG00000036448	-6.52312334705825	MYOM2	myomesin 2 [Source:HGNC Symbol;Acc:HGNC:7614]	6.52312334705825	28.1940386809043	-2.70556290899136	0.863951447347026	-3.13161453377901	0.00173847961584015	0.0171390257843139	protein_coding	retained_intron	KNOWN	KNOWN
ENSG00000156966	-7.61369562204232	B3GNT7	UDP-GlcNAc:betaGal beta-1.3-N-acetylglucosaminyltransferase 7 [Source:HGNC Symbol;Acc:HGNC:18811]	7.61369562204232	19.0585814269331	-2.92859689543898	0.942253748906272	-3.10807667131955	0.0018830920826187	0.0181536387545809	protein_coding	processed_transcript	KNOWN	PUTATIVE
ENSG00000246985	-8.29797350417135	SOCS2-AS1	SOCS2 antisense RNA 1 [Source:HGNC Symbol;Acc:HGNC:27054]	8.29797350417135	83.2957988502672	-3.05275905062224	0.769713440723107	-3.96609814654441	7.30587882978718e-05	0.0012862339023939	processed_transcript	antisense	NOVEL	KNOWN
ENSG00000088756	-8.8492942365832	ARHGAP28	Rho GTPase activating protein 28 [Source:HGNC Symbol;Acc:HGNC:25509]	8.8492942365832	792.850379324256	-3.14556239960433	0.443196456105262	-7.09744483800033	1.27084503344896e-12	1.47280882329707e-10	protein_coding	protein_coding	KNOWN	KNOWN
ENSG00000163132	-8.99166862772402	MSX1	msh homeobox 1 [Source:HGNC Symbol;Acc:HGNC:7391]	8.99166862772402	276.728414545835	-3.16858886852722	0.625479222824242	-5.06585791006775	4.06565104419648e-07	1.40846392840777e-05	protein_coding	processed_transcript	KNOWN	KNOWN	WITKOP SYNDROME
ENSG00000137959	-9.24740056047014	IFI44L	interferon-induced protein 44-like [Source:HGNC Symbol;Acc:HGNC:17817]	9.24740056047014	90.9720587254674	-3.20904788178475	0.733034971939921	-4.37775550229513	1.19907754243313e-05	0.000274764439986562	protein_coding	retained_intron	KNOWN	KNOWN
ENSG00000092068	-12.3781608027513	SLC7A8	solute carrier family 7 (amino acid transporter light chain. L system). member 8 [Source:HGNC Symbol;Acc:HGNC:11066]	12.3781608027513	155.284730893321	-3.62972506389296	0.758557493235146	-4.78503619865736	1.70956519139804e-06	5.05309828774882e-05	protein_coding	protein_coding	KNOWN	KNOWN
ENSG00000163864	-14.7249370370523	NMNAT3	nicotinamide nucleotide adenylyltransferase 3 [Source:HGNC Symbol;Acc:HGNC:20989]	14.7249370370523	18.1551431377158	-3.88018956007882	1.14891944505895	-3.37725118742309	0.000732141574221441	0.00870410968201711	protein_coding	protein_coding	KNOWN	KNOWN
ENSG00000181804	-15.0109516972287	SLC9A9	solute carrier family 9. subfamily A (NHE9. cation proton antiporter 9). member 9 [Source:HGNC Symbol;Acc:HGNC:20653]	15.0109516972287	790.206312874509	-3.90794354188905	0.807824775389685	-4.83761288455644	1.31407756413613e-06	3.99405197748469e-05	protein_coding	processed_transcript	KNOWN	KNOWN	AUTISM SUSCEPTIBILITY TO 16 (1 family)
ENSG00000101463	-16.6784665608434	SYNDIG1	synapse differentiation inducing 1 [Source:HGNC Symbol;Acc:HGNC:15885]	16.6784665608434	96.5233961452952	-4.05991474657379	0.908374060572247	-4.46943051634056	7.84281312104919e-06	0.00019084573499544	protein_coding	processed_transcript	KNOWN	KNOWN
ENSG00000204103	-17.8575140318251	MAFB	v-maf avian musculoaponeurotic fibrosarcoma oncogene homolog B [Source:HGNC Symbol;Acc:HGNC:6408]	17.8575140318251	283.131276162111	-4.15845934983774	0.866992355708581	-4.79641985590414	1.6152654014119e-06	4.83648891288927e-05	protein_coding	protein_coding	KNOWN	KNOWN	MULTICENTRIC CARPOTARSAL OSTEOLYSIS SYNDROME
ENSG00000138379	-24.127141080444	MSTN	myostatin [Source:HGNC Symbol;Acc:HGNC:4223]	24.127141080444	25.1035533406536	-4.59258506997592	1.09569299622503	-4.19148893512934	2.77129706092634e-05	0.000562961215062578	protein_coding	protein_coding	KNOWN	KNOWN	MUSCLE HYPERTROPHY
ENSG00000151090	-31.2506019940906	THRB	thyroid hormone receptor. beta [Source:HGNC Symbol;Acc:HGNC:11799]	31.2506019940906	2220.95148181505	-4.96581207619885	0.888253985983813	-5.59053171115108	2.26375336864217e-08	1.04789663837519e-06	protein_coding	protein_coding	KNOWN	KNOWN	THYROID HORMONE RESISTANCE SELECTIVE PITUITARY
ENSG00000127152	-33.5037510696299	BCL11B	B-cell CLL/lymphoma 11B (zinc finger protein) [Source:HGNC Symbol;Acc:HGNC:13222]	33.5037510696299	63.5467729143587	-5.06625072319205	1.07992259791726	-4.69130911137781	2.71462473578307e-06	7.64508564138628e-05	protein_coding	protein_coding	KNOWN	NOVEL
ENSG00000176971	-36.2100981397215	FIBIN	fin bud initiation factor homolog (zebrafish) [Source:HGNC Symbol;Acc:HGNC:33747]	36.2100981397215	2950.84462912519	-5.1783201818229	0.699483365817518	-7.40306408254722	1.33077488225345e-13	1.81673326934075e-11	protein_coding	protein_coding	KNOWN	KNOWN
