# Supplementary material for: Rare A360T Mutation Alters GSK3β(Ser9) Binding in the Cytosolic Loop of Presenilin 1, Influencing β-Catenin Nuclear Localization and Pro-Death Gene Expression in Alzheimer’s Disease Case
Source: Int J Mol Sci. 2023 Nov 30;24(23):16999. doi: 10.3390/ijms242316999 (PMC10707597; doi:10.3390/ijms242316999)
Supplement: Supplementary file 1 [file ijms-24-16999-s001.zip › SM table S5. IPA in silico prediction based on DEGs transcriptomic results unique for A360T fibroblasts.xls]

## Sheet: Ingenuity Canonical Pathways
Canonical Pathways for A360T DESEQ2 results_biotype		cutoff 1.3, Fisher exact test right-tailed	z-score < -2 (predicted decreased activity) > 2 (predicted increased activity)
Ingenuity Canonical Pathways	p-value	-log(p-value)	zScore	Ratio	Molecules
Axonal Guidance Signaling	2.04174e-08	7.69	na	0.178	FGFR1,MMP2,SRGAP3,PRKAR2B,GNG7,SMO,TUBG1,SLIT3,EFNA5,TUBA1C,ROBO3,PLXNB1,GNAL,PAK3,FZD1,SEMA3C,UNC5B,ADAM12,PRKCH,VEGFC,PRKAR2A,ADAM9,ROBO2,EFNB1,MME,EPHB3,PLCB4,SEMA6A,SRGAP1,SEMA3D,IGF1,HHIP,TUBB4B,PLCD3,PDGFC,ABLIM3,SLIT2,SEMA6C,MYL3,TUBA1B,TUBA4A,SEMA4D,FGFR2,PDGFD,GNAO1,NRP2,ITGA3,PTCH1,SEMA4C,RHOD,PAPPA,PLXNC1,SEMA6D,WIPF1,NTNG1,ACE,EPHA2,PPP3CC,WNT2,PSMD14,BMP6,ADAMTS9,KALRN,PLXNA2,ADAM22,…
Cell Cycle Control of Chromosomal Replication	1.09648e-07	6.96	na	0.421	TOP2A,MCM2,POLD1,CDK2,ORC6,LIG1,DBF4,CDC7,ORC1,POLA2,CDC45,MCM3,CDT1,MCM4,MCM5,CDC6
UDP-N-acetyl-D-glucosamine Biosynthesis II	7.07946e-07	6.15	na	1	GFPT2,UAP1,GFPT1,PGM3,FMO3,GNPNAT1
Mitotic Roles of Polo-Like Kinase	6.76083e-06	5.17	1.73205	0.288	KIF23,ESPL1,CDC25A,PRC1,CDC20,CCNB2,KIF11,CDC7,PKMYT1,PPP2R1A,PPP2R2B,PLK4,HSP90AB1,HSP90AA1,PTTG1,CDK1,CCNB1,PLK1,FBXO5
Hepatic Fibrosis / Hepatic Stellate Cell Activation	1.65959e-05	4.78	na	0.197	FGFR2,FGFR1,PDGFD,FGF1,MMP2,TNFRSF1A,EDNRB,CD40,IL6,COL12A1,COL9A3,LY96,MYH14,IL1R1,STAT1,EDN1,VEGFC,PDGFRB,COL8A2,COL6A3,CCL5,COL15A1,CD14,PDGFRA,TGFB2,MYH10,IGF1,IGF2,TIMP2,PDGFC,COL16A1,CCL2,CSF1,MYL3,COL24A1,PDGFA
Role of Osteoblasts, Osteoclasts and Chondrocytes in Rheumatoid Arthritis	0.000131826	3.88	na	0.172	BIRC2,FGFR2,FGFR1,LRP5,CSF2,CALM1 (includes others),CTSK,ITGA3,TNFRSF1A,DKK2,SMO,SFRP1,IL6,PPP3CC,IL1R1,WNT2,FZD1,SFRP2,BMP6,TCF7L2,SMURF1,FOXO1,IL18R1,NFATC4,ADAMTS4,IRS2,SRC,MAP3K5,TCF4,CAMK4,NFATC1,IGF1,IL7,SFRP4,PTK2B,CSF1,WNT4,MAP2K6,RUNX2,WNT9A
Role of Macrophages, Fibroblasts and Endothelial Cells in Rheumatoid Arthritis	0.000213796	3.67	na	0.159	FGFR1,TLR5,LRP5,CSF2,TNFRSF1A,DKK2,SMO,SFRP1,IL16,STAT3,FZD1,PRKCH,VEGFC,IL18R1,SRC,CCL5,PLCB4,TCF4,ROR2,NLK,PLCD3,PDGFC,SFRP4,CCND1,MAP2K6,FGFR2,PDGFD,CALM1 (includes others),GNAO1,IL6,PPP3CC,IL1R1,WNT2,SFRP2,TCF7L2,NFATC4,ADAMTS4,IRS2,CEBPD,CAMK4,NFATC1,CEBPA,IL7,CCL2,CEBPB,CSF1,WNT4,PDGFA,WNT9A
Nitric Oxide Signaling in the Cardiovascular System	0.000316228	3.5	-1.04257	0.204	FGFR2,FGFR1,ATP2A3,IRS2,GUCY1A2,CALM1 (includes others),PRKAR2B,PDE3B,GUCY1B3,PRKG2,CAMK4,GUCY1A3,BDKRB2,PDGFC,PLN,CAV1,CACNA1C,PRKCH,HSP90AB1,HSP90AA1,VEGFC,PDE1A,PRKAR2A
Complement System	0.000436516	3.36	-0.333333	0.297	MASP1,CD59,C4A/C4B,CFI,C3,CD55,ITGB2,C1S,C1R,SERPING1,CFH
Cyclins and Cell Cycle Regulation	0.000812831	3.09	1.94145	0.218	CCNE2,CDC25A,CDK2,E2F1,TGFB2,CCNB2,CCND3,SUV39H1,CCND1,PPP2R1A,PPP2R2B,CCNA2,PA2G4,HDAC4,HDAC9,CDK1,CCNB1
Regulation of the Epithelial-Mesenchymal Transition Pathway	0.000812831	3.09	na	0.169	MAP2K5,FGFR2,FGF5,FGFR1,PDGFD,FGF1,MMP2,SMO,FOXC2,SNAI1,STAT3,GSC,WNT2,FZD1,FGF13,TCF7L2,HMGA2,SMURF1,TWIST1,PDGFRB,IRS2,JAG1,PARD6G,TCF4,FGF10,ZEB1,FGF7,TGFB2,TWIST2,WNT4,MAP2K6,WNT9A
Cell Cycle: G2/M DNA Damage Checkpoint Regulation	0.00162181	2.79	-1.26491	0.245	TOP2A,YWHAG,PKMYT1,AURKA,CKS2,HIPK2,CCNB2,YWHAZ,BORA,CDK1,CCNB1,PLK1
UDP-N-acetyl-D-galactosamine Biosynthesis II	0.0020893	2.68	na	0.455	GALE,UAP1,PGM3,GNPNAT1,GPI
Aryl Hydrocarbon Receptor Signaling	0.00288403	2.54	na	0.171	CCNE2,SRC,ALDH1L1,NQO2,CDK2,NFIB,E2F1,TGFB2,NFIA,NQO1,IL6,CCND3,DHFR,CCND1,GSTM5,NFIX,RXRA,ARNT,CCNA2,ALDH3A1,RARG,HSP90AB1,HSP90AA1,ALDH1A3
Protein Kinase A Signaling	0.00301995	2.52	0.142857	0.138	PRKAR2B,GNG7,SMO,HIST1H3C,PGP,PRKCH,PTPRS,PRKAR2A,PTPRZ1,YWHAG,PLCB4,TCF4,CDC25A,TGFB2,PTPN1,PLCD3,PDE8B,PTK2B,MYL3,YWHAZ,CDC14B,CALM1 (includes others),PTCH1,PDE3B,HIST1H1B,PPP3CC,PDE11A,PDE7B,PDE4D,TCF7L2,SMPDL3A,SIRPA,NFATC4,PYGL,EYA2,NTN1,PPP1CA,GLI3,PTPRO,CAMK4,PTPN3,MYH10,NFATC1,UBASH3B,PPP1R14C,PLN,KDELR2,PTPRE,PTPRU,CDKN3,GNG2,TTN,PDE9A,PDE1A
Adipogenesis pathway	0.00346737	2.46	na	0.172	FGFR2,NFATC4,FGFR1,FGF1,CEBPD,PLIN1,TCF7,TNFRSF1A,PER2,NOCT,RBP1,SMO,RUNX1T1,CEBPA,KLF3,FOXC2,FZD1,CEBPB,NR1D2,EGR2,HDAC4,HDAC9,FOXO1
Salvage Pathways of Pyrimidine Deoxyribonucleotides	0.0040738	2.39	na	0.5	TK1,TK2,APOBEC3B,TYMP
Cell Cycle Regulation by BTG Family Proteins	0.0042658	2.37	0	0.257	BTG1,CCNE2,CCND1,NOCT,CDK2,E2F1,HOXB9,PPP2R1A,PPP2R2B
Ovarian Cancer Signaling	0.0042658	2.37	na	0.167	FGFR2,FGFR1,IRS2,SRC,MMP2,PRKAR2B,TCF4,SMO,E2F1,PDGFC,WNT2,FZD1,SUV39H1,CCND1,EDN1,WNT4,BRCA2,TCF7L2,PA2G4,RAD51,VEGFC,PTGS1,PRKAR2A,WNT9A
Interferon Signaling	0.00524807	2.28	-2.33333	0.25	IFIT1,IFITM1,STAT1,STAT2,IFITM2,IFI35,MX1,IFI6,IFITM3
Estrogen-mediated S-phase Entry	0.00537032	2.27	2.64575	0.292	CCNE2,CCND1,CDC25A,CDK2,E2F1,CCNA2,CDK1
Sonic Hedgehog Signaling	0.00549541	2.26	-0.816497	0.267	PRKAR2B,PTCH1,SMO,GLI3,HHIP,CDK1,CCNB1,PRKAR2A
Role of BRCA1 in DNA Damage Response	0.0057544	2.24	1.66667	0.192	SMARCA2,E2F1,FANCM,BRIP1,BLM,DPF1,FANCD2,STAT1,RFC2,FANCA,PHF10,BRCA2,RAD51,RFC4,PLK1
Sperm Motility	0.00645654	2.19	-1.78885	0.168	GUCY1A2,CALM1 (includes others),PRKAR2B,PLCB4,GUCY1B3,PRKG2,CAMK4,GUCY1A3,PLA2G5,PTK7,PLCD3,ZP3,PTK2B,PDE4D,RARRES3,CACNA1G,PRKCH,PLA2G4A,PDE1A,PLA2R1,PRKAR2A
GADD45 Signaling	0.00645654	2.19	na	0.316	CCND3,CCNE2,CCND1,CDK2,CDK1,CCNB1
Prostanoid Biosynthesis	0.00676083	2.17	na	0.444	PTGES,PTGS1,PTGIS,TBXAS1
Pyridoxal 5'-phosphate Salvage Pathway	0.00691831	2.16	na	0.2	NEK2,DAPK1,TTK,CDK2,ACVR2A,PAK3,PIM1,PRKAA2,CDK18,PRKCH,MAP2K6,CDK1,PLK1
Pancreatic Adenocarcinoma Signaling	0.00707946	2.15	0	0.169	FGFR2,FGFR1,HBEGF,IRS2,PLD3,BIRC5,CDK2,E2F1,TGFB2,HMOX1,PDGFC,STAT3,STAT1,SUV39H1,CCND1,BCL2L1,BRCA2,PA2G4,RAD51,VEGFC
Hereditary Breast Cancer Signaling	0.00707946	2.15	na	0.162	FGFR2,FGFR1,IRS2,SMARCA2,TUBG1,E2F1,FANCM,H2AFX,BLM,DPF1,FANCD2,CCND1,RFC2,FANCA,PHF10,BRCA2,RAD51,RFC4,HDAC4,XPC,HDAC9,CDK1,CCNB1
Glycogen Degradation III	0.00724436	2.14	na	0.357	PGM2,PYGL,TYMP,PGM3,GAA
Glioblastoma Multiforme Signaling	0.00758578	2.12	-2.44949	0.157	FGFR2,FGFR1,PDGFD,RHOD,SMO,E2F1,DIRAS3,WNT2,FZD1,FOXO1,PDGFRB,IRS2,SRC,PDGFRA,PLCB4,CDK2,IGF1,IGF2,PLCD3,PDGFC,CCND1,WNT4,PDGFA,RND2,WNT9A
Amyotrophic Lateral Sclerosis Signaling	0.00758578	2.12	na	0.171	BIRC2,FGFR2,FGFR1,GLUL,ALS2,IRS2,GRIA1,GRID1,CASP1,SLC1A2,NEFL,IGF1,HECW1,PDGFC,GRIA3,NEFM,CACNA1C,BCL2L1,VEGFC
LPS/IL-1 Mediated Inhibition of RXR Function	0.0102329	1.99	0	0.144	TNFRSF1A,PAPSS2,SULT1B1,FMO2,HS3ST3A1,LY96,PPARGC1A,IL1R1,GSTM5,NR1H3,RXRA,FMO3,ABCC3,HS3ST3B1,HMGCS1,ALDH1L1,LIPC,SMOX,FMO4,CD14,ABCB9,ABCA1,UST,ACSL4,SOD3,CHST7,SLC27A3,ALDH3A1,ALDH1A3,MAOB,PLTP,CHST10
eNOS Signaling	0.0104713	1.98	-1.34164	0.155	HSPA2,FGFR2,LPAR6,FGFR1,IRS2,GUCY1A2,CALM1 (includes others),PRKAR2B,GUCY1B3,CAMK4,GUCY1A3,BDKRB2,PDGFC,CAV1,HSPA4,BDKRB1,HSPA8,PRKAA2,CCNA2,PRKCH,HSP90AB1,HSP90AA1,VEGFC,PRKAR2A
Role of JAK2 in Hormone-like Cytokine Signaling	0.0120226	1.92	na	0.235	STAT3,SH2B3,IRS2,STAT1,STAT5A,SOCS2,SIRPA,PTPN1
Mismatch Repair in Eukaryotes	0.0134896	1.87	na	0.312	FEN1,EXO1,POLD1,RFC2,RFC4
VDR/RXR Activation	0.0138038	1.86	-0.333333	0.179	LRP5,CSF2,CCL5,CD14,TGFB2,CEBPA,HOXA10,CEBPB,RXRA,VDR,PRKCH,PDGFA,FOXO1,RUNX2
Gap Junction Signaling	0.0147911	1.83	na	0.149	MAP2K5,FGFR2,FGFR1,PRKAR2B,GUCY1B3,PRKG2,TUBG1,GUCY1A3,TUBA1C,PPP3CC,DRD1,PRKCH,NPR2,HTR2A,PRKAR2A,IRS2,SRC,GUCY1A2,PLCB4,TUBB4B,PLCD3,CAV1,HTR2B,TUBA1B,TUBA4A
Gαq Signaling	0.0154882	1.81	-2.44949	0.15	FGFR2,NFATC4,FGFR1,IRS2,CALM1 (includes others),RGS7,RHOD,PLCB4,PLD3,ARHGEF25,GNG7,CAMK4,NFATC1,PPP3CC,HMOX1,RGS16,DIRAS3,HTR2B,PTK2B,GNG2,PRKCH,RGS4,RND2,HTR2A
Cell Cycle: G1/S Checkpoint Regulation	0.0154882	1.81	-1.89737	0.188	CCND3,CCNE2,SUV39H1,CCND1,CDC25A,CDK2,E2F1,TGFB2,PA2G4,HDAC4,HDAC9,FOXO1
Wnt/β-catenin Signaling	0.0158489	1.8	-0.208514	0.148	LRP5,GNAO1,DKK2,SMO,SFRP1,ACVR2A,AXIN2,WNT2,FZD1,SFRP2,PPP2R1A,TCF7L2,SRC,TGFBR3,TCF4,TGFB2,NLK,ACVR1B,SFRP4,CCND1,PPP2R2B,WNT4,RARG,SOX4,WNT9A
Salvage Pathways of Pyrimidine Ribonucleotides	0.0158489	1.8	na	0.168	APOBEC3B,NEK2,DAPK1,TTK,AK7,CDK2,ACVR2A,PAK3,PIM1,PRKAA2,CDK18,AK5,PRKCH,MAP2K6,CDK1,PLK1
Role of Wnt/GSK-3β Signaling	0.0158489	1.8	-2.23607	0.0921	WNT2,FZD1,TCF4,SMO,WNT4,TCF7L2,WNT9A
Glutamate Receptor Signaling	0.0162181	1.79	-1	0.193	GRIA3,GLUL,CALM1 (includes others),GRIA1,GNG7,HOMER2,GRID1,CAMK4,SLC1A2,SLC1A3,GNG2
Molecular Mechanisms of Cancer	0.0177828	1.75	na	0.128	BIRC2,FGFR2,FGFR1,LRP5,BCL2L11,GNAO1,PRKAR2B,ITGA3,PTCH1,RHOD,SMO,E2F1,GNAL,PAK3,CCND3,ARHGEF5,DIRAS3,ARHGEF19,WNT2,FZD1,SUV39H1,BMP6,PA2G4,PRKCH,FOXO1,PRKAR2A,CCNE2,ARHGEF3,CASP10,IRS2,SRC,MAP3K5,AURKA,PLCB4,TCF4,CDC25A,CDK2,TGFB2,NLK,FANCD2,GAB2,CCND1,BCL2L1,WNT4,HIPK2,MAP2K6,RND2,WNT9A
Growth Hormone Signaling	0.0186209	1.73	-1.1547	0.173	FGFR2,FGFR1,IRS2,RPS6KA3,SOCS2,IGF1,CEBPA,IGF2,RPS6KA5,STAT3,STAT1,STAT5A,PRKCH,RPS6KA4
Epithelial Adherens Junction Signaling	0.0186209	1.73	na	0.151	FGFR1,FGF1,SRC,PARD3,TGFBR3,TCF4,TUBG1,TGFB2,ACVR2A,MYH10,TUBA1C,ACTR3,TUBB4B,WASF1,ACVR1B,SNAI1,MYH14,SORBS1,MYL3,TUBA1B,TUBA4A,TCF7L2
AMPK Signaling	0.0194984	1.71	-1.60591	0.143	PFKP,FGFR2,TBC1D1,ADRB2,FGFR1,PRKAR2B,AK7,SMARCA2,FOXO4,DPF1,PPARGC1A,PPP2R1A,AK5,PHF10,FOXO1,PRKAR2A,PCK2,IRS2,SRC,INSR,PFKFB4,CCND1,PRKAA2,ACACB,PPP2R2B,CCNA2,ADRA2A
Xenobiotic Metabolism Signaling	0.0204174	1.69	na	0.132	MAP2K5,FGFR2,FGFR1,NQO2,NQO1,IL6,SULT1B1,FMO2,HS3ST3A1,PPARGC1A,GSTM5,RXRA,PPP2R1A,ARNT,PRKCH,HDAC4,HSP90AA1,FMO3,ABCC3,HS3ST3B1,IRS2,MAP3K5,ALDH1L1,SMOX,FMO4,CAMK4,CES1,UST,HMOX1,SOD3,CHST7,PPP2R2B,ALDH3A1,HSP90AB1,ALDH1A3,MAP2K6,MAOB,CHST10
ERK/MAPK Signaling	0.020893	1.68	-1.96116	0.141	FGFR2,FGFR1,PRKAR2B,ITGA3,ELF2,TLN2,PLA2G5,PAK3,ELF1,HIST1H3C,RPS6KA5,STAT3,STAT1,PPP2R1A,PLA2G4A,RPS6KA4,PRKAR2A,KSR1,IRS2,SRC,YWHAG,PPP1CA,NFATC1,PPP1R14C,PTK2B,PPP2R2B,EIF4E,YWHAZ
Glycogen Degradation II	0.020893	1.68	na	0.333	PGM2,PYGL,TYMP,PGM3
Hematopoiesis from Multipotent Stem Cells	0.020893	1.68	na	0.333	CSF2,CSF1,THPO,IL7
TR/RXR Activation	0.020893	1.68	na	0.163	PFKP,FGFR2,FGFR1,IRS2,COL6A3,PDE3B,THRA,CAMK4,NRGN,DIO2,AKR1C3,PPARGC1A,SYT12,RXRA,AKR1C1/AKR1C2,THRB
Factors Promoting Cardiogenesis in Vertebrates	0.0251189	1.6	na	0.163	CCNE2,LRP5,TGFBR3,TCF4,CDK2,SMO,TGFB2,ACVR2A,NOX4,ACVR1B,FZD1,BMP6,TCF7L2,PRKCH,CDC6
Ethanol Degradation IV	0.025704	1.59	na	0.24	CYGB,ALDH1L1,ACSS1,ACSS3,ALDH3A1,ALDH1A3
Breast Cancer Regulation by Stathmin1	0.0263027	1.58	na	0.138	FGFR2,FGFR1,UHMK1,CALM1 (includes others),PRKAR2B,GNG7,TUBG1,E2F1,TUBA1C,ARHGEF5,ARHGEF19,PPP2R1A,PRKCH,PRKAR2A,CCNE2,ARHGEF3,IRS2,PLCB4,PPP1CA,CDK2,CAMK4,TUBB4B,PPP1R14C,TUBA1B,TUBA4A,PPP2R2B,GNG2,CDK1
Netrin Signaling	0.0269153	1.57	na	0.205	NFATC4,ABLIM3,NTN1,PRKAR2B,UNC5B,NFATC1,PPP3CC,PRKAR2A
tRNA Splicing	0.0269153	1.57	na	0.205	PDE11A,PDE8B,PDE3B,PDE7B,PDE4D,SMPDL3A,PDE9A,PDE1A
DNA damage-induced 14-3-3σ Signaling	0.0281838	1.55	na	0.263	CCNE2,CDK2,CCNB2,CDK1,CCNB1
Unfolded protein response	0.0281838	1.55	na	0.185	HSPA2,HSPA4,OS9,MAP3K5,CEBPD,HSPA8,CEBPB,HSPH1,ERO1B,CEBPA
Glioma Signaling	0.0288403	1.54	-0.258199	0.155	FGFR2,FGFR1,PDGFRB,PDGFD,IRS2,CALM1 (includes others),PDGFRA,E2F1,CAMK4,IGF1,IGF2,PDGFC,SUV39H1,CCND1,PA2G4,PRKCH,PDGFA
Clathrin-mediated Endocytosis Signaling	0.030903	1.51	na	0.137	FGFR2,FGF5,FGFR1,PDGFD,FGF1,ITGB2,DNM1,PPP3CC,HSPA8,FGF13,TFRC,VEGFC,APOL1,IRS2,SRC,APOD,SNX9,CLTC,FGF10,FGF7,ITGB8,ACTR3,IGF1,PDGFC,STON2,PDGFA,ITGB4
Role of CHK Proteins in Cell Cycle Checkpoint Control	0.0316228	1.5	0	0.182	CDC25A,RFC2,CDK2,E2F1,PPP2R1A,CLSPN,PPP2R2B,RFC4,CDK1,PLK1
Cardiac β-adrenergic Signaling	0.0323594	1.49	-1.88562	0.146	ATP2A3,PRKAR2B,PDE3B,GNG7,PPP1CA,PPP1R14C,PLN,PDE11A,PDE8B,PDE7B,PDE4D,CACNA1C,PPP2R1A,PPP2R2B,GNG2,SMPDL3A,PDE9A,PKIB,PDE1A,PRKAR2A
Superoxide Radicals Degradation	0.0323594	1.49	na	0.375	CYGB,SOD3,NQO1
Role of JAK1 and JAK3 in γc Cytokine Signaling	0.0331131	1.48	na	0.169	FGFR2,FGFR1,IL21R,STAT3,IRS2,STAT1,PTK2B,IL7R,STAT5A,TSLP,IL15RA,IL7
Bladder Cancer Signaling	0.0331131	1.48	na	0.161	FGF5,FGF1,MMP2,DAPK1,FGF10,E2F1,FGF7,PDGFC,RPS6KA5,SUV39H1,CCND1,FGF13,PA2G4,VEGFC
1D-myo-inositol Hexakisphosphate Biosynthesis II (Mammalian)	0.0346737	1.46	na	0.25	IPPK,CALM1 (includes others),ITPKB,ITPKC,INPP5A
Cardiac Hypertrophy Signaling	0.0354813	1.45	-1.51186	0.132	FGFR2,ADRB2,FGFR1,MAPKAPK3,CALM1 (includes others),GNAO1,PRKAR2B,RHOD,GNG7,EIF2B3,IL6,PPP3CC,GNAL,DIRAS3,PRKAR2A,NFATC4,IRS2,MAP3K5,PLCB4,TGFB2,CAMK4,HAND2,IGF1,PLCD3,CACNA1C,MYL3,GNG2,EIF4E,ADRA2A,MAP2K6,RND2
HER-2 Signaling in Breast Cancer	0.0354813	1.45	na	0.159	FGFR2,CCNE2,FGFR1,IRS2,MAP3K5,PARD3,MMP2,PARD6G,ITGB8,ITGB2,CCND1,PRKCH,ITGB4,FOXO1
Stearate Biosynthesis I (Animals)	0.0354813	1.45	na	0.195	ACSL4,LPCAT4,PORCN,MBOAT7,SLC27A3,BDH2,ACOT7,TBXAS1
ATM Signaling	0.0363078	1.44	-1.1547	0.163	CDC25A,CDK2,ZEB1,CCNB2,SMC2,H2AFX,BLM,FANCD2,SUV39H1,PPP2R2B,RAD51,CDK1,CCNB1
DNA Double-Strand Break Repair by Homologous Recombination	0.0363078	1.44	na	0.286	GEN1,LIG1,BRCA2,RAD51
Role of Tissue Factor in Cancer	0.0371535	1.43	na	0.148	FGFR2,FGF5,FGFR1,HBEGF,IRS2,CSF2,SRC,ITGA3,RPS6KA3,PLAUR,RPS6KA5,PTK2B,STAT5A,CSF1,BCL2L1,EIF4E,VEGFC,RPS6KA4
Ephrin Receptor Signaling	0.0380189	1.42	-1.89737	0.138	EFNB1,PDGFD,FGF1,SRC,EPHB3,EPHB4,GNAO1,ITGA3,GNG7,EFNA5,WIPF1,EPHA2,ACTR3,GNAL,EPHA4,PAK3,PDGFC,STAT3,SORBS1,ANGPT1,GNG2,PDGFA,VEGFC,KALRN
Macropinocytosis Signaling	0.0398107	1.4	-1.63299	0.16	FGFR2,FGFR1,PDGFD,IRS2,SRC,CD14,ITGB8,ITGB2,PDGFC,CSF1,PRKCH,PDGFA,ITGB4
Sphingosine-1-phosphate Signaling	0.0398107	1.4	-1.41421	0.146	FGFR2,FGFR1,PDGFRB,CASP10,PDGFD,IRS2,PDGFRA,RHOD,PLCB4,CASP1,PLCD3,PDGFC,DIRAS3,PTK2B,PDGFA,CASP4,RND2,S1PR1
PXR/RXR Activation	0.0398107	1.4	na	0.169	PCK2,PPARGC1A,PRKAR2B,ABCB9,PAPSS2,RXRA,INSR,IL6,FOXO1,ABCC3,PRKAR2A
Colorectal Cancer Metastasis Signaling	0.040738	1.39	-2.69408	0.13	FGFR2,FGFR1,TLR5,LRP5,MMP2,PRKAR2B,TNFRSF1A,RHOD,GNG7,SMO,IL6,DIRAS3,STAT3,STAT1,WNT2,FZD1,TCF7L2,VEGFC,PRKAR2A,IRS2,SRC,TCF4,BIRC5,TGFB2,PTGER2,PDGFC,CCND1,BCL2L1,WNT4,GNG2,RND2,WNT9A
Oxidative Ethanol Degradation III	0.0416869	1.38	na	0.238	ALDH1L1,ACSS1,ACSS3,ALDH3A1,ALDH1A3
Acetate Conversion to Acetyl-CoA	0.0467735	1.33	na	0.5	ACSS1,ACSS3
Melatonin Degradation II	0.0467735	1.33	na	0.5	SMOX,MAOB
Endothelin-1 Signaling	0.047863	1.32	-2.2	0.134	FGFR2,FGFR1,GNAO1,PLD3,GUCY1B3,EDNRB,GUCY1A3,PLA2G5,GNAL,EDN1,PRKCH,CASP4,PLA2G4A,PTGS1,CASP10,IRS2,SRC,GUCY1A2,PLCB4,CASP1,HMOX1,PTGER2,PLCD3,RARRES3,PLA2R1
Eicosanoid Signaling	0.047863	1.32	-1	0.164	AKR1C3,RARRES3,PLA2G5,PTGES,PLA2G4A,PTGER2,PTGS1,PLA2R1,PTGIS,TBXAS1,PTGFR
Human Embryonic Stem Cell Pluripotency	0.047863	1.32	na	0.14	FGFR2,FGFR1,PDGFRB,PDGFD,IRS2,PDGFRA,SALL4,TCF4,SMO,TGFB2,PDGFC,WNT2,FZD1,BMP6,WNT4,TCF7L2,PDGFA,FOXO1,WNT9A,S1PR1
Relaxin Signaling	0.0489779	1.31	-2.7136	0.138	FGFR2,FGFR1,IRS2,GUCY1A2,GNAO1,PRKAR2B,PDE3B,GUCY1B3,GNG7,GUCY1A3,GNAL,PDE11A,PDE8B,PDE7B,PDE4D,GNG2,SMPDL3A,PDE9A,PDE1A,NPR2,PRKAR2A
Reelin Signaling in Neurons	0.0489779	1.31	na	0.152	FGFR2,RELN,DAB1,FGFR1,ARHGEF3,IRS2,SRC,ITGA3,APP,ITGB2,LRP8,ARHGEF5,CDK5R1,MAPT
Role of IL-17F in Allergic Inflammatory Airway Diseases	0.0512861	1.29	-1.13389	0.182	CXCL6,RPS6KA5,CSF2,CCL2,RPS6KA3,IL6,IGF1,RPS6KA4
Small Cell Lung Cancer Signaling	0.0512861	1.29	na	0.155	BIRC2,FGFR2,CCNE2,FGFR1,IRS2,FHIT,CDK2,E2F1,SUV39H1,CCND1,RXRA,BCL2L1,PA2G4
PPAR Signaling	0.0537032	1.27	0.534522	0.151	PDGFRB,PDGFD,PDGFRA,TNFRSF1A,INSR,PDGFC,PPARGC1A,IL1R1,STAT5A,NR1H3,RXRA,HSP90AB1,HSP90AA1,PDGFA
Synaptic Long Term Depression	0.057544	1.24	-3.1305	0.137	GUCY1A2,GNAO1,GRIA1,PLCB4,GUCY1B3,PRKG2,GRID1,GUCY1A3,PLA2G5,IGF1,GNAL,PLCD3,GRIA3,RARRES3,PPP2R1A,PPP2R2B,PRKCH,PLA2G4A,NPR2,PLA2R1
RAN Signaling	0.057544	1.24	na	0.25	RANGAP1,CSE1L,KPNA2,KPNA4
HIPPO signaling	0.0588844	1.23	-0.707107	0.151	DLG1,PARD3,YWHAG,PPP1CA,TJP2,PPP1R14C,PATJ,FAT4,PPP2R1A,PPP2R2B,YWHAZ,DLG2,MST1
Putrescine Degradation III	0.0588844	1.23	na	0.217	ALDH1L1,SMOX,ALDH3A1,ALDH1A3,MAOB
Pyrimidine Deoxyribonucleotides De Novo Biosynthesis I	0.0588844	1.23	na	0.217	RRM2,RRM1,TYMS,AK7,AK5
Glucose and Glucose-1-phosphate Degradation	0.060256	1.22	na	0.3	PGM2,RGN,PGM3
Ketogenesis	0.060256	1.22	na	0.3	HMGCS1,ACAT2,BDH2
Phospholipases	0.0630957	1.2	na	0.161	LIPC,PLCB4,PLD3,RARRES3,PLA2G5,PLCH1,HMOX1,PLA2G4A,PLCD3,PLA2R1
14-3-3-mediated Signaling	0.0630957	1.2	na	0.138	FGFR2,FGFR1,IRS2,SRC,MAP3K5,YWHAG,TNFRSF1A,PLCB4,TUBG1,TUBA1C,TUBB4B,PLCD3,TUBA1B,TUBA4A,MAPT,PRKCH,YWHAZ,FOXO1
TGF-β Signaling	0.0645654	1.19	-1.73205	0.149	PITX2,TGFB2,ACVR2A,SMURF2,ACVR1B,GSC,RUNX3,VDR,PMEPA1,MAP2K6,SMURF1,RUNX2,INHBB
Triacylglycerol Biosynthesis	0.0645654	1.19	na	0.174	LPCAT4,PORCN,MBOAT7,AGPAT5,LPCAT2,AGPAT4,PLPPR4,PLPP1
Caveolar-mediated Endocytosis Signaling	0.0676083	1.17	na	0.155	CAV1,SRC,ITGA3,ITGA10,CD55,INSR,ITGA11,ITGB8,ITGB2,ITGB4,PTPN1
PCP pathway	0.0691831	1.16	-2.82843	0.159	EFNB1,CTHRC1,WNT2,FZD1,SMO,ROR2,WNT4,SDC3,WNT9A,SDC1
CDP-diacylglycerol Biosynthesis I	0.0691831	1.16	na	0.208	LPCAT4,MBOAT7,AGPAT5,LPCAT2,AGPAT4
Superpathway of Geranylgeranyldiphosphate Biosynthesis I (via Mevalonate)	0.0691831	1.16	na	0.235	HMGCS1,IDI1,ACAT2,FDPS
cAMP-mediated signaling	0.0724436	1.14	-2.11695	0.126	ADRB2,CALM1 (includes others),GNAO1,PRKAR2B,PDE3B,PPP3CC,GNAL,DRD1,STAT3,PDE11A,HTR7,PDE7B,PDE4D,SMPDL3A,PKIB,PRKAR2A,S1PR1,SRC,RGS7,CAMK4,OPRL1,PTGER2,PTH1R,PDE8B,ADRA2A,RGS4,PDE9A,PDE1A
Basal Cell Carcinoma Signaling	0.074131	1.13	-2.52982	0.153	WNT2,FZD1,PTCH1,TCF4,SMO,GLI3,BMP6,WNT4,TCF7L2,HHIP,WNT9A
Myo-inositol Biosynthesis	0.074131	1.13	na	0.4	ISYNA1,IMPA2
Trans, trans-farnesyl Diphosphate Biosynthesis	0.074131	1.13	na	0.4	IDI1,FDPS
dTMP De Novo Biosynthesis	0.074131	1.13	na	0.4	DHFR,TYMS
Neuroprotective Role of THOP1 in Alzheimer's Disease	0.0776247	1.11	na	0.175	MME,PRKAR2B,THOP1,APP,MAPT,ACE,PRKAR2A
STAT3 Pathway	0.0794328	1.1	-2.11058	0.151	FGFR2,FGFR1,STAT3,PDGFRB,SRC,PDGFRA,PIM1,TGFBR3,CDC25A,INSR,SOCS2
G-Protein Coupled Receptor Signaling	0.0794328	1.1	na	0.121	FGFR2,ADRB2,FGFR1,GNAO1,PRKAR2B,PDE3B,GNAL,RGS16,DRD1,STAT3,PDE11A,HTR7,PDE7B,PDE4D,SMPDL3A,HTR2A,PRKAR2A,S1PR1,IRS2,SRC,RGS7,PLCB4,CAMK4,OPRL1,PTGER2,PTH1R,HTR2B,PDE8B,PTK2B,ADRA2A,RGS4,PDE9A,PDE1A
Superpathway of D-myo-inositol (1,4,5)-trisphosphate Metabolism	0.0812831	1.09	na	0.2	CALM1 (includes others),ITPKB,IMPA2,ITPKC,INPP5A
Tryptophan Degradation X (Mammalian, via Tryptamine)	0.0812831	1.09	na	0.2	ALDH1L1,SMOX,ALDH3A1,ALDH1A3,MAOB
Differential Regulation of Cytokine Production in Macrophages and T Helper Cells by IL-17A and IL-17F	0.0831764	1.08	na	0.222	CSF2,CCL5,CCL2,IL6
JAK/Stat Signaling	0.0891251	1.05	-1.73205	0.145	FGFR2,FGFR1,STAT3,IRS2,STAT1,STAT2,CEBPB,STAT5A,BCL2L1,SOCS2,IL6,PTPN1
Glutamine Biosynthesis I	0.0933254	1.03	na	1	GLUL,
Thio-molybdenum Cofactor Biosynthesis	0.0933254	1.03	na	1	MOCOS,
UDP-N-acetyl-D-galactosamine Biosynthesis I	0.0933254	1.03	na	1	GALE,
Phosphatidylglycerol Biosynthesis II (Non-plastidic)	0.0933254	1.03	na	0.192	LPCAT4,MBOAT7,AGPAT5,LPCAT2,AGPAT4
Virus Entry via Endocytic Pathways	0.0977237	1.01	na	0.137	FGFR2,FGFR1,IRS2,SRC,ITGA3,CLTC,ITGB8,ITGB2,DNM1,CAV1,CD55,PRKCH,TFRC,ITGB4
Histamine Degradation	0.0977237	1.01	na	0.211	HNMT,ALDH1L1,ALDH3A1,ALDH1A3
FLT3 Signaling in Hematopoietic Progenitor Cells	0.102094	0.991	na	0.141	FGFR2,FGFR1,RPS6KA5,STAT3,IRS2,GAB2,STAT1,STAT2,RPS6KA3,STAT5A,EIF4E,RPS6KA4
NAD Biosynthesis III	0.103276	0.986	na	0.333	NMNAT2,NMNAT3
Th1 and Th2 Activation Pathway	0.104232	0.982	na	0.124	FGFR2,NFATC4,FGFR1,IRS2,JAG1,TGFBR3,ACVR2A,ITGB2,CD40,IL6,NFATC1,ACVR1B,STAT3,STAT1,STAT5A,TSLP,BHLHE41,RUNX3,IL17RB,MAP2K6,IL27RA,IL18R1,S1PR1
LXR/RXR Activation	0.104713	0.98	-0.5	0.132	C3,CD14,SERPINF1,APOD,TNFRSF1A,ABCA1,IL6,SAA1,LY96,C4A/C4B,IL1R1,CCL2,NR1H3,RXRA,PLTP,APOL1
Cellular Effects of Sildenafil (Viagra)	0.104713	0.98	na	0.131	GUCY1A2,CALM1 (includes others),PRKAR2B,PLCB4,PDE3B,GUCY1B3,PRKG2,CAMK4,MYH10,GUCY1A3,PLCD3,MYH14,PDE4D,CACNA1C,MYL3,PDE1A,PRKAR2A
Pyrimidine Ribonucleotides Interconversion	0.105925	0.975	na	0.163	BLM,RAD54L,AK7,NUDT15,AK5,RECQL4,ENTPD6
Dopamine Degradation	0.106905	0.971	na	0.171	ALDH1L1,SMOX,ALDH3A1,SULT1B1,ALDH1A3,MAOB
ILK Signaling	0.111944	0.951	-2.71069	0.122	FGFR2,FGFR1,IRS2,TNFRSF1A,DSP,RHOD,ITGB8,ITGB2,MYH10,MUC1,PDGFC,SNAI1,DIRAS3,RPS6KA5,MYH14,CCND1,MYL3,PPP2R1A,PPP2R2B,MAP2K6,ITGB4,VEGFC,RND2,RPS6KA4
D-myo-inositol (1,3,4)-trisphosphate Biosynthesis	0.11324	0.946	na	0.2	CALM1 (includes others),ITPKB,ITPKC,INPP5A
The Visual Cycle	0.11324	0.946	na	0.2	DHRS3,AKR1C3,RBP1,RDH10
Sertoli Cell-Sertoli Cell Junction Signaling	0.11508	0.939	na	0.124	JAM2,SRC,MAP3K5,DLG1,GUCY1A2,PRKAR2B,ITGA3,TNFRSF1A,GUCY1B3,TGFBR3,PRKG2,TUBG1,TJP2,GUCY1A3,TUBA1C,TUBB4B,PLS1,SORBS1,CLDN23,TUBA1B,TUBA4A,PRKAR2A
IL-8 Signaling	0.116681	0.933	-1.87663	0.122	FGFR2,FGFR1,HBEGF,IRS2,SRC,MMP2,RHOD,PLD3,GNG7,RAB11FIP2,NOX4,ITGB2,HMOX1,PDGFC,CCND3,DIRAS3,PTK2B,CCND1,BCL2L1,ANGPT1,GNG2,PRKCH,VEGFC,RND2
Bile Acid Biosynthesis, Neutral Pathway	0.11722	0.931	na	0.231	AKR1C3,AKR1C1/AKR1C2,CYP27A1
Mevalonate Pathway I	0.11722	0.931	na	0.231	HMGCS1,IDI1,ACAT2
Superpathway of Cholesterol Biosynthesis	0.118304	0.927	na	0.179	HMGCS1,SQLE,IDI1,ACAT2,FDPS
Glioma Invasiveness Signaling	0.120504	0.919	-1.26491	0.143	FGFR2,HMMR,DIRAS3,FGFR1,IRS2,MMP2,RHOD,PLAUR,TIMP2,RND2
Tec Kinase Signaling	0.121899	0.914	-2.32379	0.124	FGFR2,FGFR1,IRS2,SRC,GNAO1,ITGA3,RHOD,TNFSF12,STAT2,GNG7,GNAL,PAK3,DIRAS3,STAT3,STAT1,PTK2B,STAT5A,TNFSF10,GNG2,PRKCH,RND2
IL-9 Signaling	0.127057	0.896	-1.63299	0.156	FGFR2,FGFR1,STAT3,IRS2,STAT1,STAT5A,SOCS2
Pyrimidine Ribonucleotides De Novo Biosynthesis	0.127057	0.896	na	0.156	BLM,RAD54L,AK7,NUDT15,AK5,RECQL4,ENTPD6
Signaling by Rho Family GTPases	0.128825	0.89	-2.85774	0.117	FGFR2,FGFR1,PARD3,GNAO1,ITGA3,RHOD,GNG7,WIPF1,GNAL,WASF1,PAK3,ARHGEF5,DIRAS3,ARHGEF19,CDH10,CDH11,ARHGEF3,IRS2,MSN,CDC42EP5,NOX4,SEPT6,ACTR3,PTK2B,MYL3,CDC42EP2,GNG2,DIAPH3,RND2
Melatonin Signaling	0.129122	0.889	0	0.141	MAP2K5,CALM1 (includes others),GNAO1,PRKAR2B,PLCB4,CAMK4,PRKCH,MAP2K6,PLCD3,PRKAR2A
Dopamine-DARPP32 Feedback in cAMP Signaling	0.129122	0.889	0.229416	0.123	ATP2A3,GUCY1A2,CALM1 (includes others),PRKAR2B,PLCB4,GUCY1B3,PRKG2,PPP1CA,CAMK4,GUCY1A3,PPP3CC,PLCD3,PPP1R14C,DRD1,CACNA1C,PPP2R1A,KCNJ15,PPP2R2B,PRKCH,PRKAR2A
Glucocorticoid Receptor Signaling	0.135831	0.867	na	0.115	HSPA2,FGFR2,ADRB2,FGFR1,CSF2,SMARCA2,PGR,IL6,PPP3CC,FKBP4,STAT3,DPF1,STAT1,HSPA8,STAT5A,CDKN1C,PHF10,HSP90AA1,PCK2,NFATC4,IRS2,CCL5,TGFB2,NFATC1,CEBPA,HSPA4,PBX1,CCL2,CEBPB,PRKAA2,BCL2L1,HSP90AB1,POU2F2
FXR/RXR Activation	0.135831	0.867	na	0.127	PCK2,LIPC,C3,SERPINF1,APOD,ABCB4,SDC1,SAA1,C4A/C4B,PPARGC1A,NR1H3,RXRA,PLTP,FOXO1,APOL1,CYP27A1
NAD Biosynthesis from 2-amino-3-carboxymuconate Semialdehyde	0.135831	0.867	na	0.286	NMNAT2,NMNAT3
NAD Salvage Pathway III	0.135831	0.867	na	0.286	NMNAT2,NMNAT3
FGF Signaling	0.139316	0.856	-1.73205	0.133	FGFR2,FGF5,FGFR1,RPS6KA5,STAT3,FGF1,IRS2,MAP3K5,FGF10,FGF13,FGF7,MAP2K6
PDGF Signaling	0.139316	0.856	-1.73205	0.133	FGFR2,FGFR1,STAT3,PDGFRB,CAV1,PDGFD,IRS2,SRC,STAT1,PDGFRA,PDGFA,PDGFC
Colanic Acid Building Blocks Biosynthesis	0.139316	0.856	na	0.214	GALE,UGDH,GPI
Phenylalanine Degradation IV (Mammalian, via Side Chain)	0.139316	0.856	na	0.214	SMOX,SLC27A3,MAOB
Atherosclerosis Signaling	0.142561	0.846	na	0.126	PDGFD,APOD,TNFSF12,ITGB2,CD40,IL6,PLA2G5,PDGFC,CCL2,CSF1,SELPLG,RARRES3,PDGFA,PLA2G4A,APOL1,PLA2R1
GM-CSF Signaling	0.147231	0.832	-0.333333	0.137	FGFR2,FGFR1,STAT3,IRS2,CSF2,STAT1,CCND1,PIM1,BCL2L1,PPP3CC
Acute Myeloid Leukemia Signaling	0.147571	0.831	-2.11058	0.132	MAP2K5,FGFR2,FGFR1,STAT3,IRS2,CCND1,PIM1,TCF4,STAT5A,TCF7L2,MAP2K6,CEBPA
PAK Signaling	0.154882	0.81	-1.94145	0.129	FGFR2,FGFR1,PDGFRB,PDGFD,IRS2,EPHB3,PDGFRA,ITGA3,PAK3,PDGFC,PTK2B,MYL3,PDGFA
Thrombopoietin Signaling	0.156315	0.806	-1.66667	0.138	FGFR2,FGFR1,STAT3,IRS2,GAB2,STAT1,STAT5A,PRKCH,THPO
Inhibition of Matrix Metalloproteases	0.157036	0.804	na	0.154	MMP2,RECK,THBS2,ADAM12,TIMP2,SDC1
Corticotropin Releasing Hormone Signaling	0.161065	0.793	-1.1547	0.126	GUCY1A2,CALM1 (includes others),GNAO1,PRKAR2B,PTCH1,NR4A1,GUCY1B3,SMO,GLI3,CAMK4,GUCY1A3,PRKCH,NPR2,PRKAR2A
p53 Signaling	0.161065	0.793	-0.57735	0.126	FGFR2,FGFR1,IRS2,SERPINE2,BIRC5,CDK2,JMY,E2F1,TP53INP1,DRAM1,CCND1,BCL2L1,HIPK2,HDAC9
NAD biosynthesis II (from tryptophan)	0.162555	0.789	na	0.2	NMNAT2,HAAO,NMNAT3
Antiproliferative Role of Somatostatin Receptor 2	0.166725	0.778	-2.44949	0.133	FGFR2,FGFR1,IRS2,SRC,GUCY1A2,GUCY1B3,GNG7,GUCY1A3,GNG2,NPR2
TREM1 Signaling	0.166725	0.778	-1.89737	0.133	STAT3,TLR5,CSF2,NLRP10,CCL2,STAT5A,NOD1,CASP1,CD40,IL6
Hepatic Cholestasis	0.169044	0.772	na	0.119	CSF2,CYP7B1,CD14,PRKAR2B,TNFRSF1A,ABCB4,INSR,TJP2,TGFB2,IL6,ATP8B1,LY96,IL1R1,NR1H3,RXRA,PRKCH,ABCC3,CYP27A1,PRKAR2A
Purine Ribonucleosides Degradation to Ribose-1-phosphate	0.170216	0.769	na	0.25	PGM2,ADA2
Retinol Biosynthesis	0.171002	0.767	na	0.15	DHRS3,AKR1C3,LIPC,RBP1,CES1,RDH10
Acute Phase Response Signaling	0.172187	0.764	-1.26491	0.118	MAP3K5,C3,SERPINF1,TNFRSF1A,TCF4,ITIH3,RBP1,SOCS2,IL6,CRABP2,C1R,HMOX1,SAA1,STAT3,C4A/C4B,IL1R1,CEBPB,C1S,MAP2K6,SERPING1
Prostate Cancer Signaling	0.17378	0.76	na	0.128	FGFR2,CCNE2,FGFR1,IRS2,SUV39H1,CCND1,CDK2,E2F1,PA2G4,HSP90AB1,HSP90AA1,FOXO1
G Protein Signaling Mediated by Tubby	0.179061	0.747	na	0.156	PLCB4,TUB,GNG7,INSR,GNG2
All-trans-decaprenyl Diphosphate Biosynthesis	0.179887	0.745	na	0.5	PDSS1,
Choline Degradation I	0.179887	0.745	na	0.5	CHDH,
Dolichol and Dolichyl Phosphate Biosynthesis	0.179887	0.745	na	0.5	DHDDS,
Epoxysqualene Biosynthesis	0.179887	0.745	na	0.5	SQLE,
Spermine Biosynthesis	0.179887	0.745	na	0.5	SMS,
Sulfate Activation for Sulfonation	0.179887	0.745	na	0.5	PAPSS2,
Threonine Degradation II	0.179887	0.745	na	0.5	GCAT,
UDP-D-xylose and UDP-D-glucuronate Biosynthesis	0.179887	0.745	na	0.5	UGDH,
Chronic Myeloid Leukemia Signaling	0.180302	0.744	na	0.125	FGFR2,FGFR1,IRS2,E2F1,TGFB2,GAB2,SUV39H1,CCND1,STAT5A,BCL2L1,PA2G4,HDAC4,HDAC9
Angiopoietin Signaling	0.187068	0.728	-0.816497	0.13	FGFR2,FGFR1,ANGPTL1,IRS2,STAT5A,BIRC5,ANGPT1,FOXO1,GRB14,PAK3
Dopamine Receptor Signaling	0.187068	0.728	-0.816497	0.13	PPP1R14C,DRD1,SMOX,NCS1,PRKAR2B,PPP1CA,PPP2R1A,PPP2R2B,MAOB,PRKAR2A
γ-glutamyl Cycle	0.187068	0.728	na	0.188	OPLAH,ANPEP,GGACT
Chondroitin Sulfate Biosynthesis (Late Stages)	0.188365	0.725	na	0.14	HS3ST3B1,CHST7,CSGALNACT1,SULT1B1,UST,HS3ST3A1,CHST10
Remodeling of Epithelial Adherens Junctions	0.188799	0.724	na	0.132	SRC,MAPRE1,TUBG1,TUBA1B,TUBA4A,TUBA1C,DNM1,ACTR3,TUBB4B
Nur77 Signaling in T Lymphocytes	0.189234	0.723	na	0.136	MAP2K5,CALM1 (includes others),NR4A1,RXRA,CAMK4,HDAC9,NFATC1,PPP3CC
Sumoylation Pathway	0.192309	0.716	-0.632456	0.125	RANGAP1,DIRAS3,MAP3K5,DNMT1,RHOD,RFC2,ZEB1,RFC4,SAE1,CEBPA,RND2,ARHGDIB
Circadian Rhythm Signaling	0.195884	0.708	na	0.152	CRY2,PER3,PER2,BHLHE41,NR1D1
Role of NFAT in Cardiac Hypertrophy	0.197697	0.704	-1.2792	0.115	FGFR2,NFATC4,FGFR1,IRS2,SRC,CALM1 (includes others),RCAN1,PRKAR2B,PLCB4,GNG7,TGFB2,CAMK4,IL6,PPP3CC,IGF1,PLCD3,GNG2,PRKCH,HDAC4,HDAC9,MAP2K6,PRKAR2A
Huntington's Disease Signaling	0.199526	0.7	0.27735	0.112	HSPA2,FGFR2,FGFR1,SNAP25,PENK,NAPA,GNG7,DNM1,UBE2S,HSPA8,PRKCH,HDAC4,CASP4,HDAC9,ATP5B,CASP10,IRS2,PLCB4,CLTC,CASP1,IGF1,HSPA4,RCOR2,CDK5R1,NAPG,BCL2L1,GNG2
RhoGDI Signaling	0.199986	0.699	2.5	0.116	ARHGEF3,SRC,GNAO1,ITGA3,RHOD,MSN,GNG7,ACTR3,GNAL,WASF1,ARHGDIB,PAK3,ARHGEF5,DIRAS3,ARHGEF19,CDH10,MYL3,GNG2,CDH11,RND2
Germ Cell-Sertoli Cell Junction Signaling	0.199986	0.699	na	0.116	FGFR2,FGFR1,IRS2,SRC,MAP3K5,ITGA3,TNFRSF1A,RHOD,TUBG1,TGFB2,TUBA1C,TUBB4B,PAK3,DIRAS3,PLS1,SORBS1,TUBA1B,TUBA4A,MAP2K6,RND2
Neuregulin Signaling	0.205589	0.687	0.707107	0.125	TMEFF2,HBEGF,CDK5R1,SRC,ITGA3,STAT5A,DCN,PRKCH,HSP90AB1,HSP90AA1,EREG
GDP-glucose Biosynthesis	0.205589	0.687	na	0.222	PGM2,PGM3
Ketolysis	0.205589	0.687	na	0.222	ACAT2,BDH2
Phosphatidylethanolamine Biosynthesis II	0.205589	0.687	na	0.222	SELENOI,PCYT2
Glycolysis I	0.205589	0.687	na	0.16	PFKP,ENO2,PKM,GPI
Role of JAK family kinases in IL-6-type Cytokine Signaling	0.205589	0.687	na	0.16	STAT3,STAT1,STAT5A,IL6
p38 MAPK Signaling	0.212324	0.673	0.57735	0.12	MAPKAPK3,MAP3K5,TNFRSF1A,RPS6KA3,TGFB2,PLA2G5,HIST1H3C,RPS6KA5,IL1R1,STAT1,MAPT,MAP2K6,PLA2G4A,RPS6KA4
Oncostatin M Signaling	0.213304	0.671	0	0.147	STAT3,MT2A,STAT1,STAT5A,EPAS1
Retinoate Biosynthesis I	0.213304	0.671	na	0.147	DHRS3,AKR1C3,RBP1,ALDH1A3,RDH10
Docosahexaenoic Acid (DHA) Signaling	0.215774	0.666	na	0.135	FGFR2,FGFR1,IRS2,SERPINF1,APP,BCL2L1,FOXO1
CDK5 Signaling	0.22182	0.654	-0.301511	0.121	PPP1R14C,DRD1,CDK5R1,PRKAR2B,ITGA3,PPP1CA,PPP2R1A,PPP2R2B,MAPT,GNAL,CABLES1,PRKAR2A
Protein Ubiquitination Pathway	0.224905	0.648	na	0.11	HSPA2,BIRC2,USP19,THOP1,SMURF2,USP5,PSMC4,UBE2S,DNAJC9,HSPA8,PSMD14,PSMB2,PSMD2,HSP90AA1,SMURF1,PRKN,CRYAB,HSPB8,CDC20,HSPA4,UBE2L6,TAP2,PSMD1,UBE2C,PSMD13,DNAJB4,HSPH1,HSP90AB1
Antiproliferative Role of TOB in T Cell Signaling	0.226464	0.645	na	0.154	CCNE2,CDK2,TGFB2,CCNA2
Tight Junction Signaling	0.22751	0.643	na	0.114	JAM2,SNAP25,PRKAR2B,TNFRSF1A,NAPA,TJP2,TGFB2,MPDZ,MYH10,CEBPA,PATJ,MYH14,CLDN23,MYL3,NAPG,PPP2R1A,PPP2R2B,SMURF1,PRKAR2A
Semaphorin Signaling in Neurons	0.230144	0.638	na	0.132	SEMA4D,DIRAS3,RHOD,DPYSL3,PLXNB1,RND2,PAK3
iNOS Signaling	0.231739	0.635	na	0.136	HMGA1,LY96,CALM1 (includes others),STAT1,CD14,CAMK4
Renin-Angiotensin Signaling	0.240436	0.619	-1.50756	0.117	FGFR2,FGFR1,IRS2,CCL5,PRKAR2B,ACE,PTGER2,PAK3,STAT3,STAT1,PTK2B,CCL2,PRKCH,PRKAR2A
CNTF Signaling	0.240436	0.619	-1.41421	0.127	FGFR2,FGFR1,RPS6KA5,STAT3,IRS2,STAT1,RPS6KA3,RPS6KA4
ERK5 Signaling	0.240436	0.619	0	0.127	MAP2K5,RPS6KA5,SRC,YWHAG,RPS6KA3,YWHAZ,FOSL1,RPS6KA4
Calcium Transport I	0.242103	0.616	na	0.2	ATP2A3,ATP2C1
Glycine Betaine Degradation	0.242103	0.616	na	0.2	BHMT2,DMGDH
Pregnenolone Biosynthesis	0.242103	0.616	na	0.2	CYP7B1,CYP11A1
RANK Signaling in Osteoclasts	0.242661	0.615	-0.57735	0.119	BIRC2,FGFR2,FGFR1,IRS2,SRC,MAP3K5,CALM1 (includes others),PTK2B,CAMK4,MAP2K6,NFATC1,PPP3CC
Androgen Signaling	0.246604	0.608	0.377964	0.117	SRC,CALM1 (includes others),GNAO1,PRKAR2B,GNG7,CAMK4,GNAL,HSPA4,CCND1,GNG2,PRKCH,HSP90AA1,PRKAR2A
D-myo-inositol (1,4,5)-Trisphosphate Biosynthesis	0.247172	0.607	na	0.148	PI4K2B,PLCB4,PLCH1,PLCD3
IL-15 Production	0.247172	0.607	na	0.148	STAT1,PTK2B,IL6,PTK7
fMLP Signaling in Neutrophils	0.250035	0.602	-0.534522	0.116	FGFR2,NFATC4,FGFR1,IRS2,CALM1 (includes others),PLCB4,GNG7,CAMK4,NOX4,NFATC1,PPP3CC,ACTR3,GNG2,PRKCH
Prolactin Signaling	0.254683	0.594	-0.333333	0.12	FGFR2,FGFR1,STAT3,IRS2,TCF7,STAT1,CEBPB,STAT5A,PRKCH,SOCS2
IL-3 Signaling	0.254683	0.594	na	0.12	FGFR2,FGFR1,STAT3,IRS2,GAB2,STAT1,STAT5A,PRKCH,PPP3CC,FOXO1
1D-myo-inositol Hexakisphosphate Biosynthesis V (from Ins(1,3,4)P3)	0.25704	0.59	na	0.333	IPPK,
Biotin-carboxyl Carrier Protein Assembly	0.25704	0.59	na	0.333	ACACB,
Inosine-5'-phosphate Biosynthesis II	0.25704	0.59	na	0.333	PAICS,
Methionine Salvage II (Mammalian)	0.25704	0.59	na	0.333	BHMT2,
Thyroid Hormone Metabolism I (via Deiodination)	0.25704	0.59	na	0.333	DIO2,
Thyronamine and Iodothyronamine Metabolism	0.25704	0.59	na	0.333	DIO2,
Paxillin Signaling	0.267301	0.573	-2.12132	0.115	FGFR2,FGFR1,IRS2,SRC,ITGA3,ITGA10,ITGA11,ITGB8,ITGB2,TLN2,PAK3,PTK2B,ITGB4
Hypoxia Signaling in the Cardiovascular System	0.267917	0.572	na	0.123	UBE2S,UBE2L6,EDN1,UBE2C,ARNT,NQO1,HSP90AB1,HSP90AA1
Ethanol Degradation II	0.267917	0.572	na	0.135	ALDH1L1,ACSS1,ACSS3,ALDH3A1,ALDH1A3
HMGB1 Signaling	0.271644	0.566	-1.80739	0.113	MAP2K5,FGFR2,FGFR1,IRS2,CSF2,TNFRSF1A,RHOD,TGFB2,PLAT,IL6,DIRAS3,IL1R1,CCL2,MAP2K6,RND2
Actin Nucleation by ARP-WASP Complex	0.274157	0.562	-0.816497	0.125	DIRAS3,ITGA3,RHOD,WIPF1,ACTR3,WASF1,RND2
Leptin Signaling in Obesity	0.279254	0.554	-1.63299	0.118	FGFR2,FGFR1,STAT3,IRS2,PRKAR2B,PLCB4,PDE3B,FOXO1,PLCD3,PRKAR2A
Gustation Pathway	0.279898	0.553	na	0.113	LPAR6,PRKAR2B,PDE3B,GNG7,P2RX5,PDE11A,PDE8B,PDE7B,PDE4D,GNG2,SMPDL3A,PDE9A,PDE1A,PRKAR2A
Dermatan Sulfate Biosynthesis (Late Stages)	0.280543	0.552	na	0.128	HS3ST3B1,CHST7,SULT1B1,UST,HS3ST3A1,CHST10
UVB-Induced MAPK Signaling	0.281838	0.55	-1.13389	0.121	FGFR2,HIST1H3C,FGFR1,RPS6KA5,IRS2,RPS6KA3,EIF4E,PRKCH
Notch Signaling	0.286418	0.543	na	0.132	JAG1,MAML3,DTX3,DTX4,LFNG
BMP signaling pathway	0.287078	0.542	-0.707107	0.118	CHRD,PRKAR2B,PITX2,BMP6,CAMK4,FST,SMURF1,RUNX2,PRKAR2A
IL-15 Signaling	0.287078	0.542	na	0.118	FGFR2,FGFR1,STAT3,IRS2,CSF2,STAT5A,BCL2L1,IL15RA,IL6
Regulation of Cellular Mechanics by Calpain Protease	0.289734	0.538	-0.816497	0.123	SRC,ITGA3,CCND1,CDK2,CCNA2,TLN2,CDK1
Non-Small Cell Lung Cancer Signaling	0.300608	0.522	0	0.117	FGFR2,FGFR1,IRS2,FHIT,SUV39H1,CCND1,E2F1,RXRA,PA2G4
Phospholipase C Signaling	0.308319	0.511	-1.69775	0.105	CALM1 (includes others),ITGA3,RHOD,PLD3,GNG7,PLA2G5,PPP3CC,ARHGEF5,DIRAS3,ARHGEF19,PRKCH,HDAC4,HDAC9,PLA2G4A,NFATC4,ARHGEF3,SRC,PLCB4,RPS6KA3,CAMK4,NFATC1,HMOX1,MYL3,GNG2,RND2
Rac Signaling	0.309742	0.509	-0.57735	0.111	FGFR2,FGFR1,IRS2,PARD3,ITGA3,NOX4,SH3RF1,ACTR3,WASF1,PAK3,IQGAP3,CDK5R1,PTK2B
CD40 Signaling	0.314051	0.503	-2.82843	0.115	MAP2K5,FGFR2,FGFR1,STAT3,IRS2,TNFAIP3,CD40,MAP2K6,PTGS1
BER pathway	0.314775	0.502	na	0.167	FEN1,LIG1
Actin Cytoskeleton Signaling	0.316228	0.5	-1.06904	0.105	FGFR2,FGF5,FGFR1,PDGFD,FGF1,IRS2,CD14,ITGA3,MSN,FGF10,FGF7,MYH10,TLN2,ACTR3,WASF1,PAK3,PDGFC,IQGAP3,MYH14,FGF13,MYL3,DIAPH3,TTN,PDGFA
G Beta Gamma Signaling	0.316228	0.5	-0.632456	0.114	HBEGF,CAV1,SRC,GNAO1,PRKAR2B,GNG7,GNG2,PRKCH,GNAL,PRKAR2A
Calcium Signaling	0.31989	0.495	-0.333333	0.107	NFATC4,ATP2A3,SLC8B1,CALM1 (includes others),RCAN1,GRIA1,PRKAR2B,CAMK4,MYH10,NFATC1,PPP3CC,TPM3,GRIA3,MYH14,ATP2C1,MYL3,HDAC4,HDAC9,PRKAR2A
PPARα/RXRα Activation	0.31989	0.495	0	0.107	PRKAR2B,PLCB4,TGFBR3,ABCA1,INSR,TGFB2,ACVR2A,IL6,PLCD3,ACVR1B,PPARGC1A,IL1R1,PRKAA2,RXRA,HSP90AB1,HSP90AA1,MAP2K6,GPD2,PRKAR2A
Chondroitin Sulfate Biosynthesis	0.320627	0.494	na	0.119	HS3ST3B1,CHST7,CSGALNACT1,SULT1B1,UST,HS3ST3A1,CHST10
MSP-RON Signaling Pathway	0.320627	0.494	na	0.119	FGFR2,FGFR1,IRS2,CCL2,CSF1,ITGB2,MST1
Noradrenaline and Adrenaline Degradation	0.32434	0.489	na	0.125	ALDH1L1,SMOX,ALDH3A1,ALDH1A3,MAOB
mTOR Signaling	0.327341	0.485	-2.82843	0.106	FGFR2,FGFR1,IRS2,RHOD,PLD3,RPS6KA3,INSR,EIF3B,HMOX1,PDGFC,DIRAS3,RPS6KA5,PRKAA2,PPP2R1A,PPP2R2B,EIF4E,PRKCH,PRR5,VEGFC,RND2,RPS6KA4
Geranylgeranyldiphosphate Biosynthesis	0.327341	0.485	na	0.25	FDPS,
Glycerol-3-phosphate Shuttle	0.327341	0.485	na	0.25	GPD2,
Heme Degradation	0.327341	0.485	na	0.25	HMOX1,
Methylmalonyl Pathway	0.327341	0.485	na	0.25	PCCB,
Pentose Phosphate Pathway (Oxidative Branch)	0.327341	0.485	na	0.25	H6PD,
Phenylethylamine Degradation I	0.327341	0.485	na	0.25	AOC3,
Retinoate Biosynthesis II	0.327341	0.485	na	0.25	RBP1,
Spermine and Spermidine Degradation I	0.327341	0.485	na	0.25	SMOX,
Superpathway of Inositol Phosphate Compounds	0.33266	0.478	na	0.104	FGFR2,FGFR1,PDGFRB,IRS2,CALM1 (includes others),PDGFRA,PLCB4,CDC25A,PPP1CA,PTPRO,PLCH1,EPHX2,PTPN1,PLCD3,PI4K2B,IPPK,TNS3,ITPKB,RNGTT,ITPKC,NUDT15,PPFIA3,SIRPA,INPP5A
Synaptic Long Term Potentiation	0.342768	0.465	0.301511	0.108	CALM1 (includes others),GRIA1,PRKAR2B,PLCB4,PPP1CA,CAMK4,PPP3CC,PLCD3,PPP1R14C,GRIA3,CACNA1C,PRKCH,PRKAR2A
Fatty Acid α-oxidation	0.34435	0.463	na	0.136	ALDH1L1,ALDH3A1,ALDH1A3
Amyloid Processing	0.34914	0.457	na	0.118	CDK5R1,BACE2,PRKAR2B,APP,MAPT,PRKAR2A
Choline Biosynthesis III	0.350752	0.455	na	0.154	PLD3,HMOX1
Fatty Acid Activation	0.350752	0.455	na	0.154	ACSL4,SLC27A3
Histidine Degradation VI	0.350752	0.455	na	0.154	CYP7B1,CYP11A1
Dermatan Sulfate Biosynthesis	0.352371	0.453	na	0.115	HS3ST3B1,CHST7,CSGALNACT1,SULT1B1,UST,HS3ST3A1,CHST10
Telomerase Signaling	0.354813	0.45	-1.66667	0.108	ELF1,FGFR2,FGFR1,IRS2,E2F1,PPP2R1A,PPP2R2B,ELF2,HDAC4,HSP90AB1,HSP90AA1,HDAC9
RhoA Signaling	0.364754	0.438	-1.89737	0.107	LPAR6,NRP2,MSN,CDC42EP5,SEPT6,ACTR3,IGF1,WASF1,PTK2B,MYL3,CDC42EP2,ANLN,TTN
Phagosome Formation	0.364754	0.438	na	0.107	FGFR2,FGFR1,TLR5,IRS2,ITGA3,RHOD,PLCB4,MRC2,PLCD3,DIRAS3,PRKCH,RND2,PLA2R1
UVA-Induced MAPK Signaling	0.367282	0.435	-1.50756	0.108	FGFR2,FGFR1,RPS6KA5,IRS2,STAT1,PLCB4,RPS6KA3,PARP9,BCL2L1,PLCD3,RPS6KA4
Role of MAPK Signaling in the Pathogenesis of Influenza	0.368978	0.433	na	0.111	MAP3K5,CCL5,CCL2,RARRES3,MAP2K6,PLA2G5,PLA2G4A,PLA2R1
Differential Regulation of Cytokine Production in Intestinal Epithelial Cells by IL-17A and IL-17F	0.371535	0.43	na	0.13	CSF2,CCL5,CCL2
MIF-mediated Glucocorticoid Regulation	0.379315	0.421	-1	0.121	LY96,CD14,PLA2G5,PLA2G4A
VEGF Signaling	0.379315	0.421	-0.707107	0.107	FGFR2,FGFR1,IRS2,SRC,PTK2B,ARNT,EIF2B3,BCL2L1,FOXO1,VEGFC,PDGFC
Fcγ Receptor-mediated Phagocytosis in Macrophages and Monocytes	0.381066	0.419	-0.632456	0.108	MYO5A,CSF2,SRC,GAB2,PTK2B,PLD3,PRKCH,TLN2,ACTR3,HMOX1
Serotonin Receptor Signaling	0.382825	0.417	na	0.116	HTR2B,SMOX,HTR7,MAOB,HTR2A
Ephrin B Signaling	0.383707	0.416	-2	0.11	EFNB1,EPHB3,EPHB4,GNAO1,GNG7,GNG2,GNAL,KALRN
Heparan Sulfate Biosynthesis (Late Stages)	0.383707	0.416	na	0.11	HS3ST3B1,EXT1,CHST7,SULT1B1,UST,PPME1,HS3ST3A1,CHST10
T Helper Cell Differentiation	0.383707	0.416	na	0.11	BCL6,IL21R,STAT3,STAT1,TNFRSF1A,CD40,IL6,IL18R1
Androgen Biosynthesis	0.386367	0.413	na	0.143	HSD17B14,AKR1C3
Isoleucine Degradation I	0.386367	0.413	na	0.143	ACAT2,BCAT2
PI3K/AKT Signaling	0.387258	0.412	1.50756	0.105	MAP3K5,YWHAG,ITGA3,GAB2,CCND1,PPP2R1A,PPP2R2B,BCL2L1,EIF4E,HSP90AB1,HSP90AA1,YWHAZ,FOXO1
Neuropathic Pain Signaling In Dorsal Horn Neurons	0.389942	0.409	-1.1547	0.105	FGFR2,FGFR1,GRIA3,IRS2,SRC,GRIA1,PRKAR2B,PLCB4,CAMK4,PRKCH,PLCD3,PRKAR2A
2-oxobutanoate Degradation I	0.390841	0.408	na	0.2	PCCB,
CMP-N-acetylneuraminate Biosynthesis I (Eukaryotes)	0.390841	0.408	na	0.2	NANS,
Citrulline-Nitric Oxide Cycle	0.390841	0.408	na	0.2	ASS1,
Galactose Degradation I (Leloir Pathway)	0.390841	0.408	na	0.2	GALE,
Protein Citrullination	0.390841	0.408	na	0.2	PADI1,
Tyrosine Degradation I	0.390841	0.408	na	0.2	HGD,
Th1 Pathway	0.396278	0.402	-2.7136	0.104	FGFR2,NFATC4,FGFR1,IRS2,ITGB2,CD40,IL6,NFATC1,STAT3,STAT1,RUNX3,MAP2K6,IL27RA,IL18R1
PEDF Signaling	0.396278	0.402	-2.33333	0.107	FGFR2,FGFR1,IRS2,TCF7,SERPINF1,TCF4,ZEB1,BCL2L1,ARHGAP22
IL-22 Signaling	0.398107	0.4	na	0.125	STAT3,STAT1,STAT5A
Role of JAK1, JAK2 and TYK2 in Interferon Signaling	0.398107	0.4	na	0.125	STAT3,STAT1,STAT2
Tryptophan Degradation III (Eukaryotic)	0.398107	0.4	na	0.125	ACAT2,HACD1,HAAO
HGF Signaling	0.401791	0.396	0	0.104	ELF1,FGFR2,FGFR1,STAT3,IRS2,MAP3K5,ITGA3,CCND1,CDK2,ELF2,PRKCH,IL6
Inhibition of Angiogenesis by TSP1	0.401791	0.396	na	0.118	GUCY1A2,GUCY1B3,GUCY1A3,SDC1
Melanocyte Development and Pigmentation Signaling	0.40738	0.39	-1.66667	0.105	FGFR2,FGFR1,RPS6KA5,IRS2,SRC,PRKAR2B,RPS6KA3,PAX3,RPS6KA4,PRKAR2A
IGF-1 Signaling	0.416869	0.38	-1.41421	0.104	FGFR2,FGFR1,STAT3,IRS2,YWHAG,PRKAR2B,SOCS2,YWHAZ,IGF1,FOXO1,PRKAR2A
Role of Pattern Recognition Receptors in Recognition of Bacteria and Viruses	0.41783	0.379	-2.11058	0.102	FGFR2,FGFR1,TLR5,IRS2,CSF2,C3,CCL5,NOD1,CASP1,OAS2,TGFB2,IL6,IFIH1,PRKCH
Glutaryl-CoA Degradation	0.420727	0.376	na	0.133	ACAT2,HACD1
nNOS Signaling in Skeletal Muscle Cells	0.420727	0.376	na	0.133	CALM1 (includes others),CAMK4
Type II Diabetes Mellitus Signaling	0.421697	0.375	0	0.102	FGFR2,FGFR1,IRS2,MAP3K5,TNFRSF1A,INSR,PKM,SOCS2,ACSL4,CEBPB,PRKAA2,SLC27A3,PRKCH
Coagulation System	0.423643	0.373	2	0.114	BDKRB1,PLAUR,BDKRB2,PLAT
IL-17A Signaling in Fibroblasts	0.423643	0.373	na	0.114	CEBPD,CCL2,CEBPB,IL6
RAR Activation	0.430527	0.366	na	0.1	SRC,MAP3K5,PRKAR2B,SMARCA2,RBP1,TGFB2,CRABP2,DHRS3,AKR1C3,DPF1,PPARGC1A,STAT5A,RXRA,PHF10,PRKCH,RARG,ALDH1A3,RDH10,PRKAR2A
α-Adrenergic Signaling	0.437522	0.359	0.377964	0.103	PYGL,CALM1 (includes others),PRKAR2B,GNG7,CAMK4,GNG2,PRKCH,ADRA2A,PRKAR2A
Estrogen-Dependent Breast Cancer Signaling	0.442588	0.354	na	0.104	FGFR2,HSD17B14,FGFR1,IRS2,SRC,CCND1,STAT5A,IGF1
Th2 Pathway	0.446684	0.35	0.27735	0.1	FGFR2,FGFR1,IRS2,JAG1,TGFBR3,ACVR2A,ITGB2,CD40,ACVR1B,STAT5A,TSLP,BHLHE41,RUNX3,IL17RB,S1PR1
Arginine Biosynthesis IV	0.447713	0.349	na	0.167	ASS1,
Ceramide Biosynthesis	0.447713	0.349	na	0.167	SPTLC2,
Chondroitin and Dermatan Biosynthesis	0.447713	0.349	na	0.167	CSGALNACT1,
GDP-mannose Biosynthesis	0.447713	0.349	na	0.167	GPI,
Glycerol Degradation I	0.447713	0.349	na	0.167	GPD2,
Urea Cycle	0.447713	0.349	na	0.167	ASS1,
Role of IL-17A in Arthritis	0.447713	0.349	na	0.104	CXCL6,FGFR2,FGFR1,IRS2,CCL5,CCL2,MAP2K6
PTEN Signaling	0.448745	0.348	1.1547	0.101	FGFR2,FGFR1,PDGFRB,BCL2L11,PDGFRA,ITGA3,CCND1,TGFBR3,INSR,FOXO4,BCL2L1,FOXO1
Wnt/Ca+ pathway	0.452898	0.344	-1.63299	0.105	NFATC4,FZD1,PLCB4,SMO,NFATC1,PLCD3
Methylglyoxal Degradation III	0.453942	0.343	na	0.125	AKR1C3,AKR1C1/AKR1C2
Parkinson's Signaling	0.453942	0.343	na	0.125	PRKN,SNCAIP
Production of Nitric Oxide and Reactive Oxygen Species in Macrophages	0.458142	0.339	-2.06474	0.0984	FGFR2,FGFR1,IRS2,MAP3K5,APOD,TNFRSF1A,RHOD,PPP1CA,PPP1R14C,HOXA10,DIRAS3,STAT1,PPP2R1A,PPP2R2B,PRKCH,SIRPA,CYBA,APOL1,RND2
NRF2-mediated Oxidative Stress Response	0.458142	0.339	0	0.0984	DNAJA4,MAP2K5,FGFR2,FGFR1,IRS2,MAP3K5,NQO2,HSPB8,NQO1,HMOX1,STIP1,SOD3,DNAJC9,CCT7,GSTM5,DNAJB4,PRKCH,MAP2K6,FOSL1
nNOS Signaling in Neurons	0.459198	0.338	na	0.106	CALM1 (includes others),CAMK4,PRKCH,PPP3CC,DLG2
Gαi Signaling	0.461318	0.336	-2.33333	0.1	STAT3,CAV1,SRC,RGS7,PRKAR2B,GNG7,GNG2,ADRA2A,RGS4,OPRL1,PRKAR2A,S1PR1
Insulin Receptor Signaling	0.461318	0.336	-0.534522	0.0993	FGFR2,FGFR1,IRS2,PRKAR2B,PDE3B,PPP1CA,INSR,FOXO4,EIF2B3,PTPN1,PPP1R14C,EIF4E,FOXO1,PRKAR2A
ErbB2-ErbB3 Signaling	0.47863	0.32	-0.377964	0.101	FGFR2,FGFR1,STAT3,IRS2,CCND1,STAT5A,FOXO1
CCR5 Signaling in Macrophages	0.47863	0.32	na	0.101	CALM1 (includes others),CCL5,PTK2B,GNG7,CAMK4,GNG2,PRKCH
B Cell Receptor Signaling	0.481948	0.317	-0.471405	0.0973	FGFR2,NFATC4,FGFR1,IRS2,MAP3K5,CALM1 (includes others),CAMK4,NFATC1,PPP3CC,CARD10,BCL6,GAB2,BCL10,PTK2B,BCL2L1,MAP2K6,FOXO1,POU2F2
Cholecystokinin/Gastrin-mediated Signaling	0.485289	0.314	-1.89737	0.099	MAP2K5,DIRAS3,SRC,PTK2B,RHOD,PLCB4,PRKCH,MAP2K6,EPHA4,RND2
Mitochondrial L-carnitine Shuttle Pathway	0.486407	0.313	na	0.118	ACSL4,SLC27A3
Ubiquinol-10 Biosynthesis (Eukaryotic)	0.486407	0.313	na	0.118	CYP7B1,CYP11A1
γ-linolenate Biosynthesis II (Animals)	0.486407	0.313	na	0.118	ACSL4,SLC27A3
Regulation of Actin-based Motility by Rho	0.493174	0.307	-1.66667	0.0989	DIRAS3,ITGA3,RHOD,MYL3,WIPF1,ACTR3,WASF1,RND2,PAK3
Phagosome Maturation	0.494311	0.306	na	0.0972	CTSK,SNAP25,NAPA,TUBG1,NOX4,ACE,TUBA1C,TUBB4B,CTSF,ATP6V1G3,CTSO,NAPG,TUBA1B,TUBA4A
Acetyl-CoA Biosynthesis I (Pyruvate Dehydrogenase Complex)	0.500035	0.301	na	0.143	PDHA1,
Adenine and Adenosine Salvage III	0.500035	0.301	na	0.143	ADA2,
Heparan Sulfate Biosynthesis	0.501187	0.3	na	0.0988	HS3ST3B1,EXT1,CHST7,SULT1B1,UST,PPME1,HS3ST3A1,CHST10
Integrin Signaling	0.502343	0.299	-1.96396	0.0959	FGFR2,FGFR1,IRS2,SRC,ITGA3,RHOD,ITGA10,ITGA11,ITGB8,ITGB2,WIPF1,TLN2,ACTR3,PAK3,DIRAS3,CAV1,ARF4,ARHGAP26,TTN,ITGB4,RND2
Aldosterone Signaling in Epithelial Cells	0.502343	0.299	-0.816497	0.0964	HSPA2,FGFR2,FGFR1,IRS2,CRYAB,PLCB4,HSPB8,PLCD3,HSPA4,DNAJC9,HSPA8,DNAJB4,HSPH1,PRKCH,HSP90AB1,HSP90AA1
Ephrin A Signaling	0.503501	0.298	na	0.1	FGFR2,FGFR1,IRS2,EFNA5,EPHA2,EPHA4
Chemokine Signaling	0.510505	0.292	0.377964	0.0986	SRC,CALM1 (includes others),CCL5,PTK2B,PLCB4,CCL2,CAMK4
Antioxidant Action of Vitamin C	0.510505	0.292	1.26491	0.0971	CSF2,PLCB4,PLD3,STAT5A,RARRES3,PLA2G5,HMOX1,PLA2G4A,PLCD3,PLA2R1
D-myo-inositol (1,4,5)-trisphosphate Degradation	0.516416	0.287	na	0.111	IMPA2,INPP5A
Retinoic acid Mediated Apoptosis Signaling	0.519996	0.284	-1	0.0984	RXRA,TNFSF10,PARP9,RARG,CRABP2,TNFRSF10D
Agranulocyte Adhesion and Diapedesis	0.519996	0.284	na	0.0952	MMP2,CCL5,ITGA3,TNFRSF1A,MSN,ITGB2,MYH10,PODXL,CXCL2,CXCL6,MYH14,IL1R1,CCL2,CLDN23,SELPLG,MYL3,AOC3,CXCL14
Thyroid Cancer Signaling	0.529663	0.276	na	0.1	CCND1,TCF4,RXRA,TCF7L2
Activation of IRF by Cytosolic Pattern Recognition Receptors	0.537032	0.27	-0.816497	0.0968	DHX58,STAT1,STAT2,IFIH1,CD40,IL6
Airway Pathology in Chronic Obstructive Pulmonary Disease	0.547016	0.262	na	0.125	MMP2,
Inositol Pyrophosphates Biosynthesis	0.547016	0.262	na	0.125	IPPK,
Tryptophan Degradation to 2-amino-3-carboxymuconate Semialdehyde	0.547016	0.262	na	0.125	HAAO,
MIF Regulation of Innate Immunity	0.549541	0.26	-1	0.0976	LY96,CD14,PLA2G5,PLA2G4A
Serotonin Degradation	0.554626	0.256	na	0.0946	ALDH1L1,SMOX,CSGALNACT1,ALDH3A1,SULT1B1,ALDH1A3,MAOB
Phototransduction Pathway	0.568853	0.245	na	0.0943	GUCY1A2,PRKAR2B,GUCY1B3,GUCY1A3,PRKAR2A
Leucine Degradation I	0.590201	0.229	na	0.111	BCAT2,
Pathogenesis of Multiple Sclerosis	0.590201	0.229	na	0.111	CCL5,
Inflammasome pathway	0.60256	0.22	na	0.0952	CASP1,PYCARD
Maturity Onset Diabetes of Young (MODY) Signaling	0.60256	0.22	na	0.0952	CACNA1C,INSR
Embryonic Stem Cell Differentiation into Cardiac Lineages	0.629506	0.201	na	0.1	HOXB5,
Pentose Phosphate Pathway	0.629506	0.201	na	0.1	H6PD,
IL-6 Signaling	1	0	-3.16228	0.0866	FGFR2,FGFR1,STAT3,IRS2,IL1R1,CD14,TNFAIP6,TNFRSF1A,CEBPB,IL6,MAP2K6
NF-κB Signaling	1	0	-2.84019	0.0833	FGFR2,FGFR1,PDGFRB,TLR5,IRS2,PDGFRA,TNFRSF1A,TGFBR3,INSR,CD40,CARD10,TNFAIP3,IL1R1,BCL10,MAP2K6
Mouse Embryonic Stem Cell Pluripotency	1	0	-2.82843	0.0755	FGFR2,FGFR1,STAT3,IRS2,FZD1,TCF4,SMO,TCF7L2
CXCR4 Signaling	1	0	-2.49615	0.0909	FGFR2,FGFR1,IRS2,SRC,GNAO1,RHOD,PLCB4,GNG7,GNAL,PAK3,DIRAS3,MYL3,GNG2,PRKCH,RND2
GDNF Family Ligand-Receptor Interactions	1	0	-2.44949	0.0789	FGFR2,ARTN,FGFR1,IRS2,GFRA1,DOK6
IL-17A Signaling in Airway Cells	1	0	-2.23607	0.0779	CXCL6,FGFR2,FGFR1,STAT3,IRS2,IL6
IL-2 Signaling	1	0	-2.23607	0.0781	FGFR2,FGFR1,IRS2,PTK2B,STAT5A
Role of NANOG in Mammalian Embryonic Stem Cell Pluripotency	1	0	-2.23607	0.0902	FGFR2,FGFR1,STAT3,IRS2,WNT2,FZD1,SALL4,SMO,BMP6,WNT4,WNT9A
Toll-like Receptor Signaling	1	0	-2.23607	0.0676	LY96,TLR5,TNFAIP3,CD14,MAP2K6
Thrombin Signaling	1	0	-2.13809	0.0887	FGFR2,FGFR1,ARHGEF3,IRS2,SRC,GNAO1,RHOD,PLCB4,GNG7,CAMK4,GNAL,PLCD3,ARHGEF5,DIRAS3,MYL3,GNG2,PRKCH,RND2
Renal Cell Carcinoma Signaling	1	0	-2	0.0741	FGFR2,FGFR1,IRS2,FH,ARNT,PAK3
p70S6K Signaling	1	0	-1.89737	0.0916	FGFR2,FGFR1,IRS2,SRC,YWHAG,PLCB4,PPP2R1A,PPP2R2B,MAPT,PRKCH,YWHAZ,PLCD3
SAPK/JNK Signaling	1	0	-1.88982	0.0673	FGFR2,FGFR1,IRS2,MAP3K5,GNG7,GNG2,NFATC1
EGF Signaling	1	0	-1.63299	0.0882	FGFR2,FGFR1,STAT3,IRS2,SRC,STAT1
IL-1 Signaling	1	0	-1.63299	0.0879	IL1R1,GNAO1,PRKAR2B,GNG7,GNG2,MAP2K6,GNAL,PRKAR2A
LPS-stimulated MAPK Signaling	1	0	-1.63299	0.0814	FGFR2,FGFR1,IRS2,MAP3K5,CD14,PRKCH,MAP2K6
Neurotrophin/TRK Signaling	1	0	-1.63299	0.0789	MAP2K5,FGFR2,FGFR1,IRS2,MAP3K5,MAP2K6
Regulation of eIF4 and p70S6K Signaling	1	0	-1.63299	0.0637	FGFR2,FGFR1,IRS2,ITGA3,EIF4EBP3,PPP2R1A,EIF2B3,PPP2R2B,EIF4E,EIF3B
Dendritic Cell Maturation	1	0	-1.50756	0.0632	FGFR2,FGFR1,IRS2,CSF2,STAT1,TNFRSF1A,PLCB4,STAT2,LY75,CD40,IL6,PLCD3
Death Receptor Signaling	1	0	-1.41421	0.087	BIRC2,CASP10,MAP3K5,TNFRSF1A,TNFSF12,TNFSF10,PARP9,ARHGDIB
Gα12/13 Signaling	1	0	-1.26491	0.0769	FGFR2,LPAR6,FGFR1,IRS2,SRC,MAP3K5,PTK2B,CDH10,MYL3,CDH11
P2Y Purigenic Receptor Signaling Pathway	1	0	-1.26491	0.0758	FGFR2,FGFR1,IRS2,PRKAR2B,PLCB4,GNG7,GNG2,PRKCH,PLCD3,PRKAR2A
iCOS-iCOSL Signaling in T Helper Cells	1	0	-1.26491	0.082	FGFR2,NFATC4,FGFR1,IRS2,GAB2,CALM1 (includes others),CAMK4,CD40,NFATC1,PPP3CC
Role of NFAT in Regulation of the Immune Response	1	0	-1.1547	0.0757	FGFR2,NFATC4,FGFR1,IRS2,CALM1 (includes others),RCAN1,GNAO1,PLCB4,GNG7,CAMK4,NFATC1,PPP3CC,GNAL,GNG2
Apoptosis Signaling	1	0	-1.13389	0.0787	BIRC2,CASP10,MAP3K5,BCL2L11,TNFRSF1A,BCL2L1,CDK1
NGF Signaling	1	0	-1.13389	0.0598	FGFR2,FGFR1,RPS6KA5,IRS2,MAP3K5,RPS6KA3,RPS6KA4
Agrin Interactions at Neuromuscular Junction	1	0	-1	0.0725	SRC,ITGA3,ITGB2,LAMA2,PAK3
ErbB4 Signaling	1	0	-1	0.0556	FGFR2,FGFR1,IRS2,PRKCH
Role of PI3K/AKT Signaling in the Pathogenesis of Influenza	1	0	-1	0.0526	FGFR2,FGFR1,IRS2,CCL5
CREB Signaling in Neurons	1	0	-0.83205	0.0924	FGFR2,FGFR1,IRS2,CALM1 (includes others),GNAO1,GRIA1,PRKAR2B,PLCB4,GNG7,GRID1,CAMK4,GNAL,PLCD3,GRIA3,GNG2,PRKCH,PRKAR2A
PKCθ Signaling in T Lymphocytes	1	0	-0.707107	0.0606	FGFR2,NFATC4,FGFR1,IRS2,MAP3K5,BCL10,NFATC1,PPP3CC
Gαs Signaling	1	0	-0.632456	0.0917	DRD1,ADRB2,PTH1R,SRC,HTR7,PRKAR2B,GNG7,GNG2,PTGER2,PRKAR2A
Induction of Apoptosis by HIV1	1	0	-0.447214	0.0833	BIRC2,MAP3K5,TNFRSF1A,SLC25A4,BCL2L1
VEGF Family Ligand-Receptor Interactions	1	0	-0.377964	0.0909	FGFR2,FGFR1,IRS2,NRP2,PRKCH,PLA2G5,PLA2G4A,VEGFC
GNRH Signaling	1	0	-0.333333	0.0698	SRC,MAP3K5,PRKAR2B,PLCB4,PRKCH,DNM1,MAP2K6,PRKAR2A,PAK3
Cdc42 Signaling	1	0	-0.301511	0.0778	SRC,PARD3,ITGA3,FNBP1L,CDC42EP5,WIPF1,ACTR3,EXOC6,PAK3,IQGAP3,MYL3,CDC42EP2,DIAPH3
CD27 Signaling in Lymphocytes	1	0	0	0.0769	MAP2K5,MAP3K5,BCL2L1,MAP2K6
CD28 Signaling in T Helper Cells	1	0	0	0.0763	FGFR2,NFATC4,FGFR1,IRS2,CALM1 (includes others),BCL10,CAMK4,NFATC1,PPP3CC,ACTR3
Type I Diabetes Mellitus Signaling	1	0	0	0.0636	MAP3K5,IL1R1,STAT1,TNFRSF1A,CPE,SOCS2,MAP2K6
PI3K Signaling in B Lymphocytes	1	0	0.301511	0.0938	NFATC4,IRS2,CALM1 (includes others),C3,BCL10,PLCB4,CAMK4,CD40,NFATC1,PPP3CC,PLCD3,CARD10
EIF2 Signaling	1	0	0.333333	0.0498	FGFR2,FGFR1,IRS2,CCND1,PPP1CA,INSR,EIF2B3,NOX4,RPL22L1,EIF4E,EIF3B
Ceramide Signaling	1	0	0.707107	0.086	KSR1,FGFR2,FGFR1,IRS2,TNFRSF1A,PPP2R1A,PPP2R2B,S1PR1
Calcium-induced T Lymphocyte Apoptosis	1	0	0.816497	0.0909	ATP2A3,CALM1 (includes others),NR4A1,CAMK4,PRKCH,PPP3CC
NF-κB Activation by Viruses	1	0	0.816497	0.0698	FGFR2,FGFR1,IRS2,ITGA3,ITGB2,PRKCH
Role of p14/p19ARF in Tumor Suppression	1	0	1	0.093	FGFR2,FGFR1,IRS2,E2F1
3-phosphoinositide Biosynthesis	1	0	na	0.0825	FGFR2,FGFR1,PDGFRB,IRS2,PDGFRA,CDC25A,PPP1CA,PTPRO,EPHX2,PTPN1,PI4K2B,TNS3,RNGTT,NUDT15,PPFIA3,SIRPA
3-phosphoinositide Degradation	1	0	na	0.0645	TNS3,CDC25A,RNGTT,PPP1CA,PTPRO,NUDT15,PPFIA3,SIRPA,EPHX2,PTPN1
4-1BB Signaling in T Lymphocytes	1	0	na	0.0323	MAP3K5,
Acyl-CoA Hydrolysis	1	0	na	0.0833	ACOT7,
Adenosine Nucleotides Degradation II	1	0	na	0.0588	ADA2,
Allograft Rejection Signaling	1	0	na	0.0119	CD40,
Altered T Cell and B Cell Signaling in Rheumatoid Arthritis	1	0	na	0.0667	TLR5,CSF2,CSF1,CD40,IL6,TNFSF13
Antigen Presentation Pathway	1	0	na	0.0263	TAP2,
April Mediated Signaling	1	0	na	0.0789	NFATC4,NFATC1,TNFSF13
Autoimmune Thyroid Disease Signaling	1	0	na	0.0213	CD40,
B Cell Activating Factor Signaling	1	0	na	0.05	NFATC4,NFATC1
B Cell Development	1	0	na	0.0857	IL7R,CD40,IL7
CCR3 Signaling in Eosinophils	1	0	na	0.0923	FGFR2,FGFR1,IRS2,CALM1 (includes others),PLCB4,GNG7,CAMK4,GNG2,PRKCH,PLA2G5,PLA2G4A,PAK3
CTLA4 Signaling in Cytotoxic T Lymphocytes	1	0	na	0.0707	FGFR2,FGFR1,AP1S3,IRS2,CLTC,PPP2R1A,PPP2R2B
Cancer Drug Resistance By Drug Efflux	1	0	na	0.0408	FOXO4,FOXO1
Cholesterol Biosynthesis I	1	0	na	0.0769	SQLE,
Cholesterol Biosynthesis II (via 24,25-dihydrolanosterol)	1	0	na	0.0769	SQLE,
Cholesterol Biosynthesis III (via Desmosterol)	1	0	na	0.0769	SQLE,
Communication between Innate and Adaptive Immune Cells	1	0	na	0.0674	TLR5,CSF2,CCL5,CD40,IL6,TNFSF13
Crosstalk between Dendritic Cells and Natural Killer Cells	1	0	na	0.0787	MICA,CSF2,TNFSF10,TLN2,CD40,IL15RA,IL6
D-myo-inositol (1,4,5,6)-Tetrakisphosphate Biosynthesis	1	0	na	0.0709	TNS3,CDC25A,RNGTT,PPP1CA,PTPRO,NUDT15,PPFIA3,SIRPA,EPHX2,PTPN1
D-myo-inositol (3,4,5,6)-tetrakisphosphate Biosynthesis	1	0	na	0.0709	TNS3,CDC25A,RNGTT,PPP1CA,PTPRO,NUDT15,PPFIA3,SIRPA,EPHX2,PTPN1
D-myo-inositol-5-phosphate Metabolism	1	0	na	0.0818	PLCB4,CDC25A,PPP1CA,PTPRO,PLCH1,EPHX2,PTPN1,PLCD3,TNS3,RNGTT,NUDT15,PPFIA3,SIRPA
DNA Methylation and Transcriptional Repression Signaling	1	0	na	0.05	DNMT1,
Endometrial Cancer Signaling	1	0	na	0.0625	FGFR2,FGFR1,IRS2,CCND1
Endoplasmic Reticulum Stress Pathway	1	0	na	0.0476	MAP3K5,
ErbB Signaling	1	0	na	0.0918	FGFR2,FGFR1,HBEGF,IRS2,PRKCH,MAP2K6,FOXO1,EREG,PAK3
Erythropoietin Signaling	1	0	na	0.0759	FGFR2,FGFR1,IRS2,SRC,STAT5A,PRKCH
Estrogen Biosynthesis	1	0	na	0.0513	HSD17B14,AKR1C3
Estrogen Receptor Signaling	1	0	na	0.0469	PCK2,HIST1H3C,PPARGC1A,SRC,PGR,RUNX2
FAK Signaling	1	0	na	0.0909	FGFR2,HMMR,FGFR1,IRS2,SRC,ITGA3,TLN2,ARHGAP26,PAK3
Fatty Acid β-oxidation I	1	0	na	0.0938	ACSL4,ACAA2,SLC27A3
Fc Epsilon RI Signaling	1	0	na	0.0672	FGFR2,FGFR1,IRS2,CSF2,PRKCH,MAP2K6,PLA2G5,PLA2G4A
FcγRIIB Signaling in B Lymphocytes	1	0	na	0.0566	FGFR2,FGFR1,IRS2
GABA Receptor Signaling	1	0	na	0.0149	DNM1,
GPCR-Mediated Integration of Enteroendocrine Signaling Exemplified by an L Cell	1	0	na	0.0694	ADRB2,PRKAR2B,PLCB4,PLCD3,PRKAR2A
GPCR-Mediated Nutrient Sensing in Enteroendocrine Cells	1	0	na	0.0824	PRKAR2B,PLCB4,GNG7,GNG2,PRKCH,PLCD3,PRKAR2A
Gluconeogenesis I	1	0	na	0.08	ENO2,GPI
Glutathione Redox Reactions I	1	0	na	0.0455	CLIC2,
Glutathione-mediated Detoxification	1	0	na	0.069	GSTM5,ANPEP
Graft-versus-Host Disease Signaling	1	0	na	0.0208	IL6,
Granulocyte Adhesion and Diapedesis	1	0	na	0.0904	MMP2,CCL5,ITGA3,TNFRSF1A,MSN,ITGB2,CXCL2,THY1,SDC1,CXCL6,IL1R1,CCL2,CLDN23,SELPLG,CXCL14,SDC3
Granzyme A Signaling	1	0	na	0.05	HIST1H1B,
Granzyme B Signaling	1	0	na	0.0625	LMNB1,
HIF1α Signaling	1	0	na	0.0783	FGFR2,FGFR1,IRS2,MMP2,EDN1,ARNT,HSP90AA1,VEGFC,PDGFC
Hematopoiesis from Pluripotent Stem Cells	1	0	na	0.0851	CSF2,CSF1,IL6,IL7
IL-10 Signaling	1	0	na	0.0882	STAT3,IL1R1,CD14,IL6,MAP2K6,HMOX1
IL-12 Signaling and Production in Macrophages	1	0	na	0.0822	FGFR2,FGFR1,IRS2,STAT1,APOD,CEBPB,RXRA,TGFB2,PRKCH,CD40,APOL1,MST1
IL-17 Signaling	1	0	na	0.0824	FGFR2,FGFR1,IRS2,CCL2,CEBPB,IL6,MAP2K6
IL-17A Signaling in Gastric Cells	1	0	na	0.04	CCL5,
IL-4 Signaling	1	0	na	0.0674	FGFR2,HMGA1,NFATC4,FGFR1,IRS2,NFATC1
Leukocyte Extravasation Signaling	1	0	na	0.081	FGFR2,FGFR1,JAM2,IRS2,SRC,MMP2,ITGA3,MSN,ITGB2,WIPF1,THY1,TIMP2,PTK2B,CLDN23,SELPLG,PRKCH,CYBA
Lipid Antigen Presentation by CD1	1	0	na	0.0385	PSAP,
Lymphotoxin β Receptor Signaling	1	0	na	0.0746	BIRC2,FGFR2,FGFR1,IRS2,BCL2L1
Mechanisms of Viral Exit from Host Cells	1	0	na	0.0732	CHMP4C,LMNB1,PRKCH
Melanoma Signaling	1	0	na	0.0909	FGFR2,FGFR1,IRS2,CCND1,E2F1
Melatonin Degradation I	1	0	na	0.0323	CSGALNACT1,SULT1B1
Mitochondrial Dysfunction	1	0	na	0.0526	PRKN,VDAC1,BACE2,APP,LRRK2,ATP5B,MAOB,PDHA1,GPD2
Myc Mediated Apoptosis Signaling	1	0	na	0.0857	FGFR2,FGFR1,IRS2,YWHAG,YWHAZ,IGF1
NAD Salvage Pathway II	1	0	na	0.0769	NMNAT2,NMNAT3
Natural Killer Cell Signaling	1	0	na	0.041	FGFR2,FGFR1,IRS2,PRKCH,PAK3
Nicotine Degradation II	1	0	na	0.0794	FMO4,CSGALNACT1,INMT,FMO3,FMO2
Nicotine Degradation III	1	0	na	0.0185	CSGALNACT1,
Nucleotide Excision Repair Pathway	1	0	na	0.0286	XPC,
OX40 Signaling Pathway	1	0	na	0.0112	BCL2L1,
Oxidative Phosphorylation	1	0	na	0.00917	ATP5B,
Polyamine Regulation in Colon Cancer	1	0	na	0.0455	TCF4,
Primary Immunodeficiency Signaling	1	0	na	0.0625	TAP2,IL7R,CD40
Purine Nucleotides De Novo Biosynthesis II	1	0	na	0.0909	PAICS,
Purine Nucleotides Degradation II (Aerobic)	1	0	na	0.05	ADA2,
Regulation of IL-2 Expression in Activated and Anergic T Lymphocytes	1	0	na	0.0886	NFATC4,CALM1 (includes others),BCL10,TGFB2,CAMK4,NFATC1,PPP3CC
Role of Cytokines in Mediating Communication between Immune Cells	1	0	na	0.037	CSF2,IL6
Role of Hypercytokinemia/hyperchemokinemia in the Pathogenesis of Influenza	1	0	na	0.0698	CCL5,CCL2,IL6
Role of IL-17A in Psoriasis	1	0	na	0.0769	CXCL6,
Role of Lipids/Lipid Rafts in the Pathogenesis of Influenza	1	0	na	0.0455	FDPS,
Role of Oct4 in Mammalian Embryonic Stem Cell Pluripotency	1	0	na	0.0652	IGF2BP1,SALL4,CCNF
Role of PKR in Interferon Induction and Antiviral Response	1	0	na	0.075	STAT1,TNFRSF1A,MAP2K6
Role of RIG1-like Receptors in Antiviral Innate Immunity	1	0	na	0.0698	DHX58,CASP10,IFIH1
Superpathway of Citrulline Metabolism	1	0	na	0.0714	ASS1,
Superpathway of Melatonin Degradation	1	0	na	0.0597	SMOX,CSGALNACT1,SULT1B1,MAOB
Superpathway of Methionine Degradation	1	0	na	0.0625	BHMT2,PCCB
Systemic Lupus Erythematosus Signaling	1	0	na	0.0489	FGFR2,NFATC4,FGFR1,IRS2,CAMK4,BDKRB2,LSM4,PRPF40B,CD40,IL6,NFATC1
T Cell Receptor Signaling	1	0	na	0.0826	FGFR2,NFATC4,FGFR1,IRS2,CALM1 (includes others),BCL10,CAMK4,NFATC1,PPP3CC
TCA Cycle II (Eukaryotic)	1	0	na	0.087	FH,CS
TNFR1 Signaling	1	0	na	0.0816	BIRC2,TNFAIP3,TNFRSF1A,PAK3
TNFR2 Signaling	1	0	na	0.069	BIRC2,TNFAIP3
TWEAK Signaling	1	0	na	0.0588	BIRC2,TNFSF12
Thyroid Hormone Metabolism II (via Conjugation and/or Degradation)	1	0	na	0.075	CSGALNACT1,SULT1B1,DIO2
Transcriptional Regulatory Network in Embryonic Stem Cells	1	0	na	0.075	STAT3,GBX2,MEIS1
Triacylglycerol Degradation	1	0	na	0.08	LIPC,ABHD12,CES1,PPME1
Tumoricidal Function of Hepatic Natural Killer Cells	1	0	na	0.0417	SERPINB9,
UVC-Induced MAPK Signaling	1	0	na	0.0476	SRC,PRKCH
Valine Degradation I	1	0	na	0.0556	BCAT2,
autophagy	1	0	na	0.0833	ATG4A,CTSF,CTSK,CTSO,ACE
tRNA Charging	1	0	na	0.0769	HARS,FARSB,RARS

## Sheet: regulator effectes
Regulator Effects for My Projects->zet->A360Tresults_biotype
Consistency Score	Node Total	Regulator Total	Regulators	Target Total	Target Molecules in Dataset	Disease & Function Total	Diseases & Functions	Known Regulator-Disease/Function Relationships
13.579	61	10	COMMD3-BMI1,EGR2,IGFBP2,IL31,KAT6A,KMT2A,miR-141-3p (and other miRNAs w/seed AACACUG),NOD2,SIX5,TERF2IP	42	ASS1,BCL6,CCL2,CCNB1,COL14A1,EPHA4,EPHB3,FOXC2,HOXA10,HOXA11,HOXA5,HOXB3,HOXB5,HOXB9,HOXC10,HOXC11,HOXC4,IGF2,IL6,IL7R,JAG1,LAMA2,LMO4,MARCKSL1,MBP,MKX,MMP2,PBX1,PGR,PITX2,PMP22,RGS4,SFRP2,SIM1,SLC1A3,SLIT3,SNAI1,TBX1,TGFBR3,TWIST1,WNT4,ZEB1	9	Axonogenesis,Congenital anomalies of kidney and urinary tract,Congenital anomaly of cardiovascular system,Development of metanephros,Hypoplasia of bone,Hypoplasia of organ,Midline defect,Morphogenesis of embryo,Neonatal death	9% (8/90)
10.914	25	4	IL6R,NFAT (complex),NOX4,TAB1	17	BCL2L11,CCL2,CDK2,CXCL2,CYGB,EPAS1,H2AFX,IGF1,IGF2,IL6,MMP2,NR4A1,SAA1,SLC1A2,SLC1A3,STAT3,TNFSF10	4	Development of epithelial tissue,Neurotransmission,Transcription of DNA,Vasculogenesis	19% (3/16)
9.82	30	6	ARID4A,IL6R,mir-223,NFAT (complex),Pde,TAB1	21	ABCA1,CCL2,CSF1,CXCL2,CYGB,E2F1,FAM20C,HMOX1,HOXB3,HOXB5,IGF1,IGF2,IL6,MMP2,NR4A1,NR4A3,PTGS1,SAA1,SLC1A2,STAT3,TNFSF10	3	Development of epithelial tissue,Growth Failure,Vasculogenesis	11% (2/18)
8.315	16	2	IL17F,TNK1	7	APP,CCL2,CSF2,CXCL2,IGF1,IL6,TNFSF10	6	Development of epithelial tissue,Generation of cells,Organization of cytoskeleton,Synthesis of lipid,Transcription of RNA,Vasculogenesis	25% (3/12)
7.746	21	4	Alpha catenin,IL6R,NLRP3,PRKAA2	15	CCL2,CXCL2,FGFR2,HMOX1,IGF1,IGF2,IL6,LAMA4,MMP2,PDGFRA,PTTG1,SAA1,STAT3,TNC,TWIST1	2	Development of epithelial tissue,Growth of embryonic tissue	0% (0/8)
7.115	51	9	BRD4,CCNE1,DYRK1A,LIN28A,RABL6,SMOC2,TASP1,TBX2,TOB1	40	AURKA,AURKB,BCL2L1,BUB1,BUB1B,CCNA2,CCNB1,CCNB2,CCND1,CCNE2,CDC20,CDC25A,CDC6,CDCA5,CDK1,CDK2,CDT1,E2F1,FEN1,FOXM1,HBEGF,HMMR,HMOX1,IGF2BP1,KNTC1,LIG1,MAD2L1,MCM2,MELK,NCAPG,NDC80,NEK2,NQO1,PBK,PIM1,PLK1,PRDM1,TGFB2,TPX2,UBE2C	2	Cell proliferation of tumor cell lines,Checkpoint control	33% (6/18)
6.935	16	2	CEBPD,PRKAA1	11	BIRC5,C3,CEBPB,FGFR2,IGF1,IL6,MBP,NFIB,PDGFA,PDGFRA,PRKAA2	3	Development of neurons,Microtubule dynamics,Nephritis	0% (0/6)
6.822	30	4	Alpha catenin,IL6R,NOD2,PRKAA1	22	CCL2,CCL5,CD40,CDK2,CXCL2,FGFR2,IGF1,IGF2,IL6,LAMA2,LAMA4,MMP2,NFIB,PDGFRA,PRKAA2,SAA1,SNAI1,STAT3,TNC,TWIST1,WIPF1,ZFP36L1	4	Development of epithelial tissue,Formation of cellular protrusions,Growth Failure,Growth of embryo	0% (0/16)
6.708	10	1	miR-30c-5p (and other miRNAs w/seed GUAAACA)	5	BCL6,IL6,IRS2,RUNX2,TRPS1	4	Liver lesion,Organismal death,Quantity of cells,Size of body	25% (1/4)
6.4	31	2	Alpha catenin,RALA	25	AXIN2,BCL2L1,CD24,CDH11,COL15A1,COL6A3,CXCL2,CXCL6,EREG,FMNL2,IGF1,IGF2,IL6,LAMA2,LAMA4,MMP2,PDGFRA,PLAUR,SAA1,SNAI1,TNC,TNFAIP3,TNFAIP6,TWIST1,WIPF1	4	Cancer of cells,Development of epithelial tissue,Formation of cellular protrusions,Perinatal death	13% (1/8)
6.351	42	14	Cg,E2F2,EIF4G1,HGF,HNRNPA2B1,HSF2,HTT,MED1,PCGF2,RBL1,RBL2,SMAD7,TNFSF10,Ubiquitin	27	ACVR2A,APP,BCL2L1,BIRC5,CASP1,CCNE2,CDC25A,CDK1,CRYAB,EDN1,FGFR1,GAS1,HDAC9,HIPK2,HOXA7,IGF1,JAG1,MAP2K5,PA2G4,PBX1,PITX2,PKM,PMEPA1,SIRPA,TGFB2,TGFBR3,WWOX	2	Apoptosis of brain cancer cell lines,Conotruncal heart malformations	11% (3/28)
6.197	21	2	Alpha catenin,IL6R	15	CCL2,CDK2,CXCL2,IGF1,IGF2,IL6,LAMA2,LAMA4,MMP2,PDGFRA,SAA1,SNAI1,STAT3,TNC,TWIST1	4	Development of epithelial tissue,Growth Failure,Growth of embryonic tissue,Perinatal death	0% (0/8)
6.124	37	12	CCND1,CDKN2A,EP400,KDM5B,let-7,NUPR1,RABL6,Rb,RB1,STAT3,TCF3,TP53	24	BCL2L1,BUB1,BUB1B,BUB3,CCNB1,CCNB2,CCNE2,CDC20,CDC25A,CDC6,CDC7,CDK2,DBF4,E2F1,EXO1,FANCD2,FGFR2,KNTC1,MAD2L1,NDC80,PIM1,PLK1,PTTG1,WNT9A	1	Checkpoint control	25% (3/12)
6.008	15	2	IL17F,JAK	10	BCL2L1,CCL2,CD40,CSF2,CXCL2,CXCL6,IGF1,IL6,PTGER2,STAT5A	3	Development of vasculature,Neurotransmission,Synthesis of lipid	17% (1/6)
5.657	25	5	CHUK,IKBKG,Insulin,SMAD7,WNT1	18	CRABP2,CSF1,CYP7B1,DCN,DKK2,EFEMP1,EFNB1,FOXO1,GAS1,IGF1,IGF2,IL6,MMP2,RUNX2,SFRP1,TGFB2,TWIST1,WISP1	2	Bone mineral density,Congenital anomaly of limb	0% (0/10)
5.427	18	6	Alpha catenin,EIF2AK2,IFN Beta,IL6R,IRF1,PRKAA2	11	CCND1,FGFR2,IGF1,IGF2,IL6,IRS2,MSX1,STAT1,STAT3,TNC,TWIST1	1	Growth of embryonic tissue	0% (0/6)
5.333	16	6	BNIP3L,ELAVL1,ERBB2,mir-21,RARA,SMARCB1	9	AURKA,BIRC5,CCNA2,CENPE,DLGAP5,KIF18A,KIFC1,NCAPG,SGO1	1	Alignment of chromosomes	0% (0/6)
5.093	22	3	CEBPB,CEBPD,PRKAA1	17	C3,CCL2,CCL5,DCN,DHFR,FGFR2,IGF1,IL11RA,IL6,MBP,NFIB,PDGFRA,PRKAA2,PTGS1,STAT3,TNFRSF1A,VDR	2	Nephritis,Neuritogenesis	17% (1/6)
4.919	9	1	LRP1	5	APP,IL6,MMP2,PDGFRB,SERPINF1	3	Development of body trunk,Differentiation of nervous system,Synthesis of lipid	33% (1/3)
4.648	20	5	Alpha catenin,EGR2,IRF5,miR-141-3p (and other miRNAs w/seed AACACUG),TWIST1	15	ASS1,DNM1,FAT4,FGF10,FGFR2,HOXB3,IGF1,IGF2,LAMA4,MMP2,PITX2,RUNX2,SNAI1,TBX1,ZEB1	1	Neonatal death	20% (1/5)
4.257	168	9	E2F3,IFNA1/IFNA13,IFNL1,KDM5B,MITF,PML,RABL6,Rb,TRAF2	155	ACACB,ACSL4,ADM,AKNA,AKR1C1/AKR1C2,APOLD1,AURKA,AURKB,BEST1,BIRC5,BST2,BUB1,BUB1B,BUB3,CAV1,CCL2,CCL5,CCNA2,CCNB1,CCNB2,CCND1,CCND3,CCNE2,CCNF,CD40,CDC25A,CDC45,CDC6,CDK1,CDK2,CENPF,CENPH,CEP55,CHAF1A,CHTF18,CPE,CSF2,CTSK,CYLD,DAPK1,DHFR,DLGAP5,DNAJB4,DNMT1,DRAM1,E2F1,EDNRB,EHD1,ESPL1,FAM102A,FANCA,FANCD2,FBXO32,FEN1,FGD4,FGFR2,FJX1,FMOD,FOXM1,FST,GPM6B,GPNMB,H2AFX,HMMR,HMOX1,HOXB9,IFI35,IFI44L,I…	4	Checkpoint control,Gastrointestinal carcinoma,Hematologic cancer,Lymphoproliferative malignancy	33% (12/36)
4.249	24	3	Alpha catenin,CEBPA,Pkc(s)	20	ABCA1,ARNT,CDC6,CSF1,CTSK,CYP11A1,HMOX1,IGF1,IGF2,IL6,LAMA2,MMP2,NR4A3,PDGFRA,PTGS1,SLC1A2,SNAI1,THRA,THRB,VDR	1	Growth Failure	33% (1/3)
4.111	20	9	ACTL6A,CEBPD,GATA1,IKBKB,MAPK8,Pkc(s),SMARCA4,STAT1,TGFB1	10	ABCA1,ACE,BCL2L11,BMF,C3,CDK2,HBEGF,IL6,PSMD1,VDR	1	Autoimmune glomerulonephritis	11% (1/9)
3.523	46	5	E2F6,HSF2,IFNA2,IFNB1,TAL1	39	ASPM,BCL2L1,BIRC5,BUB1,C3,CASP1,CCNB1,CDC6,CDC7,CDKN3,CENPU,CXCL2,E2F1,EFNA5,GBP2,IFITM3,IL6,KIF14,LY6E,MCM10,MMP2,MT2A,MUC1,NCAPG,NNMT,PDK4,RELN,RRM2,SOCS2,SOX4,SQLE,SRSF1,STAT1,TCP1,TIMP2,TNFRSF1A,TNFSF10,TUBB4B,VDR	2	Cell death of cervical cancer cell lines,Hepatocellular carcinoma	30% (3/10)
3.266	9	2	NUPR1,PTGER2	6	CENPE,KIF18A,KIF22,KIF2C,KIFC1,PLK1	1	Chromosomal congression of chromosomes	0% (0/2)
3.249	106	4	MITF,PAEP,RABL6,Rb	97	APOLD1,AURKB,BEST1,BIRC5,BUB1,BUB1B,CCL2,CCL5,CCNA2,CCNB1,CCND1,CCNE2,CCNF,CDC25A,CDC6,CDK1,CDK2,CDK5R1,CENPF,CENPH,CENPO,CEP55,CHAF1A,CHTF18,CTSK,DAPK1,DHFR,DNMT1,DRAM1,E2F1,ECT2,EDN1,EDNRB,ESPL1,FANCA,FBXO32,FEN1,FGD4,FGFR2,FMOD,FOXM1,GPM6B,GPNMB,H2AFX,HBEGF,HMMR,HMOX1,ITGA3,ITPKB,KIF20A,KIF23,KIF4A,KIFC1,LIG1,MAD2L1,MBP,MCM10,MCM2,MCM4,MCM5,MELK,MICA,MYBL2,NCAPD3,NCAPG,NDC80,NEK2,NEO1,NUF2,PA2…	5	Adenocarcinoma,Cancer of secretory structure,Checkpoint control,Hematologic cancer,Lymphoproliferative malignancy	40% (8/20)
3.162	14	2	JAK,NPM1	10	BCL2L1,CCL2,CD40,CEBPA,CSF1,HOXA10,IGF1,IL6,PTGER2,STAT5A	2	Neurotransmission,Synthesis of lipid	0% (0/4)
3.13	8	1	MEF2D	5	CCND1,CCND3,CDK2,NR4A1,PPARGC1A	2	Transcription of DNA,Transcription of RNA	100% (2/2)
3.111	100	4	CEBPD,IL6R,MAPK8,mir-21	93	ABCA1,ABCC3,ACSL4,ADARB1,ANLN,APOD,ASPM,ATAD2,BCL2L1,BCL2L11,BIRC5,BRCA2,C1R,C3,CARD6,CASP4,CCL2,CCL5,CCNA2,CCNB1,CCNB2,CCND1,CCT8,CD14,CDC25A,CDK2,CEBPB,CSE1L,CXCL2,CXCL6,CYP11A1,CYP27A1,DHX58,DIO2,DLGAP5,DNMT1,ECT2,EGR2,FGL2,FOXO1,FOXO4,GBP2,GBP3,GTSE1,H2AFX,HMGA2,HMOX1,IGF1,IGF2,IL6,JAG1,KIF23,KIF4A,KIFC1,KNTC1,MAOB,MBP,MKI67,MMP2,NUSAP1,OAS2,PAX3,PDGFRA,PER2,PER3,PLAT,PLAUR,PPARGC1A,PRC1,PTCH…	3	Abdominal adenocarcinoma,Cancer of secretory structure,Nephritis	33% (4/12)
3.062	31	4	IL1A,RBPJ,TWIST1,WNT1	24	ALDH1A3,CCL2,DHFR,EFNB1,FAT4,FBN2,FGF10,FGF7,FGFR1,FGFR2,FOXC2,GAS1,IGF2,JAG1,MMP2,MSTN,PDGFA,PDGFRA,PITX2,PRDM1,RUNX2,SNAI1,SOX4,TGFB2	3	Congenital anomaly of digestive system,Congenital anomaly of limb,Development of metanephros	17% (2/12)
2.683	8	1	CALCA	5	ANK3,CCL2,IGF1,IL6,RUNX2	1	Neurotransmission	0% (0/1)
2.673	19	4	IFN alpha/beta,IL1RN,POR,TCR	14	ABCA1,ARNT,CCL2,CD40,GBP2,HMOX1,HSD11B1,IL6,NOCT,NR4A1,PDE3B,STAT3,TLR5,TNFRSF1A	1	Hepatic steatosis	25% (1/4)
2.53	14	1	BRD4	10	AURKB,BCL2L1,CCND1,CDC25A,HMOX1,IL7R,NQO1,PIM1,PRDM1,STC2	3	Cell proliferation of tumor cell lines,Expression of RNA,Transcription	67% (2/3)
2.475	12	3	AHR,IL1B,IL6	8	ADAMTS4,BUB1B,DCN,EFEMP1,MMP2,PTGIS,SLC2A9,VDR	1	Atrophy of kidney	0% (0/3)
2.39	76	3	E2f,RABL6,Rb	70	AURKB,BIRC5,BUB1,BUB1B,CAV1,CCL2,CCNA2,CCNB1,CCND1,CCNE2,CDC25A,CDC45,CDC6,CDC7,CDK1,CDK2,CENPF,CENPO,DAPK1,DBF4,DHFR,DNMT1,DRAM1,E2F1,ECT2,EPAS1,FANCD2,FEN1,FGFR2,FOXM1,H2AFX,HBEGF,HIST1H2AB,HIST1H2AG,HIST1H3B,HMMR,HMOX1,IGF1,ITGB4,KIF23,KNTC1,LIG1,MAD2L1,MCM10,MCM2,MCM4,MCM5,MELK,MYBL2,NCAPG,NDC80,NEK2,NEO1,NUSAP1,ORC1,PA2G4,PLK1,POLD1,POLE2,PRC1,PRR11,RAD51,RFC4,ROBO3,RRM2,TOP2A,TPX2,TTK,TYMS,…	3	Adenocarcinoma,Checkpoint control,Hepatocellular carcinoma	33% (3/9)
2.353	33	8	ARID4B,ASAH1,CD44,CSF3,FOSB,INSR,Mek,PHC2	26	CCL2,CCND1,CEBPA,CSF2,CTSK,EDN1,FBLN1,FEN1,FGFR1,FOXC2,GAS1,HBEGF,IGF1,IGF2,ITGA3,MMP2,NOX4,PDGFRA,PDGFRB,PPARGC1A,RRM1,RRM2,SPRY4,TNFRSF1A,TOP2A,WNT2	2	Congenital anomaly of digestive system,Formation of lung	6% (1/16)
2.309	19	6	E2F1,IFNG,IL27,Interferon alpha,KRAS,SMARCA4	12	CCL2,FGFR1,FGFR2,HSP90AA1,HSP90AB1,IL15RA,MX1,PLAUR,RRM1,RRM2,TOP2A,TYMS	1	Liver metastasis	0% (0/6)
2.236	8	1	Ubiquitin	5	BCL2L11,CRYAB,HSPA4,MMP2,TIMP2	2	Apoptosis of tumor cell lines,Development of abdomen	50% (1/2)
2.183	24	3	FOSB,IFNA1/IFNA13,USP18	17	CCND1,CD40,CEBPA,CEBPB,DHX58,IFI6,IFIT1,IFITM1,IL6,MMP2,MX1,OAS2,RARRES3,RUNX2,SERPINB2,STAT1,TNFSF10	4	Cancer of cells,Development of body trunk,Leukemia,Respiratory system development	8% (1/12)
2.165	54	4	E2f,KDM5B,RABL6,SMARCA4	48	AURKA,BUB1,BUB1B,BUB3,CCNA2,CCNB1,CCND1,CCNE2,CDC25A,CDC6,CDC7,CDK2,CENPF,CSF1,CUL4A,DBF4,E2F1,ECT2,FANCD2,FGFR2,HHIP,HIST1H3B,IFITM3,IGF1,IL6,ITGB4,KIF23,KNTC1,MAD2L1,MMP2,NCAPG,NDC80,NUSAP1,PLAUR,PLK1,POLD1,POLE2,PRC1,RRM2,SOCS2,TCIM,TIMP2,TNFSF10,TNFSF13,TOP2A,TPX2,TYMS,UBE2C	2	Checkpoint control,Hepatocellular carcinoma	0% (0/8)
2.138	19	4	ACTB,Irgm1,STAT5a/b,ZFP36	14	AURKA,AURKB,BCL2L1,CCNB1,CDC6,KIF20A,NEK2,NUF2,PIM1,PRC1,RACGAP1,RAD51,TOP2A,UBE2C	1	M phase	0% (0/4)
2.021	15	2	PTEN,SPI1	12	CD40,CEBPA,CSF1,CTSK,DHFR,IL6,ITGB2,JDP2,MMP2,PTGS1,RRM1,SRC	1	Abnormal bone density	50% (1/2)
1.837	28	2	FOSB,INSR	24	ACSL4,BIRC5,CCL2,CCND1,CDK1,CEBPA,CEBPB,FBLN1,FEN1,HBEGF,IGF1,IGF2,IL6,MMP2,NR1H3,PDHA1,PIM1,PPARGC1A,RAD51,RNF13,RRM1,RRM2,SERPINB2,TNFRSF1A	2	Formation of lung,Leukemia	25% (1/4)
1.809	50	5	Alpha catenin,ATM,IFNA1/IFNA13,IRF7,RALA	44	AXIN2,BCL2L1,CD24,CDH11,COL15A1,COL6A3,CXCL2,CXCL6,DHX58,EREG,FMNL2,FZD1,H2AFX,HMOX1,HSP90AA1,HSP90AB1,IFI35,IFI44L,IFI6,IFIT1,IFITM1,IFITM2,IGF1,IL15RA,IL6,LAMA2,LAMA4,MICA,MMP2,MX1,OAS2,PDGFRA,PLAUR,RARRES3,RRM1,RRM2,SNAI1,STAT1,TNC,TNFAIP3,TNFAIP6,TNFSF10,TWIST1,WIPF1	1	Cancer of cells	40% (2/5)
1.667	12	2	CREBBP,HOXA10	9	ADM,ANGPT1,BDKRB2,LAMA2,MST1,NTN1,RUNX2,TNC,WNT4	1	Branching of epithelial tissue	0% (0/2)
1.581	13	2	OTX2,PTH	10	ANK3,CEBPB,EFNA5,IGF1,IL6,NCAM1,PTPRZ1,SFRP2,SRC,TNC	1	Differentiation of neurons	50% (1/2)
1.475	156	4	HNF1A,IL6R,mir-21,PGR	149	ABCC3,ADAM32,ADARB1,AKR1C1/AKR1C2,AKR1C3,ALDH1A3,ALS2,ANLN,ANPEP,ARHGAP11A,ASPM,ATAD2,B3GALT5,BCL2L1,BCL6,BIRC2,BUB1,C1R,C1S,CARD6,CASP4,CCL2,CCL5,CCNA2,CCNB1,CCNB2,CCND1,CCND3,CCT8,CD55,CD59,CDC20,CDC25A,CDC45,CDC6,CDK2,CDKN1C,CEBPA,CENPO,CSE1L,CXCL2,CXCL6,CYP27A1,DCAF13,DDX21,DHX58,DLGAP5,ECT2,EDN1,EGR2,EPAS1,FAM107B,FGF10,FGL2,FH,FOXO1,GBP2,GBP3,GLA,GLUL,GRIA3,GRTP1,GTSE1,H2AFX,HBEGF,HMGA2,HSD…	3	Abdominal adenocarcinoma,Cancer of secretory structure,Congenital malformation of genitourinary system	67% (8/12)
1.342	7	1	HRAS	5	CDK2,MYH10,PDGFRA,SOX4,TGFB2	1	Ventricular septal defect	0% (0/1)
1.278	34	2	FOSB,SPI1	30	ARID3A,BCL6,CCNA2,CCND1,CD14,CDC25A,CDK1,CEBPA,CEBPB,CSF1,CTSK,DDX21,E2F1,EGR2,EVI5,FCGRT,FOXO1,HSPA8,IL7R,ITGB2,JDP2,LIMD1,MBP,MME,MMP2,MT2A,RUNX2,RUNX3,TCP1,TK1	2	Digestive organ tumor,Respiratory system development	50% (2/4)
1.143	56	6	DNASE2,E2f,MYC,PAX7,SMARCA4,STAT5a/b	49	ACVR2A,ARHGAP22,BCL2L1,BCL2L11,BIRC2,BUB1,BUB1B,CCNA2,CCNB1,CCND1,CKS2,CSF1,CXCL2,E2F1,EPHA2,FGFR1,FGFR2,FOXM1,GBP2,GLUL,HHIP,HIST1H3B,HSP90AA1,IFITM3,IGF1,IL6,ITGB4,MKI67,MMP2,NQO1,NUSAP1,PDGFRA,PDGFRB,PKM,PLAUR,PLK1,POLD1,PROX1,RRM2,SOCS2,TCIM,TIMP2,TNFSF10,TNFSF13,TPX2,TYMS,UBE2C,UBE2S,ZFP36L1	1	Hepatocellular carcinoma	50% (3/6)
0.943	140	2	IL6,mir-21	136	ABCA1,ABCC3,ACVR2A,ACVRL1,ADAMTS4,ANLN,ANPEP,APP,ASPM,ATAD2,BCL2L1,BCL2L11,BCL6,BIRC5,BMP6,BUB1,BUB1B,C1R,C3,CARD6,CASP1,CASP4,CCL2,CCL5,CCNA2,CCNB1,CCNB2,CCND1,CCT8,CD14,CD163L1,CDC20,CDC25A,CDC45,CDC6,CDK2,CEBPA,CENPA,CENPE,CES1,CIB2,CSE1L,CSF1,CTSK,CXCL2,CXCL6,DCN,DHFR,DHX58,DLGAP5,DNMT1,E2F1,ECT2,EGR2,ENO2,ENPP2,EREG,EXO1,FCGRT,FGL2,FOXM1,GALE,GBP2,GBP3,GINS1,GTSE1,H2AFX,HMGA2,HMOX1,IGF1,IGF2…	2	Abdominal adenocarcinoma,Cancer of secretory structure	100% (4/4)
0.64	28	5	ARID4B,PHC2,STAT5a/b,TGM2,Ubiquitin	22	ATP1B3,BCL2L1,BCL2L11,BMP6,C3,CCND1,HSP90AA1,IGF1,IL6,LRRK2,LY6E,MAFB,MMP2,MT2A,PDGFRB,PIM1,PROX1,PTGS1,RAD51,SLC20A1,TIMP2,TSLP	3	Development of abdomen,Hepatocellular carcinoma,M phase	7% (1/15)
0	10	1	NONO	4	PDE11A,PDE3B,PDE4D,PDE7B	5	Abnormal bone density,Cancer of cells,Hepatic steatosis,Leukemia,Nephritis	0% (0/5)
0	50	2	FOXM1,PAEP	45	AURKB,AXIN2,BIRC5,BRIP1,BUB1B,CAV1,CCNA2,CCNB1,CCND1,CCNE2,CCNF,CDC20,CDC25A,CDCA2,CDK1,CDK2,CDKN3,CENPE,CENPF,EDN1,FZD1,GTSE1,IGF1,IL6,KIF20A,LAMA4,MCM8,MKI67,MMP2,NEK2,NES,PDCD1LG2,PDGFA,PLAUR,PLK1,PLK4,PRC1,PTCH1,SFRP1,SNAI1,STAT3,TOP2A,TWIST1,TWIST2,ZEB1	3	Congenital anomaly of digestive system,Gastrointestinal carcinoma,Leukemia	33% (2/6)
-1.656	84	1	CSF2	82	ABCA1,ACE,ANLN,AURKA,BCL2L1,BCL2L11,BIRC5,BUB1,BUB1B,C3,C4A/C4B,CARD6,CASP1,CCL2,CCNA2,CCNB1,CCND1,CD14,CD24,CDC20,CENPE,CENPH,CFH,CHAF1A,CHAF1B,CHTF18,CSF1,CXCL2,E2F7,EGR2,EXO1,FAM65B,FANCA,FBXO5,FOXM1,HBEGF,HSPH1,IGF1,IL16,IL1R1,IL6,IRF2,KIF11,KNTC1,LY75,MCM5,MFSD2A,MKI67,MME,MMP2,NCAPH,NEK2,NFATC1,NR1H3,NR4A1,NUSAP1,PLK1,PMP22,POLD1,PPIF,PTGER2,PTK2B,QSOX1,RACGAP1,RAD51,RECQL4,RRM2,SCN9A,SKA3,…	1	Abdominal adenocarcinoma	0% (0/1)
-4.009	16	1	Ifn	14	BCL6,CD40,EDN1,IFITM1,IGF1,IL7,MICA,MX1,OAS2,RARRES3,SECTM1,STAT1,THPO,TLR5	1	Lymphohematopoietic cancer	0% (0/1)
-4.491	8	1	HCAR2	6	CCNE2,IL6,KIF14,KIF20A,PLK1,PLK4	1	Proliferation of cells	0% (0/1)
-4.491	8	1	PAX8	6	CCNA2,CDC6,DHFR,E2F1,MCM3,NCAM1	1	Proliferation of cells	0% (0/1)
-4.899	8	1	TGFB1	6	ACE,FGF7,PBX1,RARG,SALL2,SLIT3	1	Hypoplasia of kidney	0% (0/1)
-4.919	7	1	EFNA3	5	CRABP2,FOSL1,ITGB4,PLAT,UBE2C	1	Cell proliferation of tumor cell lines	0% (0/1)
-5.367	7	1	TGFB1	5	FOXC2,PBX1,RARG,RXRA,SOX4	1	Persistent truncus arteriosus	0% (0/1)
-6	6	1	GPS2	4	CCND1,DHRS3,FAM20C,WIPF1	1	Hypoplasia	0% (0/1)
-12	7	1	GPS2	4	ABCA1,CCND1,DHRS3,FAM20C	2	Growth Failure,Size of body	0% (0/2)
-14	6	1	FDFT1	4	ABCA1,CYP27A1,FDPS,NR1H3	1	Synthesis of lipid	100% (1/1)
-16.743	5	1	SMARCA4	3	CCNE2,PITX2,TGFB2	1	Atrial septal defect	0% (0/1)
-16.743	5	1	RB1	3	CCNE2,MSX1,TGFB2	1	Atrial septal defect	0% (0/1)
-25.403	14	1	CBX5	12	AKR1C3,ALDH3A1,AXIN2,BIRC5,CD24,CDC25A,CDC6,RARRES3,RUNX2,SLC7A7,STAT5A,TACSTD2	1	Proliferation of cells	0% (0/1)
Networks for My Projects->zet->A360Tresults_biotype - 2017-01-22 05:57 PM
ID	Analysis	Molecules in Network	Score	Focus Molecules	Top Diseases and Functions
1	A360Tresults_biotype - 2017-01-22 05:57 PM	ABCA10,ASPRV1,BCL2L1,CARHSP1,CDC6,CUL4A,DDA1,EVC,EVC2,FARSB,GNPNAT1,HARS,HIST1H2AH,HIST1H2AI,HIST1H2AJ,HIST1H2AL,HIST1H2BB,HIST1H2BM,HIST1H3D,HIST1H3H,HIST1H3J,HIST2H2BF,HMCN1,IPPK,MCM10,MCM2,MCM3,MCM5,MCM8,ORC1,PLD3,PYGL,SFXN1,SMOC2,SYF2	42	35	Post-Translational Modification, Protein Synthesis, Cellular Assembly and Organization
2	A360Tresults_biotype - 2017-01-22 05:57 PM	ASAP2,BUB1,BUB1B,BUB3,CENPA,CENPH,CENPI,CENPK,CENPL,CENPM,CENPN,CENPO,CENPU,CENPW,DCAF13,DSN1,EFS,HIST1H3C,IL17RB,INTERLEUKIN,KIZ,KNL1,NDC80,NFIA,NUF2,OSTF1,PTK2B,RGN,ROBO2,ROBO3,SLIT2,SPC24,SPC25,TACC3,ZWINT	40	34	Cell Cycle, Cellular Assembly and Organization, DNA Replication, Recombination, and Repair
3	A360Tresults_biotype - 2017-01-22 05:57 PM	ARHGAP22,BNC1,CCDC15,CENPJ,CEP85,CYYR1,DCBLD2,ESPL1,FAIM2,FAM184A,FAM198B,KIAA1671,LY75,MAPKAPK3,NAB1,NID2,NPL,PADI1,PKDCC,PLEKHO2,PLK4,PLPP1,PLXNA2,REV3L,SH3TC2,SHISA2,SLC7A2,SMS,STIL,TK2,TSHZ1,TTK,TTLL7,VASH1,Vegf	37	34	Cell Cycle, Cellular Assembly and Organization, DNA Replication, Recombination, and Repair
4	A360Tresults_biotype - 2017-01-22 05:57 PM	ADAM33,ADAMTSL4,ALPK1,ASPA,Alpha catenin,CALM1 (includes others),CAV1,CDK2,Ck2,DTX4,FBXO27,FMNL2,GALNT18,HECW2,HSD17B14,HSP90AA1,HSP90AB1,HSPA8,KIAA1468,MAP6D1,NATD1,NEK6,NINJ2,PLAUR,PRDM6,QRICH2,SDPR,SLC22A23,SNAI1,TCEA2,TCF4,TCF7L2,TMEM54,TRIM7,TSPAN15	37	33	Cancer, Neurological Disease, Organismal Injury and Abnormalities
5	A360Tresults_biotype - 2017-01-22 05:57 PM	APP,ARHGEF40,BHMT2,C10orf88,C14orf159,C14orf93,C7orf31,CARF,CLIC3,CNTN3,CNTN4,DTWD1,EBF4,EEPD1,EPB41L4A,GSAP,HCFC1R1,LETM2,MCTP2,MFSD13A,MROH8,NAA25,OCIAD2,OLFML2A,PHYHD1,PNMAL1,RASL11B,SHISA3,SNX21,SPX,TCP11L2,TICRR,TMCC1,VAT1L,VWA5A	36	35	Cellular Assembly and Organization, Neurological Disease, Organismal Development
6	A360Tresults_biotype - 2017-01-22 05:57 PM	ABR,ADGRL2,AURKB,CEP170,DNA-directed DNA polymerase,ESCO2,FAM219A,FRAT2,H2AF,HECW1,IQGAP3,KIF4A,KLHL24,LDLRAD4,NCAPD3,NCAPG,NCAPH,PI4K2B,PLEKHA5,PLEKHA6,POC1A,POLA2,POLQ,PPP2R2B,RAD18,Rac,SH2D5,SKA1,SKA3,SLIT3,SMC2,SRGAP1,SRGAP3,SYNGR3,UBR3	35	32	Cell Cycle, Cellular Assembly and Organization, DNA Replication, Recombination, and Repair
7	A360Tresults_biotype - 2017-01-22 05:57 PM	ADRB2,ANLN,ARF4,ARHGAP11A,ARRDC3,ATP2A3,ATP2C1,CAPZA1,CARD10,CPM,CYB561,CYBRD1,Ca2 ATPase,FAM129A,FRRS1,GIMAP2,GOLIM4,GOLT1B,Gs-coupled receptor,KIAA1211,LIMA1,LIMCH1,MLEC,MYH10,MYO19,MYO1B,MYO5A,OTUD6B,PACSIN3,PCDH7,PRPSAP2,RGS5,SFT2D2,STOM,ferric-chelate reductase	35	32	Cellular Assembly and Organization, Cellular Function and Maintenance, Cellular Movement
8	A360Tresults_biotype - 2017-01-22 05:57 PM	Bcl9-Cbp/p300-Ctnnb1-Lef/Tcf,Betacatenin/TCF,CCND1,CDCA2,CDCA7,DDIAS,DEPDC1,FAM83D,FHOD1,GPC6,HJURP,KDELR2,KIF2C,KLF8,KLHDC1,MAML3,MFSD6,MTFR2,MYRIP,NLK,POP1,PSRC1,ST6GALNAC5,STARD4,TBCK,TCF/LEF,TMEM204,TMEM8B,TNKS1BP1,TP53INP1,UAP1,WDR62,WISP2,ZNF367,ZNF462	34	32	Lipid Metabolism, Molecular Transport, Small Molecule Biochemistry
9	A360Tresults_biotype - 2017-01-22 05:57 PM	ALDH3A1,ANKRD1,ASF1B,BICC1,C10orf35,C15orf59,CDCA5,CHAF1B,Caspase 3/7,DYSF,FAM65B,FAR2,HBEGF,HIST1H3B,HIST1H3F,HOMER2,KANSL1L,KIF26B,MMS22L,MYOM2,MYPN,OPTN,PDHA1,PDK4,PRDM5,RAB3IL1,SGCD,SGCG,SGO1,SSPN,TBX2,TTN,UBXN1,aldehyde or oxo group:NAD or NADP oxidoreductase,hexokinase	34	32	Developmental Disorder, Hereditary Disorder, Organismal Functions
10	A360Tresults_biotype - 2017-01-22 05:57 PM	AHNAK2,AMIGO2,ANGPTL1,ARAP3,ARTN,ASB1,Akt,CDCA3,CDCA4,CDK4/6,CHMP4C,CHN1,CLIP3,CTDSP2,DOCK5,FKHR,HIC1,HN1,HOXB3,HOXB8,INSRR,NDNF,NRP2,PBX4,PID1,PKNOX2,PLPPR4,PLXNB1,PRR5,PTK7,S100A16,SEMA3C,SEMA3D,SIGLEC15,Sema3	33	31	Nervous System Development and Function, Cell Morphology, Cellular Compromise
11	A360Tresults_biotype - 2017-01-22 05:57 PM	ASB13,ATAD3B,Alpha tubulin,Beta Tubulin,CCT2,CCT3,CCT6A,CCT8,CDK15,CPZ,CRY2,DSP,DTL,FEN1,FNDC1,G protein beta gamma,GFM2,GRB14,HELLS,KRT34,KSR1,LRRC59,PLEKHB2,PSMB2,PSMD,PSMD1,PSMD14,PSMD2,STEAP1,STK26,TCP1,TLE2,TUBA1C,TUBE1,WDR76	33	31	Cellular Assembly and Organization, Cell-To-Cell Signaling and Interaction, Reproductive System Development and Function
12	A360Tresults_biotype - 2017-01-22 05:57 PM	BYSL,CCDC102B,CCDC146,CDK18,CEP95,CLASP2,CSF2,Ces,DAPK1,DIAPH3,ENKD1,FAM102A,FNBP1L,Fascin,HOXB5,KIF24,MAPRE1,MFSD2A,MTRNR2L1,MTUS2,NEFL,NEFM,NEK11,NEK2,PAK3,POLE2,PRKCH,SERPINB9,SPAG5,TNFRSF10D,TPM3,TRIM2,TROAP,Troponin t,alcohol group acceptor phosphotransferase	33	31	Cellular Assembly and Organization, Cellular Function and Maintenance, Cell-To-Cell Signaling and Interaction
13	A360Tresults_biotype - 2017-01-22 05:57 PM	BDKRB2,CENPE,CENPF,COPRS,CSDC2,CYLD,DDX21,DUB,Dynein,EPB41L3,EVI5,FAM111B,FKBP4,KCTD5,LRRC15,MACROD1,MAD2L1,MZT1,NPHP1,PLP2,PPP2R1A,RHOBTB1,RRN3,Rnr,SGO2,SMURF1,SNX29,SSB,Spectrin,TRIP13,TUBA1B,UBE2S,USP19,USP5,WDR77	33	31	Cellular Assembly and Organization, DNA Replication, Recombination, and Repair, Cell Cycle
14	A360Tresults_biotype - 2017-01-22 05:57 PM	ACAT2,ARHGDIB,ATG4A,Adaptor protein 2,BMF,BST2,CD200,CDK14,CEP126,CS,Clathrin,DNM1,DRD1,DTX3,Dynamin,EIF6,ENOX1,GABARAPL1,GLTSCR2,GRPEL1,GTPBP4,IFFO1,LNX1,MCC,NMD3,NNMT,PAX3,PRR11,SAE1,SORBS1,SUMO,TAGLN2,TBC1D5,TJP2,ZFP36L2	31	31	Cell-To-Cell Signaling and Interaction, Developmental Disorder, Hereditary Disorder
15	A360Tresults_biotype - 2017-01-22 05:57 PM	ANP32E,ARHGEF28,ATAD3A,BLM,BRINP1,COBLL1,Collagen type VI,DOCK7,E2F7,ECT2,ENTPD6,FANCM,FBXL7,Focal adhesion kinase,KIF23,LACTB,MOB1B,NEIL3,PARD3,PARD3B,PARD6G,PBXIP1,PITRM1,PRC1,Par6,RACGAP1,RAD54L,RASSF2,RECQL4,RNASEH2B,SHCBP1,SPIDR,SYBU,atypical protein kinase C,nucleoside-triphosphatase	31	30	Cell Cycle, Cellular Assembly and Organization, DNA Replication, Recombination, and Repair
16	A360Tresults_biotype - 2017-01-22 05:57 PM	CCDC71L,CEP162,CHD7,CKAP2,CSE1L,EPB41L4B,GSE1,Importin alpha,Importin alpha/beta,JMY,KIF14,KIF18A,KIF18B,KIF20B,KIF22,KNSTRN,KPNA2,KPNA4,LCOR,LRRK1,MPHOSPH9,NINL,PCDHAC2,PCDHB12,PHF21A,PLEKHG1,RUNX1T1,SNX33,SNX9,TPX2,XIRP1,ZBTB20,aldo,p85 (pik3r),plus-end-directed kinesin ATPase	31	30	Cellular Assembly and Organization, DNA Replication, Recombination, and Repair, Tissue Development
17	A360Tresults_biotype - 2017-01-22 05:57 PM	ASUN,CEBPA,CPE,DENND5B,DNA-methyltransferase,DNMT1,E2F1,FAM20A,FAM20C,HMGA1,HMMR,Metalloprotease,NRG (family),PA2G4,PENK,PODXL,RELN,RUNX3,SALL2,SALL4,SERCA,SFRP2,SLFN12,SUV39H1,SVEP1,TBXAS1,TEF,THRA,THRB,TK1,TNFRSF19,VDR,ZNF436,mediator,mir-10	31	30	Cellular Development, Cancer, Endocrine System Disorders
18	A360Tresults_biotype - 2017-01-22 05:57 PM	AIF1L,APOLD1,AUTS2,BHLHE41,BIRC2,C/ebp,CASP10,CASP4,DYNLT3,EPSTI1,H6PD,HOXA7,HSD11B1,IL-2R,KCNE3,LDL-cholesterol,MAFB,MYO1D,NHLRC3,NR1D1,NR1D2,PER2,PER3,PERIOD,PHLDA1,RIPK3,RNF144A,RNF150,RYBP,SATB1,Sfk,TNFSF12,UBE2L6,XAF1,ZNF608	29	30	Hereditary Disorder, Metabolic Disease, Organismal Injury and Abnormalities
19	A360Tresults_biotype - 2017-01-22 05:57 PM	14-3-3,ADAM22,ADRA2A,ATP5B,ATP6V1G3,BCAT2,CCDC8,CCNB1,CGNL1,CLTC,FBXO32,FGFR1,GSTM5,GTSE1,H+-transporting two-sector ATPase,HDAC9,ISYNA1,LMNB1,LRRK2,MAPT,NMNAT2,NPAS3,PRKAR2B,PRSS27,RALGPS2,RAP1GAP2,SMAP2,SRPK1,STIP1,TOM1L2,TOP2A,TRA2B,YWHAG,YWHAZ,succinate dehydrogenase	29	32	Cell Cycle, Psychological Disorders, Nucleic Acid Metabolism
20	A360Tresults_biotype - 2017-01-22 05:57 PM	AXIN2,CAPG,CCDC80,GALNT12,GALNT13,GALNT15,GALNT3,GALNT5,IFT140,Importin beta,KIFC1,NUP35,NUP58,NUP88,NUP93,Nucleoporin,PGRMC2,PHF2,PI3K (complex),PIK3IP1,RANBP3L,RANGAP1,SEMA6,SEMA6A,SEMA6C,SEMA6D,SH3RF1,SH3RF2,SLC12A7,STYK1,TRPS1,TUB,Vegf Receptor,WBSCR17,polypeptide N-acetylgalactosaminyltransferase	29	29	Cell Cycle, Connective Tissue Disorders, Developmental Disorder
21	A360Tresults_biotype - 2017-01-22 05:57 PM	ACKR3,ACKR4,ADGRA2,ADGRD1,ADGRG6,ADGRG7,ADGRL1,BDKRB1,Beta Arrestin,C5AR2,EGFR ligand,FZD1,GNG2,GNG7,GPR137C,GPR153,GPR158,GPR161,GPR63,GPR68,GPR78,Girk,Gpcr,HTR2A,HTR2B,HTR7,LPAR6,OPRL1,PTGFR,Pik3r,Relaxin,SSTR1,SUCNR1,TENM2,TENM3	29	29	Neurological Disease, Hereditary Disorder, Organismal Injury and Abnormalities
22	A360Tresults_biotype - 2017-01-22 05:57 PM	AP-3,AP3B2,AP3M2,CMYA5,COL15A1,CPA4,Calbindin,DBF4B,DPP7,EFEMP1,FBLN1,FBLN2,FBLN7,HN1L,INA,KCTD15,KIAA1524,LAMA4,LXN,Mmp,PAICS,PAPLN,PHACTR3,PLSCR4,PPME1,RCOR2,RECK,SERPINE2,TFAP2A,TFAP2C,TIMP2,Timp,UNC5B,secreted MMP,trypsin	29	29	Liver Cirrhosis, Cancer, Organismal Injury and Abnormalities
23	A360Tresults_biotype - 2017-01-22 05:57 PM	ABCA3,ANPEP,ATP1B3,CBX7,CDCA8,DDIT4L,GDF6,GIPC2,GPM6B,GSC,HMGA2,HTRA1,IL18R1,KIF20A,Mek,PHLDA2,POLR3G,Pdgfr,RAB6B,RRM1,Raf,SEMA4C,SH2B3,SLC20A1,SPRY4,STON1,Smad2/3-Smad4,TCF,TCF7,TNC,TNS2,ZEB1,ZFAS1,ZMIZ1,transglutaminase	29	29	Cellular Assembly and Organization, Cellular Development, Cellular Function and Maintenance
24	A360Tresults_biotype - 2017-01-22 05:57 PM	ARHGEF10L,ARSJ,Aryl Sulfatase,BORA,CKS2,DEAF1,DHX58,DLGAP5,DNASE2,DRAP1,ERK,ERO1A,ERO1B,FEZ1,GPNMB,HIST1H2AD,HIST1H2AG,HIST1H2BJ,IFIH1,IRF2,Interferon-α Induced,OAS2,OLFML3,Oas,PARP9,PELI2,PRKG2,Pdi,RTP4,RhoGap,SELPLG,SMAD1/5,SPSB1,SULF2,ZFP36L1	27	28	Post-Translational Modification, Protein Folding, Embryonic Development
25	A360Tresults_biotype - 2017-01-22 05:57 PM	APOL6,BTG1,DMKN,ELOVL3,FGF13,GAS7,GLT8D2,HOTAIR,IFITM1,IFITM3,IFN alpha receptor,IFN alpha/beta,IL15RA,ISGF3,Ifn,IgG4,KCTD12,KLF11,LMCD1,LY6E,MHC Class I (complex),MHC II,MICA,PCDH10,PCDHB5,PHACTR1,PPL,QSOX1,RBM24,RBM47,SECTM1,SMURF2,STAT1,TNFSF18,TYMP	27	28	Infectious Diseases, Respiratory Disease, Cancer

## Sheet: tox functions
Tox Functions for My Projects->zet->A360Tresults_biotype
Categories	Functions	Diseases or Functions Annotation	p-Value	Predicted Activation State	Activation z-score	Notes	Bias-corrected z-score	Molecules	# Molecules
Liver Hyperplasia/Hyperproliferation	liver tumor	liver tumor	1.01e-28	Increased	3.624		3.426	AUTS2,SLC38A4,KIF20B,PITRM1,PAK3,DPP3,SDK2,TOP2A,LRRC59,TCF7,ASAP2,ZSWIM4,HECW1,LRRN4CL,ABLIM3,KIAA1614,ZC3H10,EIF4EBP3,DENND2A,TUBA4A,POU2F2,TTC28,TBX2,DEPDC1,NR1D1,DIRAS3,HECW2,NLRP10,PAMR1,PLEKHA5,ASAP3,PSMD14,DCN,TACSTD2,LRRK1,CASP10,DGKI,NFATC1,KLF3,MASP1,CHDH,EVI5,PTPRE,ZNF382,RGS4,PRRG3,PARD3,RUNX1T1,ANKRD18B,SKA3,JDP2,RRM2,STAT3,TNIK,KIAA1522,POLQ,ATP5B,TMTC1,SMOX,TGFB2,TCIM,SLIT2,TBCE,CC…	846
Liver Hyperplasia/Hyperproliferation	liver carcinoma	liver carcinoma	1.1e-28	Increased	2.395		2.138	AUTS2,SLC38A4,KIF20B,PITRM1,PAK3,DPP3,SDK2,TOP2A,LRRC59,TCF7,ASAP2,ZSWIM4,HECW1,LRRN4CL,ABLIM3,KIAA1614,ZC3H10,EIF4EBP3,DENND2A,POU2F2,TTC28,TBX2,DEPDC1,NR1D1,DIRAS3,HECW2,NLRP10,PAMR1,PLEKHA5,ASAP3,PSMD14,DCN,LRRK1,CASP10,DGKI,NFATC1,KLF3,CHDH,EVI5,PTPRE,ZNF382,RGS4,PRRG3,PARD3,RUNX1T1,ANKRD18B,SKA3,JDP2,RRM2,STAT3,TNIK,KIAA1522,POLQ,ATP5B,TMTC1,SMOX,TGFB2,TCIM,SLIT2,TBCE,CCND1,IRX2,CLDN23,PLXNC…	805
Liver Hyperplasia/Hyperproliferation	cancer	liver cancer	1.39e-27	Increased	2.835		2.664	AUTS2,SLC38A4,KIF20B,PITRM1,PAK3,DPP3,SDK2,TOP2A,LRRC59,TCF7,ASAP2,ZSWIM4,HECW1,LRRN4CL,ABLIM3,KIAA1614,ZC3H10,EIF4EBP3,DENND2A,TUBA4A,POU2F2,TTC28,TBX2,DEPDC1,NR1D1,DIRAS3,HECW2,NLRP10,PAMR1,PLEKHA5,ASAP3,PSMD14,DCN,TACSTD2,LRRK1,CASP10,DGKI,NFATC1,KLF3,MASP1,CHDH,EVI5,PTPRE,ZNF382,RGS4,PRRG3,PARD3,RUNX1T1,ANKRD18B,SKA3,JDP2,RRM2,STAT3,TNIK,KIAA1522,POLQ,ATP5B,TMTC1,SMOX,TGFB2,TCIM,SLIT2,TBCE,CC…	824
Hepatocellular Carcinoma, Liver Hyperplasia/Hyperproliferation	hepatocellular carcinoma	hepatocellular carcinoma	7.72e-19	Increased	2.637		2.416	AUTS2,MMP2,CDK14,THRA,SSTR1,FOXM1,EFNA5,PKM,TNFSF13,CSE1L,NCAPG,PVR,ADAM12,UBE2T,ZNF536,DPP3,CCDC122,MKI67,TOP2A,AP3B2,YWHAG,TYMP,MME,ATAD5,SOCS2,IGF1,HHIP,TIMP2,LMCD1,RRM1,RAP1GAP2,TNFSF10,UBE2C,AKR1C1/AKR1C2,CD24,BCL2L1,BRCA2,NNMT,MFAP4,BCL2L11,KIF23,SULF2,GNAO1,LY6E,POLD1,E2F1,ORC6,ACVR2A,NUSAP1,WISP2,EPHA2,IL6,KIAA1549,SPON1,DNASE2,AXIN2,SQLE,PAMR1,DCN,CENPU,TCF7L2,RINT1,TPX2,INPP5A,PTGS1,REL…	171
Congenital Heart Anomaly	congenital heart disease	congenital heart disease	2.33e-07	Increased	3.695		2.352	ADRB2,FGFR1,MSX1,C3,SALL4,THRA,DTNA,SCN5A,C4A/C4B,RXRA,EDN1,KIF1BP,CCNE2,PDGFRA,FGF10,ROR2,TGFB2,SEMA3D,MAML3,TFAP2A,FBLN1,HTR2B,RARG,RDH10,SOX4,THRB,CALM1 (includes others),PITX2,PTCH1,PCSK6,CHD7,MEGF8,ACVR2A,IL6,RFX3,FOXC2,DHRS3,ZFPM2,ENO2,BICC1,PTGS1,HTR2A,ACKR3,JAG1,TGFBR3,GBX2,CDK2,MYH10,NFATC1,TBX1,PBX1,CACNA1C,ADRA2A	53
Renal Hypoplasia	hypoplasia	hypoplasia of kidney	1.54e-06	Increased	3.439		2.564	SALL2,FRAS1,DLG1,SALL4,GFRA1,SLIT3,FGF7,HOXC11,ACE,SALL1,HOXA11,FREM1,PCSK5,NPNT,PBX1,RARG,ALDH1A3,RDH10	18
Congenital Heart Anomaly	heart septal defect	heart septal defect	1.85e-06	Increased	2.72		1.552	ADRB2,MSX1,PITX2,SALL4,PCSK6,MEGF8,FOXC2,DHRS3,ZFPM2,RXRA,EDN1,BICC1,ACKR3,CCNE2,PDGFRA,TGFBR3,GBX2,CDK2,ROR2,TGFB2,MYH10,SEMA3D,NFATC1,TFAP2A,TBX1,FBLN1,PBX1,RARG,ADRA2A,SOX4	30
Renal Proliferation	cell proliferation	cell proliferation of kidney cell lines	2.85e-06		1.092		1.346	FBLN2,FGFR2,STK26,FGF1,VDAC1,PTCH1,SALL4,TNFSF12,E2F1,FBN2,IL6,DIRAS3,STAT3,WISP1,UNC5B,RXRA,PPP2R1A,BICC1,HSP90AA1,PTGES,FOXO1,NINL,PMP22,TMEFF2,AURKA,DAPK1,NTN1,CCDC8,PLAUR,BIRC5,DLGAP5,CEBPA,CDCA5,HSPA4,CEBPB,RYBP,CSF1,RARRES3,CD24,HSP90AB1,STEAP2,PLK1	42
Congenital Heart Anomaly	conotruncal heart malformations	conotruncal heart malformations	5.88e-06	Increased	2.937		2.093	CCNE2,PITX2,JAG1,TGFBR3,PCSK6,GBX2,ROR2,TGFB2,ACVR2A,TFAP2A,FOXC2,TBX1,DHRS3,FBLN1,ZFPM2,PBX1,RXRA,EDN1,RARG,RDH10,SOX4	21
Cardiac Hypertrophy	hypertrophy	hypertrophy of right ventricle	1.04e-05		0.4		-0.098	CAV1,PBX1,BIRC5,ABCA1,EPAS1,GUCY1A3,IL6,GAA,PDGFA,HDAC9,PLA2G4A	11
Renal Hypoplasia	agenesis	agenesis of kidney	1.28e-05	Increased	2.795		2.227	FREM1,SALL2,FRAS1,PCSK5,NPNT,SALL4,GFRA1,SLIT3,SALL1	9
Congenital Heart Anomaly	ventricular septal defect	ventricular septal defect	1.32e-05	Increased	2.351		1.233	ADRB2,PITX2,SALL4,PCSK6,MEGF8,FOXC2,DHRS3,ZFPM2,RXRA,EDN1,BICC1,ACKR3,CCNE2,PDGFRA,TGFBR3,GBX2,CDK2,ROR2,TGFB2,MYH10,NFATC1,TFAP2A,TBX1,FBLN1,PBX1,RARG,SOX4	27
Cardiac Arteriopathy	coronary artery disease	coronary artery disease	1.49e-05					ADRB2,SGCG,SEZ6L,ACAT2,GUCY1B3,TUBG1,ITGB2,GUCY1A3,TUBA1C,LRP8,WWOX,SCN5A,SCN9A,ATP2C1,CSMD2,EDN1,PRKCH,SGCD,S1PR1,SNX29,PSRC1,LIPC,GUCY1A2,CD14,LRRC17,INSR,FAM107B,PDPN,TUBB4B,SORBS1,CACNA2D1,CD55,ADM,TUBA4A,SOX4,NNMT,PDE3B,TUBE1,PGR,ACE,IL6,CA5B,PDE11A,IL1R1,BDKRB1,AGPAT5,PDE7B,PDE4D,KALRN,PTGS1,NPR2,PLXNA2,MAP3K5,TSNARE1,GRIA1,ABCA1,GAA,CA13,CCL2,CACNA1C,VDR,ADRA2A	62
Liver Hyperplasia/Hyperproliferation	hepatosplenic T-cell lymphoma	hepatosplenic T-cell lymphoma	1.6e-05					RRM2,TOP2A,RRM1,DHFR,TYMS,TUBG1,POLE2,TUBA4A,TUBE1,TUBA1C,TUBB4B	11
Renal Necrosis/Cell Death	cell death	cell death of kidney cells	2.2e-05		-0.929		-0.475	BIRC2,STK26,LRP5,TNFRSF1A,KCNB1,SFRP1,MAFB,GNAL,CABLES1,STAT3,BCL10,UNC5B,EDN1,TFRC,PLA2G4A,MST1,GAS7,TNFRSF19,APOBEC3B,CRYAB,TCF4,BIRC5,MELK,CASP1,ZEB1,APP,NRGN,IGF1,RNF13,BCL6,PTK2B,TNFSF10,BCL2L1,BRCA2,ZHX2,MAP2K6,FGF1,VDAC1,BCL2L11,PTCH1,TP53INP1,RGMB,GSTM5,GFPT1,DCN,MAPT,CASP4,FOXO1,PMP22,TMEFF2,CASP10,MAP3K5,TRPS1,COMP,NTN1,CDK2,TJP2,NMNAT3,PYCARD,PTGIS,NEO1,IPPK,CSF1,GMFB,GNG2,RAD51,HIPK2,…	70
Pulmonary Hypertension	pulmonary hypertensive arterial disease	pulmonary hypertensive arterial disease	2.41e-05		0.192		0.246	PDGFRB,CSF2,PDGFRA,BIRC5,EDNRB,ACVRL1,SCN5A,CAV1,PDE11A,SCN9A,TNFAIP6,PIM1,TNFSF10,EDN1,EPAS1,BCL2L1	16
Congenital Heart Anomaly	double outlet right ventricle	double outlet right ventricle	2.81e-05					CCNE2,PITX2,PCSK6,GBX2,TGFB2,TFAP2A,TBX1,DHRS3,FBLN1,ZFPM2,PBX1,RXRA,EDN1,RARG,SOX4	15
Renal Necrosis/Cell Death	apoptosis	apoptosis of kidney cell lines	3.01e-05		-1.754		-1.317	BIRC2,STK26,LRP5,TNFRSF1A,GNAL,CABLES1,STAT3,BCL10,UNC5B,TFRC,GAS7,TNFRSF19,TCF4,BIRC5,MELK,CASP1,ZEB1,APP,NRGN,IGF1,RNF13,BCL6,PTK2B,TNFSF10,BCL2L1,ZHX2,MAP2K6,FGF1,VDAC1,BCL2L11,PTCH1,TP53INP1,MAPT,CASP4,FOXO1,TMEFF2,CASP10,MAP3K5,TRPS1,COMP,TJP2,PYCARD,PTGIS,IPPK,GMFB,GNG2,HIPK2,RGS4,CDK1,CCNB1	50
Liver Cirrhosis	cirrhosis	Cirrhosis	3.15e-05					ADRB2,FGFR1,CYP7B1,MMP2,TNFRSF1A,GUCY1B3,SSTR1,TUBG1,mir-10,GUCY1A3,TUBA1C,THPO,IL7R,ABCC3,TOP2A,DLG1,GUCY1A2,CCL5,INSR,TGFB2,TUBB4B,FBLN1,CACNA2D1,TNFSF10,TUBA4A,FST,FBLN2,FGF1,LY6E,PTCH1,PDE3B,POLD1,ABCB4,EDNRB,TUBE1,NQO1,IL6,DNASE2,PDE11A,WNT2,PDE7B,NR1H3,PDE4D,PRR5,INPP5A,PDGFRB,JAG1,NR4A1,GBP2,KLF3,CCL2,CSF1,PTPRE,RUNX3,ADRA2A	55
Cardiac Proliferation	proliferation	proliferation of heart cells	4.04e-05		-0.316		-0.146	KCNK2,HBEGF,FGF1,CCL5,SERPINF1,TGFBR3,CDK2,ITGB2,HAND2,IL6,IGF1,HMOX1,IGF2,MSTN,TBX1,STAT3,HTR2B,STAT1,WISP1,MEIS1,RXRA,EDN1,RGS4,FOXO1	24
Renal Necrosis/Cell Death	cell death	cell death of kidney cell lines	4.25e-05		-1.823		-1.311	BIRC2,STK26,LRP5,TNFRSF1A,KCNB1,GNAL,CABLES1,STAT3,BCL10,UNC5B,TFRC,PLA2G4A,GAS7,TNFRSF19,APOBEC3B,CRYAB,TCF4,BIRC5,MELK,CASP1,ZEB1,APP,NRGN,IGF1,RNF13,BCL6,PTK2B,TNFSF10,BCL2L1,BRCA2,ZHX2,MAP2K6,FGF1,VDAC1,BCL2L11,PTCH1,TP53INP1,RGMB,GSTM5,MAPT,CASP4,FOXO1,PMP22,TMEFF2,CASP10,MAP3K5,TRPS1,COMP,TJP2,NMNAT3,PYCARD,PTGIS,NEO1,IPPK,GMFB,GNG2,RAD51,HIPK2,RGS4,CDK1,CCNB1	61
Cardiac Dysfunction	dysfunction	dysfunction of heart	4.86e-05		0.071		-0.386	MAP2K5,ADRB2,DSP,TNFSF12,E2F1,ACE,GLA,DTNA,PPARGC1A,RXRA,HDAC9,LAMA4,PTGES,HMGA1,MAP3K5,MME,RCAN1,CRYAB,ABCA1,NOX4,PLAT,GAA,CAV1,HTR2B,PBX1,CSF1,PRKAA2,CACNA2D1,LDB3,CACNA1C,MYL3,VDR,BRCA2,ADRA2A,TTN,GRB14	36
Cardiac Hypertrophy	ventricular hypertrophy	ventricular hypertrophy	5.19e-05		0.118		-0.285	ADRB2,GUCY1A3,ACE,IL6,GLA,PPARGC1A,KCND2,EDN1,HDAC9,LAMA4,PLA2G4A,HMGA1,RCAN1,BIRC5,ABCA1,PLAT,GAA,IGF1,CAV1,HTR2B,PBX1,PRKAA2,CACNA2D1,CACNA1C,MYL3,VDR,EPAS1,ADRA2A,TTN,PDGFA	30
Cardiac Necrosis/Cell Death	necrosis	necrosis of cardiac muscle	5.23e-05		1.219		0.844	MAP2K5,ADRB2,BCL2L11,MMP2,SERPINF1,DSP,E2F1,IL6,SH3BP5,PLA2G5,STAT3,PPARGC1A,STAT1,WISP1,EDN1,ANGPT1,SGCD,MDK,PRKN,SPTLC2,MAP3K5,NTN1,CRYAB,HSPB8,BIRC5,CDK2,CASP1,NOX4,PLAT,IGF1,HMOX1,TIMP2,PTH1R,HTR2B,TNFAIP3,THBS2,PTK2B,PIM1,PRKAA2,ADM,BCL2L1,BRCA2,PPIF,MAP2K6,FOSL1	45
Cardiac Dysfunction	ventricular dysfunction	ventricular dysfunction	7.63e-05		0.788		0.312	MAP2K5,ADRB2,DSP,E2F1,ACE,GLA,DTNA,PPARGC1A,RXRA,HDAC9,LAMA4,PTGES,HMGA1,MME,RCAN1,ABCA1,PLAT,GAA,CAV1,HTR2B,PBX1,CSF1,PRKAA2,CACNA2D1,LDB3,CACNA1C,MYL3,VDR,ADRA2A,TTN	30
Cardiac Necrosis/Cell Death	cell death	cell death of heart	8.44e-05		1.135		0.74	MAP2K5,ADRB2,BCL2L11,MMP2,SERPINF1,DSP,E2F1,IL6,SH3BP5,PLA2G5,STAT3,PPARGC1A,STAT1,WISP1,SFRP2,EDN1,ANGPT1,SGCD,MDK,PRKN,SPTLC2,MAP3K5,NTN1,CRYAB,HSPB8,BIRC5,CDK2,CASP1,NOX4,PLAT,IGF1,HMOX1,TIMP2,PTH1R,HTR2B,TNFAIP3,THBS2,PTK2B,PIM1,PRKAA2,ADM,BCL2L1,BRCA2,PPIF,MAP2K6,FOSL1	46
Cardiac Hypertrophy	hypertrophy	hypertrophy of heart	8.66e-05		-0.224		-0.351	MAP2K5,ADRB2,NR4A3,GUCY1A3,GLA,STAT3,MYH14,PPARGC1A,GLRX3,KCND2,EDN1,ANGPT1,PLA2G4A,HBEGF,RCAN1,CRYAB,HSPB8,BIRC5,HAND2,IGF1,PDGFC,LMCD1,HTR2B,SLC25A4,FBXO32,CACNA2D1,MYL3,ADM,MAP2K6,ACE,IL6,ANKRD1,HDAC4,HDAC9,LAMA4,PTGES,NPR2,HTR2A,HMGA1,NFATC4,MAP3K5,ABCA1,CAMK4,NOX4,MYH10,PLAT,GAA,NFATC1,HMOX1,XIRP1,CAV1,TNFAIP3,PBX1,PIM1,PRKAA2,CACNA1C,VDR,MYOZ2,EPAS1,NAB1,ADRA2A,TTN,PDGFA,RGS4,PDE9A,RGS5	66
Cardiac Congestive Cardiac Failure, Heart Failure	congestive heart failure	congestive heart failure	0.000111		0.744		0.067	BIRC2,ADRB2,PDE3B,THRA,GUCY1B3,GUCY1A3,ACE,IL6,CA5B,DRD1,SCN5A,ZFPM2,PPARGC1A,PDE7B,PDE4D,RXRA,NPR2,GUCY1A2,CDK2,MYH10,HAND2,CA13,CAV1,HTR2B,CACNA2D1,CACNA1C,ADM,AOC3,ADRA2A,THRB	30
Renal Inflammation, Renal Nephritis	autoimmune glomerulonephritis	autoimmune glomerulonephritis	0.000119	Increased	2.414		2.294	HBEGF,BCL2L11,C3,BMF,ABCA1,CDK2,ACE,IL6,IL16,PPP3CC,CFH,PSMD1,VDR,PSMB2,PSMD2,IL27RA,PLA2R1	17
Cardiac Necrosis/Cell Death	cell death	cell death of cardiomyocytes	0.00014		1.237		0.89	MAP2K5,ADRB2,BCL2L11,MMP2,SERPINF1,DSP,E2F1,IL6,SH3BP5,PLA2G5,STAT3,PPARGC1A,STAT1,WISP1,EDN1,ANGPT1,MDK,PRKN,SPTLC2,MAP3K5,NTN1,CRYAB,HSPB8,BIRC5,CDK2,CASP1,NOX4,IGF1,HMOX1,TIMP2,PTH1R,HTR2B,TNFAIP3,THBS2,PTK2B,PIM1,PRKAA2,ADM,BCL2L1,BRCA2,PPIF,MAP2K6,FOSL1	43
Cardiac Necrosis/Cell Death	cell death	cell death of heart cells	0.000141		1.112		0.744	MAP2K5,ADRB2,BCL2L11,MMP2,SERPINF1,DSP,E2F1,IL6,SH3BP5,PLA2G5,STAT3,PPARGC1A,STAT1,WISP1,SFRP2,EDN1,ANGPT1,MDK,PRKN,SPTLC2,MAP3K5,NTN1,CRYAB,HSPB8,BIRC5,CDK2,CASP1,NOX4,IGF1,HMOX1,TIMP2,PTH1R,HTR2B,TNFAIP3,THBS2,PTK2B,PIM1,PRKAA2,ADM,BCL2L1,BRCA2,PPIF,MAP2K6,FOSL1	44
Congenital Heart Anomaly	atrial septal defect	atrial septal defect	0.000183	Increased	2.173		1.319	CCNE2,MSX1,PITX2,MEGF8,TGFB2,SEMA3D,TBX1,DHRS3,FBLN1,ZFPM2,RXRA,ADRA2A,ACKR3	13
Congenital Heart Anomaly	familial congenital heart disease	familial congenital heart disease	0.000206	Increased	2.514		1.637	PITX2,PCSK6,ACVR2A,FOXC2,DHRS3,ZFPM2,RXRA,EDN1,KIF1BP,HTR2A,CCNE2,JAG1,TGFBR3,GBX2,ROR2,TGFB2,TFAP2A,TBX1,FBLN1,HTR2B,PBX1,RARG,ADRA2A,RDH10,SOX4	25
Cardiac Dysfunction	left ventricular dysfunction	left ventricular dysfunction	0.000224		0.12		-0.382	ADRB2,DSP,ACE,GLA,DTNA,PPARGC1A,RXRA,HDAC9,LAMA4,PTGES,HMGA1,MME,RCAN1,ABCA1,PLAT,GAA,CAV1,HTR2B,PBX1,PRKAA2,CACNA2D1,LDB3,CACNA1C,MYL3,VDR,ADRA2A,TTN	27
Liver Hyperplasia/Hyperproliferation	liver metastasis	liver metastasis	0.000255	Increased	2		2.191	FGFR2,HMMR,FGFR1,TOP2A,PDGFRB,TYMS,PDGFRA,PLAUR,IL15RA,RRM2,RRM1,CCL2,DPYSL3,MX1,POLE2,HSP90AB1,HSP90AA1	17
Cardiac Dysfunction, Cardiac Hypertrophy	hypertrophy	hypertrophy of left ventricle	0.000271		-0.51		-1.131	ADRB2,HMGA1,RCAN1,ABCA1,PLAT,ACE,GAA,GLA,CAV1,HTR2B,PPARGC1A,PBX1,PRKAA2,CACNA2D1,CACNA1C,MYL3,VDR,ADRA2A,TTN,HDAC9,LAMA4	21
Renal Proliferation	proliferation	proliferation of glomerular cells	0.000366		-0.786		-0.504	PDGFRB,SRC,TNFSF12,PLAUR,CDK2,CAMK4,IL6,IGF1,IGF2,STAT3,TSLP,EDN1,DCN,MST1	14
Cardiac Proliferation	proliferation	proliferation of cardiac fibroblasts	0.000392		-0.555		-0.114	HBEGF,STAT3,STAT1,SERPINF1,WISP1,IGF1	6
Heart Failure	failure	failure of heart	0.000486		0.137		-0.512	BIRC2,ADRB2,THRA,GUCY1B3,GUCY1A3,IL16,SCN5A,PPARGC1A,RXRA,KCND3,GUCY1A2,MME,CRYAB,BIRC5,CASP1,HAND2,IGF1,HTR2B,CACNA2D1,ADM,BCL2L1,PPIF,THRB,PDE3B,E2F1,PAX3,ACE,IL6,PPP3CC,CA5B,DRD1,ZFPM2,DHFR,PDE11A,IL1R1,PDE7B,PDE4D,PPP2R1A,FOXO1,NPR2,CDK2,MYH10,CA13,PLN,CAV1,GAB2,CACNA1C,AOC3,VDR,ADRA2A,TTN,FOSL1	52
Cardiac Infarction	infarction	infarction of heart	0.000547		0.008		-0.169	ADRB2,C3,TNFRSF1A,GUCY1B3,TUBG1,ITGB2,GUCY1A3,TUBE1,ACE,TUBA1C,IL6,PLA2G5,PPP3CC,LRP8,C4A/C4B,IL1R1,CCT7,STAT1,EDN1,PTGS1,GUCY1A2,MME,CD14,APOD,INSR,APP,PLAT,HMOX1,TUBB4B,CAV1,SH2B3,PIM1,CSF1,CACNA1C,CD55,TUBA4A,BCL2L1,ADRA2A,PPIF,CYBA	40
Cardiac Necrosis/Cell Death	apoptosis	apoptosis of heart cells	0.000547		0.015		-0.32	MAP2K5,ADRB2,BCL2L11,MMP2,SERPINF1,DSP,E2F1,IL6,PLA2G5,STAT3,PPARGC1A,STAT1,SFRP2,EDN1,MDK,SPTLC2,MAP3K5,NTN1,CRYAB,HSPB8,BIRC5,CDK2,CASP1,NOX4,IGF1,HMOX1,TIMP2,HTR2B,TNFAIP3,PTK2B,PIM1,PRKAA2,ADM,BCL2L1,BRCA2,MAP2K6,FOSL1	37
Cardiac Arrythmia	atrial fibrillation	atrial fibrillation	0.000567					ADRB2,PITX2,THRA,TUBG1,TUBE1,ACE,TUBA1C,IL6,ASB2,SCN5A,KCNMB4,PTGS1,KCNE3,PPP1CA,PLAT,KLF3,TUBB4B,KCNMB1,PLN,CCL2,PTPRE,CACNA1C,TUBA4A,ADRA2A,TTN,MAOB,THRB	27
Pulmonary Hypertension	pulmonary hypertension	Pulmonary Hypertension	0.000632		-0.652		-0.744	ADRB2,CSF2,EDNRB,CA5B,SCN5A,PDE11A,SCN9A,ATP2C1,PDE7B,PDE4D,EDN1,ANGPT1,NPR2,PDGFRB,PDGFRA,GRIA1,BIRC5,CA13,ACVRL1,CAV1,TNFAIP6,PIM1,CACNA1C,TNFSF10,EPAS1,BCL2L1,ADRA2A	27
Cardiac Necrosis/Cell Death	apoptosis	apoptosis of cardiomyocytes	0.000648		0.142		-0.182	MAP2K5,ADRB2,BCL2L11,MMP2,SERPINF1,DSP,E2F1,IL6,PLA2G5,STAT3,PPARGC1A,STAT1,EDN1,MDK,SPTLC2,MAP3K5,NTN1,CRYAB,HSPB8,BIRC5,CDK2,CASP1,NOX4,IGF1,HMOX1,TIMP2,HTR2B,TNFAIP3,PTK2B,PIM1,PRKAA2,ADM,BCL2L1,BRCA2,MAP2K6,FOSL1	36
Liver Hyperplasia/Hyperproliferation	liver cholangiocarcinoma	metastatic liver cholangiocarcinoma	0.000677					RRM2,RRM1,POLE2,HSP90AB1,HSP90AA1	5
Liver Hyperplasia/Hyperproliferation	liver cholangiocarcinoma	unresectable liver cholangiocarcinoma	0.000677					RRM2,RRM1,POLE2,HSP90AB1,HSP90AA1	5
Renal Damage	damage	damage of kidney	0.000746		0.724		1.006	C3,ACE,IL6,CFH,C4A/C4B,IL1R1,BDKRB1,RGMB,UNC5B,RGCC,EDN1,MDK,MST1,HBEGF,NTN1,PLAUR,CAMK4,BDKRB2,PLAT,IGF1,RIPK3,CSF1,CD55,ADM,LRRK2,POU2F2	26
Renal Necrosis/Cell Death	apoptosis	apoptosis of renal tubule	0.000853		0.941		0.729	DAPK1,NTN1,BIRC5,CASP1,MAFB,IGF1,HMOX1,HELLS,CSF1,UNC5B,DCN,LRRK2,MST1	13
Renal Atrophy	atrophy of kidney	atrophy of kidney	0.00089	Increased	2.377		1.758	EFEMP1,ADAMTS4,SLC2A9,MMP2,EDNRB,DCN,BUB1B,VDR,LRRK2,ACE,SALL1,PTGIS	12
Cardiac Arrythmia	supraventricular arrhythmia	supraventricular arrhythmia	0.000902					ADRB2,PITX2,THRA,TUBG1,TUBE1,ACE,TUBA1C,IL6,ASB2,SCN5A,KCNMB4,PTGS1,KCNE3,PPP1CA,PLAT,KLF3,TUBB4B,HCN1,KCNMB1,PLN,CCL2,PTPRE,CACNA1C,TUBA4A,ADRA2A,TTN,MAOB,THRB	28
Liver Inflammation/Hepatitis	alcoholic hepatitis	alcoholic hepatitis	0.0011					CXCL6,PDE11A,TNFRSF1A,CCL2,PDE3B,THOP1,PDE7B,PDE4D,CXCL2,IL6	10
Cardiac Infarction	myocardial infarction	myocardial infarction	0.00114		0.511		0.314	ADRB2,C3,TNFRSF1A,GUCY1B3,TUBG1,ITGB2,GUCY1A3,TUBE1,ACE,TUBA1C,IL6,PLA2G5,PPP3CC,LRP8,C4A/C4B,IL1R1,CCT7,STAT1,EDN1,PTGS1,GUCY1A2,MME,CD14,APOD,INSR,APP,PLAT,HMOX1,TUBB4B,SH2B3,PIM1,CSF1,CACNA1C,CD55,TUBA4A,ADRA2A,PPIF,CYBA	38
Liver Necrosis/Cell Death	cell death	cell death of liver	0.00136		0.222		-0.164	BIRC2,MTCH2,BCL2L11,C3,TNFRSF1A,TNFSF12,ABCB4,E2F1,SLC20A1,VSIR,ITGB2,CD40,IL6,SH3BP5,CFH,SAA1,STAT3,PPARGC1A,STAT1,RGN,RXRA,ARNT,SELENOP,IL27RA,HBEGF,MME,CD14,BMF,APP,FGL2,IGF1,HMOX1,PTPN1,IRF2,RIPK3,CCND1,SLC25A4,CEBPB,BUB1,PRKAA2,TNFSF10,ADM,BCL2L1,PLK1	44
Cardiac Hypoplasia	hypoplasia	hypoplasia of heart ventricle	0.00149		1.811		1.02	NFATC4,PARD3,TGFBR3,FOXM1,TGFB2,MYH10,HAND2,IGF2,HTR2B,ZFPM2,ZFP36L1,RXRA,TTN	13
Liver Hyperplasia/Hyperproliferation	hepatoblastoma	hepatoblastoma	0.00154					TYMS,TUBG1,TUBA4A,TUBE1,TUBA1C,HSP90AB1,HSP90AA1,TUBB4B	8
Cardiac Arrythmia	arrhythmia	arrhythmia	0.00169		-0.503		-0.584	ADRB2,CALM1 (includes others),MMP2,PITX2,DSP,THRA,TUBG1,TUBE1,ACE,TUBA1C,IL6,ASB2,SCN5A,ANKRD1,SCN9A,KCND3,KCNMB4,LAMA4,PTGS1,HTR2A,KCNE3,PPP1CA,CAMK4,PLAT,KLF3,TUBB4B,PTGFR,HCN1,KCNMB1,PLN,CCL2,PTPRE,CACNA2D1,CACNA1C,TUBA4A,SGO1,ADRA2A,TTN,RGS4,MAOB,THRB	41
Renal Proliferation	proliferation	proliferation of kidney cells	0.00195		-1.33		-1.153	PDGFRB,SRC,TNFSF12,PLAUR,CDK2,CAMK4,IL6,IGF1,IGF2,STAT3,FAT4,TSLP,CSF1,EDN1,DCN,MST1	16
Liver Proliferation	proliferation	proliferation of liver cells	0.00207		-0.267		0.086	FGFR2,PIK3IP1,C3,SULF2,TNFRSF1A,TNFSF12,ABCB4,E2F1,SLC20A1,FOXM1,EDNRB,IL6,CCND3,STAT1,RXRA,EDN1,ARNT,MST1,HBEGF,PROX1,FGF10,CDK2,INSR,FGF7,IGF1,CEBPA,IGF2,TIMP2,CAV1,CCND1,CEBPB,FST,MAP2K6,CXCL14	34
Renal Proliferation	proliferation	proliferation of mesangial cells	0.0021		-0.676		-0.356	STAT3,PDGFRB,TSLP,PLAUR,EDN1,DCN,CAMK4,IL6,IGF1,IGF2,MST1	11
Renal Inflammation, Renal Nephritis	proliferative nephritis	proliferative nephritis	0.0021					MAPKAPK3,C3,ABCA1,PSMD1,VDR,PSMB2,ACE,PSMD2,CD40,IL16,CFH	11
Liver Necrosis/Cell Death	necrosis	necrosis of liver	0.0021		0.216		-0.166	BIRC2,MTCH2,BCL2L11,C3,TNFRSF1A,TNFSF12,ABCB4,E2F1,SLC20A1,VSIR,ITGB2,CD40,IL6,SH3BP5,CFH,SAA1,STAT3,PPARGC1A,STAT1,RGN,RXRA,ARNT,SELENOP,IL27RA,HBEGF,MME,CD14,BMF,FGL2,IGF1,HMOX1,PTPN1,IRF2,RIPK3,CCND1,SLC25A4,CEBPB,BUB1,PRKAA2,TNFSF10,ADM,BCL2L1,PLK1	43
Renal Inflammation, Renal Nephritis	pyelonephritis	pyelonephritis	0.00211					TOP2A,DHFR,TYMS,PIM1,IL6	5
Hepatocellular Carcinoma, Liver Hyperplasia/Hyperproliferation	growth	growth of hepatocellular carcinoma	0.00233		1.782		2.296	RRM2,CENPA,PROX1,NCAPG,TNFSF10,IL6,TPX2	7
Pulmonary Hypertension	primary pulmonary hypertension	primary pulmonary hypertension	0.00233					CAV1,TNFAIP6,PIM1,EDN1,EPAS1,BCL2L1,ACVRL1	7
Cardiac Arrythmia	cardiac fibrillation	cardiac fibrillation	0.00253					ADRB2,PITX2,DSP,THRA,TUBG1,TUBE1,ACE,TUBA1C,IL6,ASB2,SCN5A,KCNMB4,PTGS1,KCNE3,PPP1CA,PLAT,KLF3,TUBB4B,KCNMB1,PLN,CCL2,PTPRE,CACNA1C,TUBA4A,ADRA2A,TTN,MAOB,THRB	28
Renal Inflammation, Renal Nephritis	proliferative glomerulonephritis	proliferative glomerulonephritis	0.0033					MAPKAPK3,C3,ABCA1,PSMD1,VDR,PSMB2,ACE,PSMD2,IL16,CFH	10
Congenital Heart Anomaly	persistent truncus arteriosus	persistent truncus arteriosus	0.00345	Increased	2.42		1.687	TBX1,PBX1,PCSK6,RXRA,RARG,RDH10,TFAP2A,SOX4,FOXC2	9
Cardiac Proliferation	proliferation	proliferation of cardiomyocytes	0.00367		0.175		0.227	KCNK2,FGF1,CCL5,TGFBR3,CDK2,HAND2,IL6,IGF1,HMOX1,IGF2,MSTN,HTR2B,MEIS1,RXRA,EDN1,RGS4,FOXO1	17
Renal Necrosis/Cell Death	cell death	cell death of renal tubule	0.00398		1.008		0.74	DAPK1,NTN1,BIRC5,CASP1,MAFB,IGF1,HMOX1,HELLS,SALL1,CSF1,UNC5B,DCN,LRRK2,MST1	14
Cardiac Stenosis	stenosis	stenosis of pulmonary valve	0.00405		1		0.503	HBEGF,STAT3,HAND2,ACKR3	4
Liver Necrosis/Cell Death	cell death	cell death of liver cells	0.00424		-0.132		-0.252	BIRC2,MTCH2,BCL2L11,TNFRSF1A,TNFSF12,E2F1,SLC20A1,ITGB2,CD40,IL6,SH3BP5,CFH,SAA1,STAT3,PPARGC1A,STAT1,RGN,SELENOP,IL27RA,HBEGF,BMF,FGL2,IGF1,HMOX1,PTPN1,IRF2,RIPK3,CCND1,SLC25A4,CEBPB,PRKAA2,TNFSF10,ADM,BCL2L1,PLK1	35
Liver Hyperplasia/Hyperproliferation	liver metastasis	progressive liver metastasis	0.00479					FGFR2,FGFR1,TOP2A,PDGFRB,TYMS,PDGFRA	6
Liver Hyperplasia/Hyperproliferation	growth	growth of liver tumor	0.00514		1.95		2.32	RRM2,STAT3,PEG10,CENPA,PROX1,NCAPG,RGN,FOXM1,TNFSF10,IL6,TPX2	11
Renal Hydronephrosis	hydronephrosis	hydronephrosis	0.00521		1.539		0.854	ADAMTS4,DLG1,GFRA1,IMPA2,PLAUR,SMO,TGFB2,NFIA,IGF1,SLC2A9,CCL2,FGF13,SFRP2,DCN,PSAP,RARG,ITGB4	17
Cardiac Infarction	acute myocardial infarction	acute myocardial infarction	0.00528					ADRB2,C3,MME,TUBG1,INSR,APP,PLAT,TUBE1,ACE,TUBA1C,IL6,PPP3CC,TUBB4B,C4A/C4B,IL1R1,PIM1,CACNA1C,EDN1,TUBA4A,PTGS1	20
Liver Proliferation	proliferation	proliferation of hepatocytes	0.0054		-0.504		-0.231	FGFR2,PIK3IP1,C3,SULF2,TNFRSF1A,TNFSF12,ABCB4,SLC20A1,FOXM1,IL6,CCND3,RXRA,ARNT,MST1,PROX1,FGF10,CDK2,INSR,FGF7,IGF1,CEBPA,IGF2,CAV1,CCND1,CEBPB,MAP2K6,CXCL14	27
Liver Steatosis	hepatic steatosis	hepatic steatosis	0.00554	Increased	2.36		1.826	TLR5,C3,PRKAR2B,TNFRSF1A,THRA,NOCT,STAT3,PPARGC1A,RGN,RGCC,ARNT,HSD11B1,CCDC3,HBEGF,CTHRC1,CD14,CASP1,INSR,PDGFC,CCND1,CSPG4,STEAP2,FGFR2,PDE3B,POLD1,ACE,CD40,IL6,RGS16,PDE11A,PDE7B,NR1H3,PDE4D,SIRPA,FOXO1,ACAA2,IRS2,MAP3K5,NR4A1,ABCA1,GBP2,HMOX1,PDHA1,ACSL4,SSFA2,CAV1,CCL2,MFSD2A,EPAS1,GPD2	50
Renal Inflammation, Renal Nephritis	focal glomerulonephritis	focal glomerulonephritis	0.00632					C3,CCL2,ABCA1,PSMD1,VDR,PSMB2,ACE,PSMD2,IL16	9
Kidney Failure	failure	failure of kidney	0.00649		1.646		1.103	ADRB2,SGCG,C3,MMP2,TNFRSF1A,PDE3B,FDPS,GUCY1B3,SSTR1,BUB1B,SMURF2,GUCY1A3,ACE,PPP3CC,DRD1,SCN5A,C4A/C4B,PDE11A,ATP2C1,PDE7B,PDE4D,EDN1,DCN,BICC1,MDK,PTGS1,NPR2,MST1,TOP2A,GUCY1A2,GRIA1,CDK2,CASP1,HMOX1,SLC2A9,CACNA2D1,CACNA1C,ADM,VDR,WNT4,ADRA2A	41
Liver Hypoplasia	hypoplasia	hypoplasia of liver	0.00806		0		-0.779	TACC3,PBX1,CTHRC1,CDK2,SLC20A1,LIG1,EIF6,ARID3A,RDH10,RUNX2	10
Liver Cirrhosis	experimentally induced cirrhosis	experimentally induced cirrhosis	0.0089					FBLN2,FBLN1	2
Liver Damage, Liver Inflammation/Hepatitis	chronic hepatitis	persistent chronic hepatitis	0.0089					THOP1,CSF1	2
Renal Necrosis/Cell Death	apoptosis	apoptosis of tubular cells	0.00908		1.093		0.954	NTN1,CSF1,BIRC5,CASP1,UNC5B,DCN,MAFB,IGF1,MST1	9
Renal Damage, Renal Tubule Injury	damage	damage of tubulointerstitium	0.00996					HBEGF,PLAUR,EDN1,ACE,MDK	5
Renal Necrosis/Cell Death	necrosis	necrosis of renal tubule	0.0107		1.112		0.839	NTN1,CSF1,BIRC5,CASP1,UNC5B,DCN,MAFB,IGF1,HMOX1,HELLS,SALL1,MST1	12
Heart Failure	acute heart failure	acute heart failure	0.011					ADRB2,GUCY1A2,MME,GUCY1B3,GUCY1A3,NPR2	6
Kidney Failure	acute renal failure	acute renal failure	0.0121					DRD1,ADRB2,TOP2A,SSTR1,CASP1,EDN1,ACE,ADRA2A,PPP3CC,HMOX1,NPR2,MST1	12
Liver Fibrosis	activation	activation of hepatic stellate cells	0.0128		-0.841		-0.368	PDGFRB,NDN,STAT1,EDN1,WNT4,IL6,IGF1,PLA2G4A,FMOD,PDGFC	10
Liver Cirrhosis	primary biliary cirrhosis	primary biliary cirrhosis	0.0132					FGFR1,PDGFRB,FGF1,DLG1,PTCH1,JAG1,NR4A1,ABCB4,TGFB2,NQO1,WNT2,IL7R,CCL2,NR1H3,TNFSF10,FST,ABCC3	17
Liver Inflammation/Hepatitis	alcoholic hepatitis	severe alcoholic hepatitis	0.0134					PDE11A,TNFRSF1A,PDE3B,PDE7B,PDE4D	5
Liver Hyperplasia/Hyperproliferation	undifferentiated (embryonal) sarcoma	undifferentiated (embryonal) sarcoma	0.0134					FGFR2,FGFR1,TOP2A,PDGFRB,PDGFRA	5
Hepatocellular Carcinoma, Liver Hyperplasia/Hyperproliferation	hepatocellular carcinoma	unresectable hepatocellular carcinoma	0.0134					FGFR1,TOP2A,PDGFRB,HSP90AB1,HSP90AA1	5
Cardiac Dysfunction	dysfunction	dysfunction of cardiomyocytes	0.0135					PPARGC1A,TNFSF12,E2F1	3
Liver Hyperplasia/Hyperproliferation	hyperplasia	hyperplasia of liver cells	0.0135					CSF2,C3,CEBPA	3
Liver Hyperplasia/Hyperproliferation	hepatosplenic T-cell lymphoma	refractory hepatosplenic T-cell lymphoma	0.0135					RRM2,RRM1,POLE2	3
Liver Hyperplasia/Hyperproliferation	hepatosplenic T-cell lymphoma	relapsed hepatosplenic T-cell lymphoma	0.0135					RRM2,RRM1,POLE2	3
Liver Hyperplasia/Hyperproliferation	liver cholangiocarcinoma	resectable liver cholangiocarcinoma	0.0135					RRM2,RRM1,POLE2	3
Cardiac Hypertrophy	hypertrophy	hypertrophy of cardiac muscle	0.014		-1.299		-1.108	MAP2K5,NR4A3,IL6,STAT3,GLRX3,KCND2,EDN1,HDAC9,PTGES,NFATC4,HBEGF,MAP3K5,CRYAB,HSPB8,NOX4,HAND2,IGF1,LMCD1,CAV1,HTR2B,TNFAIP3,FBXO32,MYOZ2,TTN,RGS4,MAP2K6,PDE9A	27
Renal Inflammation, Renal Nephritis	IgA nephropathy	IgA nephropathy	0.0144					C3,ABCA1,PSMD1,VDR,PSMB2,ACE,PSMD2,IL16	8
Cardiac Hypertrophy	hypertrophy	hypertrophy of cardiomyocytes	0.0146		-0.985		-0.829	MAP2K5,NFATC4,HBEGF,MAP3K5,CRYAB,HSPB8,NOX4,HAND2,IL6,IGF1,LMCD1,STAT3,CAV1,TNFAIP3,GLRX3,KCND2,FBXO32,EDN1,MYOZ2,HDAC9,RGS4,MAP2K6,PTGES	23
Renal Inflammation, Renal Nephritis	nephritis	Nephritis	0.0156	Increased	2.913		2.177	CSF2,C3,TYMS,TNFRSF1A,mir-10,SMURF2,IL16,MUC1,C4A/C4B,RXRA,PSMB2,IL27RA,HBEGF,TOP2A,CCL5,TCF4,IGF1,SLC2A9,IFIH1,PSMD1,LRRK2,MAPKAPK3,EFS,BCL2L11,PDE3B,WIPF1,ACE,CD40,IL6,PPP3CC,CFH,DHFR,PDE11A,PDE7B,PDE4D,DCN,PSMD2,LAMB2,MDK,PTGS1,IL21R,BMF,ABCA1,CDK2,MYH10,HMOX1,TNFAIP3,CCL2,CEBPB,PIM1,CSF1,VDR,EPAS1,PLA2R1	54
Congenital Heart Anomaly	Shprintzen syndrome	Shprintzen syndrome	0.0175					TBX1,HTR2B,ADRA2A,KIF1BP,HTR2A	5
Liver Necrosis/Cell Death	apoptosis	apoptosis of liver	0.0201		0.678		0.518	BIRC2,MTCH2,BCL2L11,TNFRSF1A,SLC20A1,CD40,IL6,CFH,SAA1,STAT3,PPARGC1A,STAT1,RGN,SELENOP,HBEGF,BMF,APP,IGF1,PTPN1,IRF2,RIPK3,CCND1,CEBPB,TNFSF10,ADM,BCL2L1	26
Cardiac Damage	damage	damage of heart	0.0202		1.83		1.468	MAP3K5,IGF1,HMOX1,STAT3,CAV1,PIM1,PRKAA2,CACNA1C,ARNT,LAMA4,MAP2K6,SGCD,SERPING1	13
Cardiac Arrythmia	paroxysmal familial ventricular fibrillation	paroxysmal familial ventricular fibrillation	0.0211					SCN5A,DSP,CACNA1C,TTN	4
Cardiac Arrythmia	Brugada syndrome	Brugada syndrome	0.0213					SCN5A,ANKRD1,KCNE3,CACNA2D1,CACNA1C,KCND3	6
Renal Proliferation	proliferation	proliferation of podocytes	0.0219					STAT3,SRC,CDK2	3
Cardiac Arrythmia	Brugada syndrome type 1	Brugada syndrome type 1	0.0224					SCN5A,ANKRD1,CACNA2D1,CACNA1C,KCND3	5
Cardiac Inflammation	pericarditis	pericarditis	0.0224					TUBG1,TUBA4A,TUBE1,TUBA1C,TUBB4B	5
Kidney Failure	chronic renal failure	chronic renal failure	0.0228		0.816		0.357	SGCG,C3,MMP2,TNFRSF1A,PDE3B,FDPS,BUB1B,SMURF2,ACE,PPP3CC,DRD1,SCN5A,C4A/C4B,PDE11A,ATP2C1,PDE7B,PDE4D,DCN,PTGS1,GRIA1,CDK2,SLC2A9,CACNA2D1,CACNA1C,ADM,VDR	26
Cardiac Stenosis	stenosis	stenosis of cardiac valve	0.0233		1.172		0.622	HBEGF,STAT3,MMP2,GRIA1,ATP2C1,RXRA,HAND2,TIMP2,PTGS1,RUNX2,ACKR3	11
Renal Necrosis/Cell Death	cell viability	cell viability of kidney cell lines	0.025		-0.044		0.239	HBEGF,SLC40A1,CEBPD,VDAC1,STAT2,BIRC5,APP,BCL6,CAV1,TNFAIP3,SUV39H1,MAPT,BCL2L1,ABCC3	14
Renal Inflammation, Renal Nephritis	Heymann nephritis	Heymann nephritis	0.025					HBEGF,CDK2	2
Liver Damage	histopathological change	histopathological change of liver	0.025					APP,LRRK2	2
Cardiac Hyperplasia/Hyperproliferation	hyperplasia	hyperplasia of cardiomyocytes	0.025					MOV10L1,CCNA2	2
Renal Inflammation, Renal Nephritis	membranoproliferative glomerulonephritis	membranoproliferative glomerulonephritis	0.025					ABCA1,CFH	2
Congenital Heart Anomaly	perimembranous ventricular septal defect	perimembranous ventricular septal defect	0.0258		0.816		0.208	GBX2,ROR2,TGFB2,MYH10,SOX4,ACKR3	6
Renal Damage, Renal Tubule Injury	damage	damage of renal tubule	0.0261		-0.447		-0.296	HBEGF,C3,RGMB,CSF1,PLAUR,EDN1,ACE,POU2F2,MDK	9
Kidney Failure, Liver Failure	hepatorenal syndrome	hepatorenal syndrome	0.0281					ADRB2,TOP2A,SSTR1,EDN1,ADRA2A	5
Decreased Levels of Albumin	excretion	decreased excretion of albumin	0.0282					BDKRB1,C3,BDKRB2,LAMB2	4
Liver Necrosis/Cell Death	apoptosis	apoptosis of liver cells	0.0285		0.672		0.523	BIRC2,MTCH2,BCL2L11,TNFRSF1A,SLC20A1,CD40,IL6,CFH,SAA1,STAT3,PPARGC1A,STAT1,RGN,SELENOP,HBEGF,BMF,IGF1,PTPN1,IRF2,RIPK3,CCND1,CEBPB,TNFSF10,ADM,BCL2L1	25
Cardiac Hypertrophy	hypertrophy	hypertrophy of heart cells	0.0303		-0.985		-0.816	MAP2K5,IL6,STAT3,GLRX3,KCND2,EDN1,HDAC9,PTGES,NFATC4,HBEGF,MAP3K5,CRYAB,HSPB8,NOX4,HAND2,IGF1,LMCD1,CAV1,TNFAIP3,PIM1,FBXO32,MYOZ2,EPAS1,RGS4,MAP2K6	25
Liver Cirrhosis	cirrhosis	cirrhosis of liver	0.0303					ADRB2,FGFR1,FGF1,CYP7B1,MMP2,LY6E,PTCH1,POLD1,ABCB4,mir-10,NQO1,IL6,DNASE2,WNT2,IL7R,NR1H3,PRR5,ABCC3,INPP5A,PDGFRB,DLG1,JAG1,NR4A1,TGFB2,GBP2,KLF3,CCL2,PTPRE,RUNX3,TNFSF10,FST	31
Liver Hyperplasia/Hyperproliferation	hepatic adenocarcinoma	hepatic adenocarcinoma	0.0316					RRM2,RRM1,POLE2,BRCA2,HSP90AB1,HSP90AA1,AURKB	7
Cardiac Arteriopathy	premature coronary artery disease	early-onset premature coronary artery disease	0.0327					ADRB2,ABCA1,LRP8	3
Glomerular Injury	glomerulosclerosis	glomerulosclerosis	0.033		1.921		1.378	HBEGF,TK1,PDGFRB,SGCG,C3,MMP2,TNFRSF1A,ABCA1,BUB1B,SMURF2,WIPF1,BDKRB2,HMOX1,PTGIS,SLC2A9,BDKRB1,CCL2,DCN,ADM,ANLN,ITGB4,LAMB2,APOL1	23
Renal Atrophy	atrophy	atrophy of renal tubule	0.0347		1		0.556	SLC2A9,MMP2,DCN,BUB1B,ACE	5
Increased Levels of Alkaline Phosphatase	activation	increased activation of alkaline phosphatase	0.0362		-1.832		-0.995	TNFRSF19,JAG1,PLAUR,BMP6,ROR2,MN1,IL6,ACVRL1,IGF1,IGF2,RUNX2,GALNT3	12
Liver Hyperplasia/Hyperproliferation	liver metastasis	symptomatic stage iodine-refractory liver metastasis	0.0366					FGFR2,FGFR1,PDGFRB,PDGFRA	4
Cardiac Damage	damage	damage of cardiac muscle	0.0368		1.709		1.4	CAV1,ARNT,LAMA4,SGCD,SERPING1,IGF1	6
Cardiac Stenosis	stenosis	stenosis of semilunar valve	0.0391		0.849		0.357	HBEGF,STAT3,MMP2,GRIA1,ATP2C1,HAND2,TIMP2,PTGS1,RUNX2,ACKR3	10
Kidney Failure	end stage renal disease	end stage renal disease	0.0413		0.816		0.357	SGCG,C3,MMP2,GRIA1,TNFRSF1A,PDE3B,FDPS,BUB1B,SMURF2,ACE,PPP3CC,DRD1,SCN5A,C4A/C4B,SLC2A9,PDE11A,ATP2C1,PDE7B,PDE4D,DCN,VDR,PTGS1	22
Liver Hyperplasia/Hyperproliferation	liver cholangiocarcinoma	liver cholangiocarcinoma	0.0432					RRM2,RRM1,POLE2,BRCA2,HSP90AB1,HSP90AA1	6
Cardiac Stenosis	calcific aortic valve stenosis	calcific aortic valve stenosis	0.0456					MMP2,TIMP2,RUNX2	3
Liver Cholestasis	secretion	secretion of bile acid	0.0456					CES1,HMOX1,CYP27A1	3
Congenital Heart Anomaly	tetralogy of Fallot	tetralogy of Fallot	0.0456					TBX1,ZFPM2,JAG1	3
Cardiac Arrythmia, Tachycardia	catecholaminergic polymorphic ventricular tachycardia type 1	catecholaminergic polymorphic ventricular tachycardia type 1	0.0463					SCN5A,CALM1 (includes others),DSP,LAMA4	4
Liver Regeneration	regeneration	regeneration of liver	0.0467		-1.228		-0.774	CSF2,C3,SULF2,TNFRSF1A,BIRC5,CDK2,FGF7,IL6,THPO,STAT3,CAV1,CEBPB,PTGS1	13
Liver Cholestasis	accumulation	accumulation of bile acid	0.0469					FITM2,VDR	2
Glomerular Injury	bleeding	bleeding of renal glomerulus	0.0469					PDGFRB,FOXC2	2
Liver Necrosis/Cell Death	cell death	cell death of sinusoidal endothelial cells	0.0469					TNFSF10,IL6	2
Liver Regeneration	regeneration	delay in regeneration of liver	0.0469					SULF2,PTGS1	2
Cardiac Inflammation	endocarditis	endocarditis	0.0469					TYMS,ITGB2	2
Renal Hypoplasia	hypoplasia	hypoplasia of renal medulla	0.0469					ACE,HOXA11	2
Liver Hyperplasia/Hyperproliferation	liver metastasis	inoperable liver metastasis	0.0469					TOP2A,TYMS	2
Cardiac Arrythmia, Congenital Heart Anomaly	long QT syndrome 1	long QT syndrome 1	0.0469					SCN5A,CALM1 (includes others)	2
Renal Inflammation, Renal Nephritis	lupus-like autoimmune nephritis	lupus-like autoimmune nephritis	0.0469					IL21R,IFIH1	2
Cardiac Necrosis/Cell Death	necrosis	necrosis of myocardium	0.0469					PLAT,SGCD	2
Renal Necrosis/Cell Death	apoptosis	apoptosis of kidney cells	0.0494		1.748		1.834	BCL2L11,NTN1,BIRC5,CDK2,CASP1,SFRP1,MAFB,IGF1,CSF1,UNC5B,GFPT1,EDN1,DCN,MST1	14
Cardiac Fibrosis	fibrosis	fibrosis of heart	0.0501		0.598		0.209	ADRB2,SGCG,DSP,mir-10,BUB1B,ACE,IL16,SNAI1,DTNA,STAT3,LAMA4,SGCD,HBEGF,MAP3K5,HSPB8,NOX4,PLAT,HMOX1,XIRP1,PDGFC,BCL6,CAV1,TNFAIP3,THBS2,CACNA1C,VDR,ADRA2A,RGS5	28
Cardiac Dilation	dilation	dilation of left ventricle	0.0503		0.816		0.676	ADRB2,CAV1,GAB2,MARCKSL1,CCNA2,PTGES	6
Renal Necrosis/Cell Death	apoptosis	apoptosis of renal tubular epithelial cells	0.0504		1.4		1.27	NTN1,CASP1,UNC5B,DCN,MST1	5
Liver Necrosis/Cell Death	cell death	cell death of hepatocytes	0.0527		-0.989		-1.088	BIRC2,MTCH2,BCL2L11,TNFRSF1A,BMF,SLC20A1,CD40,IL6,FGL2,SH3BP5,HMOX1,PTPN1,SAA1,STAT3,PPARGC1A,STAT1,RIPK3,CCND1,SLC25A4,PRKAA2,RGN,TNFSF10,BCL2L1,SELENOP	24
Cardiac Dilation	dilation	dilation of heart ventricle	0.0549		0.378		0.262	ADRB2,HBEGF,CAV1,GAB2,MARCKSL1,CCNA2,PTGES	7
Increased Levels of LDH	release	increased release of LDH	0.0572		-0.861		-0.375	EDN1,APP,ITGB2,HMOX1	4
Cardiac Arrythmia	atrial flutter	atrial flutter	0.0573					ADRB2,KCNMB1,SCN5A,PITX2,CACNA1C,KCNMB4,ACE,ADRA2A	8
Liver Damage, Liver Inflammation/Hepatitis	chronic hepatitis C	chronic hepatitis C	0.0575					MAPKAPK3,PRKN,CCL5,CCL2,CSF1,INSR,BCL2L1,IL6,GAA,PPP3CC,IGF1	11
Liver Fibrosis	migration	migration of hepatic stellate cells	0.0595		-0.218		0.13	CCL5,CCL2,EDN1,MYH10,IGF1	5
Congenital Heart Anomaly	congenital anomaly of aortic arch	congenital anomaly of aortic arch	0.0607					TBX1,PITX2,TGFB2	3
Liver Necrosis/Cell Death	cell death	cell death of liver cell lines	0.0621		-1.076		-0.923	STAT3,BCL2L11,TNFSF12,E2F1,TNFSF10,BCL2L1,PLK1	7
Liver Damage	damage	damage of liver	0.0638		0.927		0.92	MAPKAPK3,C3,TNFRSF1A,THOP1,POLD1,PAPSS2,ABCB4,mir-10,ITGB2,CD40,IL6,ATP8B1,SH3BP5,PPP3CC,THPO,CFH,SAA1,STAT3,IL1R1,STAT1,TSLP,RGN,EDN1,IL27RA,PRKN,CCL5,CD14,CASP1,INSR,IL11RA,GAA,IGF1,HMOX1,PTPN1,PYCARD,TNFAIP3,CCL2,CSF1,TNFSF10,ADM,BCL2L1,MAP2K6,SERPING1	43
Cardiac Dysfunction	diastolic dysfunction	diastolic dysfunction	0.0665					ADRB2,CACNA2D1,CACNA1C,TTN,PTGES,NPR2	6
Renal Damage	injury	injury of kidney	0.0689		0.928		1.115	C3,NTN1,CAMK4,PLAT,IL6,IGF1,CFH,IL1R1,RGMB,UNC5B,CD55,ADM,MST1	13
Liver Failure	failure	failure of liver	0.0697					ADRB2,TOP2A,CYP7B1,SSTR1,ABCB4,EDN1,ADRA2A,IL6,HMOX1,CEBPA	10
Cardiac Dysfunction	familial left ventricular myocardial noncompaction	familial left ventricular myocardial noncompaction	0.0733					DTNA,LDB3	2
Glomerular Injury	fusion	fusion of pedicels	0.0733					MAFB,LAMB2	2
Cardiac Arrythmia	idiopathic ventricular fibrillation	idiopathic ventricular fibrillation	0.0733					SCN5A,DSP	2
Decreased Levels of Albumin	uptake	increased uptake of albumin	0.0733					CAV1,NTN1	2
Liver Cholestasis	intrahepatic cholestasis of pregnancy	intrahepatic cholestasis of pregnancy	0.0733					ABCB4,ATP8B1	2
Renal Atrophy	atrophy	atrophy of renal cortex	0.0778					SLC2A9,ACE,PTGIS	3
Glomerular Injury	abnormal morphology	abnormal morphology of podocytes	0.078					PDGFRB,ITGA3,CD55,PTPRO,MAFB,LAMB2,FOXC2	7
Cardiac Arrythmia	familial arrhythmia	familial arrhythmia	0.0784					SCN5A,ANKRD1,DSP,KCNE3,CACNA2D1,CACNA1C,KCND3,TTN	8
Hepatocellular Carcinoma, Liver Hyperplasia/Hyperproliferation	development	development of hepatocellular carcinoma	0.0805					STAT3,FOXM1,NLK,IL6,PDGFC	5
Congenital Heart Anomaly	dextrocardia	dextrocardia	0.0805	Increased	2.19		1.647	PITX2,FGF10,PCSK6,BICC1,RFX3	5
Renal Inflammation, Renal Nephritis	membranous glomerulonephritis	membranous glomerulonephritis	0.0805					HBEGF,CDK2,PPP3CC,IL27RA,PLA2R1	5
Liver Necrosis/Cell Death	focal necrosis	focal necrosis of liver	0.0829		1		0.503	C3,STAT1,TNFRSF1A,ABCB4	4
Liver Damage	hepatotoxicity	hepatotoxicity	0.0853					STAT3,DHFR,TNFRSF1A,ABCB4,PARD3B,ALDH3A1	6
Cardiac Damage	injury	injury of heart	0.0868		1.912		1.706	STAT3,MAP3K5,PIM1,PRKAA2,MAP2K6,SERPING1,IGF1	7
Renal Inflammation, Renal Nephritis	glomerulonephritis	glomerulonephritis	0.0884	Increased	2.43		1.919	MAPKAPK3,CSF2,BCL2L11,C3,TNFRSF1A,PDE3B,mir-10,SMURF2,WIPF1,ACE,CD40,IL6,IL16,PPP3CC,CFH,C4A/C4B,PDE11A,PDE7B,PDE4D,RXRA,PSMB2,PSMD2,LAMB2,PTGS1,IL27RA,HBEGF,IL21R,CCL5,TCF4,BMF,ABCA1,CDK2,HMOX1,TNFAIP3,CCL2,CEBPB,IFIH1,PSMD1,VDR,PLA2R1	40
Nephrosis	familial nephrotic syndrome	familial nephrotic syndrome	0.0923					ITGA3,PTPRO,NPHP1,NUP93,LAMB2	5
Cardiac Arrythmia	Brugada syndrome type 10	Brugada syndrome type 10	0.0943					KCND3	1
Cardiac Arrythmia	Brugada syndrome type 3	Brugada syndrome type 3	0.0943					CACNA1C	1
Nephrosis	Pierson syndrome	Pierson syndrome	0.0943					LAMB2	1
Nephrosis	Senior-Loken syndrome 1	Senior-Loken syndrome 1	0.0943					NPHP1	1
Liver Damage, Liver Inflammation/Hepatitis	T-cell hepatitis	T-cell hepatitis	0.0943					STAT3	1
Cardiac Arrythmia, Congenital Heart Anomaly	Timothy syndrome	Timothy syndrome	0.0943					CACNA1C	1
Liver Cirrhosis	adult idiopathic cirrhosis	adult idiopathic cirrhosis	0.0943					ABCB4	1
Liver Cholestasis	cholestasis	advanced stage cholestasis	0.0943					CYP7B1	1
Liver Cholestasis	benign recurrent intrahepatic cholestasis 1	benign recurrent intrahepatic cholestasis 1	0.0943					ATP8B1	1
Liver Fibrosis	biliary fibrosis	biliary fibrosis	0.0943					IL6	1
Cardiac Arrythmia	brugada syndrome type 6	brugada syndrome type 6	0.0943					KCNE3	1
Cardiac Fibrosis	cardiac fibrosis	cardiac fibrosis of heart tissue	0.0943					MAP3K5	1
Cardiac Dysfunction	cardiomyopathy	cardiomyopathy of left ventricle	0.0943					CAV1	1
Cardiac Arrythmia, Tachycardia	catecholaminergic polymorphic ventricular tachycardia type 4	catecholaminergic polymorphic ventricular tachycardia type 4	0.0943					CALM1 (includes others)	1
Cardiac Necrosis/Cell Death	cell survival	cell survival of cardiomyocytes	0.0943					FBXO32	1
Cardiac Arrythmia	chronic atrial and intestinal dysrhythmia	chronic atrial and intestinal dysrhythmia	0.0943					SGO1	1
Liver Cholestasis, Liver Damage	chronic cholestatic liver disease	chronic cholestatic liver disease	0.0943					ABCB4	1
Liver Damage, Liver Inflammation/Hepatitis	chronic persistent hepatitis	chronic persistent hepatitis	0.0943					THOP1	1
Nephrosis	congenital interstitial lung disease, nephrotic syndrome, and epidermolysis bullosa	congenital interstitial lung disease, nephrotic syndrome, and epidermolysis bullosa	0.0943					ITGA3	1
Congenital Heart Anomaly	conotruncal anomaly face syndrome	conotruncal anomaly face syndrome	0.0943					TBX1	1
Renal Lysis	cytolysis	cytolysis of mesangial cells	0.0943					THY1	1
Renal Damage	damage	damage of peritubular capillary	0.0943					NTN1	1
Congenital Heart Anomaly	deafness, congenital heart defects, and posterior embryotoxon	deafness, congenital heart defects, and posterior embryotoxon	0.0943					JAG1	1
Decreased Levels of Albumin	accumulation	decreased accumulation of albumin	0.0943					CAV1	1
Renal Degradation	degradation	degradation of renal tubule	0.0943					PSAP	1
Liver Hyperplasia/Hyperproliferation	hyperplasia	delay in hyperplasia of hepatocytes	0.0943					C3	1
Liver Hyperplasia/Hyperproliferation	formation	delay in initiation of formation of liver tumor	0.0943					CCNA2	1
Glomerular Injury, Renal Destruction	destruction	destruction of glomerular capillary	0.0943					THY1	1
Cardiac Arteriopathy	development of coronary artery disease in HIV	development of coronary artery disease in HIV	0.0943					CCL2	1
Cardiac Arrythmia	drug-induced long QT syndrome	drug-induced long QT syndrome	0.0943					SCN5A	1
Cardiac Congestive Cardiac Failure, Heart Failure	congestive heart failure	end-stage congestive heart failure	0.0943					ADM	1
Cardiac Enlargement	enlargement	enlargement of cardiac valve	0.0943					HBEGF	1
Glomerular Injury	experimental glomerular disease	experimental glomerular disease	0.0943					CDKN1C	1
Cardiac Arrythmia	familial arrhythmogenic right ventricular dysplasia type 8	familial arrhythmogenic right ventricular dysplasia type 8	0.0943					DSP	1
Cardiac Arrythmia	familial atrial fibrillation type 10	familial atrial fibrillation type 10	0.0943					SCN5A	1
Cardiac Dysfunction	familial isolated autosomal dominant noncompaction of left ventricular myocardium	familial isolated autosomal dominant noncompaction of left ventricular myocardium	0.0943					DTNA	1
Glomerular Injury	focal segmental glomerulosclerosis type 8	focal segmental glomerulosclerosis type 8	0.0943					ANLN	1
Heart Failure	heart failure with preserved left ventricular ejection fraction	heart failure with preserved left ventricular ejection fraction	0.0943					IL16	1
Pulmonary Hypertension	hereditary hemorrhagic telangiectasia-related pulmonary arterial hypertension	hereditary hemorrhagic telangiectasia-related pulmonary arterial hypertension	0.0943					ACVRL1	1
Pulmonary Hypertension	hypertension	hypertension of pulmonary artery	0.0943					CAV1	1
Cardiac Hypoplasia	hypoplasia	hypoplasia of right ventricle	0.0943					HAND2	1
Cardiac Hypoplasia	hypoplasia	hypoplasia of ventricular compact zone	0.0943					ZFPM2	1
Cardiac Hypoplasia	hypoplasia	hypoplasia of ventricular septum	0.0943					IGF2	1
Increased Levels of Albumin	secretion	increased secretion of albumin	0.0943					APP	1
Cardiac Inflammation	inflammation	inflammation of cardiomyocytes	0.0943					FBXO32	1
Liver Inflammation/Hepatitis	inflammation	inflammation of liver lobule	0.0943					IL6	1
Cardiac Damage	injury	injury of left ventricle	0.0943					PIM1	1
Renal Damage, Renal Tubule Injury	injury	injury of renal tubular epithelial cells	0.0943					RGMB	1
Liver Cholestasis	intrahepatic cholestasis of pregnancy type 1	intrahepatic cholestasis of pregnancy type 1	0.0943					ATP8B1	1
Liver Cholestasis	intrahepatic cholestasis of pregnancy type 3	intrahepatic cholestasis of pregnancy type 3	0.0943					ABCB4	1
Cardiac Dysfunction	left ventricular noncompaction type 3	left ventricular noncompaction type 3	0.0943					LDB3	1
Cardiac Arrythmia	lidocaine-induced Brugada syndrome 1	lidocaine-induced Brugada syndrome 1	0.0943					SCN5A	1
Cardiac Arrythmia, Congenital Heart Anomaly	long QT syndrome type 14	long QT syndrome type 14	0.0943					CALM1 (includes others)	1
Cardiac Arrythmia, Congenital Heart Anomaly	long QT syndrome type 15	long QT syndrome type 15	0.0943					CALM1 (includes others)	1
Renal Inflammation, Renal Nephritis	medullary cystic kidney disease 1	medullary cystic kidney disease 1	0.0943					MUC1	1
Cardiac Inflammation	mycotic endocarditis	mycotic endocarditis	0.0943					TYMS	1
Nephrosis	nephronophthisis type 16	nephronophthisis type 16	0.0943					ANKS6	1
Nephrosis	nephrotic syndrome type 12	nephrotic syndrome type 12	0.0943					NUP93	1
Nephrosis	nephrotic syndrome type 5 with ocular abnormalities	nephrotic syndrome type 5 with ocular abnormalities	0.0943					LAMB2	1
Nephrosis	nephrotic syndrome type 5 without ocular abnormalities	nephrotic syndrome type 5 without ocular abnormalities	0.0943					LAMB2	1
Nephrosis	nephrotic syndrome type 6	nephrotic syndrome type 6	0.0943					PTPRO	1
Liver Fibrosis	opisthorchiasis periductal fibrosis	opisthorchiasis periductal fibrosis	0.0943					IL6	1
Renal Proliferation	overgrowth	overgrowth of mesangial cells	0.0943					MST1	1
Cardiac Arrythmia	paroxysmal familial ventricular fibrillation type 1	paroxysmal familial ventricular fibrillation type 1	0.0943					SCN5A	1
Cardiac Arteriopathy, Cardiac Fibrosis	perivascular fibrosis	perivascular fibrosis of coronary artery	0.0943					MAP3K5	1
Cardiac Dysfunction	permeability transition	permeability transition of ventricular myocytes	0.0943					E2F1	1
Liver Damage, Liver Inflammation/Hepatitis	chronic hepatitis B	persistent chronic hepatitis B	0.0943					CSF1	1
Liver Damage, Liver Inflammation/Hepatitis	chronic hepatitis C	persistent chronic hepatitis C	0.0943					CSF1	1
Pulmonary Hypertension	primary pulmonary hypertension 3	primary pulmonary hypertension 3	0.0943					CAV1	1
Liver Cholestasis	progressive familial intrahepatic cholestasis type 3	progressive familial intrahepatic cholestasis type 3	0.0943					ABCB4	1
Liver Cholestasis	progressive familial intrahepatic cholestasis type 4	progressive familial intrahepatic cholestasis type 4	0.0943					TJP2	1
Heart Failure	heart failure	progressive heart failure	0.0943					BIRC5	1
Cardiac Proliferation	proliferation	proliferation of heart	0.0943					MAP2K5	1
Liver Proliferation	proliferation	proliferation of hepatoblasts	0.0943					FGF10	1
Cardiac Necrosis/Cell Death	quantity	quantity of apoptotic ventricular myocytes	0.0943					MMP2	1
Renal Dysplasia	short-rib thoracic dysplasia type 9 without polydactyly	short-rib thoracic dysplasia type 9 without polydactyly	0.0943					IFT140	1
Cardiac Arrythmia, Congenital Heart Anomaly	susceptibility to acquired long QT syndrome type 3	susceptibility to acquired long QT syndrome type 3	0.0943					SCN5A	1
Cardiac Arrythmia, Tachycardia	tachycardia	tachycardia of atrium	0.0943					PITX2	1
Congenital Heart Anomaly	total anomalous pulmonary venous return	total anomalous pulmonary venous return	0.0943					SEMA3D	1
Renal Transformation	transformation	transformation of mesangial cells	0.0943					SRC	1
Congenital Heart Anomaly	congenital heart block	congenital heart block	0.0968					C4A/C4B,C3,EDN1	3
Cardiac Proliferation	proliferation	proliferation of ventricular myocytes	0.0968					EDN1,IGF1,FOXO1	3
Increased Levels of Red Blood Cells	quantity	increased quantity of red blood cells	0.0982		-1.521		-0.598	CD59,SALL4,CDK2,HMOX1,THPO,ZFP36L2,DNASE2,CCND3,PBX1,CCND1,STAT5A,EPAS1,LAMA4,RASSF2	14
Glomerular Injury	abnormal morphology	abnormal morphology of renal glomerulus	0.0989					PDGFRB,BCL2L11,CFI,ITGA3,PTPRO,MAFB,WIPF1,BDKRB2,ACE,CFH,FOXC2,FBLN1,CEBPB,CD55,LAMB2	15
Congenital Heart Anomaly	double aortic arch	double aortic arch	0.103					TBX1,PITX2	2
Liver Dysplasia	dysplasia	dysplasia of liver	0.103					CCND1,E2F1	2
Renal Inflammation, Renal Nephritis	tubular nephritis	tubular nephritis	0.103					DCN,MDK	2
Cardiac Arteriopathy	vasospasm	vasospasm of coronary artery	0.103					SGCG,SGCD	2
Liver Necrosis/Cell Death	apoptosis	apoptosis of hepatocytes	0.103		-0.341		-0.457	BIRC2,MTCH2,BCL2L11,TNFRSF1A,BMF,SLC20A1,CD40,IL6,PTPN1,SAA1,STAT3,PPARGC1A,STAT1,RIPK3,CCND1,RGN,TNFSF10,BCL2L1,SELENOP	19
Liver Fibrosis	fibrosis	fibrosis of liver	0.108		1.287		1.084	FGFR2,FGFR1,PDGFRB,IL13RA2,TNFRSF1A,PLAUR,POLD1,ABCB4,TGFB2,IL6,HMOX1,CEBPA,TIMP2,PDGFC,STAT3,STAT1,CEBPB,TSLP,VDR,RASSF2	20
Cardiac Stenosis	stenosis	stenosis of aortic valve	0.113					HBEGF,MMP2,GRIA1,ATP2C1,TIMP2,PTGS1,RUNX2,ACKR3	8
Renal Dysplasia	dysplasia	dysplasia of kidney	0.113					FRAS1,BICC1,ACE,IFT140	4
Cardiac Output	cardiac output	cardiac output	0.116		-1.172		-0.873	HCN1,PPARGC1A,CDK2,RXRA,INSR,EDNRB,IGF1	7
Cardiac Arrythmia	persistent atrial fibrillation	persistent atrial fibrillation	0.117					PLN,PPP1CA,TTN	3
Biliary Hyperplasia	proliferation	proliferation of biliary epithelial cells	0.117					MAP2K5,TGFB2,IL6	3
Cardiac Arrythmia	ventricular fibrillation	ventricular fibrillation	0.127					ADRB2,SCN5A,DSP,THRA,CACNA1C,ADRA2A,TTN,MAOB,THRB	9
Liver Inflammation/Hepatitis	inflammation	inflammation of liver	0.127		0.215		-0.389	BIRC2,TK1,MAPKAPK3,EFS,C3,MMP2,TNFRSF1A,PDE3B,THOP1,POLD1,ABCB4,mir-10,VSIR,ITGB2,IL6,PPP3CC,CXCL6,STAT3,C4A/C4B,PDE11A,IL1R1,STAT1,PDE7B,PDE4D,IL27RA,PRKN,CCL5,CD14,PLAUR,CASP1,INSR,UACA,GBP2,CXCL2,PRDM1,GAA,IGF1,HMOX1,CEBPA,BCL6,TNFAIP3,CCL2,CSF1,CD55,TNFSF10,BCL2L1	46
Cardiac Inflammation	carditis	carditis	0.129		-0.152		-0.289	BCL6,IL1R1,TYMS,CCL2,TUBG1,TUBA4A,ITGB2,TUBE1,TUBA1C,TUBB4B	10
Liver Necrosis/Cell Death	apoptosis	apoptosis of hepatic stellate cells	0.13					HBEGF,CEBPB,TNFSF10,IGF1	4
Increased Levels of ALT	localization	increased localization of ALT	0.13	Decreased	-2		-1.503	SAA1,TNFSF10,ITGB2,IL6	4
Liver Cirrhosis	primary biliary cirrhosis	early stage primary biliary cirrhosis	0.136					NR1H3,ABCB4	2
Renal Inflammation, Renal Nephritis	idiopathic membranous nephropathy	idiopathic membranous nephropathy	0.136					PPP3CC,PLA2R1	2
Cardiac Damage	injury	injury of myocardium	0.136					SERPING1,IGF1	2
Liver Hyperplasia/Hyperproliferation	polycystic liver disease	polycystic liver disease	0.136					LRP5,BICC1	2
Increased Levels of Creatinine	clearance	increased clearance of creatinine	0.139					EDNRB,ADM,ACE	3
Nephrosis	nephrosis	nephrosis	0.146					ITGA3,PDE3B,CLTC,PTPRO,CA13,NUP93,PPP3CC,CA5B,ANKS6,PDE11A,PDE7B,PDE4D,NPHP1,LAMB2	14
Cardiac Arrythmia, Tachycardia	tachycardia	tachycardia	0.147					ADRB2,CALM1 (includes others),PITX2,DSP,KCNE3,THRA,PTGFR,SCN5A,CACNA1C,ADRA2A,LAMA4,MAOB,THRB	13
Hepatocellular Carcinoma, Liver Hyperplasia/Hyperproliferation	advanced hepatocellular carcinoma	advanced hepatocellular carcinoma	0.147					FGFR1,TOP2A,PDGFRB,SSTR1,CDKN3	5
Renal Damage	reperfusion injury	reperfusion injury of kidney	0.147		0.669		0.898	IL1R1,C3,NTN1,UNC5B,CD55	5
Cardiac Arrythmia	arrhythmogenic right ventricular dysplasia	arrhythmogenic right ventricular dysplasia	0.148					SCN5A,DSP,TTN,LAMA4	4
Congenital Heart Anomaly	atrioventricular septal defect and common atrioventricular junction	atrioventricular septal defect and common atrioventricular junction	0.148		-0.152		-0.645	CCNE2,ZFPM2,RXRA,TGFB2	4
Liver Damage	damage	damage of liver cells	0.148					STAT3,IL1R1,TNFRSF1A,PAPSS2	4
Glomerular Injury, Kidney Failure, Renal Fibrosis	interstitial fibrosis	interstitial fibrosis of kidney	0.154		0.816		0.374	SGCG,SLC2A9,C3,MMP2,TNFRSF1A,DCN,BUB1B,SMURF2	8
Heart Failure	chronic heart failure	chronic heart failure	0.157					ADRB2,ACE,ADRA2A,CA13,CA5B,NPR2	6
Liver Damage	injury	injury of liver	0.16		1.063		1.01	MAPKAPK3,TNFRSF1A,THOP1,POLD1,ABCB4,mir-10,ITGB2,CD40,IL6,ATP8B1,SH3BP5,PPP3CC,CFH,SAA1,STAT3,STAT1,TSLP,RGN,EDN1,IL27RA,PRKN,CCL5,CD14,CASP1,INSR,IL11RA,GAA,IGF1,HMOX1,CCL2,CSF1,ADM,BCL2L1,SERPING1	34
Cardiac Arteriopathy	abnormal morphology	abnormal morphology of coronary artery	0.163					ADM,SOX4,PDPN	3
Heart Failure	cardiac decompensation	cardiac decompensation	0.163					ADRB2,FOSL1,NPR2	3
Cardiac Arrythmia, Congenital Heart Anomaly	congenital long QT syndrome	congenital long QT syndrome	0.163					SCN5A,CALM1 (includes others),CACNA1C	3
Cardiac Damage, Cardiac Degeneration	degeneration	degeneration of cardiomyocytes	0.163					CAV1,ARNT,LAMA4	3
Cardiac Dysfunction	diastolic dysfunction	diastolic dysfunction of heart	0.163					ADRB2,TTN,PTGES	3
Glomerular Injury, Renal Hypertrophy	hypertrophy	hypertrophy of mesangial cells	0.163					SRC,EDN1,FOXO1	3
Cardiac Arrythmia	arrhythmia	arrhythmia of heart ventricle	0.163					ADRB2,CALM1 (includes others),DSP,KCNE3,THRA,SCN5A,SCN9A,CACNA1C,ADRA2A,TTN,LAMA4,MAOB,THRB	13
Liver Inflammation/Hepatitis, Liver Steatosis	steatohepatitis	steatohepatitis	0.165					PDE11A,CD14,TNFRSF1A,PDE3B,PDE7B,PDE4D,GBP2,IL6	8
Cardiac Arrythmia, Tachycardia	ventricular tachycardia	ventricular tachycardia	0.167					ADRB2,SCN5A,CALM1 (includes others),DSP,KCNE3,THRA,ADRA2A,LAMA4,MAOB,THRB	10
Cardiac Enlargement	enlargement	enlargement of cardiomyocytes	0.17					EDN1,MAP2K6	2
Increased Levels of Albumin	localization	increased localization of albumin	0.17					STAT3,FCGRT	2
Cardiac Stress Response	oxidative stress response	oxidative stress response of heart	0.17					PPARGC1A,INSR	2
Cardiac Fibrosis	perivascular fibrosis	perivascular fibrosis	0.17					MAP3K5,HMOX1	2
Glomerular Injury	glomerulopathy	glomerulopathy of mesangium	0.171					BCL2L11,CEBPB,WIPF1,BDKRB2,CFH,FOXC2	6
Increased Levels of Creatinine	quantity	increased quantity of creatinine	0.171		-0.816		-0.208	IL1R1,CASP1,BCAT2,SLC14A1,IL6,MST1	6
Liver Inflammation/Hepatitis, Liver Steatosis	nonalcoholic steatohepatitis	nonalcoholic steatohepatitis	0.171					PDE11A,TNFRSF1A,PDE3B,PDE7B,PDE4D,GBP2	6
Glomerular Injury	abnormal morphology	abnormal morphology of mesangium	0.179					BCL2L11,CEBPB,WIPF1,CFH,FOXC2	5
Liver Necrosis/Cell Death	apoptosis	apoptosis of liver cell lines	0.179		-0.418		-0.248	STAT3,BCL2L11,E2F1,TNFSF10,PLK1	5
Cardiac Necrosis/Cell Death	cell viability	cell viability of cardiomyocytes	0.179		-0.811		-0.596	APOD,FBXO32,HSPB8,EDN1,IGF1	5
Cardiac Arrythmia, Tachycardia	supraventricular tachycardia	supraventricular tachycardia	0.179					ADRB2,SCN5A,PITX2,CACNA1C,ADRA2A	5
Cardiac Arrythmia	Brugada syndrome type 9	Brugada syndrome type 9	0.18					KCND3	1
Liver Hyperbilirubinemia	Dubin-Johnson syndrome	Dubin-Johnson syndrome	0.18					ABCC3	1
Renal Inflammation, Renal Nephritis	Fechtner syndrome	Fechtner syndrome	0.18					MYH10	1
Glomerular Injury	abnormal morphology	abnormal morphology of juxtaglomerular cells	0.18					BDKRB2	1
Liver Cholestasis	accumulation	accumulation of taurocholic acid	0.18					VDR	1
Renal Inflammation, Renal Nephritis	acute proliferative glomerulonephritis	acute proliferative glomerulonephritis	0.18					MAPKAPK3	1
Renal Inflammation, Renal Nephritis	acute pyelonephritis	acute pyelonephritis	0.18					TOP2A	1
Liver Adhesion	adhesion	adhesion of hepatic stellate cells	0.18					ADAM12	1
Liver Necrosis/Cell Death	apoptosis	apoptosis of Kupffer cells	0.18					IRF2	1
Cardiac Arrythmia	autosomal recessive sick sinus syndrome	autosomal recessive sick sinus syndrome	0.18					SCN5A	1
Liver Hyperplasia/Hyperproliferation	beta-catenin activating mutation positive hepatocellular adenoma	beta-catenin activating mutation positive hepatocellular adenoma	0.18					GLUL	1
Renal Dysplasia	cystic renal dysplasia	cystic renal dysplasia	0.18					BICC1	1
Decreased Levels of Albumin	production	decreased production of albumin	0.18					IL6	1
Cardiac Degeneration	degeneration	degeneration of heart tissue	0.18					SGCD	1
Glomerular Injury	diffuse mesangial sclerosis	diffuse mesangial sclerosis	0.18					BDKRB2	1
Cardiac Arrythmia, Congenital Heart Anomaly	digenic long QT syndrome 2/3	digenic long QT syndrome 2/3	0.18					SCN5A	1
Cardiac Arrythmia, Congenital Heart Anomaly	digenic long QT syndrome 3/6	digenic long QT syndrome 3/6	0.18					SCN5A	1
Congenital Heart Anomaly	double inlet heart left ventricle	double inlet heart left ventricle	0.18					TGFB2	1
Liver Cholestasis	drug-induced cholestasis	drug-induced cholestasis	0.18					ABCB4	1
Heart Failure	early onset heart failure	early onset heart failure	0.18					PPARGC1A	1
Renal Inflammation, Renal Nephritis	epstein syndrome	epstein syndrome	0.18					MYH10	1
Liver Proliferation	expansion	expansion of oval cells	0.18					TNFSF12	1
Nephrosis	familial juvenile nephronophthisis	familial juvenile nephronophthisis	0.18					NPHP1	1
Liver Inflammation/Hepatitis	hepatitis subtype infantile hepatitis syndrome	hepatitis subtype infantile hepatitis syndrome	0.18					IL6	1
Renal Hyperplasia/Hyperproliferation	hyperplasia	hyperplasia of distal tubule	0.18					HSD11B1	1
Renal Hypertrophy	hypertrophy	hypertrophy of distal tubule	0.18					HSD11B1	1
Cardiac Hypertrophy	hypertrophy	hypertrophy of ventricular myocardium	0.18					IL6	1
Cardiac Hypertrophy	hypertrophy	hypertrophy of ventricular septum	0.18					HDAC9	1
Increased Levels of CRP	synthesis	increased synthesis of CRP	0.18					IL6	1
Liver Inflammation/Hepatitis	infantile cholestatic hepatitis syndrome	infantile cholestatic hepatitis syndrome	0.18					IL6	1
Liver Inflammation/Hepatitis	inflammation	inflammation of liver portal space	0.18					ABCB4	1
Liver Regeneration	regeneration	initiation of regeneration of liver	0.18					IL6	1
Cardiac Dysfunction, Heart Failure	left ventricular failure	left ventricular failure	0.18					ADRB2	1
Cardiac Pulmonary Embolism	massive pulmonary embolism	massive pulmonary embolism	0.18					PLAT	1
Liver Inflammation/Hepatitis	alcoholic hepatitis	mild alcoholic hepatitis	0.18					TNFRSF1A	1
Liver Inflammation/Hepatitis, Liver Necrosis/Cell Death	necrotizing inflammation	necrotizing inflammation of liver	0.18					TNFRSF1A	1
Heart Failure	heart failure	onset of heart failure	0.18					CRYAB	1
Cardiac Stress Response	oxidative stress response	oxidative stress response of cardiomyocytes	0.18					INSR	1
Renal Inflammation, Renal Nephritis	passive Heymann nephritis	passive Heymann nephritis	0.18					HBEGF	1
Cardiac Proliferation	proliferation	proliferation of cardiac stem cells	0.18					TBX1	1
Liver Proliferation	proliferation	proliferation of hepatic progenitor cells	0.18					PROX1	1
Renal Regeneration	regeneration	regeneration of glomerular capillary	0.18					THY1	1
Cardiac Damage	reperfusion injury	reperfusion injury of myocardium	0.18					SERPING1	1
Cardiac Arrythmia	short-QT syndrome 4	short-QT syndrome 4	0.18					CACNA1C	1
Cardiac Arrythmia	sinus-node dysfunction	sinus-node dysfunction	0.18					SCN5A	1
Cardiac Arteriopathy	spontaneous coronary artery dissection	spontaneous coronary artery dissection	0.18					ACE	1
Cardiac Arteriopathy	stable coronary artery disease	stable coronary artery disease	0.18					ACE	1
Cardiac Infarction	acute myocardial infarction	stage 2 acute myocardial infarction	0.18					C4A/C4B	1
Cardiac Arteriopathy	stenosis	stenosis of coronary artery	0.18					SGCD	1
Cardiac Stenosis	stenosis	stenosis of mitral valve	0.18					RXRA	1
Heart Failure	heart failure	symptomatic stage hypertensive heart failure	0.18					ADRB2	1
Heart Failure	heart failure	symptomatic stage ischemic heart failure	0.18					ADRB2	1
Heart Failure	cardiomyopathic heart failure	symptomatic stage stable cardiomyopathic heart failure	0.18					ADRB2	1
Liver Cholestasis	transient idiopathic neonatal cholestasis	transient idiopathic neonatal cholestasis	0.18					ABCB4	1
Renal Hypoplasia	unilateral renal agenesis	unilateral renal agenesis	0.18					FRAS1	1
Glomerular Injury, Renal Fibrosis	fibrosis	fibrosis of kidney	0.183		1.744		1.29	SGCG,SLC2A9,BDKRB1,C3,MMP2,TNFRSF1A,CCL2,DCN,BUB1B,SMURF2,BDKRB2,PTGIS	12
Increased Levels of Hematocrit	hematocrit	increased hematocrit of organism	0.183	Decreased	-2.331		-1.475	FBLN1,CD59,PBX1,STAT5A,LIG1,EPAS1,BDKRB2,ACE,LAMA4,HMOX1,CEBPA,ZFP36L2	12
Glomerular Injury	abnormal morphology	abnormal morphology of glomerular capillary	0.186					FBLN1,ITGA3,BDKRB2,FOXC2	4
Bradycardia, Cardiac Arrythmia	bradycardia	bradycardia	0.186		-1.067		-0.969	HCN1,ADRB2,SCN5A,ADRA2A,RGS4,HTR2A	6
Cardiac Arrythmia, Tachycardia	hemodynamically unstable ventricular tachycardia	hemodynamically unstable ventricular tachycardia	0.187					SCN5A,THRA,THRB	3
Cardiac Arrythmia	recurrent ventricular fibrillation	recurrent ventricular fibrillation	0.187					SCN5A,THRA,THRB	3
Liver Fibrosis, Liver Proliferation	proliferation	proliferation of hepatic stellate cells	0.188		-1.007		-0.787	HBEGF,STAT1,EDNRB,EDN1,IL6,IGF1,TIMP2	7
Decreased Levels of Hematocrit	hematocrit	decreased hematocrit of organism	0.206					EPAS1,THPO	2
Renal Dilation	dilation	dilation of kidney	0.206					EDNRB,ADM	2
Cardiac Dysfunction	left ventricular diastolic dysfunction	left ventricular diastolic dysfunction	0.206					ADRB2,PTGES	2
Bradycardia, Cardiac Arrythmia	sinus bradycardia	sinus bradycardia	0.206					HCN1,SCN5A	2
Increased Levels of Blood Urea Nitrogen	quantity	increased quantity of blood urea nitrogen	0.212					IL1R1,CASP1,BDKRB2	3
Renal Proliferation	proliferation	proliferation of tubular cells	0.212					TNFSF12,CSF1,MST1	3
Liver Hyperplasia/Hyperproliferation	liver adenoma	liver adenoma	0.213					STAT3,GLUL,E2F1,CBX7,IGF2	5
Cardiac Arrythmia, Tachycardia	paroxysmal supraventricular tachycardia	paroxysmal supraventricular tachycardia	0.226					ADRB2,SCN5A,CACNA1C,ADRA2A	4
Cardiac Inflammation	inflammation	inflammation of heart	0.232		0.612		0.306	BCL6,CAV1,MAP3K5,THBS2,TNFRSF1A,FBXO32	6
Liver Proliferation	quantity	quantity of hepatocytes	0.238					FOXM1,CEBPA,MDK	3
Cardiac Dysfunction, Heart Failure	diastolic heart failure	diastolic heart failure	0.242					ADRB2,NPR2	2
Hepatocellular Carcinoma, Liver Hyperplasia/Hyperproliferation	hepatocellular carcinoma	local hepatocellular carcinoma	0.242					FGFR1,PDGFRB	2
Cardiac Dysfunction, Heart Failure	systolic heart failure	systolic heart failure	0.242					CACNA1C,ACE	2
Cardiac Thrombosis	thrombosis	thrombosis of atrium	0.242					ADRB2,HBEGF	2
Liver Cholestasis	cholestasis	cholestasis	0.243					AKR1C3,CYP7B1,LIPC,TAP2,CACNA2D1,ABCB4,TNFSF10,TJP2,IL6,ATP8B1,ABCC3,CYP27A1	12
Liver Hyperplasia/Hyperproliferation	proliferation	proliferation of liver cancer cells	0.247		0.882		1.045	STAT3,PEG10,RGN,FOXM1	4
Glomerular Injury	abnormal morphology	abnormal morphology of mesangial cells	0.257					FOXC2	1
Liver Steatosis	alcoholic fatty liver disease	alcoholic fatty liver disease	0.257					STAT3	1
Cardiac Necrosis/Cell Death	apoptosis	apoptosis of cardiac stem cells	0.257					SFRP2	1
Heart Failure	cardiorenal syndrome	cardiorenal syndrome	0.257					NPR2	1
Renal Proliferation	contact growth inhibition	contact growth inhibition of kidney cell lines	0.257					STAT3	1
Renal Degeneration	degeneration	degeneration of renal tubule	0.257					MDK	1
Renal Dysfunction	dysfunction	dysfunction of podocytes	0.257					SRC	1
Congenital Heart Anomaly	hypoplasia	hypoplasia of aortic arch	0.257					TGFB2	1
Glomerular Injury	lack	lack of podocytes	0.257					PDGFRB	1
Hepatocellular Carcinoma, Liver Hyperplasia/Hyperproliferation	metastasis	metastasis of hepatocellular carcinoma	0.257					FOXM1	1
Cardiac Arrythmia	paroxysmal atrial flutter	paroxysmal atrial flutter	0.257					SCN5A	1
Pulmonary Hypertension	persistent fetal circulation syndrome	persistent fetal circulation syndrome	0.257					EDNRB	1
Glomerular Injury, Renal Fibrosis	renal fibrosis	progressive renal fibrosis	0.257					SMURF2	1
Liver Proliferation	proliferation	proliferation of liver	0.257					CEBPB	1
Liver Necrosis/Cell Death	quantity	quantity of apoptotic hepatocytes	0.257					TNFSF10	1
Glutathione Depletion In Liver, Liver Fibrosis	quantity	quantity of reactive oxygen species in liver	0.257					PRKAA2	1
Cardiac Infarction	myocardial infarction	recurrent myocardial infarction	0.257					ACE	1
Cardiac Regeneration	regeneration	regeneration of myocardium	0.257					CCNA2	1
Liver Cholestasis	secretion	secretion of taurocholic acid	0.257					HMOX1	1
Glomerular Injury	size	size of glomerular crescent	0.257					PLAT	1
Glomerular Injury, Kidney Failure, Renal Fibrosis	tubulo-interstitial fibrosis	tubulo-interstitial fibrosis of skeletal muscle	0.257					SGCG	1
Congenital Heart Anomaly	ventricular septal defect type 3	ventricular septal defect type 3	0.257					TGFB2	1
Congenital Heart Anomaly	situs inversus totalis	situs inversus totalis	0.264					PITX2,BICC1,RFX3	3
Congenital Heart Anomaly	transposition	transposition of great vessels	0.264					TGFBR3,ROR2,ACVR2A	3
Glomerular Injury	focal segmental glomerulosclerosis	focal segmental glomerulosclerosis	0.268					SMURF2,ANLN,ITGB4,LAMB2,APOL1	5
Cardiac Hypoplasia	hypoplasia	hypoplasia of trabeculae carne	0.268		1.342		0.786	NFATC4,TGFBR3,ZFP36L1,RXRA,TGFB2	5
Cardiac Hypertrophy	hypertrophy	hypertrophy of myocardium	0.279					STAT3,IL6	2
Increased Levels of LDH	activation	increased activation of LDH	0.279					RIPK3,FOXM1	2
Hepatocellular Carcinoma, Liver Hyperplasia/Hyperproliferation	hepatocellular carcinoma	inoperable hepatocellular carcinoma	0.279					FGFR1,PDGFRB	2
Cardiac Regeneration	regeneration	regeneration of heart	0.279					MEIS1,CCNA2	2
Cardiac Necrosis/Cell Death	cell death	cell death of ventricular myocytes	0.286		0.365		0.25	MMP2,PTK2B,CDK2,E2F1,TIMP2	5
Hepatocellular Carcinoma, Liver Hyperplasia/Hyperproliferation	incidence	incidence of hepatocellular carcinoma	0.29		1.287		0.762	FHIT,CCDC80,ABCB4,UACA,CBX7,RINT1,IL6	7
Liver Inflammation/Hepatitis	acute hepatitis	acute hepatitis	0.291					MMP2,TNFRSF1A,CSF1	3
Cardiac Fibrosis	fibrosis	fibrosis of myocardium	0.291					DSP,VDR,SGCD	3
Liver Hyperbilirubinemia	hyperbilirubinemia	hyperbilirubinemia	0.291					C4A/C4B,C3,ABCC3	3
Renal Hypertrophy	hypertrophy	hypertrophy of kidney	0.298		0.129		-0.042	SRC,CEBPB,EDN1,NOX4,HSD11B1,FOXO1	6
Liver Damage, Liver Inflammation/Hepatitis	chronic viral hepatitis	chronic viral hepatitis	0.299					MAPKAPK3,PRKN,CCL5,POLD1,INSR,mir-10,IL6,GAA,PPP3CC,IGF1,CCL2,CSF1,BCL2L1	13
Cardiac Arrythmia	long-QT syndrome	long-QT syndrome	0.305					SCN5A,CALM1 (includes others),DSP,CACNA2D1,CACNA1C	5
Hepatocellular Carcinoma, Liver Hyperplasia/Hyperproliferation	metastatic hepatocellular carcinoma	metastatic hepatocellular carcinoma	0.315					FGFR1,PDGFRB	2
Biliary Hyperplasia	proliferation	proliferation of cholangiocytes	0.315					TGFB2,IL6	2
Cardiac Arrythmia	tachyarrhythmia	tachyarrhythmia	0.315					ADRB2,ADRA2A	2
Glomerular Injury, Renal Damage	injury	injury of renal glomerulus	0.318					C3,ADM,MST1	3
Glomerular Injury, Renal Hypertrophy	hypertrophy	hypertrophy of renal glomerulus	0.325		0.651		0.471	SRC,CEBPB,EDN1,NOX4,FOXO1	5
Congenital Heart Anomaly	atresia	atresia of tricuspid valve	0.327					ZFPM2	1
Biliary Hyperplasia	bile duct proliferation	bile duct proliferation	0.327					ABCB4	1
Cardiac Output	cardiac index	cardiac index	0.327					TNFSF10	1
Decreased Levels of Albumin	secretion	decreased secretion of albumin	0.327					IL6	1
Decreased Levels of Albumin	synthesis	decreased synthesis of albumin	0.327					IL6	1
Liver Hyperplasia/Hyperproliferation	liver cancer	early stage liver cancer	0.327					BIRC5	1
Liver Inflammation/Hepatitis	hepatitis A	hepatitis A	0.327					CSF1	1
Cardiac Hypoplasia	hypoplasia	hypoplasia of atrium	0.327					PARD3	1
Renal Hypoplasia	hypoplasia	hypoplasia of renal cortex	0.327					FGF7	1
Increased Levels of Red Blood Cells	production	increased production of red blood cells	0.327					EPAS1	1
Liver Hyperplasia/Hyperproliferation	inflammatory hepatocellular adenoma	inflammatory hepatocellular adenoma	0.327					STAT3	1
Congenital Heart Anomaly	mesocardia	mesocardia	0.327					RFX3	1
Kidney Failure	nephrotoxic acute renal failure	nephrotoxic acute renal failure	0.327					HMOX1	1
Cardiac Infarction	nonfatal myocardial infarction	nonfatal myocardial infarction	0.327					ACE	1
Renal Inflammation, Renal Nephritis	IgA nephropathy	primary IgA nephropathy	0.327					IL16	1
Hepatocellular Peroxisome Proliferation	proliferation	proliferation of peroxisomes in liver	0.327					RXRA	1
Renal Dysplasia	renal tubular dysgenesis	renal tubular dysgenesis	0.327					ACE	1
Liver Hyperplasia/Hyperproliferation	liver metastasis	resectable liver metastasis	0.327					TYMS	1
Liver Cholestasis	secretion	secretion of bile salt	0.327					ATP8B1	1
Cardiac Arrythmia, Tachycardia	sustained ventricular tachycardia	sustained ventricular tachycardia	0.327					ADRB2	1
Cardiac Arrythmia	atrial fibrillation	symptomatic stage atrial fibrillation	0.327					ADRB2	1
Cardiac Arrythmia, Tachycardia	torsades de pointes	torsades de pointes	0.327					SCN5A	1
Cardiac Transformation	transformation	transformation of endocardial cells	0.327					MMP2	1
Renal Dilation	vasodilation	vasodilation of kidney	0.327					ADM	1
Glomerular Injury	formation	formation of glomerular crescent	0.345					BCL2L11,PLAT,HMOX1	3
Cardiac Hypoplasia	hypoplasia	hypoplasia of myocardium	0.351					ZFPM2,RXRA	2
Renal Damage	injury	injury of kidney cells	0.351					C3,RGMB	2
Heart Failure	sudden cardiac death	sudden cardiac death	0.351					SCN5A,CACNA1C	2
Liver Cholestasis	progressive intrahepatic cholestasis	progressive intrahepatic cholestasis	0.352					AKR1C3,LIPC,TAP2,ABCB4,TJP2,ATP8B1,CYP27A1	7
Liver Hyperplasia/Hyperproliferation	incidence	incidence of liver tumor	0.354		0.912		0.408	FHIT,CCDC80,ABCB4,UACA,CBX7,RINT1,FANCM,IL6	8
Liver Degeneration	degeneration	degeneration of liver	0.357	Increased	2		1.597	EFEMP1,NR1H3,IL6,ROBO3	4
Congenital Heart Anomaly	failure of heart looping	failure of heart looping	0.357		1		0.503	FGFR1,TGFB2,RDH10,SOX4	4
Renal Inflammation, Renal Nephritis	interstitial nephritis	interstitial nephritis	0.371					SLC2A9,ACE,MUC1	3
Cardiac Necrosis/Cell Death	apoptosis	apoptosis of ventricular myocytes	0.379		-0.218		-0.288	MMP2,PTK2B,CDK2,TIMP2	4
Cardiac Dysfunction	systolic dysfunction	systolic dysfunction	0.379					ADRB2,CACNA1C,MARCKSL1,ACE	4
Cardiac Arteriopathy	variant angina	variant angina	0.386					CACNA2D1,CACNA1C	2
Liver Necrosis/Cell Death	apoptosis	apoptosis of oval cells	0.391					BMF	1
Pulmonary Hypertension	chronic thromboembolic pulmonary hypertension	chronic thromboembolic pulmonary hypertension	0.391					EDNRB	1
Liver Damage	drug-induced hepatotoxicity	drug-induced hepatotoxicity	0.391					ABCB4	1
Hepatocellular Carcinoma, Liver Hyperplasia/Hyperproliferation	hepatitis B virus-related hepatocellular carcinoma	hepatitis B virus-related hepatocellular carcinoma	0.391					CCND1	1
Cardiac Hypertrophy	hypertrophy	hypertrophy of cardiac-like myocytes	0.391					HAND2	1
Cardiac Arrythmia	paroxysmal atrial fibrillation	paroxysmal atrial fibrillation	0.391					SCN5A	1
Cardiac Hypertrophy	pressure overload hypertrophy	pressure overload hypertrophy	0.391					STAT3	1
Cardiac Stenosis	stenosis	stenosis of pulmonary artery	0.391					RXRA	1
Renal Necrosis/Cell Death	survival	survival of mesangial cells	0.391					PTH1R	1
Liver Hyperplasia/Hyperproliferation	liver metastasis	unresectable liver metastasis	0.391					TYMS	1
Renal Dysfunction	dysfunction	dysfunction of kidney	0.398					SRC,C3,ACE	3
Cardiac Hypertrophy	hypertrophy	hypertrophy of ventricular myocytes	0.398					KCND2,EDN1,IGF1	3
Increased Levels of AST	localization	increased localization of AST	0.42					SAA1,PTPN1	2
Renal Necrosis/Cell Death	survival	survival of glomerular cells	0.42					PTH1R,IGF1	2
Liver Inflammation/Hepatitis	viral hepatitis	viral hepatitis	0.446					MAPKAPK3,PRKN,C3,CCL5,POLD1,INSR,mir-10,IL6,GAA,PPP3CC,IGF1,C4A/C4B,CCL2,CSF1,BCL2L1	15
Liver Damage, Liver Inflammation/Hepatitis	acute hepatitis C	acute hepatitis C	0.448					CSF1	1
Renal Inflammation, Renal Nephritis	diffuse proliferative lupus nephritis	diffuse proliferative lupus nephritis	0.448					CD40	1
Increased Levels of AST	activation	increased activation of AST	0.448					RIPK3	1
Cardiac Arrythmia, Congenital Heart Anomaly	long QT syndrome 2	long QT syndrome 2	0.448					SCN5A	1
Liver Cholestasis	obstructive cholestasis	obstructive cholestasis	0.448					ABCC3	1
Congenital Heart Anomaly	single ventricle defect	single ventricle defect	0.448					ADRB2	1
Renal Hyperplasia/Hyperproliferation	hyperplasia	hyperplasia of kidney	0.45					CEBPB,HSD11B1,CFH	3
Cardiac Inflammation	experimental autoimmune myocarditis	experimental autoimmune myocarditis	0.454					IL1R1,CCL2	2
Renal Damage, Renal Tubule Injury	injury	injury of renal tubule	0.454					C3,RGMB	2
Glutathione Depletion In Liver	quantity	quantity of glutathione in liver	0.454					RXRA,IL6	2
Renal Necrosis/Cell Death	cell death	cell death of renal glomerulus	0.47		1.664		1.643	BCL2L11,CDK2,GFPT1,EDN1,PLAT,LRRK2	6
Glomerular Injury	abnormal morphology	abnormal morphology of mesangial matrix	0.475					BCL2L11,CEBPB,CFH	3
Renal Inflammation, Renal Nephritis	crescentic glomerulonephritis	crescentic glomerulonephritis	0.486					HBEGF,CCL5	2
Hepatocellular Carcinoma, Liver Hyperplasia/Hyperproliferation	tumorigenesis	tumorigenesis of hepatocellular carcinoma	0.5					BIRC2,E2F1,BUB1B	3
Heart Failure	acute decompensated heart failure	acute decompensated heart failure	0.5					NPR2	1
Congenital Heart Anomaly	bicuspid aortic valve	bicuspid aortic valve	0.5					PBX1	1
Liver Cholestasis, Liver Inflammation/Hepatitis	cholestatic hepatitis	cholestatic hepatitis	0.5					ABCB4	1
Increased Levels of ALT	release	increased release of ALT	0.5					IL6	1
Renal Proliferation	proliferation	proliferation of renal tubular epithelial cells	0.5					MST1	1
Liver Damage	reperfusion injury	reperfusion injury of liver	0.5					HMOX1	1
Cardiac Necrosis/Cell Death	survival	survival of ventricular myocytes	0.5					IGF1	1
Kidney Failure	chronic kidney disease	end-stage chronic kidney disease	0.517					GRIA1,ATP2C1	2
Kidney Failure	renal failure	end-stage renal failure	0.517					GRIA1,ATP2C1	2
Renal Inflammation, Renal Nephritis	crescentic glomerulonephritis	acute phase crescentic glomerulonephritis	0.547					CCL5	1
Renal Necrosis/Cell Death	anoikis	anoikis of kidney cell lines	0.547					ZEB1	1
Liver Fibrosis	chemotaxis	chemotaxis of hepatic stellate cells	0.547					CCL2	1
Cardiac Dysfunction	dysfunction	dysfunction of left ventricle	0.548					MAP2K5,PPARGC1A,CSF1	3
Liver Hyperplasia/Hyperproliferation	tumorigenesis	tumorigenesis of liver tumor	0.549					BIRC2,E2F1,BUB1B,CCNA2	4
Renal Necrosis/Cell Death	apoptosis	apoptosis of renal glomerulus	0.568	Increased	2.219		2.251	BCL2L11,CDK2,GFPT1,EDN1,LRRK2	5
Glomerular Injury, Renal Hyperplasia/Hyperproliferation	hyperplasia	hyperplasia of mesangial cells	0.575					CEBPB,CFH	2
Renal Atrophy	atrophy	atrophy of renal medulla	0.59					ADAMTS4	1
Liver Inflammation/Hepatitis	fulminant hepatitis	fulminant hepatitis	0.59					BCL2L1	1
Increased Levels of Potassium	quantity	increased quantity of K+	0.59					STK39	1
Renal Necrosis/Cell Death	apoptosis	apoptosis of proximal tubule cells	0.629					IGF1	1
Glomerular Injury, Renal Atrophy	atrophy	atrophy of renal glomerulus	0.629					SALL1	1
Cardiac Damage	cardiovascular toxicity	cardiovascular toxicity	0.629					CYBA	1
Increased Levels of Bilirubin	quantity	increased quantity of bilirubin	0.629					EPAS1	1
Glomerular Injury, Renal Damage	injury	injury of podocytes	0.629					C3	1
Kidney Failure	ischemic acute renal failure	ischemic acute renal failure	0.629					HMOX1	1
Renal Necrosis/Cell Death	survival	survival of podocytes	0.629					IGF1	1
Glomerular Injury, Renal Necrosis/Cell Death	apoptosis	apoptosis of glomerular cells	1					CDK2,GFPT1,EDN1	3
Liver Hemorrhaging	bleeding	bleeding of liver	1					ABCB4,ADM	2
Liver Damage, Liver Inflammation/Hepatitis	chronic hepatitis	chronic hepatitis	1					MAPKAPK3,PRKN,CCL5,THOP1,POLD1,INSR,mir-10,IL6,GAA,PPP3CC,IGF1,STAT3,CCL2,CSF1,BCL2L1	15
Liver Damage	chronic liver disease	chronic liver disease	1					MAPKAPK3,PRKN,CCL5,THOP1,POLD1,ABCB4,INSR,mir-10,IL6,GAA,PPP3CC,IGF1,STAT3,CCL2,CSF1,BCL2L1	16
Liver Inflammation/Hepatitis	hepatitis B	hepatitis B	1					C4A/C4B,C3,CSF1,POLD1,mir-10,IL6	6
Liver Enlargement, Liver Hepatomegaly	hepatomegaly	hepatomegaly	1					STAT1,NR1H3,ABCB4,RXRA,INSR,UACA,ACVRL1,MST1	8
Renal Inflammation, Renal Nephritis	lupus nephritis	lupus nephritis	1					C3,TNFRSF1A,PSMD1,mir-10,SMURF2,PSMB2,PSMD2,CD40,PPP3CC,PTGS1	10
Cardiac Stenosis	non-rheumatic aortic stenosis	non-rheumatic aortic stenosis	1					MMP2	1
Liver Cholestasis	progressive familial intrahepatic cholestasis type 1	progressive familial intrahepatic cholestasis type 1	1					AKR1C3,LIPC,TAP2,ATP8B1,CYP27A1	5
Renal Damage, Renal Tubule Injury	proximal tubular toxicity	proximal tubular toxicity	1					RGN,NQO1,HSP90AA1,IGF1	4

## Sheet: causal networks
Causal Networks for My Projects->zet->A360Tresults_biotype
Diseases and Bio Functions for My Projects->zet->A360Tresults_biotype
Categories	Functions	Diseases or Functions Annotation	p-Value	Predicted Activation State	Activation z-score	Notes	Bias-corrected z-score	Molecules	# Molecules
Cancer, Organismal Injury and Abnormalities	malignant solid tumor	malignant solid tumor	6.85e-64		0.209		0.113	SCN3A,ELF2,IL16,SLC38A4,KIF20B,BORA,PAK3,MROH8,ZCCHC14,RASL11B,DPP3,SDK2,CDC6,SPOCK1,TOP2A,PRKN,TCF7,CFAP69,FNBP1L,ZSWIM4,SH3BGRL2,HECW1,PBXIP1,CHAF1B,DPP7,GPR137C,OSBPL6,KIAA1614,SELENOI,EIF4EBP3,FAM120C,ADM,POU2F2,ZNF219,TTC28,TBX2,TNS2,MRGPRF,XPNPEP2,CMYA5,ADM2,HOXC11,INHBE,NR1D1,NINJ2,RFX3,COL9A3,TMEM54,NLRP10,PLEKHA5,ASAP3,DCN,LRRK1,CYB5R1,CASP10,FBXO27,LRRC8C,PTPRO,GAA,TPM3,MASP1,SAPCD2,EVI…	1855
Cancer, Organismal Injury and Abnormalities	abdominal cancer	abdominal cancer	5.19e-63		1.349		1.157	SCN3A,ELF2,IL16,SLC38A4,KIF20B,BORA,PAK3,MROH8,ZCCHC14,RASL11B,DPP3,SDK2,CDC6,SPOCK1,TOP2A,PRKN,TCF7,CFAP69,FNBP1L,ZSWIM4,HECW1,PBXIP1,CHAF1B,DPP7,GPR137C,OSBPL6,KIAA1614,EIF4EBP3,FAM120C,ADM,POU2F2,ZNF219,TTC28,TBX2,TNS2,MRGPRF,CMYA5,ADM2,HOXC11,INHBE,NR1D1,RFX3,COL9A3,TMEM54,NLRP10,PLEKHA5,ASAP3,DCN,LRRK1,CYB5R1,CASP10,LRRC8C,PTPRO,GAA,TPM3,MASP1,SAPCD2,EVI5,ZNF382,PPFIA3,TK1,LAYN,RUNX1T1,EHD1,…	1721
Cancer, Organismal Injury and Abnormalities	abdominal neoplasm	abdominal neoplasm	4.72e-62		1.72		1.432	SCN3A,ELF2,IL16,SLC38A4,KIF20B,BORA,PAK3,MROH8,ZCCHC14,RASL11B,DPP3,SDK2,CDC6,SPOCK1,TOP2A,PRKN,TCF7,CFAP69,FNBP1L,ZSWIM4,HECW1,PBXIP1,CHAF1B,DPP7,GPR137C,OSBPL6,KIAA1614,EIF4EBP3,FAM120C,ADM,POU2F2,ZNF219,TTC28,TBX2,TNS2,MRGPRF,CMYA5,ADM2,HOXC11,INHBE,NR1D1,RFX3,COL9A3,TMEM54,NLRP10,PLEKHA5,ASAP3,DCN,LRRK1,CYB5R1,CASP10,LRRC8C,PTPRO,GAA,TPM3,MASP1,SAPCD2,EVI5,ZNF382,PPFIA3,TK1,LAYN,RUNX1T1,EHD1,…	1732
Cancer, Organismal Injury and Abnormalities	cancer	cancer	1.21e-61		-1.481		-1.49	SCN3A,ELF2,IL16,SLC38A4,KIF20B,BORA,PAK3,MROH8,ZCCHC14,RASL11B,DPP3,SDK2,CDC6,SPOCK1,TOP2A,PRKN,TCF7,CFAP69,FNBP1L,ZSWIM4,SH3BGRL2,HECW1,PBXIP1,CHAF1B,DPP7,GPR137C,OSBPL6,KIAA1614,SELENOI,EIF4EBP3,FAM120C,ADM,POU2F2,ZNF219,TTC28,TBX2,TNS2,MRGPRF,XPNPEP2,CMYA5,ADM2,HOXC11,INHBE,NR1D1,NINJ2,RFX3,COL9A3,TMEM54,NLRP10,PLEKHA5,ASAP3,DCN,LRRK1,CYB5R1,CASP10,FBXO27,LRRC8C,PTPRO,GAA,TPM3,MASP1,SAPCD2,EVI…	1862
Cancer, Organismal Injury and Abnormalities	tumorigenesis	tumorigenesis of tissue	1.99e-61		0.236		0.103	SCN3A,ELF2,IL16,SLC38A4,KIF20B,BORA,PAK3,MROH8,ZCCHC14,RASL11B,DPP3,SDK2,CDC6,SPOCK1,TOP2A,PRKN,TCF7,CFAP69,FNBP1L,ZSWIM4,HECW1,PBXIP1,CHAF1B,DPP7,GPR137C,OSBPL6,KIAA1614,EIF4EBP3,FAM120C,ADM,POU2F2,ZNF219,TTC28,TBX2,TNS2,MRGPRF,XPNPEP2,CMYA5,ADM2,HOXC11,INHBE,NR1D1,RFX3,COL9A3,TMEM54,NLRP10,PLEKHA5,ASAP3,DCN,LRRK1,CYB5R1,CASP10,LRRC8C,PTPRO,GAA,TPM3,MASP1,SAPCD2,EVI5,ZNF382,PPFIA3,TK1,TCAF2,LAYN…	1746
Cancer, Organismal Injury and Abnormalities	epithelial cancer	epithelial cancer	3.19e-61		0.298		0.152	SCN3A,ELF2,IL16,SLC38A4,KIF20B,BORA,PAK3,MROH8,ZCCHC14,RASL11B,DPP3,SDK2,CDC6,SPOCK1,TOP2A,PRKN,TCF7,CFAP69,FNBP1L,ZSWIM4,HECW1,PBXIP1,CHAF1B,DPP7,GPR137C,OSBPL6,KIAA1614,EIF4EBP3,FAM120C,ADM,POU2F2,ZNF219,TTC28,TBX2,TNS2,MRGPRF,CMYA5,ADM2,HOXC11,INHBE,NR1D1,RFX3,COL9A3,TMEM54,NLRP10,PLEKHA5,ASAP3,DCN,LRRK1,CYB5R1,CASP10,LRRC8C,PTPRO,GAA,TPM3,MASP1,SAPCD2,EVI5,ZNF382,PPFIA3,TK1,TCAF2,LAYN,RUNX1T1…	1727
Cancer, Organismal Injury and Abnormalities	neoplasia	neoplasia of epithelial tissue	3.31e-60		0.497		0.293	SCN3A,ELF2,IL16,SLC38A4,KIF20B,BORA,PAK3,MROH8,ZCCHC14,RASL11B,DPP3,SDK2,CDC6,SPOCK1,TOP2A,PRKN,TCF7,CFAP69,FNBP1L,ZSWIM4,HECW1,PBXIP1,CHAF1B,DPP7,GPR137C,OSBPL6,KIAA1614,EIF4EBP3,FAM120C,ADM,POU2F2,ZNF219,TTC28,TBX2,TNS2,MRGPRF,CMYA5,ADM2,HOXC11,INHBE,NR1D1,RFX3,COL9A3,TMEM54,NLRP10,PLEKHA5,ASAP3,DCN,LRRK1,CYB5R1,CASP10,LRRC8C,PTPRO,GAA,TPM3,MASP1,SAPCD2,EVI5,ZNF382,PPFIA3,TK1,TCAF2,LAYN,RUNX1T1…	1731
Cancer, Organismal Injury and Abnormalities	non-melanoma solid tumor	non-melanoma solid tumor	5.27e-59		-0.366		-0.519	SCN3A,ELF2,IL16,SLC38A4,KIF20B,BORA,PAK3,MROH8,ZCCHC14,RASL11B,DPP3,SDK2,CDC6,SPOCK1,TOP2A,PRKN,TCF7,CFAP69,FNBP1L,ZSWIM4,HECW1,PBXIP1,CHAF1B,DPP7,GPR137C,OSBPL6,KIAA1614,EIF4EBP3,FAM120C,ADM,POU2F2,ZNF219,TTC28,TBX2,TNS2,MRGPRF,CMYA5,ADM2,HOXC11,INHBE,NR1D1,NINJ2,RFX3,COL9A3,TMEM54,NLRP10,PLEKHA5,ASAP3,DCN,LRRK1,CYB5R1,CASP10,LRRC8C,PTPRO,GAA,TPM3,MASP1,SAPCD2,EVI5,ZNF382,PPFIA3,TK1,TCAF2,LAYN,R…	1752
Cancer, Organismal Injury and Abnormalities	adenocarcinoma	adenocarcinoma	2.79e-56	Decreased	-2.028		-2.366	SCN3A,ELF2,IL16,SLC38A4,KIF20B,BORA,MROH8,ZCCHC14,RASL11B,DPP3,SDK2,CDC6,SPOCK1,TOP2A,PRKN,TCF7,CFAP69,FNBP1L,ZSWIM4,HECW1,PBXIP1,CHAF1B,DPP7,GPR137C,OSBPL6,KIAA1614,FAM120C,ADM,ZNF219,TTC28,TBX2,TNS2,MRGPRF,CMYA5,ADM2,HOXC11,INHBE,NR1D1,RFX3,COL9A3,TMEM54,NLRP10,PLEKHA5,ASAP3,DCN,LRRK1,CYB5R1,CASP10,LRRC8C,PTPRO,GAA,TPM3,MASP1,SAPCD2,EVI5,ZNF382,PPFIA3,TK1,LAYN,RUNX1T1,EHD1,SKA3,ADA2,CABLES1,TNI…	1575
Cancer, Gastrointestinal Disease, Organismal Injury and Abnormalities	digestive organ tumor	digestive organ tumor	7.3e-55	Increased	2.602		2.237	SCN3A,ELF2,IL16,SLC38A4,KIF20B,BORA,PAK3,ZCCHC14,RASL11B,DPP3,SDK2,CDC6,SPOCK1,TOP2A,PRKN,TCF7,CFAP69,FNBP1L,ZSWIM4,HECW1,PBXIP1,DPP7,GPR137C,OSBPL6,KIAA1614,EIF4EBP3,FAM120C,ADM,POU2F2,ZNF219,TTC28,TBX2,MRGPRF,CMYA5,ADM2,HOXC11,INHBE,NR1D1,RFX3,COL9A3,TMEM54,NLRP10,PLEKHA5,ASAP3,DCN,LRRK1,CYB5R1,CASP10,LRRC8C,PTPRO,GAA,TPM3,MASP1,SAPCD2,EVI5,ZNF382,PPFIA3,TK1,RUNX1T1,EHD1,SKA3,ADA2,CABLES1,TNIK,…	1634
Cancer, Gastrointestinal Disease, Organismal Injury and Abnormalities	digestive system cancer	digestive system cancer	1.73e-54	Increased	2.277		2.041	SCN3A,ELF2,IL16,SLC38A4,KIF20B,BORA,PAK3,ZCCHC14,RASL11B,DPP3,SDK2,CDC6,SPOCK1,TOP2A,PRKN,TCF7,CFAP69,FNBP1L,ZSWIM4,HECW1,PBXIP1,DPP7,GPR137C,OSBPL6,KIAA1614,EIF4EBP3,FAM120C,ADM,POU2F2,ZNF219,TTC28,TBX2,MRGPRF,CMYA5,ADM2,HOXC11,INHBE,NR1D1,RFX3,COL9A3,TMEM54,NLRP10,PLEKHA5,ASAP3,DCN,LRRK1,CYB5R1,CASP10,LRRC8C,PTPRO,GAA,TPM3,MASP1,SAPCD2,EVI5,ZNF382,PPFIA3,TK1,RUNX1T1,EHD1,SKA3,ADA2,CABLES1,TNIK,…	1619
Cancer, Gastrointestinal Disease, Organismal Injury and Abnormalities	gastrointestinal tract cancer	gastrointestinal tract cancer	7.45e-53		0.262		0.021	AUTS2,PDCD1LG2,SCN3A,SPSB1,GTPBP4,ELF2,IL16,KIF20B,BORA,PITRM1,C15orf59,PORCN,ZCCHC14,RASL11B,DDX39A,DPP3,SDK2,CDC6,SPOCK1,TOP2A,ABTB2,PRKN,LRRC59,TCF7,CFAP69,FNBP1L,CLMP,ASAP2,SLC1A2,ZSWIM4,HECW1,PBXIP1,CEP170,LRRN4CL,ABLIM3,DPP7,GPR137C,OSBPL6,KIAA1614,ZC3H10,DENND2A,NANS,FAM120C,ADM,TUBA4A,RAVER2,ZNF219,TTC28,MRGPRF,CMYA5,ADM2,DEPDC1,HOXC11,INHBE,NR1D1,RFX3,HECW2,COL9A3,TMEM54,NLRP10,PAMR1,PLE…	1434
Cancer, Gastrointestinal Disease, Organismal Injury and Abnormalities	neoplasia	Gastrointestinal Tract Cancer and Tumors	1.15e-52		0.158		-0.295	AUTS2,PDCD1LG2,SCN3A,SPSB1,GTPBP4,ELF2,IL16,KIF20B,BORA,PITRM1,C15orf59,PORCN,ZCCHC14,RASL11B,DDX39A,DPP3,SDK2,CDC6,SPOCK1,TOP2A,ABTB2,PRKN,LRRC59,TCF7,CFAP69,FNBP1L,CLMP,ASAP2,SLC1A2,ZSWIM4,HECW1,PBXIP1,CEP170,LRRN4CL,ABLIM3,DPP7,GPR137C,OSBPL6,KIAA1614,ZC3H10,DENND2A,NANS,FAM120C,ADM,TUBA4A,RAVER2,ZNF219,TTC28,MRGPRF,CMYA5,ADM2,DEPDC1,HOXC11,INHBE,NR1D1,RFX3,HECW2,COL9A3,TMEM54,NLRP10,PAMR1,PLE…	1448
Cancer, Gastrointestinal Disease, Organismal Injury and Abnormalities	large intestine neoplasm	large intestine neoplasm	2.82e-51		-0.293		-0.502	AUTS2,PDCD1LG2,SCN3A,SPSB1,GTPBP4,ELF2,KIF20B,BORA,PITRM1,C15orf59,PORCN,ZCCHC14,RASL11B,DDX39A,DPP3,SDK2,CDC6,TOP2A,ABTB2,PRKN,LRRC59,TCF7,CFAP69,FNBP1L,CLMP,ASAP2,SLC1A2,ZSWIM4,HECW1,PBXIP1,CEP170,LRRN4CL,ABLIM3,DPP7,GPR137C,OSBPL6,KIAA1614,ZC3H10,DENND2A,NANS,FAM120C,ADM,TUBA4A,RAVER2,ZNF219,TTC28,MRGPRF,CMYA5,ADM2,DEPDC1,HOXC11,INHBE,NR1D1,RFX3,HECW2,COL9A3,TMEM54,NLRP10,PAMR1,PLEKHA5,ASAP3,P…	1381
Cancer, Gastrointestinal Disease, Organismal Injury and Abnormalities	malignant neoplasm of large intestine	malignant neoplasm of large intestine	3e-51		0.213		0.055	AUTS2,PDCD1LG2,SCN3A,SPSB1,GTPBP4,ELF2,KIF20B,BORA,PITRM1,C15orf59,PORCN,ZCCHC14,RASL11B,DDX39A,DPP3,SDK2,CDC6,TOP2A,ABTB2,PRKN,LRRC59,TCF7,CFAP69,FNBP1L,CLMP,ASAP2,SLC1A2,ZSWIM4,HECW1,PBXIP1,CEP170,LRRN4CL,ABLIM3,DPP7,GPR137C,OSBPL6,KIAA1614,ZC3H10,DENND2A,NANS,FAM120C,ADM,TUBA4A,RAVER2,ZNF219,TTC28,MRGPRF,CMYA5,ADM2,DEPDC1,HOXC11,INHBE,NR1D1,RFX3,HECW2,COL9A3,TMEM54,NLRP10,PAMR1,PLEKHA5,ASAP3,P…	1376
Cancer, Gastrointestinal Disease, Organismal Injury and Abnormalities	intestinal cancer	intestinal cancer	3.48e-51		0.213		-0.061	AUTS2,PDCD1LG2,SCN3A,SPSB1,GTPBP4,ELF2,KIF20B,BORA,PITRM1,C15orf59,PORCN,ZCCHC14,RASL11B,DDX39A,DPP3,SDK2,CDC6,TOP2A,ABTB2,PRKN,LRRC59,TCF7,CFAP69,FNBP1L,CLMP,ASAP2,SLC1A2,ZSWIM4,HECW1,PBXIP1,CEP170,LRRN4CL,ABLIM3,DPP7,GPR137C,OSBPL6,KIAA1614,ZC3H10,DENND2A,NANS,FAM120C,ADM,TUBA4A,RAVER2,ZNF219,TTC28,MRGPRF,CMYA5,ADM2,DEPDC1,HOXC11,INHBE,NR1D1,RFX3,HECW2,COL9A3,TMEM54,NLRP10,PAMR1,PLEKHA5,ASAP3,P…	1380
Cancer, Gastrointestinal Disease, Organismal Injury and Abnormalities	intestinal tumor	intestinal tumor	4.51e-51		0.423		-0.016	AUTS2,PDCD1LG2,SCN3A,SPSB1,GTPBP4,ELF2,KIF20B,BORA,PITRM1,C15orf59,PORCN,ZCCHC14,RASL11B,DDX39A,DPP3,SDK2,CDC6,TOP2A,ABTB2,PRKN,LRRC59,TCF7,CFAP69,FNBP1L,CLMP,ASAP2,SLC1A2,ZSWIM4,HECW1,PBXIP1,CEP170,LRRN4CL,ABLIM3,DPP7,GPR137C,OSBPL6,KIAA1614,ZC3H10,DENND2A,NANS,FAM120C,ADM,TUBA4A,RAVER2,ZNF219,TTC28,MRGPRF,CMYA5,ADM2,DEPDC1,HOXC11,INHBE,NR1D1,RFX3,HECW2,COL9A3,TMEM54,NLRP10,PAMR1,PLEKHA5,ASAP3,P…	1385
Cancer, Gastrointestinal Disease, Organismal Injury and Abnormalities	gastrointestinal carcinoma	gastrointestinal carcinoma	1.61e-46	Decreased	-2		-2.18	AUTS2,PDCD1LG2,SCN3A,SPSB1,GTPBP4,ELF2,IL16,KIF20B,BORA,PITRM1,C15orf59,PORCN,ZCCHC14,RASL11B,DDX39A,DPP3,SDK2,CDC6,SPOCK1,TOP2A,ABTB2,PRKN,LRRC59,TCF7,CFAP69,FNBP1L,CLMP,ASAP2,SLC1A2,ZSWIM4,HECW1,PBXIP1,CEP170,LRRN4CL,ABLIM3,DPP7,GPR137C,OSBPL6,KIAA1614,ZC3H10,DENND2A,NANS,FAM120C,ADM,TUBA4A,RAVER2,ZNF219,TTC28,MRGPRF,CMYA5,ADM2,DEPDC1,HOXC11,INHBE,NR1D1,RFX3,HECW2,COL9A3,TMEM54,NLRP10,PAMR1,PLE…	1357
Cancer, Gastrointestinal Disease, Organismal Injury and Abnormalities	intestinal carcinoma	intestinal carcinoma	6.82e-44					AUTS2,PDCD1LG2,SCN3A,SPSB1,GTPBP4,ELF2,KIF20B,BORA,PITRM1,C15orf59,PORCN,ZCCHC14,RASL11B,DDX39A,DPP3,SDK2,CDC6,TOP2A,ABTB2,PRKN,LRRC59,TCF7,CFAP69,FNBP1L,CLMP,ASAP2,SLC1A2,ZSWIM4,HECW1,PBXIP1,CEP170,LRRN4CL,ABLIM3,DPP7,GPR137C,OSBPL6,KIAA1614,ZC3H10,DENND2A,NANS,FAM120C,ADM,TUBA4A,RAVER2,ZNF219,TTC28,MRGPRF,CMYA5,ADM2,DEPDC1,HOXC11,INHBE,NR1D1,RFX3,HECW2,COL9A3,TMEM54,NLRP10,PAMR1,PLEKHA5,ASAP3,D…	1292
Cancer, Gastrointestinal Disease, Organismal Injury and Abnormalities	large intestine carcinoma	large intestine carcinoma	6.27e-43					AUTS2,PDCD1LG2,SCN3A,SPSB1,GTPBP4,ELF2,KIF20B,BORA,PITRM1,C15orf59,PORCN,ZCCHC14,RASL11B,DDX39A,DPP3,SDK2,CDC6,TOP2A,ABTB2,PRKN,LRRC59,TCF7,CFAP69,FNBP1L,CLMP,ASAP2,SLC1A2,ZSWIM4,HECW1,PBXIP1,CEP170,LRRN4CL,ABLIM3,DPP7,GPR137C,OSBPL6,KIAA1614,ZC3H10,DENND2A,NANS,FAM120C,ADM,TUBA4A,RAVER2,ZNF219,TTC28,MRGPRF,CMYA5,ADM2,DEPDC1,HOXC11,INHBE,NR1D1,RFX3,HECW2,COL9A3,TMEM54,NLRP10,PAMR1,PLEKHA5,DCN,LRR…	1286
Cancer, Organismal Injury and Abnormalities	pelvic cancer	pelvic cancer	3.39e-42		-1.145		-1.195	PIWIL4,PDCD1LG2,SCN3A,GTPBP4,IL16,SLC38A4,KIF20B,PITRM1,MROH8,ZCCHC14,DDX39A,SDK2,CDC6,SPOCK1,TOP2A,PRKN,CFAP69,FNBP1L,ZSWIM4,HECW1,PBXIP1,CHAF1B,CEP170,ABLIM3,OSBPL6,KIAA1614,DENND2A,ADM,TUBA4A,ZNF219,TTC28,TNS2,MRGPRF,CMYA5,ADM2,DIRAS3,HECW2,NLRP10,DCN,TACSTD2,LRRK1,CASP10,LRRC8C,DGKI,PTPRO,ACSS3,NFATC1,KLF3,ARRDC3,TPM3,MASP1,EVI5,PTPRE,ZNF382,SH3RF2,PPFIA3,RGS4,TK1,LAYN,PARD3,RUNX1T1,SKA3,CABL…	925
Cancer, Organismal Injury and Abnormalities	breast or colorectal cancer	breast or colorectal cancer	4.66e-42		-0.129		-0.111	AUTS2,PDCD1LG2,GTPBP4,ELF2,KIF20B,C15orf59,PORCN,ZCCHC14,DDX39A,SDK2,CDC6,TOP2A,PRKN,CFAP69,FNBP1L,ASAP2,ZSWIM4,HECW1,PBXIP1,CEP170,ABLIM3,DPP7,OSBPL6,KIAA1614,DENND2A,NANS,FAM120C,ADM,TUBA4A,ZNF219,TTC28,TBX2,MRGPRF,CMYA5,ADM2,NR1D1,RFX3,HECW2,NLRP10,PLEKHA5,ASAP3,PSMD14,DCN,TACSTD2,LRRK1,OLFM1,CYB5R1,CASP10,LRRC8C,GAA,NFATC1,KLF3,TPM3,MASP1,RAB3A,SAPCD2,PTPRE,ZNF382,SH3RF2,PPFIA3,RGS4,PRRG3,MTC…	1077
Cancer, Organismal Injury and Abnormalities	pelvic tumor	pelvic tumor	6.04e-42		-0.794		-0.804	PIWIL4,PDCD1LG2,SCN3A,GTPBP4,IL16,SLC38A4,KIF20B,PITRM1,MROH8,ZCCHC14,DDX39A,SDK2,CDC6,SPOCK1,TOP2A,PRKN,CFAP69,FNBP1L,ZSWIM4,HECW1,PBXIP1,CHAF1B,CEP170,ABLIM3,OSBPL6,KIAA1614,DENND2A,ADM,TUBA4A,ZNF219,TTC28,TNS2,MRGPRF,CMYA5,ADM2,DIRAS3,HECW2,NLRP10,DCN,TACSTD2,LRRK1,CASP10,LRRC8C,DGKI,PTPRO,ACSS3,NFATC1,KLF3,ARRDC3,TPM3,MASP1,EVI5,PTPRE,ZNF382,SH3RF2,PPFIA3,RGS4,TK1,LAYN,PARD3,RUNX1T1,SKA3,CABL…	928
Cancer, Organismal Injury and Abnormalities, Reproductive System Disease	tumorigenesis	tumorigenesis of genital organ	1.18e-41		-0.773		-0.998	PIWIL4,PDCD1LG2,SCN3A,SPSB1,GTPBP4,IL16,SLC38A4,KIF20B,PITRM1,MROH8,ZCCHC14,DDX39A,SDK2,CDC6,SPOCK1,TOP2A,PRKN,CFAP69,HECW1,PBXIP1,CHAF1B,CEP170,ABLIM3,OSBPL6,KIAA1614,DENND2A,ADM,TUBA4A,TTC28,TNS2,MRGPRF,CMYA5,DIRAS3,HECW2,NLRP10,DCN,TACSTD2,LRRK1,OLFM1,CASP10,PHLDA2,LRRC8C,DGKI,PTPRO,NFATC1,KLF3,ARRDC3,TPM3,MASP1,EVI5,PTPRE,ZNF382,SH3RF2,PPFIA3,RGS4,TK1,LAYN,PARD3,RUNX1T1,SKA3,CABLES1,RRM2,STAT…	903
Cancer, Organismal Injury and Abnormalities, Reproductive System Disease	genital tumor	genital tumor	1.45e-41		-0.709		-0.926	PIWIL4,PDCD1LG2,SCN3A,SPSB1,GTPBP4,IL16,SLC38A4,KIF20B,PITRM1,MROH8,ZCCHC14,DDX39A,SDK2,CDC6,SPOCK1,TOP2A,PRKN,CFAP69,HECW1,PBXIP1,CHAF1B,CEP170,ABLIM3,OSBPL6,KIAA1614,DENND2A,ADM,TUBA4A,TTC28,TNS2,MRGPRF,CMYA5,DIRAS3,HECW2,NLRP10,DCN,TACSTD2,LRRK1,OLFM1,CASP10,PHLDA2,LRRC8C,DGKI,PTPRO,NFATC1,KLF3,ARRDC3,TPM3,MASP1,EVI5,PTPRE,ZNF382,SH3RF2,PPFIA3,RGS4,TK1,LAYN,PARD3,RUNX1T1,SKA3,CABLES1,RRM2,STAT…	903
Cancer, Organismal Injury and Abnormalities, Reproductive System Disease	genital tract cancer	genital tract cancer	7e-41		-0.99		-1.028	PIWIL4,PDCD1LG2,SCN3A,GTPBP4,IL16,SLC38A4,KIF20B,PITRM1,MROH8,ZCCHC14,DDX39A,SDK2,CDC6,SPOCK1,TOP2A,PRKN,CFAP69,HECW1,PBXIP1,CHAF1B,CEP170,ABLIM3,OSBPL6,KIAA1614,DENND2A,ADM,TUBA4A,TTC28,TNS2,MRGPRF,CMYA5,DIRAS3,HECW2,NLRP10,DCN,TACSTD2,LRRK1,CASP10,LRRC8C,DGKI,PTPRO,NFATC1,KLF3,ARRDC3,TPM3,MASP1,EVI5,PTPRE,ZNF382,SH3RF2,PPFIA3,RGS4,TK1,LAYN,PARD3,RUNX1T1,SKA3,CABLES1,RRM2,STAT3,GLRX3,KPNA4,MARCK…	878
Cancer, Gastrointestinal Disease, Organismal Injury and Abnormalities	large intestine adenocarcinoma	large intestine adenocarcinoma	1.41e-39					AUTS2,PDCD1LG2,SCN3A,SPSB1,GTPBP4,ELF2,KIF20B,BORA,PITRM1,C15orf59,PORCN,ZCCHC14,RASL11B,DDX39A,DPP3,SDK2,CDC6,TOP2A,ABTB2,PRKN,LRRC59,TCF7,CFAP69,FNBP1L,CLMP,ASAP2,SLC1A2,ZSWIM4,HECW1,PBXIP1,CEP170,LRRN4CL,ABLIM3,DPP7,GPR137C,OSBPL6,KIAA1614,ZC3H10,DENND2A,NANS,FAM120C,ADM,TUBA4A,RAVER2,ZNF219,TTC28,MRGPRF,CMYA5,ADM2,DEPDC1,HOXC11,INHBE,NR1D1,RFX3,HECW2,COL9A3,TMEM54,NLRP10,PAMR1,PLEKHA5,DCN,LRR…	1264
Cellular Growth and Proliferation	proliferation	proliferation of cells	3.58e-39	Increased	2.604		4.15	PDLIM4,PDCD1LG2,DAPK2,MSX1,GTPBP4,SMURF2,ANPEP,IL16,DBF4,KIF20B,PAK3,OSR2,PBK,ST8SIA2,CDC6,IL27RA,HBEGF,SPOCK1,TOP2A,PRKN,TCF7,CTHRC1,NINJ1,SLC1A2,PRDM1,PLCD3,IRX6,BTN3A1,ADM,CD24,FST,POU2F2,TBX2,TNS2,COL14A1,WDR62,SULF2,EIF3B,IL6,NR1D1,GNPNAT1,NINJ2,GPR161,SPRY4,ORC1,DIRAS3,DCHS1,DCN,ZPR1,TACSTD2,PTPRQ,RELN,TMEFF2,PHLDA2,FGF7,PTPRO,PTPN3,IL11RA,PLAT,NFATC1,KLF3,ARRDC3,IL7,TBX1,TPM3,MASP1,NCAM1,R…	765
Cancer, Organismal Injury and Abnormalities	urogenital cancer	urogenital cancer	7.03e-39		-1.612		-1.651	PIWIL4,PDCD1LG2,SCN3A,GTPBP4,IL16,SLC38A4,KIF20B,PITRM1,MROH8,ZCCHC14,DDX39A,SDK2,CDC6,SPOCK1,TOP2A,PRKN,CFAP69,FNBP1L,HECW1,PBXIP1,CHAF1B,CEP170,ABLIM3,OSBPL6,KIAA1614,DENND2A,ADM,TUBA4A,TTC28,TNS2,MRGPRF,CMYA5,ADM2,RFX3,DIRAS3,HECW2,NLRP10,ASAP3,DCN,TACSTD2,LRRK1,CASP10,LRRC8C,DGKI,PTPRO,ACSS3,NFATC1,KLF3,ARRDC3,TPM3,MASP1,EVI5,PTPRE,ZNF382,SH3RF2,PPFIA3,RGS4,TK1,LAYN,PARD3,RUNX1T1,SKA3,CABLES1…	957
Cancer, Organismal Injury and Abnormalities	abdominal adenocarcinoma	abdominal adenocarcinoma	1.19e-38	Decreased	-2.407		-2.455	AUTS2,PIWIL4,SCN3A,GTPBP4,ELF2,IL16,DBF4,SLC38A4,KIF20B,PITRM1,C15orf59,MROH8,PORCN,ZCCHC14,DDX39A,SDK2,CDC6,SPOCK1,TOP2A,ABTB2,CFAP69,FNBP1L,ASAP2,SLC1A2,ZSWIM4,HECW1,PBXIP1,CHAF1B,CEP170,ABLIM3,DPP7,OSBPL6,KIAA1614,ZC3H10,DENND2A,NANS,FAM120C,ADM,TUBA4A,ZNF219,TTC28,TBX2,TNS2,MRGPRF,CMYA5,ADM2,NR1D1,RFX3,DIRAS3,HECW2,COL9A3,NLRP10,PLEKHA5,ASAP3,DCN,LRRK1,OLFM1,CYB5R1,CASP10,LRRC8C,DGKI,ACSS3,GA…	1294
Cancer, Organismal Injury and Abnormalities	abdominal carcinoma	abdominal carcinoma	1.95e-38		-1.97		-2.045	AUTS2,PIWIL4,SCN3A,GTPBP4,ELF2,IL16,DBF4,SLC38A4,KIF20B,PITRM1,C15orf59,MROH8,PORCN,ZCCHC14,DDX39A,SDK2,CDC6,SPOCK1,TOP2A,ABTB2,CFAP69,FNBP1L,ASAP2,SLC1A2,ZSWIM4,HECW1,PBXIP1,CHAF1B,CEP170,ABLIM3,DPP7,OSBPL6,KIAA1614,ZC3H10,DENND2A,NANS,FAM120C,ADM,TUBA4A,ZNF219,TTC28,TBX2,TNS2,MRGPRF,CMYA5,ADM2,NR1D1,RFX3,DIRAS3,HECW2,COL9A3,NLRP10,PLEKHA5,ASAP3,DCN,LRRK1,OLFM1,CYB5R1,CASP10,LRRC8C,DGKI,ACSS3,GA…	1306
Cancer, Organismal Injury and Abnormalities, Reproductive System Disease	tumorigenesis	tumorigenesis of reproductive tract	1.26e-37		-0.523		-0.913	PIWIL4,PDCD1LG2,SCN3A,SPSB1,GTPBP4,IL16,SLC38A4,KIF20B,MROH8,ZCCHC14,DDX39A,SDK2,CDC6,SPOCK1,TOP2A,PRKN,HECW1,PBXIP1,CHAF1B,CEP170,ABLIM3,OSBPL6,DENND2A,ADM,TUBA4A,TTC28,TNS2,MRGPRF,CMYA5,DIRAS3,HECW2,NLRP10,DCN,TACSTD2,LRRK1,OLFM1,CASP10,PHLDA2,LRRC8C,DGKI,NFATC1,KLF3,ARRDC3,TPM3,MASP1,EVI5,PTPRE,ZNF382,SH3RF2,PPFIA3,RGS4,TK1,LAYN,PARD3,RUNX1T1,SKA3,CABLES1,RRM2,STAT3,GLRX3,KPNA4,MARCKSL1,POLQ,E…	802
Cancer, Organismal Injury and Abnormalities, Reproductive System Disease	female genital neoplasm	female genital neoplasm	1.76e-37		-0.301		-0.67	PIWIL4,PDCD1LG2,SCN3A,SPSB1,GTPBP4,IL16,SLC38A4,KIF20B,MROH8,ZCCHC14,DDX39A,SDK2,CDC6,SPOCK1,TOP2A,PRKN,HECW1,PBXIP1,CHAF1B,CEP170,ABLIM3,OSBPL6,DENND2A,ADM,TUBA4A,TTC28,TNS2,MRGPRF,CMYA5,DIRAS3,HECW2,NLRP10,DCN,TACSTD2,LRRK1,OLFM1,CASP10,PHLDA2,LRRC8C,DGKI,NFATC1,KLF3,ARRDC3,TPM3,MASP1,EVI5,PTPRE,ZNF382,SH3RF2,PPFIA3,RGS4,TK1,LAYN,PARD3,RUNX1T1,SKA3,CABLES1,RRM2,STAT3,GLRX3,KPNA4,MARCKSL1,POLQ,E…	802
Cancer, Organismal Injury and Abnormalities, Reproductive System Disease	female genital tract cancer	female genital tract cancer	8.75e-37		0.152		-0.132	PIWIL4,PDCD1LG2,SCN3A,GTPBP4,IL16,SLC38A4,KIF20B,MROH8,ZCCHC14,DDX39A,SDK2,CDC6,SPOCK1,TOP2A,PRKN,HECW1,PBXIP1,CHAF1B,CEP170,ABLIM3,OSBPL6,DENND2A,ADM,TUBA4A,TTC28,TNS2,MRGPRF,CMYA5,DIRAS3,HECW2,NLRP10,DCN,TACSTD2,LRRK1,CASP10,LRRC8C,DGKI,NFATC1,KLF3,ARRDC3,TPM3,MASP1,EVI5,PTPRE,ZNF382,SH3RF2,PPFIA3,RGS4,TK1,LAYN,PARD3,RUNX1T1,SKA3,CABLES1,RRM2,STAT3,GLRX3,KPNA4,MARCKSL1,POLQ,EVC,UBE2QL1,SMOX,VST…	775
Cancer, Dermatological Diseases and Conditions, Organismal Injury and Abnormalities	skin tumor	skin tumor	1.92e-35		-1.857		-2	AUTS2,SCN3A,SPSB1,GTPBP4,IL16,SLC38A4,KIF20B,PITRM1,PAK3,MROH8,DPP3,SDK2,TOP2A,ABTB2,PRKN,CFAP69,SLC1A2,ZSWIM4,SH3BGRL2,HECW1,CHAF1B,ABLIM3,OSBPL6,SELENOI,DENND2A,NANS,FAM120C,TUBA4A,POU2F2,ZNF219,TTC28,TBX2,MRGPRF,XPNPEP2,CMYA5,HOXC11,NINJ2,RFX3,HECW2,COL9A3,ARHGEF19,NLRP10,PAMR1,PLEKHA5,ASAP3,DCN,LRRK1,FBXO27,DGKI,PTPRO,ACSS3,NFATC1,ARRDC3,MASP1,RAB3A,CHDH,EVI5,PTPRE,ZNF382,SH3RF2,PPFIA3,PRRG3,…	1146
Dermatological Diseases and Conditions, Organismal Injury and Abnormalities	skin lesion	skin lesion	2.61e-35		-1.537		-1.798	AUTS2,SCN3A,SPSB1,GTPBP4,IL16,SLC38A4,KIF20B,PITRM1,PAK3,MROH8,DPP3,SDK2,TOP2A,ABTB2,PRKN,CFAP69,SLC1A2,ZSWIM4,SH3BGRL2,HECW1,CHAF1B,ABLIM3,OSBPL6,SELENOI,DENND2A,NANS,FAM120C,TUBA4A,POU2F2,ZNF219,TTC28,TBX2,MRGPRF,XPNPEP2,CMYA5,HOXC11,NINJ2,RFX3,HECW2,COL9A3,ARHGEF19,NLRP10,PAMR1,PLEKHA5,ASAP3,DCN,LRRK1,FBXO27,DGKI,PTPRO,ACSS3,NFATC1,ARRDC3,MASP1,RAB3A,CHDH,EVI5,PTPRE,ZNF382,SH3RF2,PPFIA3,PRRG3,…	1151
Cell Death and Survival	cell death	cell death	4.11e-35	Decreased	-2.697		-3.513	PDLIM4,PIWIL4,PDCD1LG2,DAPK2,MSX1,NMNAT2,SMURF2,ANPEP,GNAL,PAK3,DPF1,PBK,ST8SIA2,CDC6,IL27RA,HBEGF,SPOCK1,TOP2A,PRKN,TCF7,GPM6B,NINJ1,SLC1A2,PRDM1,PLCD3,SYNGR2,DPP7,MPHOSPH9,TAP2,ADM,CD24,FST,FBXO5,TBX2,TNS2,SULF2,DEPDC1,HOXC11,EIF3B,IL6,NR1D1,GNPNAT1,DIRAS3,ITPKB,PSMD14,DCN,ZPR1,RINT1,ST3GAL1,PTPRQ,OLFM1,GSDMD,TMEFF2,BBS12,CASP10,PHLDA2,FGF7,PTPRO,IL11RA,PLAT,NFATC1,NMNAT3,RBM43,IL7,TPM3,NCAM1,R…	700
Cancer, Dermatological Diseases and Conditions, Organismal Injury and Abnormalities	skin cancer	skin cancer	1.24e-34		0.212		0.194	AUTS2,SCN3A,SPSB1,GTPBP4,IL16,SLC38A4,KIF20B,PITRM1,PAK3,MROH8,DPP3,SDK2,TOP2A,ABTB2,PRKN,CFAP69,SLC1A2,ZSWIM4,SH3BGRL2,HECW1,CHAF1B,ABLIM3,OSBPL6,SELENOI,DENND2A,NANS,FAM120C,TUBA4A,POU2F2,ZNF219,TTC28,TBX2,MRGPRF,XPNPEP2,CMYA5,HOXC11,NINJ2,RFX3,HECW2,COL9A3,ARHGEF19,NLRP10,PAMR1,PLEKHA5,ASAP3,DCN,LRRK1,FBXO27,DGKI,PTPRO,ACSS3,ARRDC3,MASP1,RAB3A,CHDH,EVI5,PTPRE,ZNF382,SH3RF2,PPFIA3,PRRG3,TCAF2,L…	1137
Cancer, Organismal Injury and Abnormalities, Reproductive System Disease	female genital tract serous carcinoma	female genital tract serous carcinoma	2.26e-34					FEN1,MOXD1,SLIT3,SFRP1,FOXM1,GPRASP1,PKM,GUCY1A3,CCNB2,GALE,BCL10,CDC6,TOP2A,APOD,KRT34,TSHZ2,ITGB8,SOCS2,TFAP2A,IGF1,PTGER2,HOXA11,CTNNAL1,RRM1,FAM65B,SFRP4,TNXB,UBE2C,TUBA4A,CD24,BRCA2,TNS2,MFAP4,EXO1,COL14A1,BNC1,PGR,IL6,KIF11,INA,AXIN2,DIRAS3,FBLN5,STON1,GSTM5,MTFR2,CDH11,LAMA4,PTGES,TPX2,PTGS1,PLPP1,COL15A1,PRX,ANXA3,TGFBR3,PLAUR,FGF7,KCNMB1,PLN,GINS1,SPC25,PDZRN3,MYBL2,AOC3,CCNA2,HSP90AB1,R…	147
Cancer, Organismal Injury and Abnormalities	melanoma	melanoma	6.63e-34		0.337		0.584	AUTS2,PIWIL4,SCN3A,SPSB1,GTPBP4,IL16,SLC38A4,KIF20B,BORA,PITRM1,PAK3,MROH8,DPP3,SDK2,ABTB2,CFAP69,SLC1A2,ZSWIM4,SH3BGRL2,HECW1,PBXIP1,CHAF1B,ABLIM3,OSBPL6,KIAA1614,SELENOI,DENND2A,NANS,FAM120C,ADM,TUBA4A,RAVER2,POU2F2,ZNF219,TTC28,TBX2,MRGPRF,XPNPEP2,CMYA5,DEPDC1,HOXC11,NINJ2,RFX3,HECW2,COL9A3,ARHGEF19,NLRP10,PAMR1,PLEKHA5,ASAP3,DCN,LRRK1,FBXO27,DGKI,PTPRO,ACSS3,NFATC1,KLF3,ARRDC3,MASP1,RAB3A,CHD…	1259
Cellular Movement	cell movement	cell movement	1.67e-33		-1.138		0.868	PDLIM4,PDCD1LG2,DAPK2,SPSB1,GTPBP4,PARP9,ANPEP,IL16,DBF4,KIF20B,PAK3,SCN9A,PBK,ST8SIA2,IL27RA,HBEGF,PRKN,NINJ1,FNBP1L,ASAP2,SLC1A2,PRDM1,CTNNAL1,ADM,CD24,FST,TNS2,IL6,NR1D1,DIO2,GPR161,SPRY4,NLRP10,DCN,TACSTD2,RELN,TMEFF2,PHLDA2,FGF7,PTPRO,IL11RA,PLAT,NFATC1,ARRDC3,IL7,TBX1,TPM3,NCAM1,CHDH,CEBPB,EIF4E,RGS4,MTCH2,TCAF2,PARD3,IL20RA,KLF8,EHD1,SAA1,STAT3,TNIK,EDN1,MARCKSL1,RCAN1,TGFB2,ACKR4,FGL2,SLI…	492
Cancer, Organismal Injury and Abnormalities, Reproductive System Disease	female genital tract adenocarcinoma	female genital tract adenocarcinoma	3.06e-33					PIWIL4,SCN3A,MSX1,NMNAT2,GTPBP4,ANPEP,IL16,SLC38A4,GNAL,KIF20B,MROH8,ZCCHC14,SCN9A,DENND5B,DDX39A,TBCK,CORO2B,SDK2,CDC6,HBEGF,SPOCK1,TOP2A,INSRR,PRDM1,HECW1,CTNNAL1,PBXIP1,CHAF1B,CEP170,HCN1,PIEZO2,ABLIM3,ANP32E,OSBPL6,BTN3A1,VIT,ZBTB44,DENND2A,ADM,TUBA4A,CD24,ARHGAP20,GTF2IRD1,TTC28,FBXO5,TNS2,MTUS2,COL14A1,CMYA5,AK7,IL6,SIK2,DIO2,GPR161,DIRAS3,HECW2,NLRP10,PDE7B,DCN,LRRK1,OLFML1,RELN,CASP10,FMO…	691
Cancer, Gastrointestinal Disease, Organismal Injury and Abnormalities	colorectal neoplasia	colorectal neoplasia	3.73e-32		-0.293		-0.502	AUTS2,ELF2,KIF20B,C15orf59,PORCN,ZCCHC14,DDX39A,SDK2,CDC6,TOP2A,CFAP69,FNBP1L,ASAP2,ZSWIM4,HECW1,PBXIP1,CEP170,ABLIM3,DPP7,OSBPL6,KIAA1614,DENND2A,NANS,FAM120C,ADM,TUBA4A,ZNF219,TTC28,MRGPRF,CMYA5,ADM2,NR1D1,RFX3,HECW2,NLRP10,PLEKHA5,ASAP3,PSMD14,TACSTD2,LRRK1,OLFM1,CYB5R1,LRRC8C,GAA,NFATC1,KLF3,TPM3,MASP1,RAB3A,SAPCD2,ZNF382,SH3RF2,PPFIA3,RGS4,PRRG3,TK1,PARD3,EHD1,SKA3,ADA2,RRM2,STAT3,TNIK,GINS3…	952
Cancer, Organismal Injury and Abnormalities, Reproductive System Disease	uterine serous papillary cancer	uterine serous papillary cancer	1.07e-31					FEN1,TK1,MOXD1,TTK,KCNB1,ESPL1,RUNX1T1,SLIT3,SFRP1,FOXM1,GPRASP1,GUCY1A3,CCNB2,ECM2,SAA1,GALE,CDC6,HMMR,CLIC2,TOP2A,RECK,AURKA,PDGFRA,APOD,KRT34,GAS1,LRRC17,ZEB1,ITGB8,SOCS2,FGL2,TFAP2A,IGF1,DPT,GALNT3,HOXA11,FBLN1,KIF2C,HTR2B,FAM65B,PDE8B,SFRP4,TNXB,UBE2C,CSPG4,ENPP2,PPIF,TNS2,MFAP4,FLRT2,EXO1,COL14A1,CENPA,ITGA3,EDNRB,BUB1B,IL6,KIF11,HSD17B6,INA,UBE2S,TRIP13,FBLN5,STAT1,WNT2,STON1,CDH11,LAMA4,T…	95
Cancer, Gastrointestinal Disease, Organismal Injury and Abnormalities	colorectal cancer	colorectal cancer	1.16e-31		0.213		0.065	AUTS2,ELF2,KIF20B,C15orf59,PORCN,ZCCHC14,DDX39A,SDK2,CDC6,TOP2A,CFAP69,FNBP1L,ASAP2,ZSWIM4,HECW1,PBXIP1,CEP170,ABLIM3,DPP7,OSBPL6,KIAA1614,DENND2A,NANS,FAM120C,ADM,TUBA4A,ZNF219,TTC28,MRGPRF,CMYA5,ADM2,NR1D1,RFX3,HECW2,NLRP10,PLEKHA5,ASAP3,PSMD14,TACSTD2,LRRK1,OLFM1,CYB5R1,LRRC8C,GAA,NFATC1,KLF3,TPM3,MASP1,RAB3A,SAPCD2,ZNF382,SH3RF2,PPFIA3,RGS4,PRRG3,TK1,PARD3,EHD1,SKA3,ADA2,RRM2,STAT3,TNIK,GINS3…	941
Cell Death and Survival	necrosis	necrosis	1.63e-31	Decreased	-2.78		-3.329	PDLIM4,PIWIL4,PDCD1LG2,DAPK2,MSX1,NMNAT2,SMURF2,ANPEP,GNAL,PAK3,PBK,ST8SIA2,CDC6,IL27RA,HBEGF,SPOCK1,TOP2A,PRKN,TCF7,SLC1A2,PRDM1,SYNGR2,MPHOSPH9,ADM,CD24,FST,FBXO5,TBX2,TNS2,SULF2,DEPDC1,EIF3B,IL6,NR1D1,GNPNAT1,DIRAS3,ITPKB,PSMD14,DCN,RINT1,ST3GAL1,PTPRQ,TMEFF2,CASP10,FGF7,PTPRO,IL11RA,PLAT,NFATC1,NMNAT3,RBM43,IL7,NCAM1,RIPK3,CEBPB,PTPRE,ISM1,ZNF382,EIF4E,RGS4,MTCH2,TK1,RUNX1T1,KLF8,SKA3,CABLES1…	566
Cancer, Organismal Injury and Abnormalities, Reproductive System Disease	uterine tumor	uterine tumor	4.05e-31					PIWIL4,SCN3A,SPSB1,MSX1,NMNAT2,SLC38A4,GNAL,KIF20B,ZCCHC14,OSR2,SCN9A,DENND5B,TBCK,SDK2,CDC6,SPOCK1,TOP2A,INSRR,HECW1,CTNNAL1,CHAF1B,CEP170,HCN1,PIEZO2,ABLIM3,ANP32E,OSBPL6,BTN3A1,VIT,ZBTB44,DENND2A,ADM,TUBA4A,CD24,TMEM200B,ARHGAP20,TTC28,FBXO5,TNS2,MTUS2,COL14A1,MRGPRF,CMYA5,AK7,IL6,GPR161,HECW2,NLRP10,DCHS1,PDE7B,DCN,RINT1,TACSTD2,LRRK1,OLFML1,OLFM1,RELN,CASP10,PHLDA2,LRRC8C,DGKI,FGF7,POP1,PTPN…	635
Cancer, Organismal Injury and Abnormalities	serous adenocarcinoma	serous adenocarcinoma	7.27e-31					FEN1,MOXD1,SLIT3,SFRP1,FOXM1,FOXO4,GPRASP1,GTPBP4,PKM,GUCY1A3,CCNB2,GALE,BCL10,DDX39A,CDC6,TOP2A,ZNF214,EFNB1,APOD,KRT34,TSHZ2,ITGB8,SOCS2,TFAP2A,IGF1,PTGER2,HOXA5,HOXA11,CTNNAL1,RRM1,FAM65B,SFRP4,TNXB,CS,UBE2C,TUBA4A,CD24,BRCA2,GTF2IRD1,TNS2,MFAP4,EXO1,COL14A1,LY6E,BNC1,PGR,IL6,KIF11,SIK2,INA,DNASE2,AXIN2,DIRAS3,FBLN5,STON1,GSTM5,DDX20,MTFR2,ADGRD1,CDH11,LAMA4,PTGES,TPX2,PTGS1,PLPP1,CROCC,PDGFRB…	192
Cellular Movement	migration	migration of cells	2.26e-30		-0.982		0.922	PDCD1LG2,DAPK2,SPSB1,GTPBP4,PARP9,ANPEP,IL16,DBF4,KIF20B,PAK3,SCN9A,ST8SIA2,IL27RA,HBEGF,PRKN,NINJ1,FNBP1L,ASAP2,SLC1A2,PRDM1,CTNNAL1,ADM,CD24,TNS2,IL6,NR1D1,DIO2,GPR161,SPRY4,NLRP10,DCN,TACSTD2,RELN,TMEFF2,PHLDA2,FGF7,PTPRO,IL11RA,PLAT,NFATC1,ARRDC3,IL7,TBX1,TPM3,NCAM1,CEBPB,EIF4E,RGS4,TCAF2,IL20RA,EHD1,SAA1,STAT3,EDN1,MARCKSL1,RCAN1,TGFB2,SLIT2,STMN3,CCND1,IRX2,SELPLG,CD55,PPIF,NAA25,FGF1,MBOAT…	438
Cell Cycle	cell cycle progression	cell cycle progression	2.95e-30		-0.028		0.745	PDCD1LG2,NEK2,UHMK1,PRKAR2B,GTPBP4,CCNB2,DBF4,BORA,CSE1L,NUP88,TNC,CDC6,GTSE1,PRKAR2A,S1PR1,HBEGF,TOP2A,PRKN,TCF4,FGF10,BIRC5,HELLS,BCL6,CDK5R1,FANCA,ADM,UBE2C,PLK4,CD24,CUL4A,DIAPH3,TTC28,FBXO5,CENPE,BCL2L11,ZWINT,PTCH1,POLD1,SMARCA2,IL6,KIF11,DIRAS3,HECW2,ST5,HSPA8,RINT1,TPX2,TMEFF2,DBF4B,PROX1,DTL,FGF7,PTPRO,PTPN3,GBP2,NFATC1,IGF2,CDCA5,IL7,ING4,CEBPB,CSF1,EIF4E,HIPK2,AURKB,FOSL1,CENPJ,BIRC2,F…	277
Gastrointestinal Disease, Hepatic System Disease, Organismal Injury and Abnormalities	liver lesion	liver lesion	3.88e-30	Increased	2.383		1.805	AUTS2,SLC38A4,KIF20B,PITRM1,PAK3,DPP3,SDK2,TOP2A,PRKN,LRRC59,TCF7,ASAP2,ZSWIM4,HECW1,LRRN4CL,ABLIM3,KIAA1614,ZC3H10,EIF4EBP3,DENND2A,ADM,TUBA4A,POU2F2,TTC28,TBX2,DEPDC1,NR1D1,DIRAS3,HECW2,NLRP10,PAMR1,PLEKHA5,ASAP3,PSMD14,DCN,TACSTD2,LRRK1,CASP10,DGKI,GAA,NFATC1,KLF3,MASP1,CHDH,EVI5,PTPRE,ZNF382,RGS4,PRRG3,MTCH2,TK1,PARD3,RUNX1T1,ANKRD18B,SKA3,JDP2,RRM2,STAT3,TNIK,KIAA1522,POLQ,ATP5B,TMTC1,SMOX,T…	882
Organismal Survival	organismal death	organismal death	4.33e-30	Increased	5.471		0.605	MSX1,SMURF2,GNAL,PORCN,SCN9A,ST8SIA2,IL27RA,HBEGF,TOP2A,PRKN,GPM6B,NINJ1,INSRR,SLC1A2,PRDM1,SMC2,PLCD3,ADM,CD24,FST,POU2F2,FBXO5,TBX2,SULF2,IL6,GNPNAT1,RFX3,GPR161,SPRY4,DHRS3,ITPKB,DCHS1,DCN,ZPR1,RINT1,LRRK1,FGF7,IL11RA,PLAT,NFATC1,KLF3,PPME1,TBX1,TPM3,RAB3A,NCAM1,RIPK3,CEBPB,RGS4,TK1,PARD3,EXT1,EHD1,BRINP1,AKNA,STAT3,EDN1,MARCKSL1,RCAN1,ERO1A,TGFB2,ACVR1B,BRIP1,AKR1C3,SLIT2,CCND1,CD55,XPC,PPIF,…	522
Cell Death and Survival	apoptosis	apoptosis	5.26e-30		-1.368		-2.183	PDLIM4,PIWIL4,PDCD1LG2,DAPK2,MSX1,SMURF2,ANPEP,GNAL,PAK3,DPF1,PBK,ST8SIA2,CDC6,HBEGF,SPOCK1,TOP2A,PRKN,GPM6B,NINJ1,PRDM1,PLCD3,DPP7,ADM,CD24,FST,FBXO5,TNS2,SULF2,DEPDC1,HOXC11,EIF3B,IL6,NR1D1,GNPNAT1,DIRAS3,DCN,ZPR1,ST3GAL1,PTPRQ,TMEFF2,CASP10,PHLDA2,PTPRO,PLAT,NFATC1,IL7,NCAM1,RIPK3,CEBPB,PTPRE,ISM1,ZNF382,EIF4E,RGS4,MTCH2,TK1,PARD3,RUNX1T1,EHD1,CABLES1,RRM2,SAA1,STAT3,EDN1,ALS2,SMOX,RCAN1,CCDC8…	557
Cellular Development	differentiation	differentiation of cells	6.62e-30	Decreased	-3.766		-2.284	MSX1,GTPBP4,ANPEP,GNAL,OSR2,DDX39A,SDK2,ST8SIA2,IL27RA,HBEGF,TOP2A,CTHRC1,SLC1A2,PRDM1,PBXIP1,ADM,CD24,FST,POU2F2,TBX2,WDR62,SULF2,IL6,NR1D1,SPRY4,TMEM54,ITPKB,DCN,PTPRQ,RELN,BBS12,LRRC8C,FGF7,PTPRO,IL11RA,PLAT,NFATC1,KLF3,IL7,MFAP2,TBX1,NCAM1,RIPK3,CEBPB,PTPRE,RARRES3,EIF4E,RGS4,TK1,TCAF2,EXT1,IL20RA,RUNX1T1,JDP2,BRINP1,STAT3,CDCA7,EDN1,ATP5B,CLTC,ERO1A,LRRC17,TGFB2,RACGAP1,ACVR1B,AKR1C3,SLIT2,I…	497
Organismal Survival	morbidity or mortality	morbidity or mortality	1.17e-29	Increased	5.234		0.477	MSX1,SMURF2,GNAL,PORCN,SCN9A,ST8SIA2,IL27RA,HBEGF,TOP2A,PRKN,GPM6B,NINJ1,INSRR,SLC1A2,PRDM1,SMC2,PLCD3,ADM,CD24,FST,POU2F2,FBXO5,TBX2,SULF2,IL6,GNPNAT1,RFX3,GPR161,SPRY4,DHRS3,ITPKB,DCHS1,DCN,ZPR1,RINT1,LRRK1,FGF7,IL11RA,PLAT,NFATC1,KLF3,PPME1,TBX1,TPM3,RAB3A,NCAM1,RIPK3,CEBPB,RGS4,TK1,PARD3,EXT1,EHD1,BRINP1,AKNA,STAT3,EDN1,MARCKSL1,RCAN1,ERO1A,TGFB2,ACVR1B,BRIP1,AKR1C3,SLIT2,CCND1,CD55,XPC,PPIF,…	526
Cancer, Gastrointestinal Disease, Hepatic System Disease, Organismal Injury and Abnormalities	liver tumor	liver tumor	1.01e-28	Increased	3.624		3.426	AUTS2,SLC38A4,KIF20B,PITRM1,PAK3,DPP3,SDK2,TOP2A,LRRC59,TCF7,ASAP2,ZSWIM4,HECW1,LRRN4CL,ABLIM3,KIAA1614,ZC3H10,EIF4EBP3,DENND2A,TUBA4A,POU2F2,TTC28,TBX2,DEPDC1,NR1D1,DIRAS3,HECW2,NLRP10,PAMR1,PLEKHA5,ASAP3,PSMD14,DCN,TACSTD2,LRRK1,CASP10,DGKI,NFATC1,KLF3,MASP1,CHDH,EVI5,PTPRE,ZNF382,RGS4,PRRG3,PARD3,RUNX1T1,ANKRD18B,SKA3,JDP2,RRM2,STAT3,TNIK,KIAA1522,POLQ,ATP5B,TMTC1,SMOX,TGFB2,TCIM,SLIT2,TBCE,CC…	846
Cancer, Gastrointestinal Disease, Hepatic System Disease, Organismal Injury and Abnormalities	liver carcinoma	liver carcinoma	1.1e-28	Increased	2.395		2.138	AUTS2,SLC38A4,KIF20B,PITRM1,PAK3,DPP3,SDK2,TOP2A,LRRC59,TCF7,ASAP2,ZSWIM4,HECW1,LRRN4CL,ABLIM3,KIAA1614,ZC3H10,EIF4EBP3,DENND2A,POU2F2,TTC28,TBX2,DEPDC1,NR1D1,DIRAS3,HECW2,NLRP10,PAMR1,PLEKHA5,ASAP3,PSMD14,DCN,LRRK1,CASP10,DGKI,NFATC1,KLF3,CHDH,EVI5,PTPRE,ZNF382,RGS4,PRRG3,PARD3,RUNX1T1,ANKRD18B,SKA3,JDP2,RRM2,STAT3,TNIK,KIAA1522,POLQ,ATP5B,TMTC1,SMOX,TGFB2,TCIM,SLIT2,TBCE,CCND1,IRX2,CLDN23,PLXNC…	805
Cancer, Dermatological Diseases and Conditions, Organismal Injury and Abnormalities	malignant cutaneous melanoma cancer	malignant cutaneous melanoma cancer	1.77e-28					AUTS2,SCN3A,SPSB1,GTPBP4,IL16,SLC38A4,KIF20B,PITRM1,PAK3,MROH8,DPP3,SDK2,ABTB2,CFAP69,SLC1A2,ZSWIM4,SH3BGRL2,HECW1,CHAF1B,ABLIM3,OSBPL6,SELENOI,DENND2A,NANS,FAM120C,TUBA4A,POU2F2,ZNF219,TTC28,TBX2,MRGPRF,XPNPEP2,CMYA5,HOXC11,NINJ2,RFX3,HECW2,COL9A3,ARHGEF19,NLRP10,PAMR1,PLEKHA5,ASAP3,DCN,LRRK1,FBXO27,DGKI,PTPRO,ACSS3,ARRDC3,MASP1,RAB3A,CHDH,EVI5,PTPRE,ZNF382,SH3RF2,PPFIA3,PRRG3,TCAF2,LAYN,CYBRD1,…	1078
Organismal Injury and Abnormalities, Reproductive System Disease	abnormality of endometrium	abnormality of endometrium	2.54e-28		1.103		0.767	PIWIL4,SCN3A,MSX1,NMNAT2,SLC38A4,GNAL,KIF20B,ZCCHC14,OSR2,SCN9A,DENND5B,TBCK,SDK2,CDC6,SPOCK1,TOP2A,INSRR,HECW1,CTNNAL1,CHAF1B,CEP170,HCN1,PIEZO2,ABLIM3,ANP32E,OSBPL6,BTN3A1,VIT,ZBTB44,DENND2A,ADM,TUBA4A,TMEM200B,ARHGAP20,TTC28,FBXO5,TNS2,MTUS2,COL14A1,MRGPRF,CMYA5,AK7,IL6,GPR161,HECW2,NLRP10,DCHS1,PDE7B,DCN,TACSTD2,LRRK1,OLFML1,RELN,CASP10,LRRC8C,DGKI,FGF7,POP1,PTPN3,PLAT,DNAH8,NFATC1,NMNAT3,ARR…	563
Cancer, Gastrointestinal Disease, Hepatic System Disease, Organismal Injury and Abnormalities	hepatobiliary system cancer	hepatobiliary system cancer	2.86e-28	Increased	2.72		2.564	AUTS2,SLC38A4,KIF20B,PITRM1,PAK3,DPP3,SDK2,TOP2A,LRRC59,TCF7,ASAP2,ZSWIM4,HECW1,LRRN4CL,ABLIM3,KIAA1614,ZC3H10,EIF4EBP3,DENND2A,TUBA4A,POU2F2,TTC28,TBX2,DEPDC1,NR1D1,DIRAS3,HECW2,NLRP10,PAMR1,PLEKHA5,ASAP3,PSMD14,DCN,TACSTD2,LRRK1,CASP10,DGKI,NFATC1,KLF3,MASP1,CHDH,EVI5,PTPRE,ZNF382,RGS4,PRRG3,PARD3,RUNX1T1,ANKRD18B,SKA3,JDP2,RRM2,STAT3,TNIK,KIAA1522,POLQ,ATP5B,TMTC1,SMOX,TGFB2,TCIM,SLIT2,TBCE,CC…	840
Cancer, Organismal Injury and Abnormalities, Reproductive System Disease	uterine cancer	uterine cancer	3.46e-28					PIWIL4,SCN3A,MSX1,NMNAT2,SLC38A4,GNAL,KIF20B,ZCCHC14,OSR2,SCN9A,DENND5B,TBCK,SDK2,CDC6,SPOCK1,TOP2A,INSRR,HECW1,CTNNAL1,CHAF1B,CEP170,HCN1,PIEZO2,ABLIM3,ANP32E,OSBPL6,BTN3A1,VIT,ZBTB44,DENND2A,ADM,TUBA4A,TMEM200B,ARHGAP20,TTC28,FBXO5,TNS2,MTUS2,COL14A1,MRGPRF,CMYA5,AK7,IL6,GPR161,HECW2,NLRP10,DCHS1,PDE7B,DCN,LRRK1,OLFML1,RELN,CASP10,LRRC8C,DGKI,FGF7,POP1,PTPN3,PLAT,DNAH8,NFATC1,NMNAT3,KLF3,ARRDC3…	598
Cancer, Organismal Injury and Abnormalities, Reproductive System Disease	breast or ovarian cancer	breast or ovarian cancer	4.39e-28		-0.326		-0.25	PDLIM4,PDCD1LG2,SCN3A,MSX1,GTPBP4,ANPEP,IL16,MROH8,DDX39A,CORO2B,SDK2,IL27RA,HBEGF,TOP2A,PRKN,FNBP1L,PRDM1,HECW1,CTNNAL1,PBXIP1,HCN1,BTN3A1,CHST7,NANS,TUBA4A,CD24,ARHGAP20,GTF2IRD1,TBX2,MTUS2,COL14A1,CMYA5,AK7,EIF3B,IL6,SIK2,DIO2,DIRAS3,ITPKB,DCN,ADGRD1,RINT1,TACSTD2,LRRK1,RELN,CASP10,FMO4,DGKI,FGF7,PTPN3,PLAT,NFATC1,KLF3,TPM3,NCAM1,CEBPB,EVI5,PTPRE,SH3RF2,EIF4E,PPFIA3,MTCH2,TK1,EXT1,RUNX1T1,KLF8…	560
Cancer, Organismal Injury and Abnormalities	malignant solid tumor	advanced malignant solid tumor	5.29e-28		-0.314		0.092	MSX1,NEK11,MMP2,TNFRSF1A,FDPS,SSTR1,ANPEP,IL16,CSE1L,BCL10,PBK,TNC,PSMB2,CD9,ABCC3,TOP2A,MME,BIRC5,CTNNAL1,EPB41L3,ADM,TUBA4A,AKR1C1/AKR1C2,CD24,FST,KIF20A,EFEMP1,EFS,POLD1,EPB41L4B,IL6,DIRAS3,NES,LAMB2,CASP10,TGFBR3,PTPN3,PLAT,IGF2,ING4,NCAM1,PLSCR4,CSF1,AOC3,MYOZ2,HSP90AB1,PDGFA,RGS4,AURKB,RHCE/RHD,FGFR1,CSF2,C3,CPA4,KLF8,CRABP2,MUC1,LRP8,RRM2,DTNA,STAT3,TNIK,REV3L,EDN1,PDGFRA,LRRC17,TGFB2,DLGA…	195
Cancer, Organismal Injury and Abnormalities, Reproductive System Disease	endometrial cancer	endometrial cancer	7.04e-28					PIWIL4,SCN3A,MSX1,NMNAT2,SLC38A4,GNAL,KIF20B,ZCCHC14,OSR2,SCN9A,DENND5B,TBCK,SDK2,CDC6,SPOCK1,TOP2A,INSRR,HECW1,CTNNAL1,CHAF1B,CEP170,HCN1,PIEZO2,ABLIM3,ANP32E,OSBPL6,BTN3A1,VIT,ZBTB44,DENND2A,ADM,TUBA4A,TMEM200B,ARHGAP20,TTC28,FBXO5,TNS2,MTUS2,COL14A1,MRGPRF,CMYA5,AK7,IL6,GPR161,HECW2,NLRP10,DCHS1,PDE7B,DCN,LRRK1,OLFML1,RELN,CASP10,LRRC8C,DGKI,FGF7,POP1,PTPN3,PLAT,DNAH8,NFATC1,NMNAT3,ARRDC3,MASP…	559
Cancer, Organismal Injury and Abnormalities, Reproductive System Disease	endometrium tumor	endometrium tumor	7.51e-28					PIWIL4,SCN3A,MSX1,NMNAT2,SLC38A4,GNAL,KIF20B,ZCCHC14,OSR2,SCN9A,DENND5B,TBCK,SDK2,CDC6,SPOCK1,TOP2A,INSRR,HECW1,CTNNAL1,CHAF1B,CEP170,HCN1,PIEZO2,ABLIM3,ANP32E,OSBPL6,BTN3A1,VIT,ZBTB44,DENND2A,ADM,TUBA4A,TMEM200B,ARHGAP20,TTC28,FBXO5,TNS2,MTUS2,COL14A1,MRGPRF,CMYA5,AK7,IL6,GPR161,HECW2,NLRP10,DCHS1,PDE7B,DCN,TACSTD2,LRRK1,OLFML1,RELN,CASP10,LRRC8C,DGKI,FGF7,POP1,PTPN3,PLAT,DNAH8,NFATC1,NMNAT3,ARR…	560
Cancer, Gastrointestinal Disease, Hepatic System Disease, Organismal Injury and Abnormalities	cancer	liver cancer	1.39e-27	Increased	2.835		2.664	AUTS2,SLC38A4,KIF20B,PITRM1,PAK3,DPP3,SDK2,TOP2A,LRRC59,TCF7,ASAP2,ZSWIM4,HECW1,LRRN4CL,ABLIM3,KIAA1614,ZC3H10,EIF4EBP3,DENND2A,TUBA4A,POU2F2,TTC28,TBX2,DEPDC1,NR1D1,DIRAS3,HECW2,NLRP10,PAMR1,PLEKHA5,ASAP3,PSMD14,DCN,TACSTD2,LRRK1,CASP10,DGKI,NFATC1,KLF3,MASP1,CHDH,EVI5,PTPRE,ZNF382,RGS4,PRRG3,PARD3,RUNX1T1,ANKRD18B,SKA3,JDP2,RRM2,STAT3,TNIK,KIAA1522,POLQ,ATP5B,TMTC1,SMOX,TGFB2,TCIM,SLIT2,TBCE,CC…	824
Cell Death and Survival	cell death	cell death of tumor cell lines	2.38e-27	Decreased	-3.02		-3.381	MAP2K5,PDLIM4,PIWIL4,TAGLN2,SATB1,DAPK2,MSX1,NEK2,NEK11,PRKAR2B,TNFRSF1A,SMURF2,CSE1L,HIC1,BCL10,PBK,NUP58,CDC6,CADPS,PCK2,HBEGF,SPOCK1,TOP2A,PRKN,YWHAG,MME,DAPK1,TCF4,BIRC5,PRDM1,RNF13,BCL6,SYNGR2,MPHOSPH9,CDK5R1,NFIX,FBXO32,CS,FANCA,ADM,UBE2C,PLK4,CD24,FST,CYBA,FBXO5,CENPE,TNS2,EFEMP1,BCL2L11,SULF2,GNAO1,DEPDC1,THY1,IL6,KIF11,DIRAS3,HSPA8,PSMD14,RINT1,OGFOD1,ST3GAL1,TPX2,TNFSF18,PTPRQ,TMEFF2,SR…	363
Cancer, Organismal Injury and Abnormalities	advanced malignant tumor	advanced malignant tumor	5.18e-26		-0.411		0.104	MSX1,NEK11,MMP2,TNFRSF1A,FDPS,SSTR1,SMURF2,ANPEP,IL16,CSE1L,HIC1,BCL10,PBK,TNC,PSMB2,CD9,ABCC3,TOP2A,MME,CTHRC1,DAPK1,FNBP1L,NTN4,BIRC5,CTNNAL1,EPB41L3,ADM,TUBA4A,AKR1C1/AKR1C2,CD24,FST,CUL4A,KIF20A,EFEMP1,EFS,BCL2L11,PTCH1,POLD1,EPB41L4B,THY1,IL6,DIRAS3,NES,TACSTD2,LAMB2,RELN,CASP10,PROX1,TGFBR3,PTPN3,PLAT,IGF2,IL7,ING4,NCAM1,PLSCR4,CSF1,AOC3,MYOZ2,HSP90AB1,PDGFA,RGS4,AURKB,RHCE/RHD,FGFR1,CSF2,P…	246
Cancer, Organismal Injury and Abnormalities	neoplasia	neoplasia of cells	5.4e-26		-1.896		-1.443	SCN3A,SMURF2,ANPEP,ELF2,IL16,GNAL,KIF20B,PITRM1,MROH8,SCN9A,CORO2B,DPP3,SDK2,ST8SIA2,LRFN5,IL27RA,HBEGF,TOP2A,ABTB2,PRKN,TCF7,CTHRC1,FNBP1L,PRDM1,HECW1,PCMTD2,PBXIP1,HCN1,IRX6,ZC3H10,RAP1GAP2,FAM120C,TUBA4A,CD24,GTF2IRD1,POU2F2,TTC28,TBX2,MTUS2,CMYA5,AK7,DMKN,IL6,DIO2,GPR161,NLRP10,ITPKB,DCHS1,ASAP3,PDE7B,DCN,RINT1,TACSTD2,LRRK1,RELN,FMO4,DGKI,OAS2,FGF7,PTPRO,ACSS3,DNAH8,NFATC1,ARRDC3,IL7,MASP1,K…	659
Cancer, Organismal Injury and Abnormalities	genitourinary carcinoma	genitourinary carcinoma	1.06e-25		-0.513		-0.568	PIWIL4,SCN3A,GTPBP4,IL16,SLC38A4,KIF20B,PITRM1,MROH8,ZCCHC14,DDX39A,SDK2,SPOCK1,TOP2A,CFAP69,FNBP1L,HECW1,PBXIP1,CHAF1B,CEP170,ABLIM3,OSBPL6,KIAA1614,DENND2A,ADM,TUBA4A,TTC28,CMYA5,ADM2,RFX3,DIRAS3,HECW2,NLRP10,ASAP3,DCN,LRRK1,CASP10,LRRC8C,DGKI,PTPRO,ACSS3,NFATC1,KLF3,ARRDC3,MASP1,EVI5,PTPRE,ZNF382,SH3RF2,PPFIA3,RGS4,LAYN,PARD3,RUNX1T1,SKA3,CABLES1,RRM2,STAT3,TNIK,GLRX3,KPNA4,MARCKSL1,POLQ,EVC,U…	832
Cancer, Organismal Injury and Abnormalities	benign neoplasia	benign neoplasia	1.58e-25		1.056		0.507	PDCD1LG2,SPSB1,MMP2,TNFRSF1A,IFI44L,SSTR1,SLIT3,CCNB2,NRXN3,HNMT,BACE2,BCL10,TNC,HMGA2,HOXB6,TOP2A,PRKN,EZH1,DAPK1,GPM6B,BIRC5,CTNNAL1,EPB41L3,CRY2,COL16A1,TUBA4A,CD24,GTF2IRD1,CYBA,COL14A1,PTCH1,POLD1,THY1,KIF11,AXIN2,DIRAS3,COL9A3,ASAP3,DCN,ADGRD1,SMPDL3A,RINT1,PTGES,OLFM1,TPD52L1,RELN,SRSF1,MAP3K5,PHLDA2,PRX,TGFBR3,FGF7,NFATC1,IGF2,PHLDA1,NCAM1,PRDM2,CSF1,ADRA2A,HSP90AB1,AURKB,FGFR1,NRCAM,CSF2…	249
Cancer, Organismal Injury and Abnormalities	cancer	cancer of cells	2.74e-25	Decreased	-2.592		-2.37	SCN3A,SMURF2,ANPEP,ELF2,IL16,GNAL,KIF20B,PITRM1,MROH8,SCN9A,CORO2B,DPP3,SDK2,ST8SIA2,LRFN5,IL27RA,HBEGF,TOP2A,ABTB2,PRKN,TCF7,CTHRC1,FNBP1L,PRDM1,HECW1,PCMTD2,PBXIP1,HCN1,IRX6,ZC3H10,RAP1GAP2,FAM120C,TUBA4A,CD24,GTF2IRD1,POU2F2,TTC28,TBX2,MTUS2,CMYA5,AK7,DMKN,IL6,DIO2,GPR161,NLRP10,ITPKB,DCHS1,ASAP3,PDE7B,DCN,RINT1,TACSTD2,LRRK1,RELN,FMO4,DGKI,OAS2,FGF7,PTPRO,ACSS3,DNAH8,NFATC1,IL7,MASP1,KCNMB1,N…	639
Embryonic Development, Organismal Development	development	development of body axis	1.16e-24		0.243		1.003	MSX1,MMP2,CTSK,TNFRSF1A,SSTR1,SLIT3,SLC24A1,GUCY1A3,ROBO3,OSR2,TNC,TBX19,ST8SIA2,S1PR1,HOXB6,CTHRC1,TCF4,FGF10,SLC1A2,PRDM1,PTK7,HCN1,IRX6,CDK5R1,FOXP2,NFIX,FST,PLTP,HOXB5,TBX2,EFEMP1,WDR62,BCL2L11,NLGN4X,PTCH1,AK7,HOXC11,THY1,IL6,NR1D1,DIO2,RFX3,GPR161,SPRY4,DHRS3,AXIN2,DCN,MDGA1,NES,LAMB2,PTPRQ,RELN,BBS12,PROX1,BCL11B,TGFBR3,FGF7,IL11RA,IGF2,IL7,TBX1,POU6F1,MYO5A,NCAM1,APLP1,RIPK3,CSF1,NPHP1,HI…	266
Cell Cycle	mitosis	mitosis	3.13e-24		0.33		0.915	NEK2,CLASP2,FOXM1,CCNB2,DBF4,BORA,CSE1L,NUP88,PKMYT1,IL7R,TSLP,TNC,ADGRL2,MKI67,S1PR1,HBEGF,TOP2A,SRC,DLG1,FGF10,BIRC5,IGF1,HELLS,TIMP2,PTK2B,ADM,UBE2C,PLK4,BRCA2,CKAP2,TTC28,FBXO5,CENPE,ZWINT,PTCH1,PRDM5,E2F1,ORC6,NUSAP1,IL6,CENPW,KIF11,STIL,BMP6,RINT1,TPX2,PDGFRB,FGF7,KNTC1,PTPN3,CEBPA,IGF2,CENPI,CDCA5,MAD2L1,IL7,KNL1,CENPF,CEBPB,CSF1,SPC25,MYBL2,KIF18B,CCNA2,KIF15,AURKB,CDK1,CENPJ,FGFR1,LRP5,C…	149
Cancer, Gastrointestinal Disease, Organismal Injury and Abnormalities	colon tumor	colon tumor	1.42e-23		-1.054		-1.187	AUTS2,ELF2,KIF20B,C15orf59,PORCN,ZCCHC14,DDX39A,SDK2,CDC6,TOP2A,CFAP69,ASAP2,HECW1,PBXIP1,CEP170,ABLIM3,DPP7,OSBPL6,KIAA1614,DENND2A,NANS,FAM120C,ADM,TUBA4A,ZNF219,TTC28,MRGPRF,CMYA5,ADM2,NR1D1,RFX3,HECW2,NLRP10,PLEKHA5,PSMD14,TACSTD2,LRRK1,OLFM1,CYB5R1,LRRC8C,GAA,NFATC1,KLF3,MASP1,RAB3A,SAPCD2,ZNF382,SH3RF2,PPFIA3,PRRG3,TK1,PARD3,EHD1,ADA2,RRM2,STAT3,TNIK,GINS3,GLRX3,CDCA7,NDRG4,POLQ,TMTC1,EVC,P…	819
Cancer, Organismal Injury and Abnormalities	cancer	cancer of secretory structure	1.43e-23	Decreased	-2.025		-1.927	PDCD1LG2,ANPEP,DBF4,GNAL,PITRM1,MROH8,DPF1,SCN9A,DENND5B,TBCK,SDK2,ST8SIA2,HBEGF,TOP2A,ABTB2,CTHRC1,CFAP69,NINJ1,INSRR,SLC1A2,HECW1,SMAP2,PCMTD2,PBXIP1,CEP170,HCN1,ANP32E,MPHOSPH9,KIAA1614,ZC3H10,VIT,DENND2A,NANS,FAM120C,TUBA4A,CD24,ARHGAP20,ZNF219,TBX2,MTUS2,COL14A1,CMYA5,IL6,SIK2,GPR161,DIRAS3,HECW2,DCHS1,ADGRD1,RELN,TMEFF2,CASP10,OAS2,PTPRO,POP1,PTPN3,ACSS3,PLAT,DNAH8,GAA,NFATC1,KLF3,PPME1,GAL…	613
Cancer, Gastrointestinal Disease, Organismal Injury and Abnormalities	gastrointestinal adenocarcinoma	gastrointestinal adenocarcinoma	1.45e-23					AUTS2,ELF2,IL16,KIF20B,C15orf59,PORCN,ZCCHC14,DDX39A,SDK2,CDC6,SPOCK1,TOP2A,CFAP69,FNBP1L,ASAP2,ZSWIM4,HECW1,PBXIP1,CEP170,ABLIM3,DPP7,OSBPL6,KIAA1614,DENND2A,NANS,FAM120C,ADM,TUBA4A,ZNF219,TTC28,MRGPRF,CMYA5,ADM2,NR1D1,RFX3,HECW2,COL9A3,NLRP10,PLEKHA5,LRRK1,OLFM1,CYB5R1,LRRC8C,GAA,NFATC1,KLF3,TPM3,MASP1,SAPCD2,PTPRE,ZNF382,SH3RF2,PPFIA3,PRRG3,PARD3,RUNX1T1,EHD1,ADA2,STAT3,TNIK,KIAA1522,CDCA7,MAR…	888
Cancer, Gastrointestinal Disease, Organismal Injury and Abnormalities	colon cancer	colon cancer	2.62e-23					AUTS2,ELF2,KIF20B,C15orf59,PORCN,ZCCHC14,DDX39A,SDK2,CDC6,TOP2A,CFAP69,ASAP2,HECW1,PBXIP1,CEP170,ABLIM3,DPP7,OSBPL6,KIAA1614,DENND2A,NANS,FAM120C,ADM,TUBA4A,ZNF219,TTC28,MRGPRF,CMYA5,ADM2,NR1D1,RFX3,HECW2,NLRP10,PLEKHA5,PSMD14,LRRK1,OLFM1,CYB5R1,LRRC8C,GAA,NFATC1,KLF3,MASP1,RAB3A,SAPCD2,ZNF382,SH3RF2,PPFIA3,PRRG3,TK1,PARD3,EHD1,ADA2,RRM2,STAT3,TNIK,GINS3,GLRX3,CDCA7,NDRG4,POLQ,TMTC1,EVC,PRR11,SMO…	814
Cell Morphology	morphology	morphology of cells	3e-23					PIWIL4,DAPK2,PAK3,ST8SIA2,HBEGF,PRKN,CTHRC1,GPM6B,FNBP1L,PRDM1,SMC2,CEP170,RAP1GAP2,ADM,FST,FBXO5,SULF2,IL6,RFX3,ITPKB,DCN,ZPR1,PTPRQ,BBS12,CASP10,FGF7,PTPRO,IL11RA,PLAT,RASL10B,GAA,IL7,TPM3,NCAM1,RIPK3,CEBPB,PTPRE,RARRES3,EIF4E,RGS4,PARD3,EHD1,JDP2,BRINP1,SAA1,STAT3,KIAA1522,EDN1,MARCKSL1,ALS2,RCAN1,CLTC,TGFB2,RACGAP1,TCIM,TBCE,PDE8B,STMN3,CCND1,CD55,XPC,PPIF,REEP1,FGF1,MBOAT7,PLXNC1,ABCB4,LIG1,…	446
Cancer, Organismal Injury and Abnormalities	metastatic solid tumor	metastatic solid tumor	3.37e-23		-0.314		0.086	MSX1,NEK11,MMP2,SLC12A7,TNFRSF1A,FDPS,SSTR1,SFRP1,MAFB,ANPEP,CSE1L,NCAPG,PBK,DCK,TNC,ADAM12,ZNF536,PSMB2,CD9,ABCC3,TOP2A,HOXC6,SRC,MME,BIRC5,EPB41L3,LMCD1,RRM1,NID2,PTK2B,TWIST2,ADM,TUBA4A,AKR1C1/AKR1C2,CD24,FST,BCL2L1,YWHAZ,PCOLCE,KCNK2,KIF20A,EFEMP1,EFS,EMX2,POLD1,FBN2,EPB41L4B,PGR,EPHA2,IL6,C1R,SYT12,WLS,NES,LAMB2,PTGS1,PDGFRB,CASP10,TGFBR3,PLAUR,PTPN3,PLAT,FOXF2,ISLR,IGF2,ING4,NCAM1,PLSCR4,CS…	165
Embryonic Development, Organismal Development	development	development of body trunk	6.04e-23	Decreased	-2.8		-1.477	MAP2K5,SATB1,MSX1,MMP2,CTSK,TNFRSF1A,ANPEP,CCNB2,HUNK,CD9,S1PR1,HBEGF,EFNB1,TCF7,FGF10,BIRC5,PRDM1,MAML3,PTK7,NFIX,FANCA,ADM,FST,DIAPH3,AACS,HOXB5,TBX2,TNS2,MFAP4,EFEMP1,BCL2L11,SULF2,PTCH1,HOXC11,IL6,RFX3,SPRY4,DHRS3,DIRAS3,DCHS1,BICC1,ZPR1,PTGES,SLC40A1,TRPS1,PROX1,BCL11B,TGFBR3,RSPO1,FGF7,PTPRO,PLAT,GAA,NFATC1,IGF2,IL7,TBX1,POU6F1,RAB3A,MYO5A,RIPK3,CEBPB,CSF1,EIF4E,PDGFA,RGS4,ALDH1A3,BIRC2,FGF…	288
Cancer, Organismal Injury and Abnormalities, Reproductive System Disease	mammary tumor	mammary tumor	1.3e-22		0.198		0.429	PDLIM4,TAGLN2,PDCD1LG2,TLR5,NEK2,MMP2,CTSK,FDPS,SSTR1,SLIT3,GTPBP4,SMURF2,CCNB2,DBF4,CSE1L,HIC1,TNC,HMGA2,CD9,RFC4,CDC6,QSOX1,IL27RA,HOXB6,HBEGF,TOP2A,PRKN,TCF4,FNBP1L,BIRC5,ADAMTS10,PRDM1,CTNNAL1,HCN1,BCL6,BTN3A1,CHST7,NANS,UBE2C,TUBA4A,AKR1C1/AKR1C2,CD24,SSPN,CUL4A,MCM4,ZHX2,ARHGAP20,CYBA,FBXO5,TBX2,COL14A1,BCL2L11,NLGN4X,GNAO1,PTCH1,POLD1,EIF3B,STC2,IL6,KIF11,SPON1,AXIN2,ITPKB,DCN,ADGRD1,RINT1…	383
Cancer, Gastrointestinal Disease, Organismal Injury and Abnormalities	colorectal carcinoma	colorectal carcinoma	2.67e-22					AUTS2,ELF2,KIF20B,C15orf59,PORCN,ZCCHC14,DDX39A,SDK2,CDC6,TOP2A,CFAP69,FNBP1L,ASAP2,ZSWIM4,HECW1,PBXIP1,CEP170,ABLIM3,DPP7,OSBPL6,KIAA1614,DENND2A,NANS,FAM120C,ADM,TUBA4A,ZNF219,TTC28,MRGPRF,CMYA5,ADM2,NR1D1,RFX3,HECW2,NLRP10,PLEKHA5,LRRK1,OLFM1,CYB5R1,LRRC8C,GAA,NFATC1,KLF3,TPM3,MASP1,SAPCD2,ZNF382,SH3RF2,PPFIA3,PRRG3,TK1,PARD3,EHD1,ADA2,STAT3,TNIK,GINS3,KIAA1522,CDCA7,MARCKSL1,POLQ,TMTC1,EVC,PR…	810
Cancer, Organismal Injury and Abnormalities	metastasis	metastasis	2.81e-22		-0.411		0.093	MSX1,NEK11,MMP2,TNFRSF1A,FDPS,SSTR1,SMURF2,ANPEP,CSE1L,HIC1,PBK,TNC,PSMB2,CD9,ABCC3,TOP2A,MME,CTHRC1,DAPK1,FNBP1L,NTN4,BIRC5,EPB41L3,ADM,TUBA4A,AKR1C1/AKR1C2,CD24,FST,CUL4A,KIF20A,EFEMP1,EFS,BCL2L11,PTCH1,POLD1,EPB41L4B,THY1,IL6,NES,TACSTD2,LAMB2,RELN,CASP10,PROX1,TGFBR3,PTPN3,PLAT,IGF2,IL7,ING4,NCAM1,PLSCR4,CSF1,AOC3,MYOZ2,HSP90AB1,PDGFA,RGS4,AURKB,RHCE/RHD,FGFR1,CSF2,PARD3,C3,CPA4,KLF8,CRABP2,M…	219
Organismal Development, Organismal Injury and Abnormalities	abnormal morphology	abnormal morphology of head	2.87e-22					MSX1,MMP2,CTSK,TNFRSF1A,SSTR1,SLC24A1,GUCY1A3,OSR2,TBCK,ST8SIA2,EFNB1,PRKN,GPM6B,FGF10,SLC1A2,ITGB8,CDK5R1,NFIX,FST,PLTP,GTF2IRD1,EFEMP1,BCL2L11,SULF2,PTCH1,POC1A,CHN1,GPR161,SPRY4,DHRS3,AXIN2,DCHS1,DCN,LAMB2,PTPRQ,LRRK1,NPR2,CLSTN3,BBS12,TRPS1,BCL11B,PLAT,IGF2,TBX1,NCAM1,CSF1,ADRA2A,NPHP1,PDGFA,ALDH1A3,FGFR1,TK1,NRCAM,LMO4,C3,SRGAP3,PRKG2,EHD1,LRP8,BRINP1,RPS6KA5,RGN,EDN1,MARCKSL1,PRKCH,PTPRS,RO…	226
Cell Death and Survival	apoptosis	apoptosis of tumor cell lines	5e-22	Decreased	-2.441		-2.696	MAP2K5,PDLIM4,PIWIL4,TAGLN2,SATB1,DAPK2,MSX1,PRKAR2B,TNFRSF1A,SMURF2,CSE1L,HIC1,BCL10,PBK,CDC6,HBEGF,SPOCK1,TOP2A,PRKN,MME,DAPK1,TCF4,BIRC5,PRDM1,RNF13,BCL6,CDK5R1,FBXO32,CS,FANCA,ADM,PLK4,CD24,FST,FBXO5,CENPE,TNS2,EFEMP1,BCL2L11,SULF2,DEPDC1,THY1,IL6,KIF11,DIRAS3,HSPA8,OGFOD1,ST3GAL1,TPX2,TNFSF18,PTPRQ,TMEFF2,SRSF1,CASP10,MAP3K5,TRPS1,TGFBR3,RSPO1,PTPRO,PLAT,DMGDH,IGF2,IL7,NCAM1,PRDM2,RIPK3,CEBP…	289
Connective Tissue Development and Function, Skeletal and Muscular System Development and Function, Tissue Development	morphology	morphology of bone	6.53e-22					MSX1,MMP2,CTSK,TNFRSF1A,THRA,SFRP1,MN1,SMURF2,ITGB2,RECQL4,WWOX,IL7R,HOXB6,EFNB1,HOXC6,SRC,SCUBE2,CTHRC1,FGF10,ARHGEF25,HAND2,TFAP2A,IGF1,HELLS,HOXA5,PTK7,HOXA11,FREM1,CRY2,SFRP4,PTK2B,NFIX,FST,BRCA2,LRIG3,HOXB5,LFNG,PCOLCE,EFEMP1,SULF2,PTCH1,EMX2,PCSK6,MEGF8,E2F1,FBN2,ACVR2A,HOXC11,PGR,IL6,MSTN,FOXC2,SPRY4,SPON1,TSHZ1,DCHS1,STAT5A,GDF6,BMP6,DCN,SMURF1,FOXO1,LRRK1,NPR2,LRP4,TRPS1,TGFBR3,GBX2,HOXB…	159
Organismal Development	morphology	morphology of head	1.01e-21					MSX1,MMP2,CTSK,TNFRSF1A,SSTR1,SLC24A1,GUCY1A3,OSR2,TBCK,ST8SIA2,EFNB1,PRKN,GPM6B,FGF10,SLC1A2,ITGB8,IRX6,CDK5R1,NFIX,FST,PLTP,GTF2IRD1,EFEMP1,BCL2L11,SULF2,PENK,PTCH1,POC1A,CHN1,GRID1,IL6,GPR161,SPRY4,DHRS3,AXIN2,DCHS1,DCN,LAMB2,PTPRQ,LRRK1,NPR2,CLSTN3,RELN,BBS12,TRPS1,BCL11B,PLAT,IGF2,TBX1,NCAM1,RIPK3,CSF1,ADRA2A,NPHP1,PDGFA,ALDH1A3,FGFR1,TK1,NRCAM,LMO4,C3,SRGAP3,PRKG2,EHD1,LRP8,BRINP1,RPS6KA5,R…	244
Embryonic Development, Organismal Development	development	development of head	1.98e-21		0.243		1.003	MSX1,MMP2,CTSK,TNFRSF1A,SSTR1,SLIT3,SLC24A1,GUCY1A3,ROBO3,OSR2,TNC,TBX19,ST8SIA2,S1PR1,CTHRC1,TCF4,FGF10,SLC1A2,PRDM1,PTK7,HCN1,IRX6,CDK5R1,FOXP2,NFIX,FST,PLTP,TBX2,EFEMP1,WDR62,BCL2L11,NLGN4X,PTCH1,AK7,THY1,IL6,NR1D1,DIO2,SPRY4,DHRS3,AXIN2,DCN,MDGA1,NES,LAMB2,PTPRQ,RELN,BBS12,PROX1,BCL11B,TGFBR3,FGF7,IL11RA,IGF2,IL7,TBX1,POU6F1,MYO5A,NCAM1,APLP1,RIPK3,CSF1,NPHP1,HIPK2,ALDH1A3,FGFR1,NRCAM,LMO4,PA…	243
Cancer, Organismal Injury and Abnormalities, Reproductive System Disease	breast cancer	breast cancer	5.78e-21		-0.323		-0.2	PDLIM4,TAGLN2,PDCD1LG2,TLR5,NEK2,MMP2,CTSK,FDPS,SSTR1,SLIT3,GTPBP4,CSE1L,HIC1,TNC,HMGA2,CD9,RFC4,QSOX1,IL27RA,HOXB6,HBEGF,TOP2A,PRKN,TCF4,FNBP1L,BIRC5,ADAMTS10,PRDM1,CTNNAL1,HCN1,BCL6,BTN3A1,CHST7,NANS,UBE2C,TUBA4A,AKR1C1/AKR1C2,CD24,SSPN,CUL4A,ZHX2,ARHGAP20,CYBA,TBX2,COL14A1,BCL2L11,NLGN4X,PTCH1,POLD1,EIF3B,STC2,IL6,KIF11,SPON1,AXIN2,ITPKB,DCN,ADGRD1,RINT1,TACSTD2,RELN,SLC40A1,CASP10,MAP3K5,TRPS…	353
Cellular Assembly and Organization, Cellular Function and Maintenance	organization	organization of cytoskeleton	5.83e-21	Decreased	-2.306		-0.631	MAP2K5,PDLIM4,NEK2,UHMK1,TNFRSF1A,SLIT3,ANPEP,ROBO3,KIF20B,BORA,PAK3,TNC,SDK2,CD9,DGKG,KNSTRN,S1PR1,EFNB1,PRKN,DAPK1,GPM6B,NINJ1,FNBP1L,FGF10,ARHGEF25,BIRC5,INSRR,ITGB8,BOC,PTK7,CEP170,EPB41L3,BCL6,ABLIM3,CDK5R1,NFIX,SORBS1,ADM,TUBA4A,PLK4,DIAPH3,ARHGAP20,FBXO5,CENPE,MTUS2,WDR62,SULF2,GNAO1,POC1A,CHN1,THY1,IL6,KIF11,ARHGEF19,ZPR1,TPX2,LAMB2,PTPRQ,OLFM1,RELN,ADAM22,BCL11B,FGF7,PTPRO,CEP126,IL11RA,…	307
Connective Tissue Development and Function, Connective Tissue Disorders, Organismal Injury and Abnormalities, Skeletal and Muscular Disorders, Skeletal and Muscular System Development and Function, Tissue Development	abnormal morphology	abnormal morphology of bone	6.34e-21					MSX1,MMP2,CTSK,TNFRSF1A,THRA,SFRP1,MN1,SMURF2,ITGB2,RECQL4,WWOX,HOXB6,EFNB1,HOXC6,SRC,SCUBE2,FGF10,HAND2,TFAP2A,IGF1,HELLS,HOXA5,PTK7,HOXA11,FREM1,SFRP4,NFIX,FST,BRCA2,LRIG3,HOXB5,LFNG,PCOLCE,EFEMP1,SULF2,PTCH1,EMX2,PCSK6,MEGF8,E2F1,ACVR2A,HOXC11,PGR,IL6,MSTN,FOXC2,SPRY4,SPON1,TSHZ1,DCHS1,GDF6,BMP6,DCN,LRRK1,NPR2,TRPS1,TGFBR3,GBX2,HOXB9,FOXF2,IGF2,MFAP2,LTBP3,TBX1,CEBPB,CSF1,PTPRE,HOXC10,NAB1,PDG…	130
Cancer, Gastrointestinal Disease, Organismal Injury and Abnormalities	upper gastrointestinal tract cancer	upper gastrointestinal tract cancer	1.73e-20		0.152		0.12	AUTS2,DAPK2,ANPEP,IL16,SCN9A,SDK2,CDC6,LRFN5,SPOCK1,TOP2A,CTHRC1,ASAP2,HECW1,IRX6,OSBPL6,TAP2,RAP1GAP2,TUBA4A,ARHGAP20,MTUS2,COL14A1,CMYA5,IL6,SIK2,COL9A3,PLEKHA5,ASAP3,DCN,TACSTD2,RELN,BBS12,CASP10,OAS2,FGF7,PTPN3,PLAT,RBM43,KLF3,NCAM1,CEBPB,PTPRE,RHCE/RHD,EXT1,RUNX1T1,PLPPR4,RRM2,STAT3,INMT,TMTC1,EVC,PRR11,ALS2,SLC45A1,ACVR1B,RNF103,SLIT2,TRIM7,CCND1,SLC24A3,RBM24,NAA25,FGF1,PAPPA,SEMA6D,NQO1,F…	418
Cell Cycle, Cellular Assembly and Organization, DNA Replication, Recombination, and Repair	segregation	segregation of chromosomes	3.36e-20		1.792		2.123	NEK2,ESPL1,ESCO2,SKA3,CCNB2,NCAPG,NCAPD3,MKI67,CDC6,NINL,KNSTRN,SPAG5,HMMR,TOP2A,AURKA,SRPK1,HJURP,SMC2,KIF2C,TAP2,GEN1,RAD18,BRCA2,SKA1,CENPE,EXO1,ZWINT,NUSAP1,CENPW,KIF11,NCAPH,NCAPG2,CDCA2,NUF2,PPP2R1A,HDAC4,NDC80,TPX2,DSN1,CENPH,BUB3,MAD2L1,CENPF,BUB1,SPC25,SGO1,CCNA2,RAD51,ECT2,PTTG1,AURKB,NEK6,CCNB1,PLK1	54
Cardiovascular System Development and Function	development	development of vasculature	5.22e-20	Decreased	-2.862		-1.605	MAP2K5,IL13RA2,MMP2,TNFRSF1A,SLIT3,ANPEP,GUCY1A3,TNC,CD9,S1PR1,HBEGF,EFNB1,YWHAG,TCF4,NTN4,FGF10,BIRC5,ITGB8,PRDM1,MAML3,VASH1,PTK7,PLCD3,ADM,HOXB5,CYBA,TBX2,FBLN2,ADM2,THY1,IL6,SPRY4,DCN,PTGES,HTR2A,PROX1,TGFBR3,FGF7,IL11RA,PLAT,IGF2,MFAP2,TBX1,ING4,CSF1,ISM1,AOC3,ADRA2A,HIPK2,PDGFA,RGS4,FOSL1,FGFR1,CSF2,NDNF,C3,LRP8,SAA1,STAT3,RGN,EDN1,ANGPT1,ATP5B,RCAN1,PDGFRA,SRPK1,TGFB2,ACVRL1,PDPN,SLIT2,ESA…	249
Cellular Development, Connective Tissue Development and Function, Tissue Development	differentiation	differentiation of connective tissue	5.54e-20		-1.551		-1.039	NR4A3,THRA,SFRP1,MN1,GTPBP4,MAFB,WWOX,OSR2,TNC,HMGA2,CD9,CCDC3,DCBLD2,PEG10,EFNB1,SRC,SCUBE2,CTHRC1,FGF10,HAND2,PRDM1,SLC25A27,IGF1,PTGER2,HOXA5,HOXA11,SFRP4,TWIST2,TNFSF10,ADM,BCL2L1,YWHAZ,EFEMP1,DNMT1,LY6E,PTCH1,TNFSF12,SMARCA2,E2F1,FBN2,ACVR2A,THY1,EPHA2,IL6,NR1D1,MSTN,EXOC6,FOXC2,DNASE2,SNAI1,AXIN2,STAT5A,GDF6,BMP6,TCF7L2,GPR68,LAMA4,SMURF1,FOXO1,PTPRQ,TBX6,HTR2A,LRP4,BBS12,PDGFRB,TRPS1,LRRC8…	189
Cancer, Gastrointestinal Disease, Organismal Injury and Abnormalities	upper gastrointestinal tract tumor	upper gastrointestinal tract tumor	6.08e-20		0.104		-0.104	AUTS2,DAPK2,ANPEP,IL16,SCN9A,SDK2,CDC6,LRFN5,SPOCK1,TOP2A,CTHRC1,ASAP2,HECW1,IRX6,OSBPL6,TAP2,RAP1GAP2,TUBA4A,ARHGAP20,MTUS2,COL14A1,CMYA5,IL6,SIK2,COL9A3,PLEKHA5,ASAP3,DCN,TACSTD2,RELN,BBS12,CASP10,OAS2,FGF7,PTPN3,PLAT,RBM43,KLF3,NCAM1,CEBPB,PTPRE,RHCE/RHD,EXT1,RUNX1T1,PLPPR4,RRM2,STAT3,INMT,TMTC1,EVC,PRR11,ALS2,SLC45A1,ACVR1B,RNF103,SLIT2,TRIM7,CCND1,SLC24A3,RBM24,NAA25,FGF1,PAPPA,SEMA6D,NQO1,F…	424
Cancer, Gastrointestinal Disease, Organismal Injury and Abnormalities	gastrointestinal tumor	metastatic gastrointestinal tumor	7.72e-20					MSX1,MMP2,SSTR1,MAFB,ANPEP,CSE1L,NCAPG,PBK,ZNF536,CD9,TOP2A,HOXC6,SRC,MME,EPB41L3,RRM1,TUBA4A,AKR1C1/AKR1C2,FST,PCOLCE,KCNK2,KIF20A,EFEMP1,EFS,EMX2,POLD1,FBN2,EPHA2,IL6,C1R,WLS,PDGFRB,TGFBR3,PLAT,FOXF2,ISLR,PLSCR4,PDZRN3,MYOZ2,HOXC10,HSP90AB1,PDGFA,RGS4,AURKB,FGFR1,CPA4,TYMS,TUBG1,mir-10,HTRA1,TUBA1C,CRABP2,RRM2,TNIK,SECTM1,REV3L,TRIM9,VEGFC,PDGFRA,LRRC17,TGFB2,DLGAP5,ANGPTL2,TUBB4B,ANK3,AKR1C3,S…	98
Cancer, Gastrointestinal Disease, Organismal Injury and Abnormalities	gastrointestinal tract cancer	metastatic gastrointestinal tract cancer	8.08e-20					MSX1,MMP2,MAFB,ANPEP,CSE1L,NCAPG,PBK,ZNF536,CD9,TOP2A,HOXC6,SRC,MME,EPB41L3,RRM1,TUBA4A,AKR1C1/AKR1C2,FST,PCOLCE,KCNK2,KIF20A,EFEMP1,EFS,EMX2,POLD1,FBN2,EPHA2,IL6,C1R,WLS,PDGFRB,TGFBR3,PLAT,FOXF2,ISLR,PLSCR4,PDZRN3,MYOZ2,HOXC10,HSP90AB1,PDGFA,RGS4,AURKB,FGFR1,CPA4,TYMS,TUBG1,mir-10,HTRA1,TUBA1C,CRABP2,RRM2,TNIK,SECTM1,REV3L,TRIM9,VEGFC,PDGFRA,LRRC17,TGFB2,DLGAP5,ANGPTL2,TUBB4B,ANK3,AKR1C3,STMN2,C…	97
Cellular Development, Connective Tissue Development and Function, Tissue Development	differentiation	differentiation of connective tissue cells	9.59e-20		-1.681		-1.265	NR4A3,SFRP1,MN1,GTPBP4,MAFB,WWOX,OSR2,TNC,HMGA2,CD9,CCDC3,PEG10,EFNB1,SRC,SCUBE2,CTHRC1,FGF10,HAND2,PRDM1,SLC25A27,IGF1,PTGER2,HOXA11,SFRP4,TWIST2,TNFSF10,ADM,EFEMP1,DNMT1,LY6E,PTCH1,TNFSF12,SMARCA2,E2F1,FBN2,ACVR2A,THY1,EPHA2,IL6,NR1D1,MSTN,FOXC2,SNAI1,AXIN2,GDF6,BMP6,TCF7L2,GPR68,LAMA4,SMURF1,FOXO1,PTPRQ,HTR2A,LRP4,BBS12,PDGFRB,TRPS1,LRRC8C,NR4A1,TGFBR3,PLAUR,CAMK4,NFATC1,CEBPA,UBASH3B,IL7,MFAP…	171
Cancer, Gastrointestinal Disease, Organismal Injury and Abnormalities	colon carcinoma	colon carcinoma	2.85e-19					AUTS2,PDLIM4,ELF2,GNAL,KIF20B,C15orf59,PORCN,ZCCHC14,SCN9A,S100A16,DDX39A,CORO2B,SDK2,CDC6,TOP2A,CFAP69,GPM6B,ASAP2,SMC2,HECW1,PBXIP1,CEP170,ABLIM3,DPP7,OSBPL6,MPHOSPH9,KIAA1614,TAP2,ZBTB44,DENND2A,NANS,FAM120C,ADM,TUBA4A,ARHGAP20,ZNF219,TTC28,MTUS2,WDR62,MRGPRF,SULF2,CMYA5,ADM2,DMKN,NR1D1,GNPNAT1,DIO2,RFX3,GPR161,SPRY4,HECW2,NLRP10,ITPKB,DCHS1,PLEKHA5,PDE7B,ST3GAL1,LRRK1,OLFM1,CYB5R1,RELN,BBS12,…	764
Cancer, Hematological Disease, Organismal Injury and Abnormalities	lymphohematopoietic neoplasia	lymphohematopoietic neoplasia	3.02e-19		-1.634		-1.903	PDCD1LG2,SMURF2,ELF2,IL16,PITRM1,SCN9A,SDK2,IL27RA,TOP2A,TCF7,CLMP,ASAP2,PRDM1,TAP2,ZBTB44,TUBA4A,FAM167B,CD24,POU2F2,XPNPEP2,CMYA5,IL6,PAMR1,ITPKB,DCHS1,ASAP3,PDE7B,DCN,RINT1,RELN,BBS12,CASP10,OAS2,DNAH8,GAA,NFATC1,CLIC3,KLF3,IL7,SAPCD2,NCAM1,RIPK3,CEBPB,PTPRE,RARRES3,EIF4E,PPFIA3,MTCH2,TCAF2,PARD3,RUNX1T1,ANKRD18B,PLPPR4,RRM2,STAT3,TNIK,EDN1,POLQ,SLC29A3,EVC,TGFB2,DOK6,TCIM,DTX3,GPR158,SLIT2,TB…	495
Cancer, Gastrointestinal Disease, Organismal Injury and Abnormalities	malignant neoplasm of digestive system	metastatic malignant neoplasm of digestive system	4e-19					MSX1,MMP2,SSTR1,MAFB,ANPEP,CSE1L,NCAPG,PBK,ZNF536,CD9,TOP2A,HOXC6,SRC,MME,EPB41L3,RRM1,TUBA4A,AKR1C1/AKR1C2,FST,PCOLCE,KCNK2,KIF20A,EFEMP1,EFS,EMX2,POLD1,FBN2,EPHA2,IL6,C1R,WLS,PDGFRB,TGFBR3,PLAT,FOXF2,ISLR,PLSCR4,PDZRN3,MYOZ2,HOXC10,HSP90AB1,PDGFA,RGS4,AURKB,FGFR1,CPA4,TYMS,TUBG1,mir-10,HTRA1,TUBA1C,CRABP2,RRM2,TNIK,SECTM1,REV3L,TRIM9,VEGFC,PDGFRA,LRRC17,TGFB2,DLGAP5,ANGPTL2,TUBB4B,ANK3,AKR1C3,S…	99
Cardiovascular System Development and Function, Organismal Development	angiogenesis	angiogenesis	5.64e-19	Decreased	-2.86		-1.607	MAP2K5,IL13RA2,MMP2,TNFRSF1A,SLIT3,ANPEP,GUCY1A3,TNC,CD9,S1PR1,HBEGF,EFNB1,YWHAG,TCF4,FGF10,BIRC5,ITGB8,PRDM1,MAML3,VASH1,PTK7,PLCD3,ADM,HOXB5,CYBA,FBLN2,ADM2,THY1,IL6,SPRY4,DCN,PTGES,HTR2A,PROX1,TGFBR3,FGF7,PLAT,IGF2,TBX1,ING4,CSF1,ISM1,AOC3,ADRA2A,HIPK2,PDGFA,RGS4,FOSL1,FGFR1,CSF2,NDNF,C3,LRP8,SAA1,STAT3,EDN1,ANGPT1,ATP5B,RCAN1,PDGFRA,SRPK1,TGFB2,ACVRL1,SLIT2,ESAM,CCND1,CSPG4,MAP2K6,SEMA4D,FGF1…	222
Cellular Assembly and Organization, Cellular Function and Maintenance	organization	organization of cytoplasm	6.19e-19	Decreased	-2.306		-0.627	MAP2K5,PDLIM4,NEK2,UHMK1,TNFRSF1A,SLIT3,ANPEP,ROBO3,KIF20B,BORA,PAK3,TNC,SDK2,CD9,DGKG,KNSTRN,S1PR1,EFNB1,PRKN,RRN3,DAPK1,GPM6B,NINJ1,FNBP1L,FGF10,ARHGEF25,BIRC5,INSRR,ITGB8,BOC,PTK7,CEP170,EPB41L3,BCL6,ABLIM3,CDK5R1,NFIX,SORBS1,ADM,TUBA4A,PLK4,DIAPH3,ARHGAP20,FBXO5,CENPE,MTUS2,WDR62,SULF2,GNAO1,POC1A,CHN1,THY1,IL6,KIF11,ARHGEF19,ZPR1,TPX2,LAMB2,PTPRQ,OLFM1,RELN,ADAM22,CROCC,BCL11B,FGF7,PTPRO,CEP…	324
Cancer, Gastrointestinal Disease, Hepatic System Disease, Organismal Injury and Abnormalities	hepatocellular carcinoma	hepatocellular carcinoma	7.72e-19	Increased	2.637		2.416	AUTS2,MMP2,CDK14,THRA,SSTR1,FOXM1,EFNA5,PKM,TNFSF13,CSE1L,NCAPG,PVR,ADAM12,UBE2T,ZNF536,DPP3,CCDC122,MKI67,TOP2A,AP3B2,YWHAG,TYMP,MME,ATAD5,SOCS2,IGF1,HHIP,TIMP2,LMCD1,RRM1,RAP1GAP2,TNFSF10,UBE2C,AKR1C1/AKR1C2,CD24,BCL2L1,BRCA2,NNMT,MFAP4,BCL2L11,KIF23,SULF2,GNAO1,LY6E,POLD1,E2F1,ORC6,ACVR2A,NUSAP1,WISP2,EPHA2,IL6,KIAA1549,SPON1,DNASE2,AXIN2,SQLE,PAMR1,DCN,CENPU,TCF7L2,RINT1,TPX2,INPP5A,PTGS1,REL…	171
Cancer, Organismal Injury and Abnormalities	breast or ovarian carcinoma	breast or ovarian carcinoma	7.84e-19		-0.88		-0.976	SCN3A,GTPBP4,ANPEP,IL16,MROH8,DDX39A,CORO2B,SDK2,IL27RA,HBEGF,TOP2A,PRKN,FNBP1L,PRDM1,HECW1,CTNNAL1,PBXIP1,BTN3A1,CHST7,TUBA4A,CD24,ARHGAP20,GTF2IRD1,TBX2,MTUS2,COL14A1,CMYA5,AK7,SIK2,DIO2,DIRAS3,ITPKB,RINT1,LRRK1,FMO4,DGKI,FGF7,PTPN3,NFATC1,NCAM1,EVI5,PTPRE,SH3RF2,PPFIA3,EXT1,RUNX1T1,KLF8,ADA2,AKNA,RRM2,STAT3,POLQ,ZNF436,EVC,ALS2,VSTM2L,TGFB2,SLC44A1,RACGAP1,CCDC71L,ACVR1B,BRIP1,AKR1C3,RNF103,SL…	411
Tissue Morphology	quantity	quantity of cells	8.43e-19	Decreased	-2.859		-1.27	PIWIL4,PDCD1LG2,SATB1,IL13RA2,TLR5,NEK11,MMP2,CTSK,TNFRSF1A,P2RX5,ANPEP,GUCY1A3,CCNB2,KIF20B,PAK3,ELF1,BCL10,TNC,CD9,CCDC3,ST8SIA2,IL27RA,KNSTRN,S1PR1,HOXB6,HBEGF,EFNB1,PRKN,MME,TCF4,FGF10,BIRC5,ITGB8,PRDM1,BOC,VASH1,HELLS,BCL6,CDK5R1,CRY2,SORBS1,FANCA,ADM,PLK4,FST,CUL4A,DIAPH3,POU2F2,BCL2L11,PENK,GNAO1,CMYA5,GRID1,IL6,DNASE2,NLRP10,ITPKB,RFC2,DCN,PTGES,ST3GAL1,TPX2,LAMB2,LRRK1,RELN,SHCBP1,DBF4B,…	371
Cancer, Gastrointestinal Disease, Organismal Injury and Abnormalities	colorectal adenocarcinoma	colorectal adenocarcinoma	8.9e-19					AUTS2,ELF2,KIF20B,C15orf59,PORCN,ZCCHC14,DDX39A,SDK2,CDC6,TOP2A,CFAP69,FNBP1L,ASAP2,ZSWIM4,HECW1,PBXIP1,CEP170,ABLIM3,DPP7,OSBPL6,KIAA1614,DENND2A,NANS,FAM120C,ADM,TUBA4A,ZNF219,TTC28,MRGPRF,CMYA5,ADM2,NR1D1,RFX3,HECW2,NLRP10,PLEKHA5,LRRK1,OLFM1,CYB5R1,LRRC8C,GAA,NFATC1,KLF3,TPM3,MASP1,SAPCD2,ZNF382,SH3RF2,PPFIA3,PRRG3,PARD3,EHD1,ADA2,STAT3,TNIK,KIAA1522,CDCA7,MARCKSL1,POLQ,TMTC1,EVC,PRR11,SMOX,V…	776
Cancer, Hematological Disease, Organismal Injury and Abnormalities	hematological neoplasia	hematological neoplasia	9.22e-19		-1.779		-2.076	PDCD1LG2,SMURF2,ELF2,IL16,PITRM1,SCN9A,SDK2,IL27RA,TOP2A,TCF7,CLMP,ASAP2,PRDM1,TAP2,ZBTB44,TUBA4A,FAM167B,CD24,POU2F2,XPNPEP2,CMYA5,IL6,PAMR1,ITPKB,DCHS1,ASAP3,PDE7B,DCN,RINT1,RELN,BBS12,CASP10,OAS2,DNAH8,GAA,NFATC1,CLIC3,KLF3,IL7,SAPCD2,NCAM1,RIPK3,CEBPB,PTPRE,RARRES3,EIF4E,PPFIA3,MTCH2,TCAF2,PARD3,RUNX1T1,ANKRD18B,PLPPR4,RRM2,STAT3,TNIK,EDN1,POLQ,SLC29A3,EVC,TGFB2,DOK6,TCIM,DTX3,GPR158,TBCE,ITM…	490
Cancer, Organismal Injury and Abnormalities	head and neck neoplasia	head and neck neoplasia	1.89e-18		0.77		0.574	SMURF2,IL16,GNAL,KIF20B,PITRM1,MROH8,SCN9A,SDK2,ST8SIA2,TOP2A,ABTB2,CTHRC1,DPP7,ZC3H10,RAP1GAP2,FAM120C,TUBA4A,CD24,POU2F2,TTC28,TBX2,COL14A1,AK7,DMKN,IL6,GPR161,DIRAS3,ITPKB,DCHS1,ASAP3,DCN,ADGRD1,RINT1,TACSTD2,RELN,CASP10,OAS2,FGF7,DNAH8,NFATC1,KLF3,NCAM1,PTPRE,SH3RF2,MTCH2,TCAF2,ANKRD18B,AKNA,RRM2,STAT3,POLQ,ATP5B,ZNF436,LRRC17,ACVR1B,AKR1C3,SLIT2,TBCE,TRIM7,CCND1,XPC,FGF1,IL15RA,TMEM156,HSP90…	426
Cancer, Organismal Injury and Abnormalities	neoplasia	neoplasia of epithelial cells	1.99e-18		0.025		-0.011	SCN3A,ANPEP,IL16,GNAL,KIF20B,PITRM1,MROH8,SCN9A,CORO2B,DPP3,SDK2,ST8SIA2,LRFN5,IL27RA,HBEGF,TOP2A,ABTB2,PRKN,CTHRC1,PRDM1,HECW1,PCMTD2,PBXIP1,HCN1,IRX6,ZC3H10,RAP1GAP2,FAM120C,TUBA4A,CD24,GTF2IRD1,POU2F2,TTC28,TBX2,MTUS2,CMYA5,AK7,DMKN,IL6,DIO2,GPR161,NLRP10,DCHS1,ASAP3,DCN,RINT1,TACSTD2,LRRK1,RELN,FMO4,DGKI,FGF7,PTPRO,ACSS3,DNAH8,NFATC1,MASP1,KCNMB1,NCAM1,RIPK3,CEBPB,PTPRE,ZNF382,SH3RF2,PPFIA3,M…	553
Cancer, Organismal Injury and Abnormalities	squamous cell tumor	squamous cell tumor	2.25e-18		-0.12		-0.216	SCN3A,ANPEP,IL16,GNAL,KIF20B,PITRM1,MROH8,SCN9A,CORO2B,DPP3,SDK2,ST8SIA2,LRFN5,IL27RA,HBEGF,TOP2A,ABTB2,PRKN,CTHRC1,PRDM1,HECW1,PCMTD2,PBXIP1,HCN1,IRX6,ZC3H10,RAP1GAP2,FAM120C,TUBA4A,CD24,GTF2IRD1,POU2F2,TTC28,TBX2,MTUS2,CMYA5,AK7,DMKN,IL6,DIO2,GPR161,NLRP10,DCHS1,ASAP3,DCN,RINT1,TACSTD2,LRRK1,RELN,FMO4,DGKI,FGF7,PTPRO,ACSS3,DNAH8,NFATC1,MASP1,KCNMB1,NCAM1,RIPK3,CEBPB,PTPRE,ZNF382,SH3RF2,PPFIA3,M…	552
Cellular Development, Cellular Growth and Proliferation	cell proliferation	cell proliferation of tumor cell lines	3.16e-18	Increased	3.469		4.449	PDLIM4,TAGLN2,SATB1,DAPK2,IL13RA2,TLR5,NEK2,MMP2,PRKAR2B,TNFRSF1A,SSTR1,SLIT3,GTPBP4,IL16,CCNB2,CSE1L,HIC1,BACE2,BCL10,PBK,TNC,PSMB2,HMGA2,RFC4,PCK2,HBEGF,PRKN,YWHAG,TCF4,FGF10,BIRC5,ITGB8,PRDM1,EPB41L3,BCL6,CDK5R1,FBXO32,FANCA,ADM,UBE2C,CD24,FST,CUL4A,TBX2,TNS2,FBLN2,KIF20A,EFEMP1,COL14A1,BCL2L11,PENK,PTCH1,SMARCA2,IL6,GPR161,DIRAS3,DCN,PTGES,TACSTD2,TPX2,LAMB2,PTPRQ,TBXAS1,TPD52L1,TMEFF2,SRSF1,…	344
Cancer, Organismal Injury and Abnormalities	connective or soft tissue tumor	connective or soft tissue tumor	3.27e-18		-0.749		-0.921	SYNDIG1,PIWIL4,PDCD1LG2,SPSB1,MMP2,TNFRSF1A,IFI44L,FDPS,SSTR1,SLIT3,ANPEP,C7orf31,KIF20B,HNMT,BCL10,PBK,NT5DC3,TNC,HMGA2,IL27RA,HOXB6,TOP2A,EZH1,MME,PARD6G,BIRC5,PLCH1,CHAF1B,CRY2,COL16A1,FOXP2,BTN3A1,IFI35,UBE2C,TUBA4A,PLK4,CD24,DIAPH3,CYBA,COL14A1,PTCH1,ADM2,SMARCA2,ATAD3B,IL6,KIF11,BCAS1,DNASE2,COL9A3,ST5,DCN,RINT1,OLFM1,ADAM22,MAP3K5,PHLDA2,TGFBR3,PTPN3,IGF2,KLF3,IL7,GSE1,NCAM1,PRDM2,CEBPB,CS…	259
Cancer, Organismal Injury and Abnormalities	squamous-cell carcinoma	squamous-cell carcinoma	3.46e-18		0.102		-0.009	SCN3A,ANPEP,IL16,GNAL,KIF20B,PITRM1,MROH8,SCN9A,CORO2B,DPP3,SDK2,ST8SIA2,LRFN5,IL27RA,HBEGF,TOP2A,ABTB2,PRKN,CTHRC1,PRDM1,HECW1,PCMTD2,PBXIP1,HCN1,IRX6,ZC3H10,RAP1GAP2,FAM120C,TUBA4A,CD24,GTF2IRD1,POU2F2,TTC28,TBX2,MTUS2,CMYA5,AK7,DMKN,IL6,DIO2,GPR161,NLRP10,DCHS1,ASAP3,DCN,RINT1,TACSTD2,LRRK1,RELN,FMO4,DGKI,FGF7,PTPRO,ACSS3,DNAH8,NFATC1,MASP1,KCNMB1,NCAM1,RIPK3,CEBPB,PTPRE,ZNF382,SH3RF2,PPFIA3,M…	551
Skeletal and Muscular System Development and Function	morphology	morphology of skeleton	3.94e-18					FGFR1,LRP5,MMP2,CTSK,PRKG2,SMO,SFRP1,SMURF2,CSGALNACT1,JDP2,RECQL4,RGN,RXRA,HOXB6,EFNB1,HOXC6,HOXB8,SCUBE2,PDGFRA,GAS1,ITGA10,FGF10,ARHGEF25,ROR2,TGFB2,APP,TFAP2A,IGF1,HELLS,HHIP,HOXA5,PTK7,GALNT3,HOXA11,EVC2,ANTXR1,NFIX,PKDCC,FST,BRCA2,RARG,SOX4,HOXB5,FMOD,LFNG,RUNX2,PCOLCE,FGFR2,FAM20C,SULF2,PITX2,PTCH1,HOXC4,MEGF8,HOXC11,PGR,MSTN,FOXC2,SPON1,TSHZ1,DHRS3,COL12A1,GSC,STAT1,DCHS1,STAT5A,GDF6,SFRP…	95
Cancer, Hematological Disease, Organismal Injury and Abnormalities	lymphohematopoietic cancer	lymphohematopoietic cancer	5.8e-18	Decreased	-2.025		-2.393	PDCD1LG2,SMURF2,ELF2,IL16,PITRM1,SCN9A,SDK2,TOP2A,TCF7,CLMP,ASAP2,PRDM1,TAP2,ZBTB44,TUBA4A,FAM167B,CD24,POU2F2,XPNPEP2,CMYA5,IL6,PAMR1,ITPKB,DCHS1,ASAP3,PDE7B,DCN,RINT1,RELN,BBS12,CASP10,OAS2,DNAH8,GAA,NFATC1,CLIC3,KLF3,IL7,SAPCD2,NCAM1,RIPK3,CEBPB,PTPRE,RARRES3,EIF4E,PPFIA3,MTCH2,TCAF2,PARD3,RUNX1T1,ANKRD18B,PLPPR4,RRM2,STAT3,TNIK,EDN1,POLQ,SLC29A3,EVC,TGFB2,DOK6,TCIM,DTX3,GPR158,SLIT2,TBCE,ITM2…	478
Cellular Movement	invasion	invasion of cells	7.3e-18		-1.218		0.124	MAP2K5,TAGLN2,SATB1,IL13RA2,SPSB1,MMP2,CTSK,ANPEP,GNAL,PAK3,CSE1L,HIC1,BCL10,TNC,HMGA2,CD9,RFC4,PRKAR2A,HBEGF,TCF4,FNBP1L,FGF10,BIRC5,ITGB8,CTNNAL1,CDK5R1,ADM,CD24,FST,DIAPH3,TBX2,CHST10,FBLN2,EFEMP1,IL6,DIRAS3,DCN,NES,ST3GAL1,RELN,PROX1,TGFBR3,FGF7,PLAT,IGF2,ARRDC3,ACSL4,CEBPB,NPTX2,CSF1,EIF4E,ADRA2A,HIPK2,HSP90AB1,PDGFA,RGS4,FOSL1,FGFR1,NRCAM,CSF2,IL20RA,KLF8,MUC1,RRM2,SAA1,STAT3,SCN5A,RGN,EDN1…	214
Cancer, Organismal Injury and Abnormalities	adenoma	adenoma	7.47e-18		0.807		0.198	SSTR1,SLIT3,FOXM1,FOXO4,PKM,CCNB2,BACE2,BCL10,HMGA2,TOP2A,PRKN,SRC,DAPK1,TSHZ2,TFAP2A,PTGER2,CTNNAL1,EPB41L3,RRM1,FANCD2,TUBA4A,CD24,BCL2L1,BRCA2,GTF2IRD1,EXO1,NDN,DNMT1,LY6E,BNC1,POLD1,E2F1,NUSAP1,PGR,THY1,KIF11,AXIN2,DIRAS3,GSTM5,ASAP3,BYSL,DCN,MTFR2,ADGRD1,SMPDL3A,RINT1,PTGES,FOXO1,PTGS1,PLPP1,TPD52L1,RELN,SRSF1,COL15A1,PRX,ANXA3,CNNM2,FGF7,FOXF2,ISLR,IGF2,PHLDA1,PLN,NCAM1,GINS1,PRDM2,MYBL2,HS…	151
Cancer, Organismal Injury and Abnormalities	endometrioid carcinoma	endometrioid carcinoma	8.56e-18					PIWIL4,SCN3A,MSX1,NMNAT2,ANPEP,IL16,SLC38A4,GNAL,KIF20B,MROH8,ZCCHC14,SCN9A,DENND5B,TBCK,CORO2B,SDK2,HBEGF,SPOCK1,TOP2A,INSRR,PRDM1,HECW1,CTNNAL1,PBXIP1,CHAF1B,CEP170,HCN1,PIEZO2,ABLIM3,ANP32E,OSBPL6,BTN3A1,VIT,ZBTB44,DENND2A,TUBA4A,ARHGAP20,TTC28,FBXO5,MTUS2,COL14A1,CMYA5,AK7,DIO2,GPR161,HECW2,NLRP10,PDE7B,DCN,LRRK1,OLFML1,RELN,CASP10,FMO4,LRRC8C,DGKI,POP1,PTPN3,PLAT,DNAH8,NFATC1,NMNAT3,ARRDC3,M…	576
Cancer, Organismal Injury and Abnormalities	neoplasia	Lymphoid Cancer and Tumors	9.43e-18		-1.539		-1.921	PDCD1LG2,SMURF2,ELF2,IL16,PITRM1,SCN9A,SDK2,TOP2A,TCF7,CLMP,ASAP2,PRDM1,TAP2,ZBTB44,TUBA4A,FAM167B,CD24,POU2F2,XPNPEP2,CMYA5,IL6,PAMR1,ITPKB,DCHS1,ASAP3,PDE7B,DCN,RINT1,RELN,BBS12,CASP10,OAS2,DNAH8,GAA,NFATC1,CLIC3,KLF3,IL7,SAPCD2,NCAM1,RIPK3,CEBPB,PTPRE,RARRES3,EIF4E,PPFIA3,MTCH2,TCAF2,PARD3,RUNX1T1,ANKRD18B,PLPPR4,RRM2,STAT3,TNIK,EDN1,POLQ,SLC29A3,EVC,TGFB2,DOK6,TCIM,DTX3,GPR158,SLIT2,TBCE,ITM2…	462
Hereditary Disorder, Organismal Injury and Abnormalities	autosomal dominant disease	autosomal dominant disease	1.67e-17		0.576		-0.385	AUTS2,MSX1,TNFRSF1A,SSTR1,SLC24A1,GNAL,SCN9A,TNC,S1PR1,TOP2A,PRKN,CFI,HCN1,PIEZO2,BCL6,FOXP2,TUBA4A,FST,SSPN,DIAPH3,ZHX2,COL14A1,AP1S3,GNAO1,PTCH1,POLD1,KIF11,COL9A3,DCHS1,NPR2,OLFM1,HTR2A,RELN,SLC40A1,TGFBR3,FGF7,IL7,TPM3,KCNMB1,AOC3,ADRA2A,RGS4,FGFR1,TK1,EXT1,KCNB1,MUC1,THPO,DTNA,RPS6KA5,STAT3,SCN5A,EDN1,ANGPT1,RASSF2,EVC,SPTLC2,PDGFRA,MELK,TGFB2,BRIP1,BLM,PDE8B,CCND1,CACNA2D1,KLF11,REEP1,PER2,…	199
Cellular Assembly and Organization, Cellular Function and Maintenance	organization	microtubule dynamics	1.84e-17	Decreased	-2.413		-0.786	NEK2,UHMK1,TNFRSF1A,SLIT3,ANPEP,ROBO3,KIF20B,PAK3,TNC,SDK2,CD9,DGKG,S1PR1,EFNB1,PRKN,DAPK1,NINJ1,FNBP1L,ARHGEF25,BIRC5,ITGB8,BOC,PTK7,CEP170,EPB41L3,ABLIM3,CDK5R1,NFIX,ADM,TUBA4A,PLK4,DIAPH3,ARHGAP20,FBXO5,CENPE,MTUS2,SULF2,GNAO1,POC1A,CHN1,THY1,IL6,ZPR1,TPX2,LAMB2,PTPRQ,OLFM1,RELN,ADAM22,BCL11B,FGF7,PTPRO,CEP126,IL11RA,PLAT,TPM3,RAB3A,MYO5A,NCAM1,CSF1,PTPRE,RARRES3,CDC42EP2,EIF4E,PDGFA,CENPJ,STK…	257
Cancer, Gastrointestinal Disease, Organismal Injury and Abnormalities	metastatic intestinal tumor	metastatic intestinal tumor	1.98e-17					FGFR1,MSX1,MMP2,CPA4,TYMS,mir-10,HTRA1,MAFB,ANPEP,CRABP2,RRM2,CSE1L,TNIK,SECTM1,NCAPG,PBK,REV3L,ZNF536,TRIM9,CD9,VEGFC,HOXC6,SRC,MME,PDGFRA,LRRC17,TGFB2,DLGAP5,ANGPTL2,ANK3,AKR1C3,EPB41L3,STMN2,CCND1,MEIS1,ENPP2,AKR1C1/AKR1C2,FST,GREM2,PCOLCE,KCNK2,FGFR2,KIF20A,EFEMP1,FLRT2,GLUL,FGF1,EFS,PITX2,PAPPA,EMX2,POLD1,PAPSS2,FBN2,EPHA2,IL6,C1R,PPP3CC,COLEC12,ZFP36L2,SDC1,CAPG,WLS,HSP90AA1,TWIST1,ACKR3,PD…	87
Cancer, Endocrine System Disorders, Gastrointestinal Disease, Organismal Injury and Abnormalities	pancreatic tumor	pancreatic tumor	2.33e-17		-1		-0.985	PDCD1LG2,SCN3A,ANPEP,DBF4,GNAL,DPF1,SCN9A,TBCK,SDK2,HBEGF,TOP2A,ABTB2,CTHRC1,NINJ1,INSRR,SLC1A2,HECW1,SMAP2,PCMTD2,PBXIP1,CEP170,HCN1,ANP32E,MPHOSPH9,KIAA1614,ZC3H10,DENND2A,NANS,FAM120C,TUBA4A,RAVER2,ARHGAP20,ZNF219,TBX2,MTUS2,COL14A1,CMYA5,IL6,SIK2,GPR161,HECW2,NLRP10,DCHS1,PSMD14,TACSTD2,RELN,TMEFF2,CASP10,POP1,PTPN3,ACSS3,PLAT,DNAH8,GAA,NFATC1,KLF3,PPME1,GALNT12,MASP1,CHDH,PACSIN3,ZNF382,RHCE…	502
Cell Cycle	mitosis	mitosis of cervical cancer cell lines	3.55e-17		1.234		1.493	NEK2,KIF22,TTK,CCNB2,KIF11,KIF4A,CDCA8,CSE1L,UBE2S,PKMYT1,STIL,NUF2,PPP2R1A,ADGRL2,HDAC4,NDC80,TPX2,CYLD,SPAG5,TOP2A,AURKA,CLTC,RPS6KA3,CDC25A,BIRC5,RACGAP1,TCP1,CDC20,DLGAP5,CENPI,MAD2L1,KNL1,TACC3,BUB1,SPC25,PLK4,BRCA2,PTTG1,NEK6,CDK1,CCNB1,PLK1,FBXO5,CENPE	44
Cancer, Hematological Disease, Organismal Injury and Abnormalities	hematologic cancer	hematologic cancer	3.74e-17	Decreased	-2.368		-2.766	PDCD1LG2,SMURF2,ELF2,IL16,PITRM1,SCN9A,SDK2,TOP2A,TCF7,CLMP,ASAP2,PRDM1,TAP2,ZBTB44,TUBA4A,FAM167B,CD24,POU2F2,XPNPEP2,CMYA5,IL6,PAMR1,ITPKB,DCHS1,ASAP3,PDE7B,DCN,RINT1,RELN,BBS12,CASP10,OAS2,DNAH8,GAA,NFATC1,CLIC3,KLF3,IL7,SAPCD2,NCAM1,RIPK3,CEBPB,PTPRE,RARRES3,EIF4E,PPFIA3,MTCH2,TCAF2,PARD3,RUNX1T1,ANKRD18B,PLPPR4,RRM2,STAT3,TNIK,POLQ,SLC29A3,EVC,TGFB2,DOK6,TCIM,DTX3,GPR158,TBCE,ITM2C,TRIM7,CCN…	471
Cardiovascular System Development and Function, Organismal Development	vasculogenesis	vasculogenesis	6.73e-17	Decreased	-3.012		-1.845	MAP2K5,IL13RA2,MMP2,THRA,SLIT3,SFRP1,FOXM1,ANPEP,ITGB2,PKM,GUCY1A3,EPHX2,TNC,ARNT,CD9,S1PR1,HBEGF,EFNB1,SRC,DLG1,YWHAG,TYMP,FGF10,BIRC5,ITGB8,PRDM1,TFAP2A,IGF1,VASH1,TIMP2,PTGER2,PTK7,PLCD3,PCSK5,PTK2B,TNFSF10,ADM,YWHAZ,HOXB5,CYBA,AMIGO2,PDGFD,TNFSF12,MEGF8,E2F1,THY1,EPHA2,IL6,FOXC2,SPRY4,VANGL2,FBLN5,STAT5A,WLS,BMP6,DCN,FOXO1,HTR2A,PDGFRB,COL15A1,PROX1,NR4A1,TGFBR3,PLAUR,GBX2,BDKRB2,PLAT,IGF2,CY…	183
Cell Death and Survival	cell viability	cell viability	6.99e-17		-0.825		1.442	MAP2K5,MSX1,TNFRSF1A,GTPBP4,GUCY1A3,ELF1,BCL10,PBK,DPP3,HMGA2,NUP58,CD9,ABCC3,IL27RA,S1PR1,HBEGF,EFNB1,PRKN,TCF7,SERPINB9,NTN4,FGF10,BIRC5,SLC1A2,PPM1M,PRDM1,BCL6,CDK5R1,FBXO32,FANCA,CD24,SSPN,CYBA,FBXO5,TBX2,BCL2L11,PENK,PTCH1,SMARCA2,IL6,KIF11,ITPKB,SLC40A1,MAP3K5,TPMT,FGF7,PTPRO,IL11RA,PLAT,IGF2,IL7,NCAM1,RIPK3,CEBPB,CSF1,PTPRE,RARRES3,EIF4E,HIPK2,PPFIA3,HSP90AB1,PDGFA,AURKB,FOSL1,FGFR1,NRCAM,…	285
Cellular Movement	invasion	invasion of tumor cell lines	7.04e-17		-0.371		0.907	TAGLN2,SATB1,IL13RA2,SPSB1,MMP2,CTSK,CDK14,SFRP1,FOXM1,ITGB2,PKM,GNAL,WWOX,CSE1L,HIC1,DRAM1,BCL10,TNC,ADAM12,CD9,RFC4,MST1,PRKAR2A,HBEGF,SRC,TCF4,FNBP1L,FGF10,ITGB8,TFAP2A,IGF1,TIMP2,PTGER2,CTNNAL1,ARAP3,CDK5R1,PTK2B,TNFSF10,ADM,CD24,BCL2L1,DIAPH3,CHST10,FBLN2,EFEMP1,RHOD,SERPINE2,PCSK6,PODXL,PGR,EPHA2,IL6,FOXC2,SNAI1,HTRA3,DIRAS3,FBLN5,BDKRB1,LIMA1,BMP6,DCN,NES,CDH11,ST3GAL1,TGFBR3,PLAUR,HOXB9,F…	173
Cancer, Organismal Injury and Abnormalities	solid tumor of head and neck	solid tumor of head and neck	8.03e-17		0.435		0.352	SMURF2,IL16,KIF20B,PITRM1,MROH8,SCN9A,SDK2,ST8SIA2,TOP2A,ABTB2,CTHRC1,ZC3H10,RAP1GAP2,FAM120C,TUBA4A,CD24,POU2F2,TTC28,TBX2,COL14A1,AK7,DMKN,IL6,GPR161,DIRAS3,ITPKB,DCHS1,ASAP3,DCN,ADGRD1,TACSTD2,RELN,CASP10,OAS2,FGF7,DNAH8,NFATC1,KLF3,NCAM1,PTPRE,SH3RF2,MTCH2,TCAF2,ANKRD18B,AKNA,RRM2,STAT3,POLQ,ATP5B,LRRC17,ACVR1B,AKR1C3,SLIT2,TBCE,TRIM7,CCND1,XPC,FGF1,IL15RA,TMEM156,HSP90AA1,TWIST1,ALS2CL,RIMS2…	387
Cell Death and Survival	survival	cell survival	1.02e-16		-0.703		1.588	MAP2K5,MSX1,TNFRSF1A,GTPBP4,GUCY1A3,ELF1,CSE1L,BCL10,PBK,DPP3,HMGA2,NUP58,CD9,ABCC3,IL27RA,S1PR1,HBEGF,TOP2A,EFNB1,PRKN,RRN3,TCF7,SERPINB9,NTN4,FGF10,BIRC5,SLC1A2,PPM1M,PRDM1,BCL6,CDK5R1,FBXO32,FANCA,CD24,SSPN,CYBA,FBXO5,TBX2,BCL2L11,PENK,PTCH1,SMARCA2,IL6,KIF11,ITPKB,SLC40A1,MAP3K5,TPMT,FGF7,PTPRO,IL11RA,PLAT,IGF2,IL7,NCAM1,RIPK3,CEBPB,CSF1,PTPRE,RARRES3,EIF4E,HIPK2,PPFIA3,HSP90AB1,PDGFA,AURKB,F…	299
Cardiovascular Disease	disorder of blood pressure	disorder of blood pressure	1.17e-16		1.713		1.225	TLR5,GUCY1B3,SSTR1,SLIT3,SMURF2,GUCY1A3,FNDC1,ROBO3,BORA,FMO2,OLFML2A,SCN9A,ATP2C1,TNC,CYP11A1,NCAPD3,ZNF362,SGCD,DLG2,MME,CFAP69,ARHGEF25,BIRC5,PTGER2,COL16A1,TNFAIP6,TMEM204,NFIX,FBXO32,NANS,ACACB,TNFSF10,ADM,BCL2L1,TMEM200B,MXRA5,MAOB,CYBA,ZNF219,MRGPRF,XPNPEP2,SNAP25,SLC16A12,PDE3B,POLD1,KCTD15,WISP2,PGR,IL6,DIO2,PRELID2,VANGL2,ARHGEF19,RFTN2,PDE11A,GCNT1,NCS1,ITPKB,DCHS1,PLEKHA5,GSTM5,PDE7B,…	173
Cancer, Gastrointestinal Disease, Organismal Injury and Abnormalities	metastatic colorectal cancer	metastatic colorectal cancer	1.2e-16					FGFR1,MSX1,MMP2,CPA4,TYMS,mir-10,HTRA1,MAFB,ANPEP,CRABP2,RRM2,CSE1L,TNIK,SECTM1,NCAPG,PBK,REV3L,ZNF536,TRIM9,CD9,VEGFC,HOXC6,SRC,MME,PDGFRA,LRRC17,TGFB2,DLGAP5,ANGPTL2,ANK3,AKR1C3,EPB41L3,STMN2,CCND1,MEIS1,ENPP2,AKR1C1/AKR1C2,FST,GREM2,PCOLCE,KCNK2,FGFR2,KIF20A,EFEMP1,FLRT2,GLUL,FGF1,EFS,PITX2,PAPPA,EMX2,POLD1,PAPSS2,FBN2,EPHA2,IL6,C1R,PPP3CC,COLEC12,ZFP36L2,SDC1,CAPG,WLS,TWIST1,ACKR3,PDGFRB,CEBP…	85
Cancer, Hematological Disease, Organismal Injury and Abnormalities	lymphoid cancer	lymphoid cancer	1.24e-16		-1.943		-2.354	PDCD1LG2,SMURF2,ELF2,IL16,PITRM1,SCN9A,SDK2,TOP2A,TCF7,CLMP,ASAP2,PRDM1,TAP2,ZBTB44,TUBA4A,FAM167B,CD24,POU2F2,XPNPEP2,CMYA5,IL6,PAMR1,ITPKB,DCHS1,ASAP3,PDE7B,DCN,RINT1,RELN,BBS12,CASP10,OAS2,DNAH8,GAA,NFATC1,CLIC3,KLF3,IL7,SAPCD2,NCAM1,RIPK3,CEBPB,PTPRE,RARRES3,EIF4E,PPFIA3,MTCH2,TCAF2,PARD3,RUNX1T1,ANKRD18B,PLPPR4,RRM2,STAT3,TNIK,EDN1,POLQ,SLC29A3,EVC,TGFB2,DOK6,TCIM,DTX3,GPR158,SLIT2,TBCE,ITM2…	449
Connective Tissue Disorders, Organismal Injury and Abnormalities, Skeletal and Muscular Disorders, Skeletal and Muscular System Development and Function	abnormal morphology	abnormal morphology of skeleton	1.45e-16					FGFR1,LRP5,MMP2,CTSK,PRKG2,SFRP1,SMURF2,CSGALNACT1,JDP2,RECQL4,RGN,RXRA,HOXB6,EFNB1,HOXC6,SCUBE2,PDGFRA,GAS1,ITGA10,FGF10,ROR2,TGFB2,TFAP2A,IGF1,HELLS,HOXA5,PTK7,GALNT3,HOXA11,EVC2,ANTXR1,NFIX,PKDCC,FST,BRCA2,RARG,SOX4,HOXB5,FMOD,LFNG,RUNX2,PCOLCE,FGFR2,FAM20C,SULF2,PITX2,PTCH1,HOXC4,MEGF8,HOXC11,PGR,MSTN,FOXC2,SPON1,TSHZ1,DHRS3,COL12A1,GSC,STAT1,DCHS1,GDF6,SFRP2,HDAC4,LRRK1,TRPS1,TGFBR3,RPS6KA3,…	85
Cardiovascular Disease	hypertension	Hypertension	1.46e-16		1.533		1.007	TLR5,GUCY1B3,SLIT3,SMURF2,GUCY1A3,FNDC1,ROBO3,BORA,FMO2,OLFML2A,SCN9A,ATP2C1,TNC,CYP11A1,NCAPD3,ZNF362,SGCD,DLG2,MME,CFAP69,ARHGEF25,BIRC5,COL16A1,TNFAIP6,TMEM204,NFIX,FBXO32,NANS,ACACB,TNFSF10,ADM,BCL2L1,TMEM200B,MXRA5,CYBA,ZNF219,MRGPRF,XPNPEP2,SNAP25,SLC16A12,PDE3B,POLD1,KCTD15,WISP2,PGR,IL6,DIO2,PRELID2,VANGL2,ARHGEF19,RFTN2,PDE11A,GCNT1,NCS1,ITPKB,DCHS1,PLEKHA5,GSTM5,PDE7B,PDE4D,PTGES,MOCOS,…	164
Cancer, Organismal Injury and Abnormalities, Reproductive System Disease	endometrial carcinoma	endometrial carcinoma	1.93e-16					PIWIL4,SCN3A,MSX1,NMNAT2,SLC38A4,GNAL,KIF20B,ZCCHC14,SCN9A,DENND5B,TBCK,SDK2,SPOCK1,TOP2A,INSRR,HECW1,CTNNAL1,CHAF1B,CEP170,HCN1,PIEZO2,ABLIM3,ANP32E,OSBPL6,BTN3A1,VIT,ZBTB44,DENND2A,ADM,TUBA4A,ARHGAP20,TTC28,FBXO5,MTUS2,COL14A1,CMYA5,AK7,IL6,GPR161,HECW2,NLRP10,PDE7B,DCN,LRRK1,OLFML1,RELN,CASP10,LRRC8C,DGKI,POP1,PTPN3,PLAT,DNAH8,NFATC1,NMNAT3,ARRDC3,MASP1,RIPK3,PTPRE,ZNF382,RGS4,RHCE/RHD,PARD3,R…	478
Cancer, Gastrointestinal Disease, Organismal Injury and Abnormalities	colon adenocarcinoma	colon adenocarcinoma	2.18e-16					AUTS2,PDLIM4,ELF2,GNAL,KIF20B,C15orf59,PORCN,ZCCHC14,SCN9A,S100A16,DDX39A,CORO2B,SDK2,CDC6,TOP2A,CFAP69,GPM6B,ASAP2,SMC2,HECW1,PBXIP1,CEP170,ABLIM3,DPP7,OSBPL6,MPHOSPH9,KIAA1614,TAP2,ZBTB44,DENND2A,NANS,FAM120C,ADM,TUBA4A,ARHGAP20,ZNF219,TTC28,MTUS2,WDR62,MRGPRF,SULF2,CMYA5,ADM2,DMKN,NR1D1,GNPNAT1,DIO2,RFX3,GPR161,SPRY4,HECW2,NLRP10,ITPKB,DCHS1,PLEKHA5,PDE7B,ST3GAL1,LRRK1,OLFM1,CYB5R1,RELN,BBS12,…	739
Cancer, Hematological Disease, Immunological Disease, Organismal Injury and Abnormalities	lymphoproliferative malignancy	lymphoproliferative malignancy	2.18e-16	Decreased	-2.322		-2.739	PDCD1LG2,SMURF2,ELF2,IL16,PITRM1,SCN9A,SDK2,TOP2A,TCF7,CLMP,ASAP2,PRDM1,TAP2,ZBTB44,TUBA4A,FAM167B,CD24,POU2F2,XPNPEP2,CMYA5,IL6,PAMR1,ITPKB,DCHS1,ASAP3,PDE7B,DCN,RINT1,RELN,BBS12,CASP10,OAS2,DNAH8,GAA,NFATC1,CLIC3,KLF3,IL7,SAPCD2,NCAM1,RIPK3,CEBPB,PTPRE,RARRES3,EIF4E,PPFIA3,MTCH2,TCAF2,PARD3,RUNX1T1,ANKRD18B,PLPPR4,RRM2,STAT3,TNIK,POLQ,SLC29A3,EVC,TGFB2,DOK6,TCIM,DTX3,GPR158,TBCE,ITM2C,TRIM7,CCN…	440
Cell Cycle	mitosis	arrest in mitosis	2.61e-16					KIF22,ZWINT,TTK,BUB1B,CCNB2,KIF11,KIF4A,CSE1L,UBE2S,NUF2,ADGRL2,HDAC4,NDC80,TPX2,SPAG5,RPS6KA3,BIRC5,KNTC1,RACGAP1,TCP1,CDC20,CENPI,MAD2L1,BLM,KNL1,BUB1,SPC25,MYBL2,PLK4,SGO1,HOXA7,AURKB,NEK6,CDK1,CKAP2,CCNB1,PLK1,FBXO5,CENPE	39
Endocrine System Disorders, Organismal Injury and Abnormalities, Reproductive System Disease	ovarian lesion	ovarian lesion	3.68e-16		-0.412		-0.756	PDCD1LG2,SCN3A,TLR5,MSX1,MMP2,SSTR1,GTPBP4,ANPEP,IL16,C7orf31,CCNB2,NRXN3,MROH8,HIC1,BCL10,DDX39A,CORO2B,HMGA2,SDK2,HMCN1,ABCC3,CADPS,HOXB6,PCK2,HBEGF,TOP2A,EFNB1,PRKN,ABCB9,BIRC5,ADAMTS10,PRDM1,HECW1,FAM110B,CTNNAL1,PBXIP1,EPB41L3,HIST1H2AB,SORBS1,CS,FANCA,UBE2C,TUBA4A,AKR1C1/AKR1C2,CD24,CUL4A,HOXB5,GTF2IRD1,CENPE,MTUS2,BCL2L11,CMYA5,SLC16A12,AK7,ATAD3A,SMARCA2,GRID1,IL6,SIK2,DIO2,AXIN2,DIRAS3,R…	324
Cancer, Endocrine System Disorders, Organismal Injury and Abnormalities, Reproductive System Disease	neoplasia	Ovarian Cancer and Tumors	4.99e-16		-0.143		-0.474	PDCD1LG2,SCN3A,TLR5,MSX1,MMP2,SSTR1,GTPBP4,ANPEP,IL16,C7orf31,CCNB2,NRXN3,MROH8,HIC1,BCL10,DDX39A,CORO2B,HMGA2,SDK2,HMCN1,ABCC3,CADPS,HOXB6,PCK2,HBEGF,TOP2A,EFNB1,PRKN,ABCB9,BIRC5,ADAMTS10,PRDM1,HECW1,FAM110B,CTNNAL1,PBXIP1,EPB41L3,HIST1H2AB,SORBS1,CS,FANCA,UBE2C,TUBA4A,AKR1C1/AKR1C2,CD24,CUL4A,HOXB5,GTF2IRD1,CENPE,MTUS2,BCL2L11,CMYA5,SLC16A12,AK7,ATAD3A,SMARCA2,GRID1,IL6,SIK2,DIO2,AXIN2,DIRAS3,R…	323
Cancer, Organismal Injury and Abnormalities	tumor	tumor in nervous system	9.85e-16		-0.964		-0.91	IL13RA2,NEK11,MMP2,TNFRSF1A,P2RX5,SLIT3,SMURF2,IL16,FNDC1,PCDHB13,NUP88,SCN9A,TNC,HMCN1,ABCC3,HBEGF,TOP2A,ZNF214,PRKN,CFI,TCF4,BIRC5,CLMP,SLC1A2,ITGB8,PRDM1,MAML3,BOC,PTK7,FOXP2,ADM,UBE2C,TUBA4A,AKR1C1/AKR1C2,FAM167B,DIAPH3,EFEMP1,COL14A1,GNAO1,PTCH1,AK7,POLD1,IL6,BCAS1,NINJ2,SPON1,DNASE2,AXIN2,HSPA8,ITPKB,CCDC15,MDGA1,ADGRD1,NES,RELN,FRRS1,CROCC,CASP10,PRX,GFM2,GBP2,DNAH8,IGF2,KLF3,PPME1,IL7,PHL…	265
Developmental Disorder	hypoplasia	Hypoplasia	1.03e-15	Increased	4.227		1.726	FRAS1,SLIT3,FOXM1,MN1,FAM20A,ARHGDIB,IL7R,DCK,ARNT,CYP11A1,CDT1,ARID3A,CDC6,RPS6KA4,HBEGF,SRC,DLG1,CTHRC1,FGF10,HAND2,PSMC3IP,IGF1,HELLS,HOXA5,HOXA11,FREM1,BCL6,PCSK5,BRCA2,RDH10,HOXB5,DNMT1,EMX2,POLD1,E2F1,SLC20A1,ORC6,ACVR2A,HOXC11,WIPF1,GPR161,FOXC2,VANGL2,DNASE2,TSHZ1,ORC1,DHRS3,CDC45,CDH11,RELN,LRP4,TRPS1,BCL11B,TGFBR3,GBX2,HOXB9,FGF7,FOXF2,IGF2,IL7,TBX1,CEBPB,SIX5,ALDH1A3,FGFR1,TK1,PARD3,SA…	130
Cancer, Endocrine System Disorders, Organismal Injury and Abnormalities, Reproductive System Disease	ovarian cancer	ovarian cancer	1.05e-15					PDCD1LG2,SCN3A,TLR5,MSX1,MMP2,SSTR1,GTPBP4,ANPEP,IL16,C7orf31,CCNB2,NRXN3,MROH8,HIC1,BCL10,DDX39A,CORO2B,HMGA2,SDK2,HMCN1,ABCC3,CADPS,HOXB6,PCK2,HBEGF,TOP2A,EFNB1,PRKN,ABCB9,BIRC5,ADAMTS10,PRDM1,HECW1,FAM110B,CTNNAL1,PBXIP1,EPB41L3,HIST1H2AB,SORBS1,CS,FANCA,UBE2C,TUBA4A,AKR1C1/AKR1C2,CD24,CUL4A,HOXB5,GTF2IRD1,CENPE,MTUS2,BCL2L11,CMYA5,SLC16A12,AK7,ATAD3A,SMARCA2,GRID1,IL6,SIK2,DIO2,AXIN2,DIRAS3,P…	314
Cancer, Endocrine System Disorders, Organismal Injury and Abnormalities, Reproductive System Disease	gonadal tumor	gonadal tumor	1.2e-15		0.137		-0.222	PDCD1LG2,SCN3A,TLR5,MSX1,MMP2,SSTR1,GTPBP4,ANPEP,IL16,C7orf31,CCNB2,NRXN3,MROH8,HIC1,BCL10,DDX39A,CORO2B,HMGA2,SDK2,HMCN1,ABCC3,CADPS,HOXB6,PCK2,HBEGF,TOP2A,EFNB1,PRKN,ABCB9,BIRC5,ADAMTS10,PRDM1,HECW1,FAM110B,CTNNAL1,PBXIP1,EPB41L3,HIST1H2AB,SORBS1,CS,FANCA,UBE2C,TUBA4A,AKR1C1/AKR1C2,CD24,CUL4A,ZHX2,HOXB5,GTF2IRD1,CENPE,MTUS2,BCL2L11,CMYA5,SLC16A12,AK7,ATAD3A,SMARCA2,GRID1,IL6,SIK2,DIO2,AXIN2,DIR…	332
Cellular Movement	cell movement	cell movement of tumor cell lines	1.43e-15		-0.981		0.498	PDLIM4,TAGLN2,SPSB1,MMP2,ANPEP,DBF4,PAK3,CSE1L,HIC1,BCL10,PBK,TNC,HMGA2,CD9,S1PR1,HBEGF,EFNB1,PRKN,MME,NINJ1,TCF4,FNBP1L,FGF10,CTNNAL1,CD24,CUL4A,CHST10,FBLN2,EFEMP1,IL6,GPR161,DCN,NES,TACSTD2,HTR2A,TBXAS1,TPD52L1,TGFBR3,FGF7,GBP2,PLAT,IGF2,ARRDC3,PHLDA1,ACSL4,TPM3,ING4,NCAM1,CEBPB,CSF1,EIF4E,HIPK2,PDGFA,FOSL1,MTCH2,FGFR1,TCAF2,NRCAM,CSF2,PARD3,C3,IL20RA,MUC1,RPS6KA5,STAT3,SCN5A,TNIK,EDN1,AURKA,P…	209
Cancer, Gastrointestinal Disease, Organismal Injury and Abnormalities	gastroesophageal cancer	gastroesophageal cancer	1.65e-15					AUTS2,SYNDIG1,DAPK2,TLR5,PCDHB6,SLIT3,ANPEP,IL16,NRXN3,BACE2,SCN9A,BCL10,GBP3,TNC,TBX19,HMGA2,SDK2,HMCN1,CDC6,LRFN5,CADPS,S1PR1,SPOCK1,TOP2A,ZBED1,MME,CTHRC1,DAPK1,ARHGEF25,BIRC5,ADAMTS10,MAML3,BOC,HECW1,IRX6,EPB41L3,BCL6,OSBPL6,TAP2,FBXO32,UBE2C,TUBA4A,CUL4A,ZHX2,ARHGAP20,FBLN2,MTUS2,COL14A1,NLGN4X,PNMA8B,PTCH1,POLD1,SMARCA2,ATAD3B,THY1,IL6,SIK2,STYK1,AXIN2,COL9A3,CCDC15,PLEKHA5,MDGA1,CGNL1,TACS…	359
Cancer, Organismal Injury and Abnormalities, Reproductive System Disease	uterine carcinoma	uterine carcinoma	1.87e-15					PIWIL4,SCN3A,MSX1,NMNAT2,SLC38A4,GNAL,KIF20B,ZCCHC14,SCN9A,DENND5B,TBCK,SDK2,SPOCK1,TOP2A,INSRR,HECW1,CTNNAL1,CHAF1B,CEP170,HCN1,PIEZO2,ABLIM3,ANP32E,OSBPL6,BTN3A1,VIT,ZBTB44,DENND2A,ADM,TUBA4A,ARHGAP20,TTC28,FBXO5,MTUS2,COL14A1,CMYA5,AK7,IL6,GPR161,HECW2,NLRP10,PDE7B,DCN,LRRK1,OLFML1,RELN,CASP10,LRRC8C,DGKI,POP1,PTPN3,PLAT,DNAH8,NFATC1,NMNAT3,ARRDC3,MASP1,RIPK3,PTPRE,ZNF382,RGS4,RHCE/RHD,PARD3,R…	503
Cancer, Organismal Injury and Abnormalities	connective tissue tumor	connective tissue tumor	3.37e-15		-0.369		-0.54	SYNDIG1,PIWIL4,PDCD1LG2,MMP2,TNFRSF1A,FDPS,SSTR1,SLIT3,ANPEP,C7orf31,PBK,HMGA2,IL27RA,HOXB6,TOP2A,MME,PARD6G,BIRC5,PLCH1,CHAF1B,COL16A1,FOXP2,BTN3A1,IFI35,UBE2C,TUBA4A,PLK4,DIAPH3,COL14A1,PTCH1,ADM2,SMARCA2,ATAD3B,IL6,KIF11,BCAS1,DNASE2,COL9A3,ST5,DCN,ADAM22,MAP3K5,TGFBR3,PTPN3,IGF2,KLF3,IL7,GSE1,NCAM1,PRDM2,CEBPB,CSF1,HIPK2,HSP90AB1,ALDH1A3,AURKB,TMEM143,FGFR1,TK1,FMNL1,CSF2,EXT1,RUNX1T1,SKA3,CR…	207
Cancer, Organismal Injury and Abnormalities, Reproductive System Disease	adenocarcinoma	adenocarcinoma in endometrium	3.37e-15					PIWIL4,SCN3A,MSX1,NMNAT2,SLC38A4,GNAL,KIF20B,ZCCHC14,SCN9A,DENND5B,TBCK,SDK2,SPOCK1,TOP2A,INSRR,HECW1,CTNNAL1,CHAF1B,CEP170,HCN1,PIEZO2,ABLIM3,ANP32E,OSBPL6,BTN3A1,VIT,ZBTB44,DENND2A,ADM,TUBA4A,ARHGAP20,TTC28,FBXO5,MTUS2,COL14A1,CMYA5,AK7,GPR161,HECW2,NLRP10,PDE7B,DCN,LRRK1,OLFML1,RELN,CASP10,LRRC8C,DGKI,POP1,PTPN3,PLAT,DNAH8,NFATC1,NMNAT3,ARRDC3,MASP1,RIPK3,PTPRE,ZNF382,RGS4,RHCE/RHD,PARD3,RUNX1…	469
Cellular Growth and Proliferation, Tissue Development	generation	generation of cells	3.93e-15	Decreased	-3.275		-1.321	PIWIL4,PDCD1LG2,ANPEP,KIF20B,PAK3,SDK2,ST8SIA2,IL27RA,HBEGF,TCF7,FNBP1L,PRDM1,SMAP2,HCN1,IRX6,ADM,FST,SULF2,AK7,POC1A,IL6,NR1D1,SPRY4,PCDHB9,DIRAS3,ITPKB,RELN,FGF7,IL11RA,PLAT,NFATC1,KLF3,IL7,MFAP2,RAB3A,NCAM1,RIPK3,CEBPB,PTPRE,RHCE/RHD,TK1,PARD3,IL20RA,EHD1,PLPPR4,JDP2,SAA1,STAT3,TNIK,EDN1,ALS2,RCAN1,TGFB2,TCP1,BRIP1,SLIT2,TBCE,STMN3,CCND1,MT2A,FGF1,MINOS1-NBL1/NBL1,NQO1,IL15RA,TRIP13,MAPT,HSP90…	397
Cancer, Organismal Injury and Abnormalities, Reproductive System Disease	male genital neoplasm	male genital neoplasm	4.06e-15		-0.794		-0.813	MMP2,CTSK,IFI44L,FDPS,SSTR1,SCFD2,PITRM1,NRXN3,MROH8,HIC1,BCL10,DENND5B,GBP3,TBX19,CCDC3,HMCN1,ST8SIA2,SLC16A5,TOP2A,ZNF214,CFI,CFAP69,BIRC5,MAML3,EPB41L3,FOXP2,KIAA1614,VIT,SORBS1,TUBA4A,CD24,ZHX2,KIF20A,BCL2L11,ZWINT,THY1,IL6,DIRAS3,CCDC15,ADGRD1,NES,TACSTD2,LAMB2,PROX1,PTPRO,PTPN3,GBP2,CES1,NFATC1,IGF2,PHLDA1,ING4,NCAM1,CSF1,EIF4E,ADRA2A,HIPK2,HSP90AB1,AURKB,RHCE/RHD,FGFR1,TK1,LAYN,NRCAM,C3,CC…	261
Cancer, Organismal Injury and Abnormalities, Reproductive System Disease	neoplasia	Prostate Cancer and Tumors	4.15e-15		-1.063		-0.953	MMP2,CTSK,IFI44L,FDPS,SSTR1,SCFD2,PITRM1,NRXN3,MROH8,HIC1,DENND5B,GBP3,TBX19,CCDC3,HMCN1,ST8SIA2,SLC16A5,TOP2A,ZNF214,CFI,CFAP69,BIRC5,MAML3,EPB41L3,FOXP2,KIAA1614,VIT,SORBS1,TUBA4A,CD24,KIF20A,BCL2L11,ZWINT,THY1,IL6,DIRAS3,CCDC15,ADGRD1,NES,TACSTD2,LAMB2,PROX1,PTPRO,PTPN3,GBP2,CES1,NFATC1,IGF2,PHLDA1,ING4,NCAM1,CSF1,EIF4E,ADRA2A,HIPK2,HSP90AB1,AURKB,RHCE/RHD,FGFR1,TK1,LAYN,C3,CCT2,MUC1,ASB2,HIST…	250
Cellular Assembly and Organization, Tissue Development	fibrogenesis	fibrogenesis	4.71e-15		0.326		1.361	CLASP2,MMP2,TNFRSF1A,FOXM1,PAK3,TNC,S1PR1,PSRC1,ARHGEF3,SRC,DLG1,KIF17,BIRC5,ADAMTS10,TFAP2A,IGF1,LMCD1,PTK2B,SORBS1,TUBA4A,BRCA2,DIAPH3,FBXO5,GNAO1,RHOD,ARHGAP28,NUSAP1,THY1,IL6,INA,FKBP4,DIRAS3,ASAP3,CDH11,TACSTD2,INPP5A,RELN,TMEFF2,MBP,PROX1,PLAUR,FGF7,BDKRB2,PLAT,NFATC1,KANK2,PYCARD,TPM3,FHOD1,CENPF,NEFM,ARHGAP32,WNT4,CDC42EP2,GNG2,CENPJ,SERPINF1,GNG7,TRPV4,PLXNB1,XRCC2,STAT3,FGF13,RGCC,EDN1,…	111
Cancer, Neurological Disease, Organismal Injury and Abnormalities	central nervous system tumor	central nervous system tumor	5.21e-15		-0.964		-0.918	IL13RA2,NEK11,MMP2,TNFRSF1A,P2RX5,SLIT3,SMURF2,IL16,FNDC1,PCDHB13,NUP88,SCN9A,TNC,HMCN1,ABCC3,HBEGF,TOP2A,ZNF214,PRKN,CFI,TCF4,BIRC5,CLMP,SLC1A2,ITGB8,PRDM1,MAML3,BOC,PTK7,FOXP2,UBE2C,TUBA4A,AKR1C1/AKR1C2,FAM167B,DIAPH3,EFEMP1,COL14A1,GNAO1,PTCH1,AK7,POLD1,IL6,BCAS1,NINJ2,SPON1,DNASE2,AXIN2,HSPA8,ITPKB,CCDC15,MDGA1,ADGRD1,NES,RELN,FRRS1,CROCC,CASP10,PRX,GFM2,GBP2,DNAH8,IGF2,KLF3,PPME1,IL7,PHLDA1,…	258
Cancer, Gastrointestinal Disease, Organismal Injury and Abnormalities	gastro-esophageal carcinoma	gastro-esophageal carcinoma	7.7e-15					AUTS2,SYNDIG1,DAPK2,TLR5,PCDHB6,SLIT3,ANPEP,IL16,NRXN3,SCN9A,TNC,TBX19,HMGA2,SDK2,HMCN1,CDC6,LRFN5,CADPS,S1PR1,SPOCK1,TOP2A,ZBED1,CTHRC1,ARHGEF25,BIRC5,MAML3,BOC,HECW1,IRX6,EPB41L3,OSBPL6,TAP2,FBXO32,UBE2C,TUBA4A,ZHX2,ARHGAP20,FBLN2,MTUS2,COL14A1,NLGN4X,PNMA8B,PTCH1,SMARCA2,ATAD3B,THY1,IL6,SIK2,STYK1,AXIN2,COL9A3,PLEKHA5,MDGA1,CGNL1,TACSTD2,CLSTN3,RELN,ADAM22,BBS12,ATP8A1,TRPS1,OAS2,FGF7,PTPN3,PL…	308
Developmental Disorder	dysgenesis	dysgenesis	8.29e-15	Increased	4.343		1.832	FRAS1,SLIT3,FOXM1,MN1,MAFB,FAM20A,ARHGDIB,IL7R,DCK,ARNT,CYP11A1,CDT1,ARID3A,CDC6,RPS6KA4,HBEGF,SRC,DLG1,CTHRC1,FGF10,HAND2,PSMC3IP,IGF1,HELLS,HOXA5,HOXA11,FREM1,BCL6,PCSK5,NFIX,AKR1C1/AKR1C2,BRCA2,RDH10,HOXB5,DNMT1,EMX2,POLD1,E2F1,SLC20A1,ORC6,ACVR2A,HOXC11,WIPF1,GPR161,FOXC2,VANGL2,DNASE2,TSHZ1,ORC1,DHRS3,CDC45,CDH11,RELN,LRP4,TRPS1,BCL11B,TGFBR3,GBX2,HOXB9,FGF7,FOXF2,IGF2,IL7,TBX1,CEBPB,SIX5,AL…	135
Cancer, Organismal Injury and Abnormalities, Reproductive System Disease	endometrioid endometrial adenocarcinoma	endometrioid endometrial adenocarcinoma	8.77e-15					PIWIL4,SCN3A,MSX1,NMNAT2,SLC38A4,GNAL,KIF20B,ZCCHC14,SCN9A,DENND5B,TBCK,SDK2,SPOCK1,INSRR,HECW1,CTNNAL1,CHAF1B,CEP170,HCN1,PIEZO2,ABLIM3,ANP32E,OSBPL6,BTN3A1,VIT,ZBTB44,DENND2A,TUBA4A,ARHGAP20,TTC28,FBXO5,MTUS2,COL14A1,CMYA5,AK7,GPR161,HECW2,NLRP10,PDE7B,DCN,LRRK1,OLFML1,RELN,CASP10,LRRC8C,DGKI,POP1,PTPN3,PLAT,DNAH8,NFATC1,NMNAT3,ARRDC3,MASP1,RIPK3,PTPRE,ZNF382,RGS4,RHCE/RHD,PARD3,RUNX1T1,SKA3,SL…	458
Cancer, Organismal Injury and Abnormalities	thoracic neoplasm	thoracic neoplasm	1.25e-14		-0.438		-0.591	PDCD1LG2,NEK11,MMP2,FDPS,SSTR1,ANPEP,IL16,CCNB2,NRXN3,HNMT,NUP88,PORCN,SCN9A,BCL10,TNC,DPP3,HMGA2,CD9,RFC4,CCDC3,CDC6,TOP2A,PRKN,MME,BIRC5,VASH1,HELLS,HCN1,EPB41L3,BCL6,ADM,UBE2C,TUBA4A,CD24,CYBA,KIF20A,BCL2L11,CMYA5,POLD1,EPB41L4B,IL6,KIF11,AXIN2,DCN,RINT1,PTGES,TACSTD2,TPX2,TBXAS1,SRSF1,CASP10,PRX,FGF7,GBP2,KLF3,CDCA5,PHLDA1,ING4,NCAM1,PRDM2,CSF1,PTPRE,EIF4E,HIPK2,HSP90AB1,ALDH1A3,AURKB,FGFR1,T…	253
Cancer, Gastrointestinal Disease, Organismal Injury and Abnormalities	gastroesophageal adenocarcinoma	gastroesophageal adenocarcinoma	1.31e-14					AUTS2,SYNDIG1,DAPK2,TLR5,PCDHB6,SLIT3,ANPEP,IL16,NRXN3,SCN9A,TNC,TBX19,HMGA2,SDK2,HMCN1,CDC6,LRFN5,CADPS,S1PR1,SPOCK1,TOP2A,ZBED1,CTHRC1,ARHGEF25,MAML3,BOC,HECW1,IRX6,EPB41L3,OSBPL6,TAP2,FBXO32,UBE2C,TUBA4A,ZHX2,ARHGAP20,FBLN2,MTUS2,COL14A1,NLGN4X,PNMA8B,PTCH1,SMARCA2,IL6,SIK2,STYK1,AXIN2,COL9A3,PLEKHA5,MDGA1,CGNL1,CLSTN3,RELN,ADAM22,BBS12,ATP8A1,TRPS1,OAS2,FGF7,PTPN3,PLAT,KLF3,GSE1,NCAM1,MYRIP,P…	281
Cancer, Organismal Injury and Abnormalities, Reproductive System Disease	endometrioid endometrial cancer	endometrioid endometrial cancer	1.37e-14					PIWIL4,SCN3A,MSX1,NMNAT2,SLC38A4,GNAL,KIF20B,ZCCHC14,SCN9A,DENND5B,TBCK,SDK2,SPOCK1,INSRR,HECW1,CTNNAL1,CHAF1B,CEP170,HCN1,PIEZO2,ABLIM3,ANP32E,OSBPL6,BTN3A1,VIT,ZBTB44,DENND2A,TUBA4A,ARHGAP20,TTC28,FBXO5,MTUS2,COL14A1,CMYA5,AK7,GPR161,HECW2,NLRP10,PDE7B,DCN,LRRK1,OLFML1,RELN,CASP10,LRRC8C,DGKI,POP1,PTPN3,PLAT,DNAH8,NFATC1,NMNAT3,ARRDC3,MASP1,RIPK3,PTPRE,ZNF382,RGS4,RHCE/RHD,PARD3,RUNX1T1,SKA3,SL…	464
Cancer, Organismal Injury and Abnormalities, Respiratory Disease	lung tumor	lung tumor	1.39e-14		-0.56		-0.75	PDCD1LG2,NEK11,MMP2,FDPS,ANPEP,IL16,CCNB2,NRXN3,HNMT,NUP88,PORCN,SCN9A,BCL10,TNC,DPP3,HMGA2,CD9,RFC4,CCDC3,CDC6,TOP2A,PRKN,BIRC5,VASH1,HELLS,HCN1,EPB41L3,ADM,UBE2C,TUBA4A,CD24,CYBA,KIF20A,BCL2L11,CMYA5,EPB41L4B,IL6,KIF11,AXIN2,DCN,RINT1,PTGES,TACSTD2,TPX2,TBXAS1,SRSF1,CASP10,PRX,FGF7,GBP2,KLF3,CDCA5,PHLDA1,ING4,NCAM1,PRDM2,CSF1,PTPRE,EIF4E,HIPK2,HSP90AB1,ALDH1A3,AURKB,FGFR1,TK1,CSF2,MUC1,GPC6,RRM…	248
Embryonic Development, Organ Development, Organismal Development, Tissue Development	development	development of sensory organ	1.48e-14		-0.765		-0.373	MSX1,MMP2,TNFRSF1A,NR4A3,THRA,SSTR1,SLC24A1,MAFB,GUCY1A3,NCAM2,EPHX2,OSR2,BNC2,SRC,DLG1,CTHRC1,RGS7,FGF10,HAND2,PRDM1,TFAP2A,IGF1,HHIP,TIMP2,PTK7,HCN1,IRX6,PCSK5,FST,LRIG3,RDH10,PLTP,EFEMP1,FAT3,BCL2L11,BNC1,EMX2,E2F1,THY1,EPHA2,IL6,DIO2,FOXC2,VANGL2,TSHZ1,GDF6,BMP6,ADAMTS9,SLC1A3,NES,LAMB2,PTPRQ,LTBP2,BBS12,PROX1,GBX2,ABR,FGF7,CEBPA,IGF2,TBX1,NCAM1,RIPK3,NPHP1,HIPK2,ALDH1A3,ADRB2,FGFR1,LRP5,NRCA…	140
Gastrointestinal Disease, Organismal Injury and Abnormalities	gastric lesion	gastric lesion	2.1e-14		1.195		0.891	AUTS2,SYNDIG1,TLR5,MMP2,PCDHB6,IL16,NRXN3,BACE2,SCN9A,BCL10,GBP3,TNC,HMGA2,HMCN1,CDC6,LRFN5,CADPS,S1PR1,SPOCK1,TOP2A,ZBED1,MME,DAPK1,ARHGEF25,BIRC5,ADAMTS10,IRX6,EPB41L3,BCL6,OSBPL6,TAP2,FBXO32,UBE2C,TUBA4A,CUL4A,ZHX2,ARHGAP20,FBLN2,MTUS2,COL14A1,NLGN4X,PTCH1,POLD1,SMARCA2,SIK2,STYK1,AXIN2,COL9A3,CCDC15,PLEKHA5,MDGA1,PTGES,CGNL1,TACSTD2,CLSTN3,RELN,ADAM22,BBS12,CASP10,MAP3K5,ATP8A1,TRPS1,TGFBR3,F…	300
Cancer, Organismal Injury and Abnormalities, Respiratory Disease	respiratory system tumor	respiratory system tumor	2.49e-14		-0.673		-0.85	PDCD1LG2,NEK11,MMP2,FDPS,ANPEP,IL16,CCNB2,NRXN3,HNMT,NUP88,PORCN,SCN9A,BCL10,TNC,DPP3,HMGA2,CD9,RFC4,CCDC3,CDC6,TOP2A,PRKN,BIRC5,VASH1,HELLS,HCN1,EPB41L3,ADM,UBE2C,TUBA4A,CD24,CYBA,FBLN2,KIF20A,BCL2L11,CMYA5,EPB41L4B,THY1,IL6,KIF11,AXIN2,DCN,RINT1,PTGES,TACSTD2,TPX2,TBXAS1,SRSF1,CASP10,PRX,FGF7,GBP2,KLF3,CDCA5,PHLDA1,ING4,NCAM1,PRDM2,CSF1,PTPRE,EIF4E,HIPK2,HSP90AB1,ALDH1A3,AURKB,FGFR1,TK1,CSF2,MU…	255
Cancer, Organismal Injury and Abnormalities	thoracic cancer	thoracic cancer	2.68e-14		-0.511		-0.637	PDCD1LG2,NEK11,MMP2,FDPS,SSTR1,ANPEP,IL16,CCNB2,NRXN3,HNMT,NUP88,SCN9A,BCL10,DPP3,HMGA2,CD9,RFC4,CCDC3,CDC6,TOP2A,PRKN,MME,BIRC5,VASH1,HELLS,HCN1,EPB41L3,BCL6,ADM,UBE2C,TUBA4A,CD24,CYBA,KIF20A,BCL2L11,CMYA5,POLD1,EPB41L4B,IL6,KIF11,AXIN2,DCN,RINT1,PTGES,TBXAS1,SRSF1,CASP10,PRX,GBP2,KLF3,CDCA5,PHLDA1,ING4,NCAM1,PRDM2,CSF1,PTPRE,EIF4E,HIPK2,HSP90AB1,ALDH1A3,AURKB,FGFR1,TK1,CSF2,MUC1,GPC6,RRM2,STAT3…	239
Cancer, Organismal Injury and Abnormalities, Respiratory Disease	lung cancer	lung cancer	3.04e-14		-0.659		-0.767	PDCD1LG2,NEK11,MMP2,FDPS,ANPEP,IL16,CCNB2,NRXN3,HNMT,NUP88,SCN9A,BCL10,DPP3,HMGA2,CD9,RFC4,CCDC3,CDC6,TOP2A,PRKN,BIRC5,VASH1,HELLS,HCN1,EPB41L3,ADM,UBE2C,TUBA4A,CD24,CYBA,KIF20A,BCL2L11,CMYA5,EPB41L4B,IL6,KIF11,AXIN2,DCN,RINT1,PTGES,TBXAS1,SRSF1,CASP10,PRX,GBP2,KLF3,CDCA5,PHLDA1,ING4,NCAM1,PRDM2,CSF1,PTPRE,EIF4E,HIPK2,HSP90AB1,ALDH1A3,AURKB,FGFR1,TK1,CSF2,MUC1,GPC6,RRM2,STAT3,SCN5A,RNF44,MLEC,RGN…	235
Connective Tissue Development and Function, Tissue Development	growth	growth of connective tissue	3.44e-14		-1.06		-0.132	FEN1,MMP2,PRKAR2B,TNFRSF1A,THRA,SFRP1,MN1,FOXO4,ANPEP,TLN2,OSR2,TSLP,MLLT6,ARID3A,MKI67,CDC6,HBEGF,SRC,CTHRC1,FGF10,IGF1,TIMP2,PTGER2,HOXA5,PLCD3,RRM1,FANCD2,TWIST2,TNFSF10,ADM,UBE2C,FST,BCL2L1,BRCA2,COL14A1,PDGFD,SULF2,PTCH1,TNFSF12,E2F1,ACVR2A,EPHA2,IL6,GNPNAT1,MSTN,FOXC2,LIMA1,STAT5A,BMP6,DCN,PTGES,FOXO1,HTR2A,PDGFRB,MAP3K5,TRPS1,BCL11B,PLAUR,FGF7,PLAT,NFATC1,CEBPA,IGF2,MAD2L1,IL7,TPM3,CEBPB,C…	154
Cellular Growth and Proliferation, Connective Tissue Development and Function, Tissue Development	proliferation	proliferation of connective tissue cells	3.56e-14		-1.41		-0.51	FEN1,MMP2,PRKAR2B,TNFRSF1A,THRA,SFRP1,MN1,FOXO4,TLN2,OSR2,MLLT6,ARID3A,MKI67,CDC6,HBEGF,SRC,CTHRC1,FGF10,IGF1,TIMP2,PTGER2,HOXA5,PLCD3,RRM1,FANCD2,TWIST2,TNFSF10,ADM,UBE2C,FST,BCL2L1,BRCA2,COL14A1,PDGFD,SULF2,PTCH1,TNFSF12,E2F1,ACVR2A,EPHA2,IL6,GNPNAT1,MSTN,FOXC2,LIMA1,BMP6,DCN,PTGES,FOXO1,HTR2A,PDGFRB,MAP3K5,TRPS1,BCL11B,PLAUR,FGF7,PLAT,NFATC1,CEBPA,IGF2,MAD2L1,TPM3,CEBPB,CSF1,MYBL2,CCNA2,NAB1,P…	144
Cell Cycle	interphase	interphase	3.64e-14		1.421		1.906	FEN1,NEK11,CDK14,SSTR1,FOXM1,BTLA,CLSPN,FOXO4,PKM,IL16,DBF4,TNFSF13,BORA,CSE1L,TCF19,ARNT,HMGA2,SNX33,CDC6,HBEGF,TOP2A,PRKN,MCM10,SRC,YWHAG,BIRC5,HASPIN,IGF1,TIMP2,FANCD2,GEN1,BCL2L1,CUL4A,FBXO5,DNMT1,PTCH1,SMARCA2,PRDM5,E2F1,PGR,IL6,KIF11,FOXC2,ZBTB10,DDIAS,DCN,NES,FOXO1,TPD52L1,MAP3K5,PLAUR,DTL,NFATC1,CEBPA,IGF2,CDCA5,MAD2L1,IL7,MX2,ING4,PRDM2,CEBPB,PIM1,CSF1,MYBL2,CCNA2,EIF4E,CHAF1A,RAD51,CDK1…	157
Cancer, Endocrine System Disorders, Gastrointestinal Disease, Organismal Injury and Abnormalities	pancreatic cancer	pancreatic cancer	3.88e-14					PDCD1LG2,ANPEP,DBF4,GNAL,DPF1,SCN9A,TBCK,SDK2,HBEGF,TOP2A,ABTB2,CTHRC1,NINJ1,INSRR,SLC1A2,HECW1,SMAP2,PCMTD2,PBXIP1,CEP170,HCN1,ANP32E,MPHOSPH9,KIAA1614,ZC3H10,DENND2A,NANS,FAM120C,TUBA4A,ARHGAP20,ZNF219,TBX2,MTUS2,COL14A1,CMYA5,IL6,SIK2,GPR161,HECW2,DCHS1,RELN,TMEFF2,CASP10,POP1,PTPN3,ACSS3,PLAT,DNAH8,GAA,NFATC1,PPME1,GALNT12,MASP1,ZNF382,RHCE/RHD,RUNX1T1,EHD1,RRM2,SAA1,STAT3,POLQ,EVC,ALS2,SMOX,…	429
Cancer, Organismal Injury and Abnormalities, Reproductive System Disease	malignant neoplasm of male genital organ	malignant neoplasm of male genital organ	3.95e-14		-1.432		-1.343	MMP2,CTSK,IFI44L,FDPS,SSTR1,SCFD2,PITRM1,NRXN3,MROH8,HIC1,DENND5B,GBP3,TBX19,CCDC3,HMCN1,ST8SIA2,SLC16A5,TOP2A,ZNF214,CFI,CFAP69,BIRC5,MAML3,EPB41L3,FOXP2,KIAA1614,VIT,SORBS1,TUBA4A,CD24,ZHX2,KIF20A,BCL2L11,ZWINT,THY1,IL6,DIRAS3,CCDC15,ADGRD1,NES,LAMB2,PROX1,PTPRO,PTPN3,GBP2,CES1,NFATC1,IGF2,PHLDA1,NCAM1,CSF1,EIF4E,ADRA2A,HIPK2,HSP90AB1,RHCE/RHD,TK1,LAYN,NRCAM,C3,CCT2,MUC1,ASB2,HIST1H3C,RRM2,RPS6…	250
Cell Cycle	mitosis	mitosis of tumor cell lines	4e-14		1.563		1.675	NEK2,TTK,FOXM1,CCNB2,KIF4A,CSE1L,PKMYT1,ADGRL2,CYLD,SPAG5,TOP2A,AURKA,CLTC,CDC25A,BIRC5,RACGAP1,TCP1,DLGAP5,PLK4,BRCA2,FBXO5,CENPE,KIF22,BUB1B,IL6,KIF11,CDCA8,UBE2S,STIL,NUF2,PPP2R1A,BMP6,HDAC4,NDC80,TPX2,RPS6KA3,CDC20,CENPI,MAD2L1,CDC7,KNL1,TACC3,BUB1,SPC25,PTTG1,NEK6,CDK1,CCNB1,PLK1	49
Cancer, Organismal Injury and Abnormalities, Reproductive System Disease	prostate cancer	prostate cancer	4.73e-14		-1.432		-1.338	MMP2,CTSK,IFI44L,FDPS,SSTR1,SCFD2,PITRM1,NRXN3,MROH8,HIC1,DENND5B,GBP3,TBX19,CCDC3,HMCN1,ST8SIA2,SLC16A5,TOP2A,ZNF214,CFI,CFAP69,BIRC5,MAML3,EPB41L3,FOXP2,KIAA1614,VIT,SORBS1,TUBA4A,CD24,KIF20A,BCL2L11,ZWINT,THY1,IL6,DIRAS3,CCDC15,ADGRD1,NES,LAMB2,PROX1,PTPRO,PTPN3,GBP2,CES1,NFATC1,IGF2,PHLDA1,NCAM1,CSF1,EIF4E,ADRA2A,HIPK2,HSP90AB1,RHCE/RHD,TK1,LAYN,C3,CCT2,MUC1,ASB2,HIST1H3C,RRM2,RPS6KA5,STAT3,S…	241
Cancer, Hematological Disease, Organismal Injury and Abnormalities	lymphocytic neoplasm	lymphocytic neoplasm	5.1e-14		-1.719		-2.297	SYNDIG1,PDCD1LG2,IL13RA2,TLR5,IFI44L,FDPS,PCDHB6,SLIT3,SMURF2,ELF2,IL16,FNDC1,CCNB2,CSE1L,HIC1,SCN9A,BCL10,PSMB2,HMGA2,SDK2,HMCN1,S1PR1,TOP2A,ZNF214,MME,TCF7,DAPK1,BIRC5,CLMP,ASAP2,PRDM1,PTK7,RNF13,BCL6,IFI35,TUBA4A,FAM167B,CD24,POU2F2,BCL2L11,PENK,CMYA5,POLD1,THY1,IL6,KIF11,DNASE2,ITPKB,DCHS1,PDE7B,DCN,BICC1,RINT1,TPX2,LAMB2,HTR2A,RELN,BBS12,CASP10,BCL11B,OAS2,GBP2,DMGDH,NFATC1,IGF2,KLF3,IL7,NCA…	308
Nervous System Development and Function	morphology	morphology of nervous system	5.12e-14					TNFRSF1A,SSTR1,GUCY1A3,PAK3,CD9,ST8SIA2,CADPS,S1PR1,HOXB6,EFNB1,PRKN,GPM6B,FGF10,SLC1A2,ITGB8,IRX6,EPB41L3,CDK5R1,NFIX,FST,HOXB5,BCL2L11,SULF2,PENK,PTCH1,CHN1,GRID1,IL6,LAMB2,PTPRQ,CLSTN3,RELN,ADAM22,PRX,FGF7,IGF2,TBX1,TPM3,MYO5A,NCAM1,FGFR1,NRCAM,LMO4,PARD3,C3,SRGAP3,LRP8,BRINP1,DTNA,RPS6KA5,RGN,MARCKSL1,PTPRS,ROBO2,ALS2,HOXB8,CLTC,GAS1,TGFB2,ACVRL1,TBCE,CCND1,CSPG4,XPC,REEP1,FGF1,MBOAT7,PER2,PL…	203
Cancer, Organismal Injury and Abnormalities	head and neck cancer	head and neck cancer	5.47e-14		1.612		1.549	TLR5,NEK11,MMP2,PCDHB6,SLC22A4,SSTR1,KIF20B,PITRM1,MROH8,TNC,TBX19,HMGA2,SDK2,HMCN1,ST8SIA2,ABCC3,CADPS,S1PR1,PCK2,TOP2A,ABTB2,CTHRC1,PCDH7,TCF4,BIRC5,ADAMTS10,MAML3,BCL6,ZC3H10,RAP1GAP2,MFSD7,NFIX,FANCA,FAM120C,TUBA4A,CD24,POU2F2,TTC28,TBX2,FBLN2,BCL2L11,PNMA8B,PENK,PTCH1,DMKN,THY1,IL6,GPR161,SPON1,AXIN2,DIRAS3,DCHS1,ASAP3,DCN,ADGRD1,TACSTD2,RELN,FRRS1,CROCC,CASP10,PRX,BCL11B,OAS2,FGF7,GBP2,CEP1…	316
Cancer, Gastrointestinal Disease, Organismal Injury and Abnormalities	gastric cancer	gastric cancer	6.21e-14					AUTS2,SYNDIG1,TLR5,PCDHB6,IL16,NRXN3,BACE2,SCN9A,BCL10,GBP3,TNC,HMGA2,HMCN1,CDC6,LRFN5,CADPS,S1PR1,SPOCK1,TOP2A,ZBED1,MME,DAPK1,ARHGEF25,BIRC5,ADAMTS10,IRX6,EPB41L3,BCL6,OSBPL6,TAP2,FBXO32,UBE2C,TUBA4A,CUL4A,ZHX2,ARHGAP20,FBLN2,MTUS2,COL14A1,NLGN4X,PTCH1,POLD1,SMARCA2,SIK2,STYK1,AXIN2,COL9A3,CCDC15,PLEKHA5,MDGA1,CGNL1,CLSTN3,RELN,ADAM22,BBS12,CASP10,MAP3K5,ATP8A1,TRPS1,TGFBR3,FGF7,PTPN3,PLAT,RBM4…	294
Cancer, Gastrointestinal Disease, Organismal Injury and Abnormalities	stomach tumor	stomach tumor	6.46e-14		0.152		-0.081	AUTS2,SYNDIG1,TLR5,PCDHB6,IL16,NRXN3,BACE2,SCN9A,BCL10,GBP3,TNC,HMGA2,HMCN1,CDC6,LRFN5,CADPS,S1PR1,SPOCK1,TOP2A,ZBED1,MME,DAPK1,ARHGEF25,BIRC5,ADAMTS10,IRX6,EPB41L3,BCL6,OSBPL6,TAP2,FBXO32,UBE2C,TUBA4A,CUL4A,ZHX2,ARHGAP20,FBLN2,MTUS2,COL14A1,NLGN4X,PTCH1,POLD1,SMARCA2,SIK2,STYK1,AXIN2,COL9A3,CCDC15,PLEKHA5,MDGA1,PTGES,CGNL1,TACSTD2,CLSTN3,RELN,ADAM22,BBS12,CASP10,MAP3K5,ATP8A1,TRPS1,TGFBR3,FGF7,P…	297
Cancer, Neurological Disease, Organismal Injury and Abnormalities	central nervous system cancer	central nervous system cancer	7.01e-14		0.592		0.505	IL13RA2,NEK11,MMP2,TNFRSF1A,SLIT3,SFRP1,FOXM1,GPRASP1,PKM,FNDC1,NBEA,TNC,ADAM12,ZNF536,MKI67,TOP2A,ZNF214,SRC,TSHZ2,TCF4,BIRC5,CLMP,SETBP1,ITGB8,PRDM1,IGF1,RRM1,ADGRA2,TNXB,UBE2C,TUBA4A,FAM167B,BCL2L1,BRCA2,EFEMP1,GNAO1,LY6E,PTCH1,POLD1,PCSK6,E2F1,EPHA2,IL6,BCAS1,NINJ2,DNASE2,AXIN2,TCF7L2,NES,FOXO1,INPP5A,RELN,FRRS1,PDGFRB,MBP,PRX,SEC14L5,GBP2,BDKRB2,IGF2,KANK2,KLF3,PYCARD,MAD2L1,IL7,NCAM1,PRDM2,…	143
Organismal Development	morphology	morphology of body cavity	7.15e-14					SATB1,TLR5,MSX1,MMP2,CTSK,TNFRSF1A,SLC22A4,CCNB2,CD9,CCDC3,SGCD,CADPS,HBEGF,DHX58,EFNB1,CFI,CTHRC1,DAPK1,FGF10,ITGB8,PRDM1,MAML3,HELLS,BCL6,NFIX,ADM,FST,TBX2,CHST10,MFAP4,EFEMP1,EFS,BCL2L11,POLD1,HOXC11,IL6,RFX3,DNASE2,DHRS3,ITPKB,DCHS1,DCN,BICC1,LAMB2,NPR2,HTR2A,PLIN1,TRPS1,BCL11B,TGFBR3,FGF7,PTPRO,SLC14A1,GAA,CES1,NFATC1,IGF2,IL7,ACSL4,TBX1,RIPK3,CEBPB,CSF1,PDGFA,RGS4,BIRC2,FGFR1,TK1,CSF2,SGCG,…	291
Cellular Assembly and Organization, Tissue Development	formation	formation of filaments	1.03e-13		0.52		1.565	CLASP2,MMP2,FOXM1,PAK3,TNC,S1PR1,PSRC1,ARHGEF3,SRC,DLG1,KIF17,BIRC5,ADAMTS10,TFAP2A,IGF1,LMCD1,PTK2B,SORBS1,TUBA4A,BRCA2,DIAPH3,FBXO5,GNAO1,RHOD,ARHGAP28,NUSAP1,THY1,INA,FKBP4,DIRAS3,ASAP3,CDH11,TACSTD2,INPP5A,RELN,TMEFF2,MBP,PROX1,PLAUR,FGF7,BDKRB2,PLAT,NFATC1,KANK2,PYCARD,TPM3,FHOD1,CENPF,NEFM,ARHGAP32,WNT4,CDC42EP2,GNG2,CENPJ,SERPINF1,GNG7,TRPV4,PLXNB1,XRCC2,STAT3,FGF13,RGCC,EDN1,PRKCH,GPI,GAS…	105
Connective Tissue Development and Function, Skeletal and Muscular System Development and Function, Tissue Development	size	size of bone	1.14e-13					ADRB2,LRP5,MMP2,CTSK,THRA,IL20RA,SMO,HTRA1,ITGB2,CSGALNACT1,JDP2,WWOX,IL7R,RASSF2,EFNB1,SRC,SCUBE2,CTHRC1,CD14,GAS1,FGF10,ARHGEF25,TMEM119,INSR,ROR2,APP,IGF1,GALNT3,CRY2,SFRP4,PTK2B,NFIX,PKDCC,LRIG3,CD200,THRB,RUNX2,PCOLCE,FGFR2,FAM20C,PITX2,PER2,ABCB4,FBN2,PGR,CD40,IL6,SPON1,IL1R1,STAT1,STAT5A,SFRP2,BMP6,DCN,SIGLEC15,SIRPA,SMURF1,FOXO1,LRRK1,NPR2,LRP4,RPS6KA3,ZNF521,ITGA11,GPNMB,CAMK4,PDK4,IGF2,…	81
Organismal Development	size	size of body	1.29e-13	Decreased	-4.315		-1.197	SLC6A9,SATB1,MMP2,CTSK,SLC12A7,PRKAR2B,TNFRSF1A,THRA,GUCY1B3,EFNA5,CCNB2,GNAL,RECQL4,WWOX,BACE2,CD9,ARID3A,ST8SIA2,HBEGF,PRKN,SRC,DLG1,SCUBE2,RGS7,FGF10,SOCS2,NFIA,TFAP2A,IGF1,HELLS,BCL6,FANCD2,SFRP4,NFIX,ACACB,ADGRG6,FST,BRCA2,GTF2IRD1,LFNG,EFEMP1,BCL2L11,SULF2,ZBTB20,GNAO1,PTCH1,CHN1,GRID1,E2F1,STC2,IL6,DIO2,STARD4,MSTN,RFX3,FKBP4,SPRY4,DNASE2,DHRS3,STAT5A,GDF6,DCN,LAMA4,PTGES,LRRK1,NPR2,NRXN2,…	191
Cancer, Organismal Injury and Abnormalities, Respiratory Disease	non-small cell lung cancer	non-small cell lung cancer	1.35e-13		-0.731		-1.294	PDCD1LG2,NEK11,MMP2,FDPS,CCNB2,NRXN3,HNMT,NUP88,DPP3,HMGA2,CD9,RFC4,CCDC3,CDC6,TOP2A,PRKN,BIRC5,VASH1,HELLS,HCN1,EPB41L3,UBE2C,TUBA4A,CD24,CYBA,KIF20A,BCL2L11,CMYA5,EPB41L4B,IL6,KIF11,AXIN2,DCN,RINT1,PTGES,SRSF1,CASP10,PRX,GBP2,KLF3,CDCA5,PHLDA1,ING4,PRDM2,PTPRE,EIF4E,HSP90AB1,ALDH1A3,AURKB,FGFR1,TK1,GPC6,RRM2,STAT3,RNF44,MLEC,RGN,POLQ,ANGPT1,ATP5B,AURKA,PDGFRA,GAS1,HIST1H3B,UACA,PDPN,DPT,ACVR1B,…	193
Organismal Survival	perinatal death	perinatal death	1.43e-13	Increased	5.524		2.633	SLC6A9,MSX1,MMP2,THRA,GUCY1B3,FOXM1,MN1,SMURF2,MAFB,ITGB2,RECQL4,SCN9A,BCL10,ADAM12,CYP11A1,CADPS,HBEGF,EFNB1,SRC,DLG1,TCF4,FGF10,B3GNT5,HAND2,TFAP2A,IGF1,HELLS,HOXA5,HOXA11,CDK5R1,FANCD2,ADGRA2,FST,POU2F2,NDN,SNAP25,EMX2,E2F1,ACVR2A,NRK,MSTN,RFX3,FOXC2,SPRY4,DNASE2,TSHZ1,SNAI1,DHRS3,BAHCC1,DCHS1,DCN,TCF7L2,LAMA4,SMURF1,PTGS1,NRXN2,ADAM22,LRP4,PDGFRB,TRPS1,BCL11B,GBX2,ABR,FOXF2,CEBPA,IGF2,PPME1,C…	140
Cancer, Organismal Injury and Abnormalities	neuroepithelial tumor	neuroepithelial tumor	1.44e-13		-0.513		-0.383	IL13RA2,TNFRSF1A,P2RX5,SMURF2,IL16,PCDHB13,NUP88,SCN9A,TNC,HMCN1,ABCC3,HBEGF,TOP2A,ZNF214,PRKN,CFI,BIRC5,SLC1A2,ITGB8,MAML3,BOC,PTK7,FOXP2,UBE2C,TUBA4A,AKR1C1/AKR1C2,DIAPH3,EFEMP1,COL14A1,GNAO1,AK7,IL6,BCAS1,NINJ2,SPON1,DNASE2,AXIN2,HSPA8,ITPKB,CCDC15,MDGA1,ADGRD1,NES,RELN,FRRS1,CROCC,CASP10,PRX,GFM2,GBP2,DNAH8,IGF2,KLF3,PPME1,IL7,PHLDA1,ING4,NCAM1,OS9,PRDM2,CSF1,SH3RF2,HIPK2,HSP90AB1,FGFR1,TCAF2…	222
Cancer, Hematological Disease, Immunological Disease, Organismal Injury and Abnormalities	lymphocytic cancer	lymphocytic cancer	1.65e-13		-1.704		-2.402	SYNDIG1,PDCD1LG2,IL13RA2,IFI44L,FDPS,PCDHB6,SLIT3,SMURF2,ELF2,IL16,FNDC1,CSE1L,HIC1,SCN9A,BCL10,PSMB2,HMGA2,SDK2,TOP2A,MME,DAPK1,BIRC5,CLMP,ASAP2,PRDM1,PTK7,BCL6,IFI35,TUBA4A,FAM167B,CD24,POU2F2,BCL2L11,PENK,CMYA5,POLD1,THY1,IL6,KIF11,ITPKB,DCHS1,DCN,BICC1,RINT1,TPX2,LAMB2,HTR2A,RELN,CASP10,OAS2,GBP2,NFATC1,IL7,NCAM1,PRDM2,CEBPB,PTPRE,RARRES3,EIF4E,PPFIA3,HSP90AB1,AURKB,FGFR1,CSF2,NDNF,C3,MUC1,RR…	231
Tissue Development	growth	growth of epithelial tissue	1.65e-13		-1.233		-0.618	MAP2K5,CYP7B1,TNFRSF1A,NR4A3,THRA,SFRP1,FOXM1,PKM,HOXB7,OSR2,TSLP,ARNT,HUNK,CD9,MKI67,MST1,HBEGF,DLG1,YWHAG,TCF4,FGF10,ITGB8,IGF1,VASH1,TIMP2,PTGER2,HOXA5,TNFAIP6,TWIST2,TNFSF10,ADM,FST,CUL4A,HOXB5,CYBA,KCNK2,PDGFD,SULF2,PTCH1,BNC1,TNFSF12,E2F1,SLC20A1,ACVR2A,PGR,THY1,EPHA2,IL6,SPRY4,FBLN5,STAT5A,NR1H3,BMP6,TCF7L2,FOXO1,MAP3K5,PROX1,BCL11B,NR4A1,TGFBR3,PLAUR,FGF7,FOXF2,NFATC1,CEBPA,IGF2,TBX1,ING4…	159
Cell Cycle	mitosis	arrest in mitosis of tumor cell lines	1.82e-13					KIF22,TTK,BUB1B,CCNB2,KIF11,KIF4A,CSE1L,UBE2S,NUF2,ADGRL2,HDAC4,NDC80,TPX2,SPAG5,RPS6KA3,BIRC5,RACGAP1,TCP1,CENPI,MAD2L1,KNL1,BUB1,SPC25,PLK4,NEK6,CDK1,CCNB1,PLK1,FBXO5,CENPE	30
Cancer, Neurological Disease, Organismal Injury and Abnormalities	gliomatosis	gliomatosis	1.89e-13		-0.721		-0.578	IL13RA2,TNFRSF1A,P2RX5,SMURF2,IL16,PCDHB13,NUP88,SCN9A,TNC,HMCN1,ABCC3,HBEGF,TOP2A,ZNF214,PRKN,CFI,BIRC5,SLC1A2,ITGB8,MAML3,BOC,PTK7,FOXP2,UBE2C,TUBA4A,AKR1C1/AKR1C2,DIAPH3,EFEMP1,COL14A1,GNAO1,AK7,IL6,BCAS1,NINJ2,SPON1,DNASE2,AXIN2,HSPA8,ITPKB,CCDC15,MDGA1,ADGRD1,NES,RELN,FRRS1,CROCC,CASP10,PRX,GFM2,GBP2,DNAH8,IGF2,KLF3,PPME1,IL7,PHLDA1,ING4,NCAM1,OS9,PRDM2,CSF1,SH3RF2,HIPK2,HSP90AB1,FGFR1,TCAF2…	220
Developmental Disorder	hypoplasia	hypoplasia of organ	1.95e-13	Increased	3.887		1.539	FRAS1,SLIT3,FOXM1,MN1,ARHGDIB,IL7R,DCK,ARNT,CYP11A1,ARID3A,RPS6KA4,HBEGF,SRC,DLG1,CTHRC1,FGF10,HAND2,PSMC3IP,IGF1,HELLS,HOXA5,HOXA11,FREM1,BCL6,PCSK5,BRCA2,RDH10,HOXB5,DNMT1,POLD1,E2F1,SLC20A1,ACVR2A,HOXC11,WIPF1,GPR161,FOXC2,VANGL2,DNASE2,TSHZ1,RELN,BCL11B,TGFBR3,GBX2,HOXB9,FGF7,FOXF2,IGF2,IL7,TBX1,SIX5,ALDH1A3,TK1,PARD3,SALL4,PCLAF,ZNF503,RPS6KA5,STAT3,ZFP36L1,RXRA,EDN1,CDKN1C,PRKCH,PTPRS,RASSF…	112
Nervous System Development and Function, Neurological Disease	abnormal morphology	abnormal morphology of nervous system	2.01e-13					CNTN4,SLC12A7,TNFRSF1A,THRA,SSTR1,EFNA5,GUCY1A3,NCAM2,ELFN1,KCND2,ST8SIA2,DLG2,CADPS,S1PR1,HOXB6,EFNB1,PRKN,TYMP,GPM6B,FGF10,SLC1A2,ITGB8,NFIA,TFAP2A,IGF1,SLC6A15,EPB41L3,STON2,CDK5R1,ADGRA2,NFIX,ADGRG6,FST,HOXB5,FGD4,FAT3,NDN,BCL2L11,SULF2,SNAP25,EMX2,SERPINE2,PCSK6,CHN1,MEGF8,E2F1,IL6,VANGL2,NR1H3,GDF6,SLC1A3,TCF7L2,CDH11,LAMA4,LAMB2,PTPRQ,CLSTN3,ADAM22,LRP4,MBP,PRX,PLAUR,GBX2,ABR,FGF7,CAMK4,EP…	171
Cell Cycle	mitosis	arrest in mitosis of cervical cancer cell lines	2.35e-13					KIF22,TTK,CCNB2,KIF11,KIF4A,CSE1L,UBE2S,NUF2,ADGRL2,HDAC4,NDC80,TPX2,SPAG5,RPS6KA3,BIRC5,RACGAP1,TCP1,CENPI,MAD2L1,KNL1,BUB1,SPC25,PLK4,NEK6,CCNB1,PLK1,FBXO5,CENPE	28
Skeletal and Muscular System Development and Function	morphology	morphology of axial skeleton	2.8e-13					FGFR1,CTSK,PRKG2,SFRP1,SMURF2,RXRA,HOXB6,EFNB1,HOXC6,HOXB8,PDGFRA,FGF10,ARHGEF25,ROR2,TGFB2,APP,TFAP2A,HELLS,HOXA5,PTK7,HOXA11,EVC2,ANTXR1,NFIX,PKDCC,FST,BRCA2,RARG,SOX4,HOXB5,LFNG,RUNX2,FGFR2,FAM20C,SULF2,PTCH1,HOXC4,MEGF8,HOXC11,MSTN,FOXC2,TSHZ1,DHRS3,COL12A1,GSC,DCHS1,SFRP2,HDAC4,SMURF1,NPR2,TRPS1,TGFBR3,RPS6KA3,HOXB9,HOXB3,RIMS2,IGF2,LTBP3,HOXA10,TBX1,PBX1,FAT4,HOXC10,WNT9A	64
Cell Morphology	abnormal morphology	abnormal morphology of cells	2.81e-13					PIWIL4,CTSK,TNFRSF1A,SSTR1,SLC24A1,ST8SIA2,CADPS,KNSTRN,S1PR1,HBEGF,EFNB1,PRKN,CTHRC1,GPM6B,SERPINB9,FGF10,ITGB8,ELOVL3,PRDM1,HELLS,EPB41L3,CDK5R1,ADM,FST,CUL4A,FBXO5,BCL2L11,SULF2,IL6,RFX3,ITPKB,DCN,ITPKC,ZPR1,LAMB2,PTPRQ,HTR2A,ADAM22,BBS12,TRPS1,PRX,BCL11B,FGF7,PTPRO,IL11RA,RASL10B,GAA,IL7,NCAM1,CEBPB,CSF1,NPHP1,CENPJ,NRCAM,CSF2,LMO4,PARD3,C3,SRGAP3,EHD1,JDP2,LRP8,BRINP1,DTNA,RGN,PRKCH,PTPRS,RA…	272
Cancer, Gastrointestinal Disease, Organismal Injury and Abnormalities	gastric epithelial cancer	gastric epithelial cancer	4.53e-13					AUTS2,SYNDIG1,TLR5,PCDHB6,IL16,NRXN3,SCN9A,TNC,HMGA2,HMCN1,CDC6,LRFN5,CADPS,S1PR1,SPOCK1,TOP2A,ZBED1,ARHGEF25,BIRC5,IRX6,EPB41L3,OSBPL6,TAP2,FBXO32,UBE2C,TUBA4A,ZHX2,ARHGAP20,FBLN2,MTUS2,COL14A1,NLGN4X,PTCH1,SMARCA2,SIK2,STYK1,AXIN2,COL9A3,PLEKHA5,MDGA1,CGNL1,CLSTN3,RELN,ADAM22,BBS12,ATP8A1,TRPS1,FGF7,PTPN3,PLAT,KLF3,NCAM1,PRDM2,NPHP1,HSP90AB1,CENPJ,RHCE/RHD,NRCAM,C3,EXT1,SRGAP3,KCNB1,RUNX1T1,PLP…	239
Cancer, Organismal Injury and Abnormalities, Respiratory Disease	carcinoma	carcinoma in lung	5.45e-13		-0.057		-0.516	PDCD1LG2,NEK11,MMP2,FDPS,CCNB2,NRXN3,HNMT,NUP88,DPP3,HMGA2,CD9,RFC4,CCDC3,CDC6,TOP2A,PRKN,BIRC5,VASH1,HELLS,HCN1,EPB41L3,UBE2C,TUBA4A,CD24,CYBA,KIF20A,BCL2L11,CMYA5,EPB41L4B,IL6,KIF11,AXIN2,DCN,RINT1,PTGES,SRSF1,CASP10,PRX,GBP2,KLF3,CDCA5,PHLDA1,ING4,NCAM1,PRDM2,PTPRE,EIF4E,HSP90AB1,ALDH1A3,AURKB,FGFR1,TK1,MUC1,GPC6,RRM2,STAT3,RNF44,MLEC,RGN,POLQ,ANGPT1,ATP5B,AURKA,PDGFRA,GAS1,HIST1H3B,UACA,PDPN,…	200
Organismal Injury and Abnormalities, Reproductive System Disease	disorder of pregnancy	disorder of pregnancy	5.83e-13					SLIT3,GUCY1A3,FNDC1,ROBO3,BORA,FMO2,OLFML2A,ATP2C1,TSLP,TNC,ARNT,CYP11A1,NCAPD3,ZNF362,SGCD,DLG2,TOP2A,PEG10,CFAP69,ARHGEF25,ITGB8,PRDM1,PTGER2,ARAP3,COL16A1,TMEM204,NFIX,FBXO32,NANS,ACACB,ADM,TUBA4A,TMEM200B,MXRA5,ZNF219,MRGPRF,XPNPEP2,SLC20A1,KCTD15,WISP2,PGR,IL6,NRK,VANGL2,ARHGEF19,RFTN2,GCNT1,NCS1,ITPKB,DCHS1,PLEKHA5,MOCOS,PTGS1,HTR2A,RSPO1,IL11RA,E2F7,NMNAT3,IGF2,UBASH3B,NETO2,TMEM140,NPTX2,…	137
Tissue Morphology	morphology	morphology of connective tissue	6e-13					TLR5,MMP2,CTSK,THRA,FOXM1,MN1,FAM20A,CCDC3,SPAG16,KNSTRN,PCK2,DCBLD2,RAD54L,SRC,FGF10,HAND2,MAML3,TFAP2A,IGF1,HOXA5,NFIX,SORBS1,ACACB,TNFSF10,BCL2L1,HOXB5,PCOLCE,EFEMP1,COL14A1,TNFSF12,PDE3B,E2F1,ACVR2A,PGR,IL6,MSTN,FOXC2,FBLN5,STAT5A,NR1H3,PDE4D,GDF6,DCN,GPR68,SMURF1,FOXO1,LRRK1,LTBP2,LRP4,MPP1,BBS12,PDGFRB,PLIN1,BCL11B,NR4A1,TGFBR3,CES1,CEBPA,IGF2,KLF3,PYCARD,TBX1,SSFA2,CEBPB,PIM1,CSF1,PDGFA,BI…	150
Cellular Development, Connective Tissue Development and Function, Tissue Development	differentiation	differentiation of bone cells	7.06e-13		-1.903		-1.61	SFRP1,MN1,GTPBP4,MAFB,WWOX,TNC,CD9,EFNB1,SRC,SCUBE2,CTHRC1,HAND2,PRDM1,IGF1,PTGER2,SFRP4,TWIST2,TNFSF10,LY6E,PTCH1,TNFSF12,FBN2,ACVR2A,EPHA2,IL6,AXIN2,BMP6,GPR68,SMURF1,LRP4,TGFBR3,CAMK4,NFATC1,CEBPA,UBASH3B,IL7,MFAP2,CEBPB,CSF1,PTPRE,WNT4,FOSL1,ADRB2,FGFR1,LRP5,CSF2,C3,IFITM1,SERPINF1,NOCT,IL20RA,DKK2,SMO,HTRA1,JDP2,LRP8,CHRD,HIVEP2,EDN1,ATP5B,TFRC,OSTN,FAM213A,RASSF2,CCL5,PDGFRA,LIMD1,CLTC,LRRC…	103
Cellular Movement	migration	migration of tumor cell lines	7.16e-13		-0.424		0.876	SPSB1,MMP2,FOXM1,EFNA5,ANPEP,PKM,DBF4,WWOX,ARHGDIB,CSE1L,HIC1,BCL10,PVR,TNC,ADAM12,HMGA2,CD9,MST1,DCBLD2,HBEGF,EFNB1,PRKN,SRC,MME,NINJ1,TCF4,FNBP1L,FGF10,TFAP2A,IGF1,TIMP2,CTNNAL1,LMCD1,SFRP4,PTK2B,TWIST2,TNFSF10,CD24,BCL2L1,CUL4A,CHST10,FBLN2,EFEMP1,DNMT1,WDR44,PCSK6,PODXL,PGR,EPHA2,IL6,USP5,MELTF,GPR161,SNAI1,FBLN5,BDKRB1,BMP6,DCN,TCF7L2,NES,CDH11,TACSTD2,FOXO1,LTBP2,TPD52L1,TGFBR3,PLAUR,FGF7,P…	170
Cell Morphology, Cellular Assembly and Organization, DNA Replication, Recombination, and Repair	morphology	morphology of mitotic spindle	7.73e-13					KIF22,AURKA,ESPL1,BIRC5,TUBG1,FOXM1,ORC6,RACGAP1,NUSAP1,MYH10,KIF11,MYH14,TACC3,CCND1,BUB1,PTTG1,TPX2,NEK6,CDK1,PLK1,FBXO5	21
Cancer, Organismal Injury and Abnormalities	ductal carcinoma	ductal carcinoma	8.53e-13					ANPEP,DBF4,GNAL,DPF1,SCN9A,TBCK,SDK2,TOP2A,ABTB2,CTHRC1,NINJ1,FNBP1L,INSRR,SLC1A2,HECW1,SMAP2,PCMTD2,PBXIP1,CEP170,HCN1,ANP32E,MPHOSPH9,KIAA1614,ZC3H10,DENND2A,NANS,FAM120C,TUBA4A,ARHGAP20,ZNF219,TBX2,MTUS2,COL14A1,CMYA5,SIK2,GPR161,HECW2,DCHS1,RELN,TMEFF2,CASP10,POP1,PTPN3,ACSS3,DNAH8,GAA,NFATC1,PPME1,GALNT12,MASP1,PTPRE,ZNF382,RHCE/RHD,RUNX1T1,EHD1,RRM2,SAA1,STAT3,POLQ,EVC,ALS2,SMOX,CCDC8,CCDC7…	421
Cancer, Organismal Injury and Abnormalities	sarcoma	sarcoma	1.1e-12		-0.557		-0.757	SYNDIG1,PIWIL4,PDCD1LG2,MMP2,TNFRSF1A,NR4A3,FDPS,SSTR1,SLIT3,SFRP1,FOXM1,ANPEP,C7orf31,RECQL4,RPTN,WWOX,PBK,HMGA2,CNKSR2,MKI67,IL27RA,TOP2A,TMEM150C,OTUD1,SRC,MME,PARD6G,BIRC5,MYO1B,PLCH1,IGF1,HHIP,CHAF1B,RRM1,FOXP2,BTN3A1,IFI35,ACACB,TNFSF10,UBE2C,TUBA4A,PLK4,BCL2L1,BRCA2,DIAPH3,EXO1,PDGFD,KIF23,PTCH1,ADM2,SMARCA2,E2F1,FBN2,ATAD3B,PODXL,PGR,IL6,KIF11,BCAS1,DNASE2,ST5,PDE4D,DCN,CDH11,FOXO1,OPTN,I…	185
Cancer, Gastrointestinal Disease, Organismal Injury and Abnormalities	oral cancer	oral cancer	1.31e-12					ADRB2,TYMS,TUBG1,mir-10,PKM,TUBA1C,CPXM2,GPC6,WWOX,RRM2,FGF13,TNC,ADAM12,HMGA2,HMCN1,CADPS,ADAM9,DCBLD2,ROBO2,CTHRC1,CRYAB,PCDH7,ITGA10,BIRC5,LY75,PDPN,MTUS1,DPT,TUBB4B,EREG,SOD3,RRM1,RAP1GAP2,TRIM7,CCND1,TNFSF10,TUBA4A,BCL2L1,CXCL14,SEMA4D,FGFR2,PDGFD,FGF1,LY6E,PTCH1,PAX3,TUBE1,IL6,KIAA1524,SPON1,TSHZ1,DHFR,PCDH10,DCN,CSTA,KCNMB4,PRR5,EMILIN2,HSP90AA1,LAMA4,TACSTD2,FRRS1,CASP10,SNCAIP,COL15A1,FG…	73
Connective Tissue Disorders, Organismal Injury and Abnormalities, Skeletal and Muscular Disorders, Skeletal and Muscular System Development and Function	abnormal morphology	abnormal morphology of axial skeleton	1.35e-12					FGFR1,CTSK,PRKG2,SFRP1,SMURF2,RXRA,HOXB6,EFNB1,HOXC6,PDGFRA,FGF10,ROR2,TGFB2,TFAP2A,HELLS,HOXA5,PTK7,HOXA11,EVC2,ANTXR1,NFIX,PKDCC,FST,BRCA2,RARG,SOX4,HOXB5,LFNG,RUNX2,FGFR2,FAM20C,SULF2,PTCH1,HOXC4,MEGF8,HOXC11,MSTN,FOXC2,TSHZ1,DHRS3,COL12A1,GSC,DCHS1,SFRP2,HDAC4,TRPS1,TGFBR3,RPS6KA3,HOXB9,HOXB3,RIMS2,IGF2,LTBP3,HOXA10,TBX1,PBX1,FAT4,HOXC10,WNT9A	59
Cancer, Endocrine System Disorders, Organismal Injury and Abnormalities, Reproductive System Disease	epithelial ovarian cancer	epithelial ovarian cancer	1.52e-12					SCN3A,TLR5,MMP2,GTPBP4,ANPEP,IL16,C7orf31,NRXN3,MROH8,BCL10,DDX39A,CORO2B,HMGA2,SDK2,HMCN1,ABCC3,CADPS,PCK2,HBEGF,TOP2A,EFNB1,ABCB9,BIRC5,ADAMTS10,PRDM1,HECW1,FAM110B,CTNNAL1,PBXIP1,EPB41L3,HIST1H2AB,SORBS1,CS,FANCA,UBE2C,TUBA4A,AKR1C1/AKR1C2,CD24,GTF2IRD1,MTUS2,CMYA5,SLC16A12,AK7,ATAD3A,SMARCA2,GRID1,SIK2,DIO2,AXIN2,DIRAS3,PTGES,TPX2,LRRK1,CROCC,ATP8A1,FMO4,PRX,DGKI,GBP2,CEP126,DMGDH,PHLDA1,NCAM…	271
Embryonic Development, Organismal Development, Skeletal and Muscular System Development and Function	development	limb development	1.67e-12		-1.98		-1.674	FGFR1,MSX1,LRP5,FRAS1,SALL4,THRA,PRKG2,SMO,CRABP2,PPARGC1A,OSR2,RECK,GAS1,FGF10,ROR2,TGFB2,APP,HAND2,TFAP2A,IGF1,HOXA5,GALNT3,HOXA11,PDGFC,PCSK5,PKDCC,RARG,RDH10,HOXB5,RUNX2,TBX2,FGFR2,PITX2,ITGA3,PTCH1,CHD7,MEGF8,E2F1,FBN2,ACVR2A,PAX3,HOXC11,MSTN,GPR161,STAT1,SFRP2,FOXO1,TWIST1,NPR2,LRP4,COMP,ZNF521,GLI3,HOXB9,ITGA11,CEBPA,IGF2,SALL1,HOXA10,PTH1R,PBX1,FUZ,CACNA1C,HOXC10,PDGFA,IFT140,WNT9A	67
Cancer, Gastrointestinal Disease, Organismal Injury and Abnormalities	oral cavity carcinoma	oral cavity carcinoma	1.77e-12					TYMS,TUBG1,mir-10,PKM,TUBA1C,CPXM2,GPC6,RRM2,FGF13,TNC,ADAM12,HMGA2,HMCN1,CADPS,ADAM9,DCBLD2,ROBO2,CTHRC1,PCDH7,ITGA10,BIRC5,LY75,PDPN,DPT,TUBB4B,EREG,SOD3,RRM1,RAP1GAP2,TRIM7,TNFSF10,TUBA4A,BCL2L1,CXCL14,SEMA4D,PDGFD,FGF1,LY6E,PAX3,TUBE1,IL6,KIAA1524,SPON1,TSHZ1,DHFR,PCDH10,DCN,CSTA,KCNMB4,PRR5,EMILIN2,HSP90AA1,LAMA4,TACSTD2,FRRS1,CASP10,SNCAIP,COL15A1,FGF7,ITGA11,GBP2,CXCL2,NPTX2,HSP90AB1	64
Cancer, Organismal Injury and Abnormalities, Skeletal and Muscular Disorders	smooth muscle tumor	smooth muscle tumor	1.81e-12					ADRB2,FGFR1,SPSB1,MMP2,IFI44L,NR4A3,PLD3,IL20RA,TUBG1,SFRP1,FOXM1,TUBA1C,CRABP2,KIF20B,ECM2,HNMT,RRM2,XAF1,BCL10,RXRA,TNC,ADAM12,ARNT,ANGPT1,HMGA2,CKS2,TOP2A,EZH1,GUCY1A2,PDGFRA,PLCB4,ZEB1,INSR,PRC1,PSMC3IP,IGF1,DPT,PTGER2,TUBB4B,RRM1,CRY2,IFIH1,SLC24A3,ADARB1,POLE2,UBE2C,TUBA4A,CD24,DIAPH3,CXCL14,SOX4,CYBA,FMOD,TFAP2C,FGFR2,PLXNC1,EDNRB,WISP2,TUBE1,PGR,LDLRAD4,CFH,ST5,RINT1,PRR5,HSP90AA1,OLFM1,P…	88
Cancer, Hematological Disease, Immunological Disease, Organismal Injury and Abnormalities	non-Hodgkin disease	non-Hodgkin disease	1.83e-12		-0.913		-1.351	SYNDIG1,PDCD1LG2,IL13RA2,CNTN4,IFI44L,NR4A3,FDPS,PCDHB6,ZNF462,ELF2,IL16,FNDC1,KLHL24,CSE1L,HIC1,WDR66,SCN9A,BCL10,DCK,PSMB2,SDK2,MKI67,CEP112,TOP2A,PEG10,RAD54L,ZWILCH,MME,DAPK1,TSHZ2,BIRC5,ASAP2,BZW2,PRDM1,CCT3,TFAP2A,IGF1,PTK7,BCL6,RRM1,PCSK5,IFI35,TUBA4A,CD24,BCL2L1,BRCA2,LRIG3,YWHAZ,RDH10,POU2F2,PCOLCE,NNMT,FAT3,BCL2L11,PENK,CMYA5,POLD1,E2F1,FBN2,IFI6,MPDZ,WIPF1,THY1,EPHA2,IL6,KIF11,C1R,RGS1…	190
Cancer, Gastrointestinal Disease, Organismal Injury and Abnormalities	oral squamous cell carcinoma	oral squamous cell carcinoma	2.28e-12					TYMS,TUBG1,mir-10,PKM,TUBA1C,CPXM2,GPC6,RRM2,FGF13,ADAM12,HMGA2,HMCN1,CADPS,ADAM9,DCBLD2,ROBO2,CTHRC1,PCDH7,ITGA10,BIRC5,LY75,PDPN,DPT,TUBB4B,EREG,SOD3,RRM1,RAP1GAP2,TRIM7,TNFSF10,TUBA4A,BCL2L1,CXCL14,SEMA4D,PDGFD,FGF1,LY6E,PAX3,TUBE1,KIAA1524,SPON1,TSHZ1,DHFR,PCDH10,DCN,CSTA,KCNMB4,PRR5,EMILIN2,HSP90AA1,TACSTD2,FRRS1,SNCAIP,COL15A1,FGF7,ITGA11,GBP2,CXCL2,NPTX2,HSP90AB1	60
Neurological Disease	movement disorder	Movement Disorders	2.33e-12		1.608		0.247	MAP2K5,SLC6A9,SCN3A,TNFRSF1A,FDPS,SLC24A1,GNAL,SLC25A22,CSE1L,SCN9A,CORO2B,ST8SIA2,S1PR1,ZNF214,PRKN,MME,PCDH7,GPM6B,NINJ1,SLC1A2,HELLS,CHAF1B,EPB41L3,BCL6,CDK5R1,BTN3A1,ZBTB44,NFIX,TUBA4A,PENK,GNAO1,CHN1,THY1,IL6,NR1D1,BCAS1,DIO2,HSPA8,ITPKB,ADGRD1,HTR2A,RELN,ADAM22,MAP3K5,PRX,BCL11B,PTPN3,SLC14A1,GAA,NHSL2,IGF2,KLF3,TPM3,RAB3A,MYO5A,NCAM1,APLP1,PRDM2,PLSCR4,NPTX2,PTPRE,RARRES3,MYOZ2,ADRA2A,RGS4…	229
Gene Expression	transcription	transcription	2.49e-12	Decreased	-2.762		-1.718	MAP2K5,AUTS2,TAGLN2,SATB1,MSX1,PRKAR2B,TNFRSF1A,SLIT3,SMURF2,ELF2,IL16,ELF1,CSE1L,HIC1,OSR2,BCL10,TNC,PSMB2,TBX19,HMGA2,CD9,S1PR1,TOP2A,PRKN,EZH1,RRN3,MME,TCF7,SERPINB9,TCF4,FGF10,BIRC5,ITGB8,PRDM1,MAML3,VASH1,HELLS,IRX6,BCL6,ABLIM3,CDK5R1,CRY2,FOXP2,NFIX,FST,SSPN,CUL4A,ZHX2,HOXB5,POU2F2,ZNF219,TBX2,EFEMP1,PTCH1,CMYA5,ADM2,DEPDC1,SMARCA2,HOXC11,HIST1H1B,EPB41L4B,STC2,IL6,NR1D1,RFX3,DIRAS3,HECW2,H…	378
Cancer, Gastrointestinal Disease, Organismal Injury and Abnormalities	gastric adenocarcinoma	gastric adenocarcinoma	2.59e-12					AUTS2,SYNDIG1,TLR5,PCDHB6,IL16,NRXN3,SCN9A,TNC,HMGA2,HMCN1,CDC6,LRFN5,CADPS,S1PR1,SPOCK1,TOP2A,ZBED1,ARHGEF25,IRX6,EPB41L3,OSBPL6,TAP2,FBXO32,UBE2C,TUBA4A,ZHX2,ARHGAP20,FBLN2,MTUS2,COL14A1,NLGN4X,PTCH1,SMARCA2,SIK2,STYK1,AXIN2,COL9A3,PLEKHA5,MDGA1,CGNL1,CLSTN3,RELN,ADAM22,BBS12,ATP8A1,TRPS1,FGF7,PTPN3,PLAT,KLF3,NCAM1,PRDM2,NPHP1,HSP90AB1,CENPJ,RHCE/RHD,NRCAM,C3,EXT1,SRGAP3,KCNB1,RUNX1T1,PLPPR4,ZD…	228
Nervous System Development and Function	development	development of central nervous system	2.73e-12		-0.813		-0.02	MSX1,NR4A3,THRA,SLIT3,EFNA5,ROBO3,TNC,ST8SIA2,S1PR1,PRKN,TSKU,SRC,TCF4,B3GNT5,SLC1A2,NFIA,IGF1,HCN1,IRX6,CDK5R1,FANCD2,FOXP2,ADGRA2,NFIX,BCL2L1,BRCA2,RDH10,NDN,WDR62,NLGN4X,ZBTB20,PTCH1,AK7,NAPA,EMX2,E2F1,EIF2B3,EPHA2,IL6,NR1D1,SPRY4,STIL,WLS,NR1H3,MDGA1,ZPR1,SLC1A3,TCF7L2,FOXO1,LAMB2,RELN,ADAM22,MBP,PROX1,BCL11B,GBX2,ABR,EPHA4,POU6F1,MYO5A,NCAM1,APLP1,FUZ,FAIM2,ALDH1A3,ADRB2,FGFR1,NRCAM,PARD3,EX…	148
Organismal Development	development	development of genitourinary system	2.95e-12		-1.813		-0.683	PIWIL4,TLR5,MSX1,MMP2,ANPEP,KATNAL1,HUNK,KNSTRN,HBEGF,FGF10,PRDM1,HELLS,SMAP2,BCL6,FANCA,ADM,FST,CUL4A,CHST10,TNS2,EFEMP1,BCL2L11,SULF2,PTCH1,AK7,POC1A,HOXC11,DIRAS3,DCHS1,BICC1,NPR2,BBS12,PLIN1,PHLDA2,RSPO1,FGF7,PTPRO,IL11RA,SLC14A1,IGF2,CEBPB,CSF1,EIF4E,ADRA2A,NPHP1,HSP90AB1,PDGFA,ALDH1A3,FOSL1,BIRC2,FGFR1,TK1,CSF2,LMO4,EHD1,LRP8,STAT3,RGN,ANGPT1,PTPRS,ROBO2,PDGFRA,TMEM119,TGFB2,TCP1,BRIP1,SLIT…	209
Cancer, Organismal Injury and Abnormalities, Skeletal and Muscular Disorders	muscle tumor	muscle tumor	3.27e-12					PIWIL4,SPSB1,MMP2,IFI44L,NR4A3,SLIT3,SFRP1,FOXM1,C7orf31,KIF20B,HNMT,BCL10,PBK,TNC,ADAM12,ARNT,HMGA2,TOP2A,EZH1,MME,MYO1B,PSMC3IP,PLCH1,IGF1,PTGER2,CHAF1B,RRM1,CRY2,IFI35,ACACB,UBE2C,TUBA4A,PLK4,CD24,BCL2L1,DIAPH3,CYBA,PDGFD,KIF23,PTCH1,ATAD3B,WISP2,PODXL,PGR,LDLRAD4,BCAS1,ST5,RINT1,FOXO1,OPTN,INPP5A,PTGS1,OLFM1,PLPP1,ADAM22,PDGFRB,MAP3K5,PHLDA2,NR4A1,PTPN3,IGF2,KLF3,LTBP3,NETO2,GSE1,NCAM1,SIX5,C…	153
Cancer, Organismal Injury and Abnormalities	malignant connective or soft tissue neoplasm	malignant connective or soft tissue neoplasm	3.84e-12		-0.374		-0.562	SYNDIG1,PIWIL4,PDCD1LG2,MMP2,TNFRSF1A,NR4A3,FDPS,SSTR1,SLIT3,SFRP1,FOXM1,ANPEP,C7orf31,RECQL4,RPTN,WWOX,PBK,HMGA2,CNKSR2,MKI67,IL27RA,TOP2A,TMEM150C,OTUD1,SRC,MME,PARD6G,BIRC5,MYO1B,PLCH1,IGF1,HHIP,CHAF1B,RRM1,FOXP2,BTN3A1,IFI35,ACACB,TNFSF10,UBE2C,TUBA4A,PLK4,BCL2L1,BRCA2,DIAPH3,EXO1,PDGFD,KIF23,PTCH1,ADM2,SMARCA2,E2F1,FBN2,ATAD3B,PODXL,PGR,EPHA2,IL6,KIF11,BCAS1,DNASE2,ST5,PDE4D,DCN,CDH11,FOXO1,…	187
Cancer, Endocrine System Disorders, Gastrointestinal Disease, Organismal Injury and Abnormalities	carcinoma	carcinoma in pancreas	4.16e-12					ANPEP,DBF4,GNAL,DPF1,SCN9A,TBCK,SDK2,HBEGF,ABTB2,CTHRC1,NINJ1,INSRR,SLC1A2,HECW1,SMAP2,PCMTD2,PBXIP1,CEP170,HCN1,ANP32E,MPHOSPH9,KIAA1614,ZC3H10,DENND2A,NANS,FAM120C,TUBA4A,ARHGAP20,ZNF219,TBX2,MTUS2,COL14A1,CMYA5,SIK2,GPR161,HECW2,DCHS1,RELN,TMEFF2,CASP10,POP1,PTPN3,ACSS3,PLAT,DNAH8,GAA,NFATC1,PPME1,GALNT12,MASP1,ZNF382,RHCE/RHD,RUNX1T1,EHD1,RRM2,SAA1,STAT3,POLQ,EVC,ALS2,SMOX,CCDC8,ACVR1B,BRIP1,…	398
Cancer, Endocrine System Disorders, Gastrointestinal Disease, Organismal Injury and Abnormalities	pancreatic adenocarcinoma	pancreatic adenocarcinoma	4.54e-12					ANPEP,DBF4,GNAL,DPF1,SCN9A,TBCK,SDK2,HBEGF,ABTB2,CTHRC1,NINJ1,INSRR,SLC1A2,HECW1,SMAP2,PCMTD2,PBXIP1,CEP170,HCN1,ANP32E,MPHOSPH9,KIAA1614,ZC3H10,DENND2A,NANS,FAM120C,TUBA4A,ARHGAP20,ZNF219,TBX2,MTUS2,COL14A1,CMYA5,SIK2,GPR161,HECW2,DCHS1,RELN,TMEFF2,CASP10,POP1,PTPN3,ACSS3,PLAT,DNAH8,GAA,NFATC1,PPME1,GALNT12,MASP1,ZNF382,RHCE/RHD,RUNX1T1,EHD1,RRM2,SAA1,STAT3,POLQ,EVC,ALS2,SMOX,CCDC8,ACVR1B,BRIP1,…	395
Cancer, Endocrine System Disorders, Organismal Injury and Abnormalities, Reproductive System Disease	ovarian adenocarcinoma	ovarian adenocarcinoma	6.07e-12					SCN3A,GTPBP4,ANPEP,IL16,C7orf31,NRXN3,MROH8,BCL10,DDX39A,CORO2B,HMGA2,SDK2,HMCN1,ABCC3,CADPS,HBEGF,TOP2A,EFNB1,ABCB9,ADAMTS10,PRDM1,HECW1,FAM110B,CTNNAL1,PBXIP1,EPB41L3,HIST1H2AB,SORBS1,CS,FANCA,UBE2C,TUBA4A,AKR1C1/AKR1C2,CD24,GTF2IRD1,MTUS2,CMYA5,SLC16A12,AK7,ATAD3A,SMARCA2,GRID1,SIK2,DIO2,AXIN2,DIRAS3,PTGES,TPX2,LRRK1,CROCC,ATP8A1,FMO4,PRX,DGKI,GBP2,CEP126,DMGDH,PHLDA1,NCAM1,EVI5,SH3RF2,PPFIA3,…	254
Cancer, Organismal Injury and Abnormalities	cancer of head	cancer of head	7.02e-12		1.25		1.176	NEK11,SFRP1,PKM,WWOX,TNC,ADAM12,TBX19,HMGA2,HMCN1,CADPS,DCBLD2,TOP2A,CTHRC1,PCDH7,TCF4,BIRC5,LY75,IGF1,RRM1,RAP1GAP2,TNXB,TNFSF10,TUBA4A,BCL2L1,BRCA2,PDGFD,LY6E,PTCH1,E2F1,IL6,SPON1,TSHZ1,PCDH10,DCN,CSTA,KCNMB4,EMILIN2,LAMA4,TACSTD2,FRRS1,CASP10,COL15A1,FGF7,GBP2,PYCARD,MAD2L1,ING4,NCAM1,NPTX2,ADRA2A,HSP90AB1,ADRB2,FGFR1,TYMS,SMO,TUBG1,mir-10,TUBA1C,CPXM2,GPC6,AKNA,RRM2,XRCC2,FGF13,ANGPT1,VEGFC,A…	104
Cancer, Neurological Disease, Organismal Injury and Abnormalities	glioma cancer	glioma cancer	8.08e-12					IL13RA2,TNFRSF1A,FOXM1,GPRASP1,PKM,NBEA,TNC,ZNF536,MKI67,TOP2A,ZNF214,SRC,TSHZ2,SETBP1,ITGB8,IGF1,RRM1,UBE2C,TUBA4A,BCL2L1,BRCA2,EFEMP1,GNAO1,LY6E,PCSK6,E2F1,EPHA2,IL6,BCAS1,NINJ2,DNASE2,AXIN2,TCF7L2,NES,FOXO1,INPP5A,RELN,FRRS1,PDGFRB,MBP,PRX,SEC14L5,GBP2,BDKRB2,IGF2,KLF3,IL7,NCAM1,PRDM2,CSF1,HIPK2,HSP90AB1,HSPA2,CSF2,TYMS,TUBG1,PCLAF,mir-10,TUBA1C,ASB2,RRM2,DTNA,STAT3,AK5,POLQ,PA2G4,CKS2,RECK,PD…	101
Developmental Disorder, Embryonic Development, Organismal Development, Tissue Morphology	abnormal morphology	abnormal morphology of embryonic tissue	9.83e-12					FEN1,MSX1,TNFRSF1A,NR4A3,MN1,EFNA5,SMURF2,CSE1L,ATP2C1,ARNT,ST8SIA2,HOXB6,EFNB1,HOXC6,MCM10,DLG1,TCF4,FGF10,ITGB8,HAND2,PRDM1,MAML3,TFAP2A,HOXA11,ARAP3,CDK5R1,ADM,PLK4,BRCA2,RDH10,PRDM6,LFNG,FBXO5,TBX2,DNMT1,EMX2,SERPINE2,PCSK6,SLC20A1,ACVR2A,HOXC11,NUSAP1,GNPNAT1,GPR161,FOXC2,TSHZ1,SNAI1,STIL,WLS,NR1H3,CENPU,ZPR1,SMURF1,TBX6,LRP4,PDGFRB,GBX2,HOXB9,IL11RA,FOXF2,E2F7,MAD2L1,LTBP3,TBX1,GINS1,RIPK3,…	130
Organismal Development, Skeletal and Muscular System Development and Function	morphology	morphology of limb	1.04e-11					LRP5,SGCG,CTSK,SALL4,THRA,PRKG2,SMO,SFRP1,CSGALNACT1,JDP2,RECQL4,PPARGC1A,RXRA,HSD11B1,SRC,SCUBE2,PDGFRA,GAS1,ITGA10,H6PD,FGF10,ROR2,TGFB2,HAND2,TFAP2A,IGF1,HELLS,GALNT3,HOXA11,EVC2,PKDCC,FST,SSPN,RDH10,HOXB5,ITGB4,FMOD,RUNX2,PCOLCE,FGFR2,USP19,FAM20C,SULF2,PITX2,ITGA3,MEGF8,FBN2,HOXC11,PGR,MSTN,SPRY4,SPON1,COL12A1,GSC,STAT1,STAT5A,GDF6,SFRP2,LRRK1,TWIST1,LRP4,TGFBR3,ZNF521,GLI3,ITGA11,IGF2,HOXA1…	76
Developmental Disorder, Gastrointestinal Disease	congenital anomaly of digestive system	congenital anomaly of digestive system	1.16e-11	Increased	2.616		1.967	FGFR1,MSX1,LRP5,MMP2,SMO,TUBG1,MN1,EFNA5,TUBA1C,RECQL4,RRM2,CHRD,OSR2,DCK,EDN1,CDKN1C,TBCK,ABCC3,TOP2A,EFNB1,DLG1,EPHB3,PDGFRA,GAS1,FGF10,ROR2,SETBP1,ITGB8,TFAP2A,TUBB4B,ACVR1B,PDGFC,FREM1,RRM1,TWIST2,TUBA4A,RDH10,SOX4,GTF2IRD1,FGFR2,PITX2,PTCH1,POC1A,PCSK6,ABCB4,EDNRB,ACVR2A,PAX3,TUBE1,MSTN,RFX3,FOXC2,SPRY4,SNAI1,GSC,DHFR,STIL,BICC1,TCF7L2,LRRK1,LTBP4,PDGFRB,JAG1,GBX2,FOXF2,IGF2,CKAP2L,TBX1,TACC…	74
Cardiovascular Disease, Organismal Injury and Abnormalities, Reproductive System Disease	preeclampsia	preeclampsia	1.3e-11					SLIT3,GUCY1A3,FNDC1,ROBO3,BORA,FMO2,OLFML2A,ATP2C1,TNC,CYP11A1,NCAPD3,ZNF362,SGCD,DLG2,CFAP69,ARHGEF25,COL16A1,TMEM204,NFIX,FBXO32,NANS,ACACB,TMEM200B,MXRA5,ZNF219,MRGPRF,XPNPEP2,KCTD15,WISP2,PGR,VANGL2,ARHGEF19,RFTN2,GCNT1,NCS1,ITPKB,DCHS1,PLEKHA5,MOCOS,PTGS1,RSPO1,NMNAT3,UBASH3B,NETO2,TMEM140,NPTX2,TEF,AOC3,ADRA2A,ADRB2,IFITM1,TTK,NOD1,RUNX1T1,PGM2,FAXDC2,TSPOAP1,KIAA0040,IFITM2,INMT,VEGFC,FIBI…	98
Cancer, Organismal Injury and Abnormalities, Reproductive System Disease	benign neoplasm of female genital organ	benign neoplasm of female genital organ	1.42e-11					SPSB1,MMP2,IFI44L,NR4A3,SFRP1,PKM,HNMT,BCL10,TNC,ADAM12,ARNT,HMGA2,TOP2A,EZH1,TSHZ2,PSMC3IP,PTGER2,CTNNAL1,RRM1,CRY2,TUBA4A,CD24,BRCA2,CYBA,BNC1,PGR,LDLRAD4,AXIN2,DIRAS3,GSTM5,MTFR2,RINT1,PTGES,PTGS1,OLFM1,PLPP1,COL15A1,PHLDA2,PRX,NR4A1,TGFBR3,IGF2,GINS1,ADRA2A,HSP90AB1,AURKB,RGS5,ADRB2,PLD3,TUBG1,TUBA1C,CRABP2,MUC1,ATP8B1,LRP8,ECM2,RRM2,DTNA,C4A/C4B,XAF1,IFITM2,SEMA3C,RXRA,RGCC,POLQ,HSD11B1,GUCY…	109
Embryonic Development, Nervous System Development and Function, Organ Development, Organismal Development, Tissue Development, Visual System Development and Function	formation	formation of eye	1.51e-11		-0.787		-0.315	MMP2,TNFRSF1A,SSTR1,SLC24A1,GUCY1A3,EPHX2,SRC,DLG1,RGS7,FGF10,PRDM1,TFAP2A,IGF1,HHIP,TIMP2,HCN1,IRX6,FST,RDH10,PLTP,EFEMP1,FAT3,BCL2L11,BNC1,EMX2,E2F1,THY1,EPHA2,IL6,FOXC2,GDF6,BMP6,ADAMTS9,SLC1A3,LAMB2,LTBP2,BBS12,FGF7,IGF2,NCAM1,RIPK3,NPHP1,HIPK2,ALDH1A3,ADRB2,FGFR1,LRP5,NRCAM,SERPINF1,DKK2,TRPV4,SLC4A7,LRP8,NID1,STAT3,FGF13,RXRA,MARCKSL1,VEGFC,PTPRS,ADAM9,COL8A2,EPHB3,CRYAB,GAS1,RBP1,ZEB1,SEMA…	108
Organismal Development	abnormal morphology	abnormal morphology of body cavity	1.58e-11					SATB1,TLR5,MSX1,MMP2,CTSK,TNFRSF1A,SLC22A4,CCNB2,CD9,SGCD,CADPS,HBEGF,DHX58,CFI,CTHRC1,DAPK1,FGF10,ITGB8,PRDM1,MAML3,HELLS,BCL6,NFIX,ADM,CHST10,MFAP4,EFEMP1,BCL2L11,POLD1,HOXC11,IL6,RFX3,DNASE2,DHRS3,ITPKB,DCHS1,DCN,LAMB2,NPR2,HTR2A,PLIN1,TRPS1,BCL11B,TGFBR3,FGF7,PTPRO,GAA,CES1,NFATC1,IGF2,IL7,ACSL4,TBX1,RIPK3,CEBPB,CSF1,PDGFA,BIRC2,FGFR1,TK1,CSF2,SGCG,PARD3,C3,CABLES1,RGN,EDN1,PTPRS,RASSF2,ROBO2…	242
Embryonic Development, Organismal Development	development	development of abdomen	1.62e-11	Decreased	-2.448		-1.653	FEN1,FRAS1,MMP2,TNFRSF1A,THRA,SFRP1,FOXM1,MAFB,PKM,TSLP,CYP11A1,MST1,HBEGF,SRC,DLG1,FGF10,PSMC3IP,TFAP2A,IGF1,CADM1,TIMP2,PTGER2,HOXA5,HOXA11,FREM1,PCSK5,FANCA,ADM,FST,BCL2L1,BRCA2,AACS,RDH10,LFNG,TNS2,EFEMP1,BCL2L11,SULF2,LY6E,PTCH1,PDE3B,EMX2,PCSK6,SLC20A1,PHF2,ACVR2A,HOXC11,PGR,IL6,MSTN,RFX3,FKBP4,FOXC2,VANGL2,GCNT1,DCHS1,STAT5A,BMP6,BICC1,TCF7L2,LRP4,PDGFRB,SLC40A1,IGF2BP1,NR4A1,TGFBR3,BMF,RS…	133
Connective Tissue Development and Function, Organismal Development, Skeletal and Muscular System Development and Function, Tissue Development	morphology	morphology of skull	1.64e-11					MSX1,LRP5,LMO4,MMP2,CTSK,SALL4,PRKG2,MN1,SLC4A7,EDN1,EFNB1,SRC,EPHB3,PDGFRA,GAS1,FGF10,ROR2,TGFB2,HAND2,TFAP2A,FREM1,EVC2,CCND1,ANTXR1,NFIX,PKDCC,LRIG3,RARG,SOX4,FMOD,RUNX2,FGFR2,FAM20C,SULF2,PITX2,PTCH1,PCSK6,CHD7,ACVR2A,MSTN,FOXC2,SPRY4,TSHZ1,GSC,GDF6,HDAC4,FOXO1,TWIST1,NPR2,KIF14,NFATC4,RGMA,RPS6KA3,GBX2,HOXB3,MYH10,FOXF2,LTBP3,TBX1,PTH1R,PBX1,CSF1,ALDH1A3,WNT9A	64
Connective Tissue Development and Function, Connective Tissue Disorders, Organismal Development, Organismal Injury and Abnormalities, Skeletal and Muscular Disorders, Skeletal and Muscular System Development and Function, Tissue Development	abnormal morphology	abnormal morphology of skull	1.68e-11					MSX1,LRP5,LMO4,MMP2,CTSK,SALL4,PRKG2,MN1,SLC4A7,EDN1,EFNB1,SRC,EPHB3,PDGFRA,FGF10,ROR2,TGFB2,HAND2,TFAP2A,FREM1,EVC2,CCND1,ANTXR1,NFIX,PKDCC,LRIG3,RARG,SOX4,FMOD,RUNX2,FGFR2,FAM20C,SULF2,PITX2,PTCH1,PCSK6,CHD7,ACVR2A,MSTN,FOXC2,SPRY4,TSHZ1,GSC,GDF6,HDAC4,TWIST1,NPR2,KIF14,NFATC4,RGMA,RPS6KA3,GBX2,HOXB3,MYH10,FOXF2,LTBP3,TBX1,PTH1R,PBX1,CSF1,ALDH1A3,WNT9A	62
Cancer, Organismal Injury and Abnormalities	upper aerodigestive tract carcinoma	upper aerodigestive tract carcinoma	1.8e-11					DAPK2,CYP7B1,DCAF13,CD163L1,MMP2,SLIT3,ANPEP,PKM,NRXN3,WWOX,CCDC102B,ATP2C1,IL7R,KCND2,TNC,ADAM12,ZNF536,TBX19,HMGA2,SDK2,HMCN1,CADPS,DCBLD2,TOP2A,CTHRC1,RGS7,PCDH7,BIRC5,LY75,SRGAP1,MAML3,BOC,HECW1,RRM1,RAP1GAP2,TNFSF10,TUBA4A,BCL2L1,FGD4,FBLN2,FAT3,PDGFD,PNMA8B,DNMT1,LY6E,PTCH1,FBN2,ACVR2A,ATAD3B,THY1,IL6,NRK,SPON1,TSHZ1,PCDH10,BDKRB1,CDH10,STAT5A,DCN,CSTA,KCNMB4,EMILIN2,GPR68,CDH11,LAMA4,TACST…	163
Behavior	behavior	behavior	1.87e-11		-0.846		-0.162	SLC6A9,TLR5,PRKAR2B,TNFRSF1A,P2RX5,GNAL,NRXN3,PAK3,TNC,ST8SIA2,PRKN,MME,GPM6B,SLC1A2,HCN1,CDK5R1,CRY2,ADM,GTF2IRD1,POU2F2,CHST10,NLGN4X,PENK,GNAO1,ADM2,CHN1,GRID1,IL6,HTR2A,RELN,BBS12,ATP8A1,BCL11B,DGKI,PLAT,GAA,CES1,IGF2,PPME1,TBX1,RAB3A,NCAM1,NPTX2,AOC3,EIF4E,ADRA2A,RGS4,ALDH1A3,FGFR1,TK1,NRCAM,CSF2,LMO4,SGCG,C3,SRGAP3,LRP8,BRINP1,RPS6KA5,STAT3,TNIK,NIPAL3,NDRG4,ROBO2,ALS2,HOXB8,RCAN1,RACGAP1,G…	212
Cardiovascular System Development and Function, Cellular Movement	cell movement	cell movement of endothelial cells	1.98e-11		-0.552		0.475	MAP2K5,FGFR1,CSF2,MMP2,SERPINF1,THRA,SLIT3,mir-10,ANPEP,ITGB2,PKM,SAA1,STAT3,SCN9A,HTR7,NOXA1,FGF13,RGCC,EDN1,ARNT,ANGPT1,CD9,PLA2G4A,VEGFC,S1PR1,CYLD,PTPRZ1,HMMR,EFNB1,SRC,CCL5,RECK,RCAN1,PDGFRA,CRYAB,TGFB2,SEMA3D,ACVRL1,IGF1,VASH1,TIMP2,PTPN1,SLIT2,SFRP4,THBS2,ESAM,PTK2B,ADGRA2,TNFSF10,ADM,CSPG4,ENPP2,YWHAZ,MAP2K6,CXCL14,ITGB4,SEMA4D,FGF5,FGF1,NRP2,ITGA3,TNFSF12,PDE3B,SEMA6D,THY1,DIO2,FOXC2,SPR…	90
Developmental Disorder	midline defect	midline defect	2e-11	Increased	2.628		1.083	FGFR1,MSX1,LMO4,TYMS,SALL4,SMO,MN1,EFNA5,SMURF2,RECQL4,XRCC2,OSR2,BCL10,ATP2C1,RXRA,EDN1,MARCKSL1,DEAF1,PTPRS,CCNE2,EFNB1,DLG1,EPHB3,PDGFRA,GAS1,FGF10,ROR2,TGFB2,ITGB8,TFAP2A,PDGFC,FREM1,FBLN1,BCL2L1,BRCA2,RARG,RDH10,SOX4,FGFR2,SALL2,SNAP25,PITX2,PTCH1,PCSK6,MEGF8,ACVR2A,PGR,MSTN,GPR161,FOXC2,VANGL2,SNAI1,DHRS3,GSC,ZFPM2,DHFR,HDAC4,SMURF1,TWIST1,JAG1,RGMA,TGFBR3,GBX2,FOXF2,CARD10,TBX1,PBX1,CCL2,F…	72
Cellular Growth and Proliferation	colony formation	colony formation	2.41e-11		0.29		0.617	FEN1,SATB1,MMP2,THRA,SFRP1,FOXM1,PKM,HOXB7,PBK,TSLP,DCK,MLLT6,TNC,HMGA2,CD9,XRCC3,PSRC1,PRKN,SRC,TCF4,BIRC5,SOCS2,IGF1,CADM1,PBXIP1,EPB41L3,BCL6,RRM1,TWIST2,FANCA,TNFSF10,UBE2C,PLK4,BCL2L1,CUL4A,NDN,BCL2L11,E2F1,PGR,EPHA2,IL6,SPRY4,DIRAS3,ANKRD1,LIMA1,STAT5A,DCN,TCF7L2,PTGES,TMEFF2,NR4A1,NFATC1,CEBPA,PYCARD,MAD2L1,IL7,PHLDA1,TPM3,ING4,PIM1,CSF1,STK26,FGFR1,CSF2,SMO,RUNX1T1,KLF8,mir-10,IFITM3,MUC1…	128
Cellular Development	differentiation	differentiation of tumor cell lines	2.45e-11		-1.858		-1.154	STK26,FGFR1,CSF2,CTSK,PRKAR2B,TNFRSF1A,SALL4,THRA,RUNX1T1,mir-10,MUC1,ASB2,JDP2,GNAL,THPO,STAT3,ATP2C1,SERPINB2,ZNF536,PA2G4,PRKCH,ST8SIA2,SRC,CD14,SRPK1,APP,RACGAP1,PRDM1,SRGAP1,TFAP2A,IGF1,PTGER2,HOXA5,PTPN1,PBXIP1,AKR1C3,BCL6,CDK5R1,NID2,STMN2,CCND1,FST,BCL2L1,CUL4A,RARG,MAP2K6,THRB,RUNX2,FGFR2,FGF5,NDN,DNMT1,GNAO1,TNFSF12,E2F1,THY1,IL6,MSTN,SPRY4,GSC,TMEM54,GCNT1,STAT1,STAT5A,PDE4D,SIRPA,CDH1…	94
Cellular Growth and Proliferation	colony formation	colony formation of cells	2.47e-11		0.125		0.5	FEN1,SATB1,MMP2,THRA,SFRP1,PKM,HOXB7,PBK,TSLP,DCK,MLLT6,HMGA2,CD9,XRCC3,PSRC1,PRKN,SRC,TCF4,BIRC5,SOCS2,IGF1,CADM1,PBXIP1,EPB41L3,BCL6,RRM1,TWIST2,FANCA,TNFSF10,UBE2C,PLK4,BCL2L1,CUL4A,NDN,BCL2L11,E2F1,PGR,EPHA2,IL6,SPRY4,DIRAS3,ANKRD1,LIMA1,STAT5A,DCN,TCF7L2,PTGES,NR4A1,NFATC1,CEBPA,MAD2L1,IL7,PHLDA1,TPM3,ING4,CSF1,STK26,FGFR1,CSF2,SMO,RUNX1T1,mir-10,IFITM3,MUC1,MLLT1,THPO,CABLES1,RRM2,RPS6KA5,S…	119
Cellular Assembly and Organization, DNA Replication, Recombination, and Repair	alignment	alignment of chromosomes	2.71e-11	Increased	2.669		3.079	KIF22,AURKA,TTK,BIRC5,DLGAP5,NCAPG2,KIF2C,NCAPG,KIF18A,KIFC1,SGO1,NCAPD3,CCNA2,HOXA7,PLK1,CENPE,KIF14	17
Cellular Development, Cellular Growth and Proliferation, Connective Tissue Development and Function	proliferation	proliferation of fibroblast cell lines	3.26e-11		-0.291		0.502	PRKAR2B,FOXM1,FOXO4,GTPBP4,PKM,CCNB2,KIF20B,RECQL4,PAK3,MLLT6,TNC,CD9,ST8SIA2,HBEGF,PRKN,ZBED1,SRC,TCF4,IGF1,UBE2C,BCL2L1,EIF4E3,PDGFD,SMARCA2,E2F1,EIF3B,IL6,MSTN,SUV39H1,TACSTD2,FOXO1,SRSF1,PLAUR,GBP2,NFATC1,E2F7,CEBPA,IGF2,CDCA5,CYGB,TPM3,CEBPB,PIM1,CSF1,ARHGAP32,MYBL2,EIF4E,HIPK2,PDGFA,BTG1,NRCAM,RUNX1T1,PCLAF,BRINP1,RPS6KA5,STAT3,CKS2,TFRC,KSR1,BACH2,RECK,TRAIP,CLTC,ERO1A,HSPB8,INSR,EREG,BLM,…	102
Cellular Growth and Proliferation, Tissue Development	proliferation	proliferation of epithelial cells	3.37e-11		-0.365		0.161	MAP2K5,CYP7B1,TNFRSF1A,NR4A3,THRA,SFRP1,FOXM1,HOXB7,OSR2,TSLP,ARNT,HUNK,CD9,MKI67,MST1,HBEGF,DLG1,TCF4,FGF10,ITGB8,IGF1,PTGER2,HOXA5,TNFAIP6,TWIST2,TNFSF10,FST,CUL4A,KCNK2,PDGFD,SULF2,PTCH1,BNC1,TNFSF12,E2F1,SLC20A1,ACVR2A,PGR,EPHA2,IL6,FBLN5,STAT5A,NR1H3,BMP6,TCF7L2,MAP3K5,PROX1,BCL11B,NR4A1,TGFBR3,FGF7,FOXF2,NFATC1,CEBPA,IGF2,TBX1,CEBPB,EIF4E,NAB1,RGS4,BIRC2,FGFR1,CSF2,C3,SMO,HTRA1,STAT3,SCN5A,…	116
Cellular Assembly and Organization, Cellular Function and Maintenance, Tissue Development	formation	formation of microtubules	3.4e-11		0.925		1.364	DOCK5,FHIT,SERPINF1,TUB,MAPRE1,TRPV4,FOXM1,NUSAP1,NEFL,FKBP4,FGF13,MAPT,PRKCH,RELN,PSRC1,KIF17,BIRC5,RANBP9,APP,DLGAP5,TFAP2A,CLIP3,CAV1,KIF2C,TACC3,STMN2,CENPF,DPYSL3,TUBA4A,NEK6,CENPJ,FBXO5	32
Developmental Disorder, Organismal Injury and Abnormalities	congenital malformation	congenital malformation of genitourinary system	3.72e-11	Increased	3.125		1.749	LRP5,FRAS1,SALL4,SSTR1,SLIT3,mir-10,MUC1,ARHGDIB,C4A/C4B,ATP2C1,SEMA3C,FGF13,CDKN1C,CYP11A1,ANGPT1,CCNE2,DLG1,EPHB3,GFRA1,FGF10,INSRR,MELK,INSR,TGFB2,PSMC3IP,IGF1,TIMP2,HOXA11,BLM,FREM1,EVC2,FBLN1,HTR2B,PCSK5,SFRP4,CCND1,ANTXR1,AKR1C1/AKR1C2,FST,BCL2L1,SSPN,C1S,RARG,RDH10,FGFR2,SALL2,COL14A1,FAM20C,E2F1,HOXC11,RARRES2,ACE,SBSPON,FKBP4,CCND3,ZFPM2,PDE7B,BICC1,SLC1A3,TLE2,KIF14,LTBP4,OLFM1,HEPH,ACA…	95
DNA Replication, Recombination, and Repair	synthesis	synthesis of DNA	4.03e-11		1.518		2.261	MAP2K5,FEN1,MMP2,PRKAR2B,TNFRSF1A,NR4A3,GUCY1B3,GUCY1A3,RECQL4,PAK3,TNC,CDT1,RFC4,MST1,HBEGF,SRC,BIRC5,IGF1,TIMP2,FANCD2,TNFSF10,ADM,BCL2L1,EFEMP1,EXO1,COL14A1,PDGFD,DNMT1,GNAO1,POLD1,E2F1,INHBE,PGR,IL6,SNAI1,FBLN5,HSPA8,STAT5A,RFC2,BMP6,FOXO1,PDGFRB,NR4A1,TGFBR3,TPMT,FGF7,CEBPA,IGF2,SMOC2,PIM1,CSF1,PTPRE,MYBL2,CCNA2,PDGFA,RGS4,FGFR1,CSF2,TYMS,PCLAF,mir-10,STAT3,REV3L,SYF2,EDN1,CDKN1C,PRKCH,KSR1,…	98
Cell Death and Survival	cell death	cell death of breast cancer cell lines	4.65e-11		0.172		0.241	BIRC2,STK26,FGFR1,LMO4,TYMS,TNFRSF1A,NOD1,KLF8,SFRP1,FOXO4,PKM,CRABP2,MUC1,CSE1L,STAT3,DRAM1,BCL10,PA2G4,SNX33,TFRC,CYLD,PCK2,KSR1,SPAG5,HOXC6,SRC,TRAIP,SRPK1,HSPB8,BIRC5,MELK,CASP1,TGFB2,TFAP2A,IGF1,HOXA5,FBLN1,CCND1,FBXO32,TNFSF10,ADM,BCL2L1,MAP2K6,ITGB4,FBXO5,TFAP2C,FGFR2,FHIT,BCL2L11,PRDM5,E2F1,NQO1,PGR,SH3RF1,EPHA2,RGS16,WASF1,SDC1,SNAI1,DIRAS3,STAT1,STAT5A,PDE4D,SFRP2,IL17RB,HDAC4,HDAC9,TWI…	86
Cancer, Endocrine System Disorders, Gastrointestinal Disease, Organismal Injury and Abnormalities	pancreatic ductal adenocarcinoma	pancreatic ductal adenocarcinoma	5.45e-11					SATB1,MOXD1,CTSK,TNFRSF1A,PCDHB6,SCFD2,ANPEP,PADI1,DBF4,GNAL,NRXN3,DPF1,BACE2,SCN9A,CYYR1,TNC,TBCK,TBX19,SDK2,CENPO,HMCN1,DGKG,CADPS,ABTB2,DHX58,EZH1,AP3B2,CFI,CTHRC1,DAPK1,ABCA9,NINJ1,NTN4,INSRR,SLC1A2,ADAMTS10,MAML3,BOC,HELLS,HECW1,SMAP2,PCMTD2,PBXIP1,CEP170,HCN1,ANP32E,MPHOSPH9,CDK5R1,CRY2,KIAA1614,ZC3H10,DENND2A,NANS,FAM120C,TUBA4A,PLK4,ARHGAP20,CYBA,ZNF219,TBX2,CENPE,FBLN2,MTUS2,COL14A1,NLGN…	383
Embryonic Development, Nervous System Development and Function, Organ Development, Organismal Development, Tissue Development	formation	formation of brain	5.72e-11		0.707		1.473	MSX1,NR4A3,THRA,SLIT3,EFNA5,ROBO3,TNC,ST8SIA2,S1PR1,TSKU,SRC,TCF4,SLC1A2,NFIA,IGF1,HCN1,IRX6,CDK5R1,FANCD2,FOXP2,ADGRA2,NFIX,BCL2L1,BRCA2,RDH10,WDR62,NLGN4X,ZBTB20,PTCH1,AK7,NAPA,EMX2,E2F1,EPHA2,IL6,NR1D1,SPRY4,STIL,WLS,NR1H3,MDGA1,SLC1A3,RELN,PROX1,BCL11B,GBX2,ABR,EPHA4,POU6F1,MYO5A,NCAM1,APLP1,FAIM2,ALDH1A3,ADRB2,FGFR1,NRCAM,PARD3,EXT1,SMO,SLC4A7,LRP8,XRCC2,CHRD,TNIK,AFF2,FGF13,MARCKSL1,VEGFC,P…	118
Cancer, Organismal Injury and Abnormalities, Reproductive System Disease	carcinoma	carcinoma in breast	5.8e-11		-0.942		-0.998	MMP2,FDPS,SLIT3,GTPBP4,TNC,CD9,IL27RA,TOP2A,PRKN,FNBP1L,BIRC5,ADAMTS10,PRDM1,CTNNAL1,BTN3A1,CHST7,UBE2C,TUBA4A,SSPN,ZHX2,ARHGAP20,CYBA,TBX2,COL14A1,NLGN4X,STC2,KIF11,AXIN2,ITPKB,RINT1,SLC40A1,MAP3K5,PRX,BCL11B,TGFBR3,FGF7,PTPN3,CES1,NFATC1,ING4,PRDM2,PTPRE,HSP90AB1,FOSL1,FGFR1,NRCAM,KLF8,MUC1,ADA2,RRM2,POLQ,ZNF436,ROBO2,PDGFRA,SRPK1,TGFB2,SLC44A1,CCDC71L,ACVR1B,AKR1C3,SLIT2,TBCE,STMN3,CCND1,MEIS1…	197
Cancer, Neurological Disease, Organismal Injury and Abnormalities	malignant astrocytoma	malignant astrocytoma	6.6e-11					IL13RA2,TNFRSF1A,FOXM1,GPRASP1,PKM,NBEA,TNC,ZNF536,MKI67,ZNF214,SRC,TSHZ2,SETBP1,ITGB8,IGF1,RRM1,UBE2C,TUBA4A,BCL2L1,BRCA2,EFEMP1,GNAO1,LY6E,PCSK6,EPHA2,IL6,BCAS1,NINJ2,DNASE2,AXIN2,TCF7L2,NES,FOXO1,INPP5A,RELN,FRRS1,PDGFRB,MBP,PRX,SEC14L5,GBP2,BDKRB2,IGF2,KLF3,IL7,NCAM1,PRDM2,CSF1,HIPK2,HSP90AB1,HSPA2,CSF2,TYMS,TUBG1,PCLAF,mir-10,TUBA1C,ASB2,RRM2,DTNA,STAT3,AK5,POLQ,PA2G4,CKS2,RECK,PDGFRA,GFRA1,…	97
Embryonic Development, Organismal Development	growth	growth of embryo	6.62e-11	Decreased	-2.582		-1.462	FEN1,MSX1,NR4A3,OSR2,TSLP,TNC,ARNT,S1PR1,HBEGF,EFNB1,MCM10,SRC,TCF4,FGF10,SLC1A2,HAND2,PRDM1,IGF1,HHIP,TIMP2,PLCD3,ARAP3,PLK4,RDH10,HOXB5,NDN,WDR62,DNMT1,PTCH1,TNFSF12,EMX2,E2F1,ACVR2A,IL6,GNPNAT1,SNAI1,WLS,BYSL,BMP6,SLC1A3,RINT1,FOXO1,GBX2,FGF7,IL11RA,IGF2,TBX1,NCAM1,GINS1,RIPK3,CHAF1A,RAD51,PDGFA,FOSL1,CENPJ,FGFR1,LRP5,SERPINF1,SALL4,ESPL1,SMO,TUBG1,THPO,PSMC4,CHRD,STAT3,REV3L,EDN1,VEGFC,KSR1,G…	112
Gene Expression	expression	expression of RNA	6.94e-11	Decreased	-2.867		-1.936	AUTS2,MSX1,SMURF2,ELF2,IL16,OSR2,TOP2A,PRKN,TCF7,PRDM1,IRX6,ABLIM3,FST,POU2F2,ZNF219,TBX2,CMYA5,ADM2,DEPDC1,HOXC11,EIF3B,IL6,NR1D1,RFX3,DIRAS3,HECW2,PSMD14,DCN,ZPR1,FGF7,NFATC1,TBX1,NCAM1,CEBPB,RARRES3,ZNF382,EIF4E,MTCH2,RUNX1T1,JDP2,AKNA,STAT3,EDN1,MARCKSL1,RCAN1,TGFB2,ACVR1B,BRIP1,SLIT2,CCND1,SELPLG,FGF1,NQO1,ZMIZ1,TRIP13,MDK,TWIST1,HMGA1,CEBPD,NOX4,RNASEH2B,RIMS2,ACTR3,HOXA10,BST2,CCNB1,PLK1,E…	393
Embryonic Development, Organismal Development	morphogenesis	morphogenesis of embryo	7.46e-11	Decreased	-3.023		-2.224	FGFR1,MSX1,LRP5,FRAS1,SALL4,CRABP2,OSR2,FZD1,DLG1,RECK,GAS1,NTN4,FGF10,TIMELESS,ZEB1,INSR,ROR2,TGFB2,HAND2,TFAP2A,TIMP2,EREG,HOXA11,IRX6,HTR2B,PCSK5,PKDCC,RARG,RDH10,RUNX2,TBX2,SALL2,PITX2,PTCH1,EMX2,PCSK6,CHD7,MEGF8,FBN2,HOXC11,EPHA2,DHRS3,ZFPM2,STIL,DCHS1,SFRP2,TCF7L2,TWIST1,LRP4,TGFBR3,GLI3,FGF7,SALL1,HEYL,HOXA10,TBX1,NPNT,PBX1,FAT4,FUZ,CACNA1C,WNT4,HOXC10,ALDH1A3,IFT140,WNT9A	66
Gene Expression	transcription	transcription of RNA	8.26e-11	Decreased	-3.471		-2.519	MAP2K5,AUTS2,SATB1,MSX1,PRKAR2B,TNFRSF1A,SMURF2,ELF2,IL16,ELF1,CSE1L,HIC1,OSR2,BCL10,TBX19,HMGA2,CD9,S1PR1,TOP2A,PRKN,EZH1,RRN3,MME,TCF7,TCF4,FGF10,BIRC5,PRDM1,MAML3,IRX6,BCL6,ABLIM3,CDK5R1,CRY2,FOXP2,NFIX,FST,SSPN,CUL4A,ZHX2,HOXB5,POU2F2,ZNF219,TBX2,EFEMP1,PTCH1,CMYA5,DEPDC1,SMARCA2,HOXC11,HIST1H1B,IL6,NR1D1,RFX3,HECW2,HSPA8,PSMD14,DCN,SLC40A1,MAP3K5,TRPS1,PROX1,BCL11B,TGFBR3,FGF7,GBP2,NFATC1,IG…	338
Skeletal and Muscular System Development and Function	morphogenesis	morphogenesis of skeletal system	8.65e-11					FGFR2,FGFR1,MSX1,LRP5,MMP2,NR4A3,CHD7,MEGF8,EPHA2,HOXB7,RECQL4,WWOX,FOXC2,SNAI1,DHRS3,GSC,OSR2,SFRP2,TWIST1,HOXB6,PDGFRB,DLG1,HOXB8,PDGFRA,FGF10,GLI3,ZEB1,HOXB3,TGFB2,HAND2,TFAP2A,HHIP,HOXA5,LTBP3,TBX1,FUZ,RARG,HOXA7,RDH10,HOXB5,FMOD,IFT140,RUNX2,WNT9A	44
Cell Morphology, Cellular Assembly and Organization, Cellular Function and Maintenance	formation	formation of cellular protrusions	8.88e-11	Decreased	-3.136		-1.569	CNTN4,CLASP2,UHMK1,TNFRSF1A,SLIT3,EFNA5,ANPEP,NCAM2,ROBO3,KIF20B,EPHX2,PAK3,ELFN1,PVR,TNC,SDK2,CD9,DGKG,S1PR1,EFNB1,SRC,DLG1,NINJ1,FNBP1L,ARHGEF25,ITGB8,NFIA,SRGAP1,BOC,IGF1,PTK7,EPB41L3,ABLIM3,CDK5R1,PTK2B,NFIX,ADGRG6,PLK4,DIAPH3,FGD4,NNMT,NDN,KIF23,SULF2,GNAO1,POC1A,RHOD,CHN1,ACVR2A,WISP2,WIPF1,NTNG1,THY1,EPHA2,IL6,VANGL2,STIL,BMP6,OPTN,LAMB2,RELN,ADAM22,LRP4,PDGFRB,SPATA13,MBP,BCL11B,FGF7,PTPR…	182
Cancer, Neurological Disease, Organismal Injury and Abnormalities	astrocytoma	astrocytoma	9.01e-11					IL13RA2,TDRD3,CD163L1,TNFRSF1A,P2RX5,FOXM1,MN1,GPRASP1,SMURF2,PKM,IL16,NBEA,PCDHB13,NUP88,SCN9A,TNC,ZNF536,CNKSR2,HMCN1,MKI67,ABCC3,SUSD5,TOP2A,ZNF214,SRC,CFI,TSHZ2,BIRC5,SETBP1,SLC1A2,ITGB8,MAML3,BOC,IGF1,CADM1,PTK7,RRM1,TNFAIP6,UBE2C,TUBA4A,AKR1C1/AKR1C2,BCL2L1,BRCA2,DIAPH3,YWHAZ,EFEMP1,MICA,GNAO1,LY6E,PCSK6,EPHA2,IL6,BCAS1,NINJ2,SPON1,DNASE2,HTRA3,AXIN2,PDE11A,HSPA8,ITPKB,GSTM5,MDGA1,PHF10,ADG…	190
Connective Tissue Disorders, Inflammatory Disease, Inflammatory Response, Organismal Injury and Abnormalities, Skeletal and Muscular Disorders	inflammation	inflammation of joint	9.39e-11		-1.039		-0.815	MAP2K5,SCN3A,TLR5,MMP2,TNFRSF1A,FDPS,SLC22A4,IL16,HNMT,SCN9A,CYYR1,TNC,KCNJ15,IL27RA,S1PR1,SPOCK1,EFNB1,MME,TCF7,TCF4,FGF10,BIRC5,SLC1A2,ADAMTS10,PRDM1,MAML3,VASH1,BCL6,CRY2,TAP2,NFIX,ADM,TUBA4A,CD24,HOXB5,BCL2L11,POLD1,IL6,RFX3,DNASE2,COL9A3,HSPA8,PTGES,HTR2A,TMEFF2,ATP8A1,GBP2,IL11RA,PLAT,NFATC1,KLF3,IL7,CEBPB,CSF1,PTPRE,ADRA2A,FGFR1,CSF2,LMO4,C3,IL20RA,TNFRSF10D,SAA1,STAT3,SCN5A,EDN1,EVC,PDGFR…	213
Cellular Development, Connective Tissue Development and Function, Tissue Development	differentiation	differentiation of osteoblastic-lineage cells	9.57e-11		-1.946		-1.647	FGFR1,LRP5,IFITM1,SERPINF1,NOCT,DKK2,SMO,SFRP1,MN1,GTPBP4,HTRA1,LRP8,WWOX,CHRD,HIVEP2,TNC,EDN1,ATP5B,OSTN,RASSF2,EFNB1,SRC,SCUBE2,CTHRC1,LIMD1,CLTC,TMEM119,ROR2,TGFB2,HAND2,IGF1,EVC2,HTR2B,SFRP4,TWIST2,CD200,RUNX2,SEMA4D,FGFR2,FAM20C,PITX2,PTCH1,MRC2,FBN2,DDX21,ACVR2A,EPHA2,IL6,AXIN2,STAT1,WISP1,SFRP2,BMP6,HDAC4,SMURF1,TWIST1,LRP4,CEBPD,JAG1,TGFBR3,PPP1CA,GLI3,ITGA11,NFATC1,CEBPA,IL7,HOXA10,NPNT,…	72
Cancer, Organismal Injury and Abnormalities	malignant neoplasm of aerodigestive tract	malignant neoplasm of aerodigestive tract	9.85e-11					DAPK2,CYP7B1,DCAF13,CD163L1,MMP2,SLIT3,ANPEP,PKM,NRXN3,WWOX,CCDC102B,ATP2C1,IL7R,KCND2,TNC,ADAM12,ZNF536,TBX19,HMGA2,SDK2,HMCN1,MKI67,CADPS,DCBLD2,TOP2A,CTHRC1,RGS7,PCDH7,BIRC5,LY75,SRGAP1,MAML3,BOC,HECW1,RRM1,RAP1GAP2,TNFSF10,TUBA4A,BCL2L1,FGD4,FBLN2,FAT3,PDGFD,PNMA8B,DNMT1,LY6E,PTCH1,FBN2,ACVR2A,ATAD3B,THY1,IL6,NRK,SPON1,TSHZ1,PCDH10,BDKRB1,CDH10,STAT5A,DCN,CSTA,KCNMB4,EMILIN2,GPR68,CDH11,LAMA4…	171
Nervous System Development and Function	development	sensory system development	1.02e-10		-1.825		-1.288	MMP2,TNFRSF1A,SSTR1,SLC24A1,GUCY1A3,EPHX2,SRC,DLG1,RGS7,FGF10,PRDM1,BOC,TFAP2A,IGF1,HHIP,TIMP2,HCN1,IRX6,FST,RDH10,PLTP,LFNG,EFEMP1,FAT3,BCL2L11,BNC1,EMX2,E2F1,THY1,EPHA2,IL6,FOXC2,GDF6,BMP6,ADAMTS9,SLC1A3,LAMB2,LTBP2,BBS12,FGF7,IGF2,NCAM1,RIPK3,NPHP1,HIPK2,ALDH1A3,ADRB2,FGFR1,LRP5,NRCAM,SERPINF1,DKK2,TRPV4,SLC4A7,LRP8,NID1,STAT3,FGF13,RXRA,MARCKSL1,VEGFC,PTPRS,ADAM9,COL8A2,EPHB3,CRYAB,GFRA1,GAS1…	114
Cancer, Organismal Injury and Abnormalities	head and neck carcinoma	head and neck carcinoma	1.06e-10					TLR5,MMP2,PCDHB6,SLC22A4,SSTR1,KIF20B,PITRM1,MROH8,TNC,HMGA2,SDK2,HMCN1,ST8SIA2,ABCC3,CADPS,S1PR1,PCK2,TOP2A,ABTB2,CTHRC1,PCDH7,BIRC5,MAML3,BCL6,ZC3H10,RAP1GAP2,MFSD7,NFIX,FANCA,FAM120C,TUBA4A,CD24,POU2F2,TTC28,TBX2,PNMA8B,PENK,PTCH1,DMKN,IL6,GPR161,SPON1,AXIN2,DCHS1,ASAP3,DCN,ADGRD1,TACSTD2,RELN,FRRS1,CROCC,CASP10,PRX,BCL11B,OAS2,FGF7,GBP2,CEP126,NFATC1,KLF3,PHLDA1,PRDM2,NPTX2,PTPRE,AOC3,HSP90AB…	261
Cancer, Neurological Disease, Organismal Injury and Abnormalities	glioblastoma cancer	glioblastoma cancer	1.08e-10					HSPA2,IL13RA2,CSF2,TYMS,TNFRSF1A,TUBG1,PCLAF,FOXM1,GPRASP1,PKM,TUBA1C,ASB2,NBEA,RRM2,DTNA,STAT3,TNC,AK5,POLQ,ZNF536,PA2G4,CKS2,MKI67,ZNF214,SRC,RECK,PDGFRA,TSHZ2,GFRA1,HIST1H3B,TGFB2,SETBP1,ITGB8,IGF1,PDPN,TUBB4B,PDGFC,RRM1,TRIM7,ADARB1,UBE2C,TUBA4A,CSPG4,ENPP2,BCL2L1,BRCA2,LRRK2,CD200,FGFR2,FGF5,EFEMP1,GNAO1,LY6E,PCSK6,TUBE1,EPHA2,IL6,BCAS1,NINJ2,DNASE2,AXIN2,IL1R1,CLEC2D,ASPA,TCF7L2,NES,PRR5,HS…	96
Cancer, Endocrine System Disorders, Organismal Injury and Abnormalities, Reproductive System Disease	ovarian tumor	advanced ovarian tumor	1.3e-10					FGFR2,FLRT2,SLC12A7,BNC1,TUBG1,PAPSS2,TUBE1,TUBA1C,MUC1,ATP8B1,SBSPON,LRP8,H2AFX,CFH,RRM2,DIRAS3,DTNA,C4A/C4B,ZFPM2,BCL10,GSTM5,IFITM2,SEMA3C,RGCC,MTFR2,HSD11B1,HSP90AA1,PLPP1,TOP2A,COL15A1,RECK,PDGFRA,TUBB4B,CTNNAL1,RRM1,SLIT2,GINS1,POLE2,TUBA4A,CD24,HSP90AB1,SERPING1	42
Cancer, Organismal Injury and Abnormalities	benign connective or soft tissue neoplasm	benign connective or soft tissue neoplasm	1.32e-10					ADRB2,FGFR1,SPSB1,MMP2,EXT1,IFI44L,NR4A3,PLD3,TUBG1,SFRP1,FAM20A,TUBA1C,CRABP2,ECM2,HNMT,XAF1,BCL10,RXRA,TNC,ADAM12,ARNT,ANGPT1,HMGA2,HOXB6,CCNE2,HMMR,TOP2A,EZH1,COL8A2,GUCY1A2,PDGFRA,PLCB4,ZEB1,INSR,PSMC3IP,IGF1,DPT,PTGER2,TUBB4B,CRY2,COL16A1,CCND1,IFIH1,SLC24A3,ADARB1,TUBA4A,CD24,CXCL14,SOX4,CYBA,FMOD,TFAP2C,FGFR2,COL14A1,PLXNC1,E2F1,EDNRB,WISP2,TUBE1,PGR,LDLRAD4,CFH,COL12A1,COL9A3,DHFR,RINT1,P…	92
Hematological Disease	blood protein disorder	blood protein disorder	1.34e-10					FEN1,PDCD1LG2,SATB1,TLR5,MMP2,CTSK,FDPS,DCK,PSMB2,MKI67,FCGRT,TOP2A,BIRC5,PRDM1,IGF1,TIMP2,RRM1,PTK2B,TUBA4A,YWHAZ,MICA,ZFP37,LY6E,PDE3B,SMARCA2,MPDZ,IL6,DNASE2,PDE11A,PDE7B,PDE4D,PTGS1,HTR2A,TBXAS1,FRRS1,GBP2,NFATC1,CEBPA,IGF2,KLF3,IL7,NCAM1,PTPRE,CHAF1A,HSP90AB1,CDK1,ADRB2,CSF2,C3,TYMS,SMO,TUBG1,TUBA1C,THPO,RRM2,STAT3,C4A/C4B,TNIK,CYLD,KSR1,PTPRZ1,ADAM9,CCL5,AURKA,PDGFRA,CRYAB,TUBB4B,PTPN1,KIF2…	103
Cancer, Organismal Injury and Abnormalities, Respiratory Disease	lung adenocarcinoma	lung adenocarcinoma	1.54e-10		-0.476		-1.134	FOXM1,PKM,CCNB2,NRXN3,NUP88,HMGA2,RFC4,CCDC3,CDC6,TOP2A,PRKN,SRC,TSHZ2,SETBP1,RRM1,FANCD2,UBE2C,TUBA4A,BCL2L1,BRCA2,MXRA5,CYBA,LY6E,CMYA5,E2F1,ACVR2A,KIF11,AXIN2,PODN,CDH10,RINT1,PTGES,PDGFRB,PRX,GBP2,CEBPA,CDCA5,MAD2L1,PHLDA1,ING4,PRDM2,PTPRE,CCNA2,NAB1,HSP90AB1,CDK1,PFKP,FGFR1,TK1,LRP5,TYMS,TUBG1,TUBA1C,PLXNB1,GPC6,RRM2,STAT3,PLS1,RNF44,CSMD2,MLEC,CDKN1C,POLQ,ANGPT1,CKS2,VEGFC,GPI,APOBEC3B,PDGF…	104
Cancer, Hematological Disease, Immunological Disease, Organismal Injury and Abnormalities	plasma cell dyscrasia	plasma cell dyscrasia	1.65e-10					ADRB2,FEN1,PDCD1LG2,SATB1,CSF2,MMP2,CTSK,TYMS,FDPS,SMO,TUBG1,TUBA1C,THPO,RRM2,STAT3,TNIK,DCK,PSMB2,MKI67,CYLD,KSR1,PTPRZ1,ADAM9,TOP2A,CCL5,AURKA,PDGFRA,CRYAB,BIRC5,PRDM1,IGF1,TIMP2,TUBB4B,PTPN1,KIF2C,RRM1,TRIM7,PTK2B,CCND1,POLE2,PSMD1,TUBA4A,YWHAZ,RUNX2,FGFR2,MICA,ZFP37,LY6E,ITGA3,SMARCA2,MPDZ,TUBE1,CBX7,ACE,IL6,PPP3CC,STIP1,SDC1,EPSTI1,DNASE2,DHFR,HDAC4,PSMD2,PRR5,NDC80,HSP90AA1,HDAC9,PTGS1,HTR2…	92
Cellular Development, Connective Tissue Development and Function, Skeletal and Muscular System Development and Function, Tissue Development	differentiation	differentiation of osteoblasts	1.65e-10		-1.839		-1.537	FGFR1,LRP5,IFITM1,SERPINF1,NOCT,DKK2,SMO,SFRP1,MN1,GTPBP4,HTRA1,LRP8,WWOX,CHRD,HIVEP2,TNC,EDN1,ATP5B,OSTN,RASSF2,EFNB1,SRC,SCUBE2,CTHRC1,LIMD1,CLTC,TMEM119,ROR2,TGFB2,HAND2,IGF1,EVC2,HTR2B,SFRP4,TWIST2,CD200,RUNX2,SEMA4D,FGFR2,FAM20C,PITX2,PTCH1,MRC2,FBN2,DDX21,ACVR2A,EPHA2,IL6,AXIN2,STAT1,SFRP2,BMP6,HDAC4,SMURF1,TWIST1,LRP4,CEBPD,JAG1,TGFBR3,PPP1CA,GLI3,ITGA11,NFATC1,CEBPA,IL7,HOXA10,NPNT,CEBPB,…	71
Cellular Development, Cellular Growth and Proliferation, Nervous System Development and Function, Tissue Development	development	development of neurons	1.66e-10	Decreased	-2.824		-1.478	SYNDIG1,CNTN4,CLASP2,UHMK1,THRA,PCDHB6,SLIT3,EFNA5,MAFB,ITGB2,NCAM2,ROBO3,KIF20B,WWOX,PAK3,PCDHB13,ELFN1,TNC,ADGRL2,SDK2,ST8SIA2,EFNB1,SRC,DLG1,YWHAG,FNBP1L,ARHGEF25,NFIA,PRDM1,BOC,IGF1,CADM1,HCN1,IRX6,EPB41L3,CDK5R1,PTK2B,NFIX,ADGRG6,BCL2L1,NNMT,AMIGO2,NDN,KIF23,SULF2,CHN1,ACVR2A,WISP2,NTNG1,THY1,IL6,NR1D1,PCDHB9,MDGA1,SLC1A3,OPTN,LAMB2,CLSTN3,PCDHB5,NRXN2,RELN,ADAM22,LRP4,PDGFRB,MBP,PROX1,BCL11…	170
Cancer, Hematological Disease, Organismal Injury and Abnormalities	hematologic cancer	hematologic cancer of cells	1.7e-10		-1.48		-1.786	IL13RA2,IFI44L,NR4A3,ELF2,IL16,FNDC1,HIC1,BCL10,IL7R,DCK,PSMB2,HMCN1,MKI67,S1PR1,TOP2A,SRC,MME,TCF7,PRDM1,TFAP2A,CADM1,BCL6,RRM1,IFI35,TUBA4A,CD24,BCL2L1,BRCA2,RDH10,PCOLCE,NNMT,BCL2L11,POLD1,E2F1,IFI6,WIPF1,THY1,EPHA2,IL6,C1R,RGS16,ZBTB10,ITPKB,PDE7B,PDE4D,DCN,ADAMTS9,CDH11,LAMB2,PDGFRB,COL15A1,BCL11B,BMF,OAS2,GBP2,NFATC1,NCAM1,PIM1,RARRES3,HSP90AB1,RND2,BTG1,MTCH2,NRCAM,C3,IFITM1,TYMS,SERPINF1,…	116
Cancer, Gastrointestinal Disease, Organismal Injury and Abnormalities	oral tumor	oral tumor	1.88e-10					ADRB2,TYMS,SMO,TUBG1,mir-10,ZNF516,PKM,TUBA1C,CPXM2,GPC6,WWOX,RRM2,FGF13,TNC,ADAM12,HMGA2,HMCN1,CADPS,ADAM9,DCBLD2,ROBO2,CTHRC1,CRYAB,PCDH7,ITGA10,BIRC5,LY75,PDPN,MTUS1,DPT,TUBB4B,EREG,SOD3,RRM1,RAP1GAP2,TRIM7,TNFAIP6,CCND1,TNFSF10,TUBA4A,BCL2L1,CXCL14,SEMA4D,FGFR2,PDGFD,FGF1,LY6E,PTCH1,PER2,CHD7,PAX3,TUBE1,IL6,KIAA1524,SPON1,TSHZ1,DHFR,PCDH10,DCN,CSTA,KCNMB4,PRR5,EMILIN2,HSP90AA1,LAMA4,TACSTD2,F…	80
Cancer, Hematological Disease, Immunological Disease, Organismal Injury and Abnormalities	neoplasia	neoplasia of leukocytes	1.94e-10		-1.024		-1.31	IL13RA2,IFI44L,NR4A3,ELF2,IL16,FNDC1,HIC1,BCL10,IL7R,DCK,PSMB2,HMCN1,MKI67,IL27RA,S1PR1,TOP2A,SRC,MME,TCF7,PRDM1,TFAP2A,CADM1,BCL6,RRM1,IFI35,TUBA4A,CD24,BCL2L1,BRCA2,RDH10,PCOLCE,NNMT,BCL2L11,POLD1,E2F1,IFI6,WIPF1,THY1,EPHA2,IL6,KIF11,C1R,RGS16,ZBTB10,ITPKB,PDE7B,PDE4D,DCN,ADAMTS9,CDH11,LAMB2,PDGFRB,COL15A1,BCL11B,BMF,OAS2,GBP2,NFATC1,NCAM1,PIM1,RARRES3,HSP90AB1,RND2,BTG1,MTCH2,NRCAM,C3,IFITM1,T…	119
Digestive System Development and Function	morphology	morphology of digestive system	1.95e-10					FEN1,IL13RA2,MSX1,CTSK,TNFRSF1A,THRA,GUCY1B3,SLC22A4,FOXM1,FAM20A,RECQL4,GLA,EPHX2,WWOX,IL7R,ARNT,CCDC3,CADPS,MST1,SRC,DLG1,CTHRC1,FGF10,TFAP2A,IGF1,HOXA5,SFRP4,NFIX,FST,RDH10,EFEMP1,EFS,SULF2,PDE3B,E2F1,SLC20A1,ACVR2A,WIPF1,IL6,STARD4,MSTN,FOXC2,SPRY4,TSHZ1,AXIN2,GCNT1,ITPKB,DCHS1,STAT5A,WLS,NR1H3,DCN,TCF7L2,PTGS1,NPR2,HTR2A,LRP4,PLIN1,TRPS1,IGF2BP1,BCL11B,NR4A1,FGF7,FOXF2,CES1,CEBPA,IGF2,PYCARD…	150
Organismal Survival	survival	survival of organism	1.98e-10		-1.197		-0.205	TLR5,MMP2,TNFRSF1A,NR4A3,FOXM1,BTLA,EFNA5,PKM,EPHX2,ARHGDIB,ATP2C1,IL7R,ARNT,HMGA2,SGCD,XRCC3,MKI67,FCGRT,TOP2A,DHX58,PRKN,RAD54L,SRC,RRN3,MME,TCF4,BIRC5,B3GNT5,SLC1A2,PRDM1,IGF1,CADM1,HOXA11,BCL6,FANCD2,TNFSF10,ADM,CD24,FST,BCL2L1,BRCA2,RDH10,PLTP,LFNG,EXO1,BCL2L11,KIF23,ZBTB20,DNMT1,E2F1,PGR,EPHA2,IL6,DIO2,MSTN,FOXC2,NLRP10,LIMA1,STAT5A,NES,PTGES,FOXO1,PTGS1,SLC40A1,CAMK4,PLAT,SLC14A1,CEBPA,IGF…	157
Cancer, Organismal Injury and Abnormalities	head and neck squamous cell cancer	head and neck squamous cell cancer	2.01e-10					TLR5,PCDHB6,SLC22A4,SSTR1,KIF20B,PITRM1,MROH8,TNC,HMGA2,SDK2,HMCN1,ST8SIA2,CADPS,PCK2,TOP2A,ABTB2,CTHRC1,PCDH7,BIRC5,MAML3,BCL6,ZC3H10,RAP1GAP2,MFSD7,NFIX,FANCA,FAM120C,TUBA4A,CD24,POU2F2,TTC28,TBX2,PNMA8B,PENK,DMKN,GPR161,SPON1,AXIN2,DCHS1,ASAP3,DCN,TACSTD2,RELN,FRRS1,CROCC,PRX,BCL11B,FGF7,GBP2,CEP126,NFATC1,PHLDA1,PRDM2,NPTX2,AOC3,HSP90AB1,MTCH2,TCAF2,TSPAN15,ANKRD18B,LRRIQ1,GPC6,AKNA,RRM2,STAT…	230
Hematological Disease, Immunological Disease	T-cell lymphoproliferative disorder	T-cell lymphoproliferative disorder	2.05e-10		-1.48		-1.804	IL13RA2,IFI44L,NR4A3,ELF2,IL16,FNDC1,HIC1,BCL10,IL7R,DCK,PSMB2,HMCN1,MKI67,S1PR1,TOP2A,SRC,MME,TCF7,PRDM1,TFAP2A,CADM1,BCL6,RRM1,IFI35,TUBA4A,CD24,BCL2L1,BRCA2,RDH10,PCOLCE,NNMT,BCL2L11,POLD1,E2F1,IFI6,WIPF1,THY1,EPHA2,IL6,C1R,RGS16,ZBTB10,ITPKB,PDE7B,PDE4D,DCN,ADAMTS9,CDH11,LAMB2,PDGFRB,COL15A1,BCL11B,BMF,OAS2,GBP2,NFATC1,NCAM1,PIM1,RARRES3,HSP90AB1,RND2,BTG1,MTCH2,NRCAM,C3,IFITM1,TYMS,SERPINF1,…	116
Cell Death and Survival	apoptosis	apoptosis of breast cancer cell lines	2.1e-10		0.044		0.109	BIRC2,STK26,FGFR1,LMO4,TYMS,TNFRSF1A,NOD1,SFRP1,FOXO4,PKM,CRABP2,MUC1,CSE1L,STAT3,BCL10,PA2G4,SNX33,TFRC,CYLD,KSR1,SPAG5,HOXC6,SRC,TRAIP,SRPK1,HSPB8,BIRC5,MELK,CASP1,TGFB2,TFAP2A,IGF1,HOXA5,FBLN1,CCND1,FBXO32,TNFSF10,ADM,BCL2L1,MAP2K6,ITGB4,FBXO5,TFAP2C,FHIT,BCL2L11,PRDM5,E2F1,NQO1,PGR,SH3RF1,EPHA2,SDC1,SNAI1,DIRAS3,STAT1,STAT5A,PDE4D,SFRP2,IL17RB,HDAC4,HDAC9,TWIST1,MAP3K5,KPNA2,TGFBR3,HMOX1,PDHA…	75
Cancer, Organismal Injury and Abnormalities	adenocarcinoma	advanced adenocarcinoma	2.28e-10					FGFR1,TYMS,TUBG1,SFRP1,TUBA1C,MUC1,ATP8B1,LRP8,RRM2,DTNA,STAT3,C4A/C4B,BCL10,IFITM2,SEMA3C,RGCC,HSD11B1,TOP2A,SRC,RECK,PDGFRA,TUBB4B,CTNNAL1,RRM1,SLIT2,POLE2,TUBA4A,CD24,BCL2L1,FGFR2,FLRT2,BNC1,PAPSS2,TUBE1,PGR,SBSPON,PPP3CC,H2AFX,CFH,DIRAS3,ZFPM2,GSTM5,MTFR2,HSP90AA1,PTGS1,PLPP1,PDGFRB,COL15A1,GINS1,HSP90AB1,SERPING1	51
Cell Morphology, Cellular Assembly and Organization	morphology	morphology of cytoskeleton	2.29e-10					EXO1,KIF22,LMO4,ESPL1,TUBG1,FOXM1,ORC6,NUSAP1,WIPF1,KIF11,KIF4A,MYH14,LIMA1,MARCKSL1,MAPT,SPAG16,TPX2,KALRN,AURKA,CRYAB,BIRC5,INSR,APP,RACGAP1,MYH10,CAV1,KIF2C,TRPV3,TACC3,CCND1,BUB1,KIF18B,ECT2,YWHAZ,PTTG1,NEK6,CDK1,PLK1,FBXO5	39
Cancer, Organismal Injury and Abnormalities	growth	growth of tumor	2.3e-10		0.665		1.328	MAP2K5,IL13RA2,MMP2,CTSK,SSTR1,SFRP1,FOXM1,ANPEP,PKM,IL16,TNFSF13,WWOX,HIC1,NCAPG,TNC,HMGA2,MKI67,IL27RA,MST1,HBEGF,PEG10,PRKN,SRC,MME,DAPK1,TCF4,BIRC5,ITGB8,IGF1,VASH1,TIMP2,PTGER2,PTK2B,TWIST2,TNFSF10,ADM,UBE2C,CD24,FST,BCL2L1,CUL4A,SAE1,CYBA,EFEMP1,PDGFD,DNMT1,PTCH1,EMX2,PCSK6,EPHA2,IL6,MSTN,SNAI1,FBLN5,PCDH10,HSPA8,LIMA1,STAT5A,PDE4D,BMP6,DCN,TCF7L2,GPR68,LAMA4,PTGES,TACSTD2,TPX2,FOXO1,SRSF1,…	171
Cancer, Hematological Disease, Organismal Injury and Abnormalities	B-cell neoplasm	B-cell neoplasm	2.5e-10		-0.937		-1.26	SYNDIG1,FEN1,PDCD1LG2,CNTN4,PCDHB6,ZNF462,SMURF2,CCNB2,KLHL24,CSE1L,WDR66,SCN9A,BCL10,IL7R,DCK,PSMB2,SDK2,MKI67,CEP112,TOP2A,PEG10,ZWILCH,MME,TSHZ2,ASAP2,SOCS2,BZW2,PRDM1,IGF1,TIMP2,PTK7,BCL6,RRM1,PCSK5,TUBA4A,BCL2L1,LRIG3,YWHAZ,POU2F2,EIF4E3,FAT3,NDN,BCL2L11,PENK,CMYA5,POLD1,FBN2,MPDZ,IL6,KIF11,DCHS1,STAT5A,BICC1,FOXO1,RELN,PDGFRB,BMF,GBP2,NFATC1,CEBPA,IGF2,PRDM2,PIM1,PTPRE,PDZRN3,EIF4E,PPFIA3,H…	144
Cellular Assembly and Organization	formation	formation of cytoskeleton	2.56e-10		-0.413		0.526	CLASP2,MMP2,SERPINF1,GNG7,TRPV4,FOXM1,PLXNB1,PAK3,STAT3,FGF13,RGCC,TNC,EDN1,PRKCH,GPI,GAS7,S1PR1,KSR1,PSRC1,ARHGEF3,SRC,DLG1,KIF17,BIRC5,RANBP9,APP,DLGAP5,TFAP2A,IGF1,LMCD1,KIF2C,SLIT2,STMN2,PTK2B,CCND1,SORBS1,TUBA4A,DIAPH3,FBXO5,SEMA4D,DOCK5,FGF1,FHIT,GNAO1,ITGA3,RHOD,TUB,MAPRE1,ARHGAP28,NUSAP1,THY1,NEFL,WASF1,FKBP4,PPM1E,ARHGEF5,DIRAS3,TNS3,ASAP3,MAPT,SIRPA,CDH11,TACSTD2,INPP5A,SH3PXD2A,RELN,TM…	92
Cancer, Organismal Injury and Abnormalities	tumorigenesis	tumorigenesis of malignant tumor	3.1e-10		-1.237		-1.145	SYNDIG1,FDPS,FOXM1,SMURF2,RPTN,WWOX,SERPINB2,DCBLD2,TOP2A,TMEM150C,OTUD1,SRC,CTHRC1,PARD6G,BIRC5,NFIA,IGF1,EPB41L3,BCL6,RRM1,FANCD2,FOXP2,NID2,BTN3A1,PTK2B,TNFSF10,TUBA4A,BCL2L1,BRCA2,PLTP,PTCH1,E2F1,FBN2,IL6,KIF11,SNAI1,BMP6,DCN,GPR68,CDH11,PDGFRB,TGFBR3,PLAUR,IGF2,PRDM2,PIM1,PTPRE,HSP90AB1,BIRC2,TMEM143,FGFR1,CSF2,TYMS,SMO,TUBG1,TUBA1C,MUC1,RRM2,DTNA,STAT3,IFITM2,PRICKLE2,EDN1,CYLD,BACH2,PDGFRA…	101
Cellular Development	differentiation	differentiation of nervous system	3.1e-10	Decreased	-2.973		-2.149	CNTN4,THRA,SFRP1,EFNA5,MAFB,ATP2C1,TNC,ZNF536,ST8SIA2,S1PR1,EFNB1,SRC,YWHAG,TCF4,SLC1A2,SOCS2,NFIA,TFAP2A,IGF1,TIMP2,BCL6,CDK5R1,NFIX,ADGRG6,FST,BCL2L1,ZHX2,WDR62,NAPA,EMX2,SERPINE2,EPHA2,IL6,MSTN,SNAI1,GDF6,BMP6,MDGA1,SLC1A3,TCF7L2,FOXO1,CLSTN3,RELN,ADAM22,LRP4,PROX1,BCL11B,IGF2,ACSL4,TBX1,NCAM1,CEBPB,ARHGAP32,WNT4,EIF4E,NAB1,HIPK2,FGFR1,EXT1,SERPINF1,SMO,BRINP1,STAT3,HTR7,TRIM9,GAS7,PTPRZ1,GDPD…	113
Cellular Assembly and Organization, DNA Replication, Recombination, and Repair	chromosomal congression	chromosomal congression of chromosomes	3.35e-10	Increased	2.345		2.952	KIF2C,KIF22,SGO2,KIF18A,KIFC1,NDC80,AURKB,PLK1,CENPE,KIF14,MAD2L1	11
Organismal Development, Skeletal and Muscular Disorders, Skeletal and Muscular System Development and Function	abnormal morphology	abnormal morphology of limb	3.42e-10					LRP5,SGCG,CTSK,SALL4,PRKG2,SFRP1,CSGALNACT1,JDP2,RECQL4,RXRA,SRC,SCUBE2,PDGFRA,GAS1,ITGA10,FGF10,ROR2,TGFB2,HAND2,TFAP2A,HELLS,GALNT3,HOXA11,EVC2,PKDCC,FST,RDH10,HOXB5,ITGB4,FMOD,RUNX2,PCOLCE,FGFR2,FAM20C,SULF2,PITX2,ITGA3,MEGF8,FBN2,HOXC11,PGR,MSTN,SPRY4,SPON1,COL12A1,GSC,STAT1,GDF6,SFRP2,LRRK1,TWIST1,LRP4,TGFBR3,ZNF521,HOXA10,PTH1R,PBX1,PTPRE,RUNX3,VDR,WNT4,HOXC10	62
Cancer, Cardiovascular Disease, Organismal Injury and Abnormalities	vascular tumor	vascular tumor	3.5e-10					ADRB2,PDCD1LG2,FGFR1,NRCAM,SMO,TUBG1,TUBA1C,NRXN3,STAT3,RXRA,MKI67,ROBO2,TOP2A,SPON2,EPHB3,PDGFRA,GPM6B,TUBB4B,PDGFC,SLIT2,STMN2,ANTXR1,TNFSF10,TUBA4A,BCL2L1,MXRA5,RARG,CXCL14,ADGRL1,FGFR2,NRP2,PTCH1,SERPINE2,E2F1,EDNRB,LIG1,TUBE1,THY1,IL6,RINT1,ACKR3,PDGFRB,MAP3K5,JAG1,TGFBR3,MSN,IGF2,NETO2,ANGPTL1,CDK1	50
Cancer, Hematological Disease, Organismal Injury and Abnormalities	bone marrow neoplasm	bone marrow neoplasm	3.6e-10		-0.626		-0.496	NEK11,IFI44L,PADI1,PITRM1,SCN9A,TNC,PSMB2,HMGA2,HMCN1,ABCC3,IL27RA,TOP2A,ZBED1,RRN3,PCDH7,ABCA9,TCF4,BIRC5,MAML3,COL16A1,TAP2,ZBTB44,NFIX,TUBA4A,HOXB5,BCL2L11,XPNPEP2,POLD1,EPB41L4B,IL6,BCAS1,KLHDC1,AXIN2,PAMR1,ASAP3,PDE7B,NPR2,HTR2A,SRSF1,CROCC,PRX,BCL11B,GBP2,CEP126,DNAH8,GAA,CLIC3,KLF3,ACSL4,GSE1,SAPCD2,NCAM1,RIPK3,CEBPB,PTPRE,AURKB,CENPJ,FGFR1,TCAF2,CSF2,C3,TSPAN15,RUNX1T1,ANKRD18B,PLPPR4,THP…	245
Cancer, Hematological Disease, Organismal Injury and Abnormalities	myeloid neoplasm	myeloid neoplasm	3.6e-10		-0.856		-0.764	NEK11,IFI44L,PADI1,PITRM1,SCN9A,TNC,PSMB2,HMGA2,HMCN1,ABCC3,IL27RA,TOP2A,ZBED1,RRN3,PCDH7,ABCA9,TCF4,BIRC5,MAML3,COL16A1,TAP2,ZBTB44,NFIX,TUBA4A,HOXB5,BCL2L11,XPNPEP2,POLD1,EPB41L4B,IL6,KIF11,BCAS1,KLHDC1,AXIN2,PAMR1,ASAP3,PDE7B,NPR2,HTR2A,SRSF1,CROCC,PRX,BCL11B,GBP2,CEP126,DNAH8,GAA,CLIC3,KLF3,ACSL4,GSE1,SAPCD2,NCAM1,RIPK3,CEBPB,PTPRE,AURKB,CENPJ,FGFR1,TCAF2,CSF2,C3,TSPAN15,RUNX1T1,ANKRD18B,PLPP…	245
Cell Morphology, Nervous System Development and Function, Tissue Morphology	morphology	morphology of neurons	4.36e-10					CLASP2,SLC12A7,THRA,SSTR1,PAK3,ELFN1,KCND2,CD9,ST8SIA2,CADPS,S1PR1,EFNB1,PRKN,TYMP,RGS7,GPM6B,NFIA,IGF1,SLC6A15,EPB41L3,STON2,CDK5R1,ADGRG6,FST,BCL2L1,FGD4,FAT3,NDN,BCL2L11,KIF23,SULF2,EMX2,CHN1,GRID1,E2F1,IL6,VANGL2,CACNA2D3,NR1H3,SLC1A3,LAMA4,LAMB2,PTPRQ,ADAM22,LRP4,MBP,PLAUR,GBX2,FGF7,CAMK4,TPM3,MYO5A,NCAM1,FAIM2,WNT4,KIF15,NRCAM,PARD3,C3,SRGAP3,SALL4,DNM1,LRP8,BRINP1,DTNA,MYH14,PPARGC1A,HTR7,…	121
Digestive System Development and Function	development	development of digestive system	4.61e-10		-0.69		-0.278	FEN1,FGFR1,MSX1,FRAS1,MMP2,CTSK,TNFRSF1A,SALL4,THRA,SMO,SFRP1,FOXM1,FAM20A,PKM,OSR2,FZD1,VEGFC,BNC2,SRC,DLG1,EPHB3,CD14,PDGFRA,GAS1,TCF4,FGF10,CLMP,TGFB2,HAND2,TFAP2A,CADM1,HOXA5,PDGFC,ANTXR1,PKDCC,FST,AACS,RDH10,SOX4,ITGB4,RUNX2,TBX2,SELENOT,FGFR2,FAM20C,FGF1,BCL2L11,PITX2,PTCH1,DSP,PDE3B,PCSK6,CHD7,SLC20A1,EDNRB,PHF2,ACVR2A,LIG1,IL6,RFX3,VANGL2,DRD1,TSHZ1,CCND3,SNAI1,DHRS3,AXIN2,GSC,IL1R1,DCHS1…	93
Cancer, Hematological Disease, Organismal Injury and Abnormalities	myeloproliferative disorder	myeloproliferative disorder	4.96e-10		-1.121		-1.017	NEK11,IFI44L,PADI1,PITRM1,SCN9A,TNC,PSMB2,HMGA2,HMCN1,ABCC3,IL27RA,TOP2A,ZBED1,RRN3,PCDH7,ABCA9,TCF4,BIRC5,MAML3,COL16A1,TAP2,ZBTB44,NFIX,TUBA4A,HOXB5,BCL2L11,XPNPEP2,POLD1,EPB41L4B,IL6,BCAS1,KLHDC1,AXIN2,PAMR1,ASAP3,PDE7B,NPR2,HTR2A,SRSF1,CROCC,PRX,BCL11B,GBP2,CEP126,DNAH8,GAA,CLIC3,KLF3,ACSL4,GSE1,SAPCD2,NCAM1,RIPK3,CEBPB,PTPRE,AURKB,CENPJ,FGFR1,TCAF2,CSF2,C3,TSPAN15,RUNX1T1,ANKRD18B,PLPPR4,THP…	244
Cell Cycle	M phase	M phase	5.44e-10	Increased	2.036		2.905	NEK2,mir-10,DNM1,KIF20B,KIF4A,MYH14,CKS2,CDT1,CDC6,HMMR,TOP2A,SRC,AURKA,BIRC5,PRC1,APP,RACGAP1,MAP10,UBE2C,BCL2L1,BRCA2,MCM4,DIAPH3,CKAP2,FBXO5,CENPE,SPDL1,KIF20A,FGF1,CALM1 (includes others),KIF23,MAPRE1,BUB1B,NUSAP1,CEP55,UBE2S,TRIP13,NUF2,ANLN,NDC80,KIF14,CENPV,BUB3,MSN,CDK2,MYH10,SEPT6,CDC20,MCM8,MAD2L1,TACC3,PIM1,KIFC1,RAD51,ECT2,HIPK2,PTTG1,AURKB,NEK6,CDK1,CCNB1,PLK1,CENPJ	63
Developmental Disorder, Organismal Injury and Abnormalities, Renal and Urological Disease	congenital anomalies of kidney and urinary tract	congenital anomalies of kidney and urinary tract	5.92e-10	Increased	3.4		2.377	LRP5,FRAS1,SALL4,SSTR1,SLIT3,mir-10,MUC1,C4A/C4B,SEMA3C,FGF13,ANGPT1,DLG1,EPHB3,GFRA1,FGF10,MELK,IGF1,TIMP2,HOXA11,BLM,FREM1,EVC2,FBLN1,HTR2B,PCSK5,SFRP4,CCND1,ANTXR1,FST,BCL2L1,SSPN,C1S,RARG,RDH10,FGFR2,SALL2,COL14A1,HOXC11,RARRES2,ACE,SBSPON,FKBP4,CCND3,PDE7B,BICC1,SLC1A3,TLE2,KIF14,OLFM1,HEPH,ACAA2,CYS1,GLI3,FGF7,ISLR,HMOX1,IGF2,SALL1,FEZ1,CYGB,KCNMB1,PLN,NPNT,PBX1,DPYSL3,CPE,AOC3,EPAS1,CCNA2,…	74
Cancer, Organismal Injury and Abnormalities, Renal and Urological Disease	urinary tract tumor	urinary tract tumor	6.42e-10		-1.195		-1.283	PDLIM4,SLC6A9,MMP2,FDPS,ANPEP,KIF20B,PITRM1,MROH8,DPF1,SCN9A,KCNJ15,CD9,HMCN1,PCK2,TOP2A,ZNF214,MME,DAPK1,NINJ1,FNBP1L,BIRC5,ADAMTS10,FAM110B,CTNNAL1,ADM,UBE2C,TUBA4A,CD24,CENPE,WDR62,PTCH1,CMYA5,SLC16A12,ADM2,ATAD3A,SMARCA2,IL6,KIF11,RFX3,DNASE2,AXIN2,DIRAS3,CCDC15,DCHS1,ASAP3,NES,TACSTD2,GSDMD,TMEM108,CROCC,PROX1,PRX,DGKI,PTPN3,GBP2,ACSS3,PLAT,DNAH8,IGF2,KLF3,TPM3,PTPRE,HSP90AB1,AURKB,FOSL1,FGF…	267
Cell Death and Survival	cell viability	cell viability of tumor cell lines	6.83e-10		0.81		2.634	MAP2K5,TNFRSF1A,FOXM1,GTPBP4,PKM,GUCY1A3,WWOX,ATP2C1,PBK,DCK,SERPINB2,DPP3,HMGA2,NUP58,XRCC3,ABCC3,HBEGF,HOXC6,RAD54L,SRC,TYMP,BIRC5,PPM1M,IGF1,CADM1,TIMP2,HOXA5,BCL6,RRM1,PTK2B,FANCA,TNFSF10,CD24,BCL2L1,BRCA2,CYBA,FBXO5,BCL2L11,ZBTB20,SMARCA2,E2F1,ACVR2A,EPHA2,IL6,KIF11,HTRA3,STAT5A,INPP5A,PLPP1,PDGFRB,SLC40A1,MAP3K5,NR4A1,TPMT,PLAUR,PTPRO,PLAT,EPHA4,IGF2,PYCARD,CARD10,MAD2L1,IL7,NCAM1,CEBPB,PIM…	169
Cancer, Hematological Disease, Immunological Disease, Organismal Injury and Abnormalities	leukemia	leukemia	7.69e-10	Decreased	-2.377		-2.29	TLR5,NEK11,MMP2,IFI44L,PADI1,PITRM1,SCN9A,BCL10,TNC,PSMB2,HMCN1,ABCC3,S1PR1,TOP2A,ZNF214,ZBED1,RRN3,MME,TCF7,PCDH7,ABCA9,TCF4,BIRC5,MAML3,RNF13,BCL6,COL16A1,TAP2,ZBTB44,NFIX,TUBA4A,CD24,HOXB5,BCL2L11,XPNPEP2,POLD1,EPB41L4B,IL6,BCAS1,KLHDC1,DNASE2,AXIN2,PAMR1,ASAP3,PDE7B,NPR2,HTR2A,SRSF1,BBS12,CROCC,PRX,BCL11B,GBP2,CEP126,DNAH8,GAA,DMGDH,CLIC3,KLF3,IL7,ACSL4,GSE1,SAPCD2,NCAM1,RIPK3,CEBPB,PTPRE,CDC…	296
Tissue Development	development	development of epithelial tissue	7.86e-10	Decreased	-2.217		-1.492	FRAS1,MMP2,FOXM1,ANPEP,PKM,EPHX2,CD9,MST1,HBEGF,DLG1,YWHAG,FGF10,ITGB8,TFAP2A,IGF1,VASH1,TIMP2,HOXA5,PTK2B,TNFSF10,ADM,HOXB5,CYBA,LFNG,BCL2L11,SULF2,TNFSF12,THY1,EPHA2,IL6,SPRY4,DIRAS3,STAT5A,BMP6,ADAMTSL4,LAMA4,FOXO1,PROX1,BCL11B,NR4A1,PLAUR,HOXB9,FGF7,PLAT,SLC14A1,IGF2,ING4,SMOC2,CEBPB,PIM1,CSF1,WNT4,HIPK2,RGS5,FGFR1,CSF2,C3,SERPINF1,mir-10,NID1,SAA1,FGF13,RGCC,EDN1,ANGPT1,PLA2G4A,VEGFC,RCAN1,P…	116
Organismal Survival	neonatal death	neonatal death	8.1e-10	Increased	5.418		2.972	SLC6A9,MSX1,MMP2,GUCY1B3,MN1,MAFB,RECQL4,SCN9A,ADAM12,CYP11A1,CADPS,EFNB1,SRC,DLG1,TCF4,FGF10,B3GNT5,HAND2,IGF1,HELLS,HOXA5,HOXA11,ADGRA2,FST,POU2F2,NDN,SNAP25,EMX2,ACVR2A,NRK,TSHZ1,SNAI1,DHRS3,TCF7L2,LAMA4,PTGS1,NRXN2,ADAM22,LRP4,TRPS1,BCL11B,GBX2,ABR,FOXF2,CEBPA,IGF2,PPME1,TBX1,RAB3A,CEBPB,WNT4,ALDH1A3,TK1,LMO4,ASS1,DNM1,XRCC2,PPARGC1A,EDN1,DEAF1,PTPRS,CYLD,ADAM9,GFRA1,NFIB,ZEB1,ROR2,TGFB2,PHF2…	100
Cancer, Hematological Disease, Immunological Disease, Organismal Injury and Abnormalities	myeloid leukemia	myeloid leukemia	8.75e-10		-1.48		-1.341	NEK11,IFI44L,PADI1,PITRM1,SCN9A,TNC,PSMB2,HMCN1,ABCC3,TOP2A,ZBED1,RRN3,PCDH7,ABCA9,TCF4,BIRC5,MAML3,COL16A1,TAP2,ZBTB44,NFIX,TUBA4A,HOXB5,XPNPEP2,POLD1,EPB41L4B,IL6,BCAS1,KLHDC1,AXIN2,PAMR1,ASAP3,NPR2,SRSF1,CROCC,PRX,BCL11B,CEP126,DNAH8,GAA,CLIC3,ACSL4,GSE1,SAPCD2,NCAM1,RIPK3,CEBPB,AURKB,CENPJ,FGFR1,TCAF2,CSF2,TSPAN15,RUNX1T1,ANKRD18B,PLPPR4,RRM2,STAT3,REV3L,SLC29A3,EVC,AURKA,PDGFRA,MELK,TCIM,DTX…	219
Connective Tissue Development and Function, Connective Tissue Disorders, Organismal Development, Organismal Injury and Abnormalities, Skeletal and Muscular Disorders, Skeletal and Muscular System Development and Function, Tissue Development	abnormal morphology	abnormal morphology of cranium	8.94e-10					FGFR2,MSX1,LRP5,LMO4,MMP2,CTSK,PRKG2,CHD7,MN1,SLC4A7,MSTN,FOXC2,TSHZ1,GSC,GDF6,TWIST1,NPR2,KIF14,NFATC4,EFNB1,EPHB3,PDGFRA,RGMA,RPS6KA3,FGF10,GBX2,HOXB3,ROR2,TGFB2,TFAP2A,LTBP3,TBX1,FREM1,PTH1R,PBX1,ANTXR1,NFIX,LRIG3,RARG,SOX4,RUNX2,WNT9A	42
Embryonic Development, Nervous System Development and Function, Ophthalmic Disease, Organ Development, Organ Morphology, Organismal Development, Organismal Injury and Abnormalities, Tissue Development, Visual System Development and Function	abnormal morphology	abnormal morphology of eye	9.67e-10					ADRB2,LRP5,NRCAM,TNFRSF1A,DKK2,SSTR1,TRPV4,SLC24A1,GUCY1A3,SLC4A7,NID1,RXRA,MARCKSL1,PTPRS,ADAM9,SRC,COL8A2,DLG1,EPHB3,RGS7,GAS1,RBP1,ZEB1,TGFB2,TFAP2A,DPT,CCND1,FST,RARG,RDH10,PLTP,ITGB4,FMOD,THRB,EFEMP1,CDC14B,FAT3,PITX2,ITGA3,BNC1,EMX2,PER2,TUB,E2F1,CFH,FOXC2,IL1R1,STAT1,GDF6,ADAMTS9,PSAP,ASPA,SLC1A3,LAMB2,LTBP2,PLXNA2,BBS12,JAG1,CDK2,MYH10,TENM2,IGF2,NCAM1,MPP4,NPHP1,ALDH1A3,INHBB	67
Cell Cycle	S phase	S phase	9.72e-10		0.759		1.178	MTCH2,FEN1,NEK11,TYMS,SSTR1,PCLAF,FOXM1,mir-10,BTLA,DBF4,THPO,STAT3,REV3L,RGCC,CDKN1C,ARNT,ANGPT1,CKS2,CDC6,HBEGF,MCM10,SRC,PDGFRA,GAS1,CDC25A,BIRC5,APP,IGF1,BLM,FANCD2,CCND1,GEN1,UHRF1,RAD18,BCL2L1,MCM3,PPIF,FBXO5,FGF1,E2F1,PGR,CD40,IL6,CCND3,ZBTB10,PSAP,PMEPA1,SDC3,HMGA1,LMNB1,CDK2,HMOX1,IL7,CDC7,CAV1,ING4,SH2B3,PBX1,CEBPB,CSF1,PRKAA2,MYBL2,CCNA2,CHAF1A,CDK1,PLK1	66
Gastrointestinal Disease, Organismal Injury and Abnormalities	benign oral disorder	benign oral disorder	1.1e-09		0.651		0.335	FGFR1,MSX1,CSF2,C3,IFITM1,LRRC15,FDPS,TUBG1,MN1,EFNA5,FAM20A,TUBA1C,IFITM3,RECQL4,THPO,CHRD,C4A/C4B,OSR2,IFITM2,EDN1,CDKN1C,TBCK,MKI67,EVC,CCNE2,TOP2A,EFNB1,DLG1,CCL5,EPHB3,PDGFRA,GAS1,FGF10,ROR2,TGFB2,SETBP1,ITGB8,TFAP2A,TUBB4B,ACVR1B,PDGFC,EVC2,COL16A1,TAP2,SFRP4,CCND1,ANTXR1,IFIH1,TWIST2,TNFSF10,TUBA4A,RDH10,GTF2IRD1,FGFR2,PITX2,PTCH1,POC1A,E2F1,EDNRB,ACVR2A,PAX3,TUBE1,CD40,PPP3CC,MSTN,FOXC2,S…	94
Skeletal and Muscular Disorders	abnormality	abnormality of limb	1.12e-09		-1.768		-1.524	TLR5,LRP5,SGCG,CTSK,SALL4,FDPS,PRKG2,TRPV4,SFRP1,ITGB2,CSGALNACT1,IL16,JDP2,RECQL4,RXRA,SRC,SCUBE2,PDGFRA,GAS1,ITGA10,FGF10,ROR2,TGFB2,HAND2,TFAP2A,IGF1,HELLS,GALNT3,HOXA11,EVC2,ARAP3,PKDCC,FST,RDH10,HOXB5,ITGB4,FMOD,RUNX2,PCOLCE,FGFR2,FAM20C,SULF2,PITX2,ITGA3,POC1A,MEGF8,FBN2,BUB1B,HOXC11,LITAF,PGR,IL6,MSTN,SPRY4,SPON1,COL12A1,GSC,SQLE,BDKRB1,STAT1,GDF6,SFRP2,HDAC4,LRRK1,TWIST1,LRP4,TGFBR3,ZNF52…	77
Cellular Assembly and Organization, Cellular Function and Maintenance	organization	organization of mitotic spindle	1.16e-09					SPAG5,PSRC1,CLASP2,WDR62,AURKA,TTK,POC1A,CLTC,ASUN,TUBG1,CEP126,KIF11,ASPM,BORA,TACC3,STIL,SPC25,KIZ,NDC80,TPX2,AURKB,CCNB1,KNSTRN	23
Metabolic Disease	amyloidosis	amyloidosis	1.21e-09		0.804		0.544	CYP7B1,MMP2,CTSK,PRKAR2B,FDPS,PAK3,ADGRL2,ADAM12,ARNT,CYP11A1,PSMB2,CNKSR2,PRKAR2A,ZNF214,PRKN,MME,APOD,TSHZ2,SLC1A2,LY75,NRGN,IGF1,BCL6,CDK5R1,LARP4,BCL2L1,YWHAZ,MAOB,PLTP,BCL2L11,PENK,LY6E,PDE3B,SERPINE2,PGR,THY1,IL6,MELTF,C1R,SPON1,TSHZ1,BMP6,DCN,ADGRD1,SLC1A3,TACSTD2,INPP5A,PTGS1,HTR2A,RELN,LRP4,FRRS1,PDGFRB,ATP8A1,TGFBR3,GBP2,PLAT,EPHA4,NMNAT3,IGF2,KLF3,PTPRE,ADRA2A,CDK1,ADRB2,FGFR1,C3,PLD3,…	137
Cancer, Hematological Disease, Immunological Disease, Organismal Injury and Abnormalities	T-cell non-Hodgkin disease	T-cell non-Hodgkin disease	1.25e-09		-1.268		-1.691	BTG1,IL13RA2,C3,IFITM1,TYMS,SERPINF1,IFI44L,NR4A3,TUBG1,mir-10,ELF2,TUBA1C,IL16,FNDC1,RRM2,XRCC2,HIC1,SECTM1,BCL10,MX1,RXRA,RGCC,PSMB2,MKI67,TOP2A,MME,AURKA,PDGFRA,NFIB,ZEB1,PRDM1,TFAP2A,TUBB4B,BCL6,RRM1,ITM2C,IFI35,POLE2,PSMD1,TUBA4A,CD24,BRCA2,RARG,HOXA7,CXCL14,RDH10,CD200,PCOLCE,NNMT,BCL2L11,POLD1,E2F1,IFI6,WIPF1,TUBE1,THY1,EPHA2,IL6,C1R,H2AFX,RGS16,SDC1,CCND3,ZBTB10,COL12A1,DHFR,STAT1,ITPKB,P…	92
Neurological Disease, Skeletal and Muscular Disorders	neuromuscular disease	neuromuscular disease	1.26e-09		-1.434		-1.533	SCN3A,TNFRSF1A,FDPS,GUCY1B3,PKM,GNAL,NBEA,EPHX2,ARHGDIB,CSE1L,SCN9A,ATP2C1,IL7R,KCND2,DCK,TCF19,TNC,CORO2B,SPAG16,ST8SIA2,DLG2,ARMCX2,FCGRT,S1PR1,TOP2A,ZNF214,HOXC6,PRKN,RAD54L,SCUBE2,PCDH7,APOD,GPM6B,GAS5,SLC1A2,MYO1B,NRGN,IGF1,CHAF1B,BCL6,LMCD1,RRM1,CDK5R1,TAP2,BTN3A1,PTK2B,ZBTB44,TNXB,BCL2L1,YWHAZ,MAOB,KCNK2,STOM,MAPKAPK3,SNAP25,PENK,GNAO1,LY6E,TNFSF12,NAPA,EMX2,CHN1,E2F1,EIF2B3,MPDZ,PODXL,THY…	185
Skeletal and Muscular System Development and Function	quantity	quantity of bone	1.28e-09		-0.659		-0.422	LRP5,C3,MMP2,CTSK,DKK2,SMO,SFRP1,HOXB7,JDP2,WWOX,HSD11B1,CD9,RASSF2,HOXB6,HOXC6,JAM2,SCUBE2,CTHRC1,LIMD1,TMEM119,NLK,IGF1,HOXA5,HOXA11,PCSK5,CRY2,SFRP4,FST,HOXB5,LFNG,RUNX2,PCOLCE,FGFR2,PTCH1,HOXC4,PER2,ABCB4,MSTN,FOXC2,GSC,IL1R1,STAT1,SFRP2,DCN,SIGLEC15,LRRK1,RPS6KA3,ZNF521,HOXB9,GPNMB,CAMK4,PDK4,MFAP2,HOXA10,PTH1R,CAV1,GAB2,CCL2,CEBPB,CSF1,PTPRE,EGR2,VDR,HOXC10	64
Connective Tissue Development and Function, Nervous System Development and Function, Organ Morphology, Organismal Development, Skeletal and Muscular System Development and Function, Tissue Development	morphology	morphology of vertebrae	1.3e-09					FAM20C,CTSK,SULF2,HOXC4,PRKG2,SFRP1,SMURF2,HOXC11,MSTN,FOXC2,TSHZ1,COL12A1,DCHS1,SFRP2,HDAC4,SMURF1,NPR2,HOXB6,PDGFRA,RPS6KA3,HOXB9,HOXB3,ROR2,APP,RIMS2,HELLS,IGF2,HOXA5,PTK7,HOXA11,LTBP3,HOXA10,TBX1,FAT4,ANTXR1,NFIX,PKDCC,HOXC10,RARG,SOX4,HOXB5,LFNG,WNT9A	43
Connective Tissue Disorders, Inflammatory Disease, Organismal Injury and Abnormalities, Skeletal and Muscular Disorders	rheumatic disease	Rheumatic Disease	1.31e-09		-0.965		-0.83	MAP2K5,PDCD1LG2,SCN3A,TLR5,NMNAT2,MMP2,TNFRSF1A,FDPS,SLC22A4,IL16,HNMT,SCN9A,CYYR1,TNC,KCNJ15,IL27RA,S1PR1,SPOCK1,ZNF214,EFNB1,MME,TCF7,TCF4,FGF10,BIRC5,SLC1A2,ADAMTS10,PRDM1,MAML3,VASH1,BCL6,CRY2,TAP2,NFIX,ADM,TUBA4A,CD24,HOXB5,BCL2L11,POLD1,IL6,RFX3,DNASE2,COL9A3,HSPA8,PTGES,HTR2A,TMEFF2,SRSF1,ATP8A1,GBP2,IL11RA,PLAT,NFATC1,KLF3,IL7,CEBPB,CSF1,PTPRE,ADRA2A,FGFR1,CSF2,LMO4,C3,IL20RA,TNFRSF10D,SA…	234
Nervous System Development and Function, Tissue Morphology	morphology	morphology of nervous tissue	1.31e-09					CLASP2,SLC12A7,THRA,SSTR1,PAK3,ELFN1,KCND2,CD9,ST8SIA2,CADPS,S1PR1,EFNB1,PRKN,TYMP,RGS7,GPM6B,NFIA,IGF1,SLC6A15,EPB41L3,STON2,CDK5R1,ADGRG6,FST,BCL2L1,FGD4,FAT3,NDN,BCL2L11,KIF23,SULF2,EMX2,CHN1,GRID1,E2F1,IL6,VANGL2,CACNA2D3,NR1H3,SLC1A3,LAMA4,LAMB2,PTPRQ,ADAM22,LRP4,MBP,PLAUR,GBX2,FGF7,CAMK4,TPM3,MYO5A,NCAM1,FAIM2,WNT4,KIF15,NRCAM,PARD3,C3,SRGAP3,SALL4,DNM1,LRP8,BRINP1,DTNA,MYH14,PPARGC1A,HTR7,…	122
Cancer, Organismal Injury and Abnormalities, Renal and Urological Disease	urinary tract cancer	urinary tract cancer	1.31e-09		-1.387		-1.452	PDLIM4,SLC6A9,MMP2,FDPS,ANPEP,KIF20B,PITRM1,MROH8,DPF1,KCNJ15,CD9,HMCN1,PCK2,TOP2A,ZNF214,MME,DAPK1,NINJ1,FNBP1L,BIRC5,ADAMTS10,FAM110B,CTNNAL1,ADM,UBE2C,TUBA4A,CD24,CENPE,WDR62,PTCH1,CMYA5,SLC16A12,ADM2,ATAD3A,SMARCA2,KIF11,RFX3,DNASE2,AXIN2,DIRAS3,CCDC15,DCHS1,ASAP3,NES,GSDMD,TMEM108,CROCC,PROX1,PRX,DGKI,PTPN3,GBP2,ACSS3,PLAT,DNAH8,IGF2,KLF3,TPM3,PTPRE,HSP90AB1,AURKB,FOSL1,FGFR1,EXT1,SRGAP3,IL2…	257
Cancer, Hematological Disease, Immunological Disease, Organismal Injury and Abnormalities	acute leukemia	acute leukemia	1.38e-09		-0.563		-0.338	NEK11,IFI44L,PADI1,PITRM1,SCN9A,BCL10,TNC,PSMB2,HMCN1,ABCC3,TOP2A,ZNF214,ZBED1,RRN3,MME,TCF7,PCDH7,ABCA9,TCF4,BIRC5,MAML3,COL16A1,TAP2,ZBTB44,NFIX,TUBA4A,CD24,HOXB5,XPNPEP2,POLD1,EPB41L4B,IL6,BCAS1,AXIN2,PAMR1,ASAP3,PDE7B,NPR2,CROCC,PRX,BCL11B,CEP126,DNAH8,GAA,CLIC3,ACSL4,GSE1,SAPCD2,NCAM1,RIPK3,CEBPB,HSP90AB1,AURKB,CENPJ,FGFR1,TCAF2,PARD3,TSPAN15,RUNX1T1,ANKRD18B,PLPPR4,RRM2,STAT3,REV3L,SLC29A3,…	234
Cancer, Organismal Injury and Abnormalities	liquid tumor	liquid tumor	1.45e-09		-1.743		-1.674	TLR5,NEK11,MMP2,IFI44L,PADI1,PITRM1,SCN9A,BCL10,TNC,PSMB2,HMGA2,HMCN1,ABCC3,IL27RA,S1PR1,TOP2A,ZNF214,ZBED1,RRN3,MME,TCF7,PCDH7,ABCA9,TCF4,BIRC5,MAML3,RNF13,BCL6,COL16A1,TAP2,ZBTB44,NFIX,TUBA4A,CD24,HOXB5,BCL2L11,XPNPEP2,POLD1,EPB41L4B,IL6,BCAS1,KLHDC1,DNASE2,AXIN2,PAMR1,ASAP3,PDE7B,NPR2,HTR2A,SRSF1,BBS12,CROCC,PRX,BCL11B,GBP2,CEP126,DNAH8,GAA,DMGDH,CLIC3,KLF3,IL7,ACSL4,GSE1,SAPCD2,NCAM1,RIPK3,CE…	309
DNA Replication, Recombination, and Repair	replication	DNA replication	1.46e-09		0.6		1.052	FEN1,CSF2,NR4A3,THRA,PCLAF,FOXM1,ESCO2,GTPBP4,DBF4,RECQL4,PPARGC1A,POLA2,REV3L,HMGA2,CKS2,CDT1,CDC6,CCNE2,HBEGF,SRC,PDGFRA,CDC25A,FGF10,TIMELESS,INSR,APP,ACVRL1,IGF1,EREG,PDGFC,BRIP1,PTK2B,POLE2,MCM3,BRCA2,CUL4A,RNASEH2A,FHIT,ZBTB20,MCM2,POLD1,E2F1,ORC6,LIG1,CD40,IL6,ORC1,HMGA1,TK2,NR4A1,CDK2,CAMK4,MCM8,CDC7,CAV1,ING4,GINS1,RIPK3,CCNA2,ADRA2A,PDGFA,CDK1,PLK1	63
Cellular Development, Cellular Growth and Proliferation	cell proliferation	cell proliferation of breast cancer cell lines	1.47e-09		1.759		2.726	TNFRSF1A,FOXM1,PKM,HOXB7,WWOX,CSE1L,HIC1,PBK,TNC,ADAM12,PCK2,HBEGF,PRKN,SRC,BIRC5,TFAP2A,IGF1,TIMP2,PTGER2,PTK2B,TNFSF10,BCL2L1,BRCA2,CUL4A,E2F1,PGR,EPHA2,IL6,RGS16,GPR161,DIRAS3,FBLN5,LIMA1,NR1H3,DCN,CDH11,PTGES,TACSTD2,FOXO1,TPD52L1,IGF2BP1,PLAUR,FGF7,PTPN3,BDKRB2,FOXF2,CEBPA,IGF2,ARRDC3,CARD10,ACSL4,ING4,CEBPB,PIM1,CSF1,PTPRE,RARRES3,FOSL1,CDK1,PFKP,FGFR1,CSF2,TYMS,ZNF503,CRABP2,STAT3,RXRA,PA2…	106
Cell Cycle	mitosis	delay in mitosis of cervical cancer cell lines	1.52e-09					TOP2A,AURKA,CLTC,CDC20,DLGAP5,MAD2L1,PKMYT1,TACC3,PPP2R1A,PTTG1,CDK1,CCNB1,PLK1,CENPE	14
Embryonic Development, Nervous System Development and Function, Organ Development, Organ Morphology, Organismal Development, Tissue Development, Visual System Development and Function	morphology	morphology of eye	1.53e-09					ADRB2,LRP5,NRCAM,TNFRSF1A,DKK2,SSTR1,TRPV4,SLC24A1,GUCY1A3,SLC4A7,LRP8,NID1,RXRA,MARCKSL1,PTPRS,ADAM9,SRC,COL8A2,DLG1,EPHB3,RGS7,GAS1,RBP1,ZEB1,TGFB2,TFAP2A,DPT,IRX6,CCND1,FST,RARG,RDH10,PLTP,ITGB4,FMOD,THRB,EFEMP1,CDC14B,FAT3,FGF1,BCL2L11,PITX2,ITGA3,BNC1,EMX2,PER2,TUB,E2F1,IL6,CFH,FOXC2,IL1R1,STAT1,GDF6,ADAMTS9,PSAP,ASPA,SLC1A3,MAPT,LAMB2,LTBP2,PLXNA2,BBS12,JAG1,CDK2,MYH10,TENM2,IGF2,NCAM1,MPP4…	75
Inflammatory Disease	chronic inflammatory disorder	chronic inflammatory disorder	1.61e-09		1.429		1.209	PDCD1LG2,IL13RA2,TLR5,TEX9,MMP2,TNFRSF1A,FDPS,SLC22A4,IL16,HNMT,CYYR1,TNC,KCNJ15,PSMB2,IL27RA,S1PR1,HBEGF,SPOCK1,TOP2A,ZNF214,EFNB1,PRKN,MME,TCF4,FGF10,BIRC5,SLC1A2,PRDM1,MAML3,VASH1,BCL6,TAP2,ADM,CD24,CYBA,POLD1,IL6,RFX3,SPON1,DNASE2,HSPA8,PDE7B,PTGES,HTR2A,FRRS1,ATP8A1,BCL11B,TPMT,GBP2,GAA,KLF3,IL7,CEBPB,CSF1,PTPRE,ADRA2A,PTGFRN,CSF2,LMO4,C3,KCNB1,MUC1,TNFRSF10D,SAA1,STAT3,SCN5A,EDN1,EVC,TGFB2,…	218
Connective Tissue Disorders, Organismal Injury and Abnormalities, Skeletal and Muscular Disorders	abnormality	abnormality of vertebrae	1.68e-09					FAM20C,CTSK,SULF2,HOXC4,PRKG2,SFRP1,SMURF2,HOXC11,MSTN,FOXC2,TSHZ1,COL12A1,DCHS1,SFRP2,HDAC4,HOXB6,PDGFRA,RPS6KA3,HOXB9,HOXB3,ROR2,RIMS2,HELLS,IGF2,HOXA5,PTK7,HOXA11,LTBP3,HOXA10,TBX1,PTH1R,FAT4,ANTXR1,NFIX,PKDCC,HOXC10,RARG,SOX4,HOXB5,LFNG,WNT9A	41
Cardiovascular System Development and Function, Embryonic Development, Organ Development, Organismal Development, Tissue Development	cardiogenesis	cardiogenesis	1.69e-09		0.011		0.545	MAP2K5,MSX1,MMP2,THRA,FZD1,S1PR1,HBEGF,HAND2,PRDM1,MAML3,IGF1,PTK7,PCSK5,ADM,DIAPH3,RDH10,TBX2,KCNK2,LY6E,PTCH1,PCSK6,MEGF8,IL6,MSTN,FOXC2,VANGL2,DHRS3,ANKRD1,STIL,DCHS1,BICC1,FOXO1,PDGFRB,PROX1,TGFBR3,GAA,NFATC1,IGF2,TBX1,POU6F1,FUZ,CCNA2,PDGFA,RGS4,ADRB2,FGFR1,LMO4,SGCG,PARD3,SALL4,SMO,MYH14,MYPN,PPARGC1A,SEMA3C,ZFP36L1,RXRA,EDN1,MARCKSL1,ANGPT1,CCL5,GAS1,HSPB8,INSR,ROR2,TGFB2,PDPN,PDGFC,HTR2B,…	112
Embryonic Development, Organ Development, Organismal Development, Renal and Urological System Development and Function, Tissue Development	formation	formation of kidney	1.8e-09		-0.921		-0.334	FGFR1,FRAS1,SMO,SFRP1,MAFB,NID1,MST1,ROBO2,HBEGF,DLG1,GFRA1,FGF10,TIMELESS,INSR,TGFB2,TFAP2A,IGF1,CADM1,TIMP2,EREG,HOXA11,FREM1,FBLN1,PCSK5,SLIT2,ADM,LRRK2,CXCL14,RDH10,SOX4,TNS2,FGFR2,SALL2,EFEMP1,BCL2L11,SULF2,PTCH1,EMX2,HOXC11,ACE,MSTN,FOXC2,VANGL2,GCNT1,DCHS1,BMP6,PSAP,BICC1,LRP4,PDGFRB,CYS1,JAG1,ZNF521,GLI3,FGF7,ITGA11,PTPRO,BDKRB2,IGF2,SALL1,CAV1,NPNT,PBX1,CENPF,FAT4,CSF1,EPAS1,WNT4,ALDH1A3	69
Cardiovascular System Development and Function, Cellular Movement	migration	migration of endothelial cells	1.84e-09		-0.681		0.305	FGFR1,CSF2,MMP2,SERPINF1,THRA,SLIT3,mir-10,ITGB2,PKM,SAA1,STAT3,HTR7,NOXA1,FGF13,RGCC,EDN1,ARNT,ANGPT1,CD9,PLA2G4A,VEGFC,S1PR1,CYLD,PTPRZ1,HMMR,SRC,CCL5,RECK,RCAN1,PDGFRA,CRYAB,TGFB2,SEMA3D,ACVRL1,IGF1,VASH1,TIMP2,PTPN1,SLIT2,SFRP4,ESAM,PTK2B,ADGRA2,TNFSF10,ADM,YWHAZ,MAP2K6,ITGB4,FGF5,FGF1,NRP2,ITGA3,TNFSF12,SEMA6D,THY1,DIO2,FOXC2,SPRY4,BDKRB1,STAT5A,BMP6,DCN,FOXO1,MDK,ACKR3,PDGFRB,PROX1,EPHB4,AN…	79
Respiratory System Development and Function	development	respiratory system development	1.88e-09	Decreased	-2.114		-1.483	FEN1,FGFR1,TK1,CSF2,MMP2,CTSK,TNFRSF1A,SLIT3,FOXM1,FAM20A,NCAM2,XRCC2,PPARGC1A,RGN,HSD11B1,CD9,PTPRS,CYLD,HBEGF,PDGFRA,GAS1,FGF10,RBP1,NFIB,TIMELESS,ROR2,TGFB2,IGF1,PDPN,HOXA5,FBLN1,PCSK5,CCND1,ABCA3,PKDCC,LRRK2,RARG,RDH10,SOX4,LFNG,MFAP4,FGFR2,FGF1,PITX2,ITGA3,PTCH1,PCSK6,CHD7,PAX3,PGR,ACE,SPRY4,GSC,ZFPM2,ANO1,TNS3,WNT2,DCHS1,CDH11,PTGES,FOXO1,TRPS1,LMNB1,ABCA1,PPP1CA,GLI3,FGF7,NOX4,CEBPA,IGF2,T…	81
Connective Tissue Development and Function, Organismal Development, Skeletal and Muscular System Development and Function, Tissue Development	morphology	morphology of cranium	1.91e-09					FGFR2,MSX1,LRP5,LMO4,MMP2,CTSK,PRKG2,CHD7,MN1,SLC4A7,MSTN,FOXC2,TSHZ1,GSC,GDF6,TWIST1,NPR2,KIF14,NFATC4,EFNB1,EPHB3,PDGFRA,RGMA,GAS1,RPS6KA3,FGF10,GBX2,HOXB3,ROR2,TGFB2,TFAP2A,LTBP3,TBX1,FREM1,PTH1R,PBX1,ANTXR1,NFIX,LRIG3,RARG,SOX4,RUNX2,WNT9A	43
Organismal Development, Renal and Urological System Development and Function	development	development of urinary tract	2e-09		-0.921		-0.33	FGFR1,FRAS1,SMO,SFRP1,MAFB,NID1,PTPRS,MST1,ROBO2,HBEGF,DLG1,GFRA1,FGF10,TIMELESS,INSR,TGFB2,TFAP2A,IGF1,CADM1,TIMP2,EREG,HOXA11,FREM1,FBLN1,PCSK5,SLIT2,ADM,LRRK2,CXCL14,RDH10,SOX4,TNS2,FGFR2,SALL2,EFEMP1,BCL2L11,SULF2,PTCH1,EMX2,HOXC11,ACE,MSTN,FOXC2,VANGL2,GCNT1,DCHS1,BMP6,PSAP,BICC1,LRP4,PDGFRB,CYS1,JAG1,ZNF521,GLI3,FGF7,ITGA11,PTPRO,BDKRB2,IGF2,SALL1,CAV1,NPNT,PBX1,CENPF,FAT4,CSF1,EPAS1,WNT4,A…	70
Cell Cycle	cell cycle progression	cell cycle progression of tumor cell lines	2.15e-09		0.347		0.567	CSF2,CDK14,RUNX1T1,FOXM1,mir-10,CLSPN,MAFB,WWOX,CSE1L,STAT3,TNC,PRKCH,HBEGF,PRKN,RECK,AURKA,TCF4,CDC25A,BIRC5,MELK,ZEB1,INSR,APP,TCP1,IGF1,MTUS1,BCL6,RRM1,CCND1,FANCA,LRRK2,SAE1,CKAP2,FHIT,ZBTB20,POLD1,SMARCA2,E2F1,LIG1,PGR,IL6,CCND3,ZBTB10,HECW2,STAT1,HOTAIR,FOXO1,ACKR3,TMEFF2,NR4A1,CDK2,PTPRO,HMOX1,CARD10,MAD2L1,IL7,MMS22L,GLIPR1,CAV1,CEBPB,DNAJB4,CCNA2,EIF4E,AURKB,CDK1,PLK1	66
Embryonic Development, Organ Development, Organismal Development, Skeletal and Muscular System Development and Function, Tissue Development	formation	formation of muscle	2.21e-09		-1.007		-0.241	MAP2K5,FGFR1,MSX1,SGCG,MMP2,PLD3,SLIT3,mir-10,DNM1,PLXNB1,MYH14,MYPN,PPARGC1A,RXRA,EDN1,MARCKSL1,ADAM12,ANGPT1,SGCD,EVC,HBEGF,DLG1,RECK,PDGFRA,CRYAB,ARHGEF25,CASP1,SOCS2,BOC,IGF1,SLIT2,FMNL2,MYL3,FST,DIAPH3,MAP2K6,SOX4,FMOD,TBX2,FGFR2,USP19,DOCK5,PITX2,LY6E,TNFSF12,PAPPA,PAX3,EPHA2,IL6,STIP1,SIK2,MSTN,FOXC2,SDC1,GSC,ZFPM2,MOV10L1,ANKRD1,WNT2,HDAC4,HDAC9,FOXO1,LAMB2,TWIST1,LAMA2,NFATC4,PDGFRB,ADAM…	91
Connective Tissue Development and Function, Tissue Morphology	quantity	quantity of connective tissue	2.34e-09		-0.785		-0.179	FEN1,IL13RA2,TLR5,MMP2,CTSK,PRKAR2B,THRA,DCK,ADAM12,HMGA2,CD9,CCDC3,ARID3A,S1PR1,HOXB6,SCUBE2,BIRC5,IGF1,HELLS,HOXA5,CRY2,SFRP4,ACACB,TNFSF10,BCL2L1,CUL4A,DIAPH3,GTF2IRD1,EFEMP1,GRID1,E2F1,SLC20A1,ACVR2A,IL6,MSTN,FOXC2,DNASE2,STAT5A,NR1H3,GFPT1,DCN,GPR68,CDH11,LAMA4,LRRK1,PDGFRB,PLIN1,CAMK4,SLC14A1,CES1,CEBPA,KLF3,MFAP2,SSFA2,CEBPB,PIM1,CSF1,MYBL2,ADRA2A,ADRB2,LRP5,CSF2,C3,SALL4,DKK2,RUNX1T1,THPO…	129
Cellular Development, Skeletal and Muscular System Development and Function, Tissue Development	differentiation	differentiation of muscle	2.34e-09		-1.316		-0.938	BTG1,MSX1,NR4A3,THRA,PRKG2,SFRP1,mir-10,FOXO4,ASB2,JDP2,STAT3,ZFP36L1,RXRA,CD9,ARHGAP26,ARHGEF3,EZH1,SRC,MKX,FGF10,ZEB1,HAND2,BOC,IGF1,EREG,TMEM204,CCND1,HACD1,SSPN,MAP2K6,CXCL14,PRDM6,FGFR2,NDN,PITX2,SEMA4C,TNFSF12,SMARCA2,PAX3,HIST1H1B,THY1,IL6,MSTN,SDC1,STAT1,WLS,BHLHE41,DCN,HDAC4,SDC3,FOXO1,LAMA2,NFATC4,MAP3K5,EPHB4,JAG1,NR4A1,PLAUR,GLI3,NOX4,PDK4,HMOX1,CEBPA,IGF2,HEYL,TBX1,NCAM1,TNFAIP3,CENP…	73
Organismal Development, Organismal Injury and Abnormalities	abnormal morphology	abnormal morphology of thoracic cavity	2.43e-09					SATB1,MSX1,MMP2,CTSK,TNFRSF1A,FOXM1,FAM20A,CCNB2,HOXB7,RECQL4,WWOX,ARHGDIB,IL7R,DCK,ADAM12,CD9,ARID3A,SGCD,HBEGF,FGF10,ITGB8,HAND2,MAML3,TFAP2A,IGF1,HELLS,HOXA5,BCL6,ACACB,ADM,RDH10,PRDM6,LFNG,MFAP4,LY6E,POLD1,MEGF8,E2F1,WIPF1,IL6,FOXC2,DNASE2,DHRS3,DCHS1,DCN,ADAMTS9,LAMA4,TRPS1,BCL11B,TGFBR3,GBX2,HOXB9,GAA,NFATC1,CEBPA,IGF2,IL7,TBX1,RIPK3,PDGFA,BIRC2,FGFR1,TK1,CSF2,SGCG,PARD3,SMO,XRCC2,PPARGC1A,…	126
Cancer, Hematological Disease, Organismal Injury and Abnormalities	bone marrow cancer	bone marrow cancer	2.46e-09		-1.938		-1.754	NEK11,IFI44L,PADI1,PITRM1,SCN9A,TNC,PSMB2,HMCN1,ABCC3,TOP2A,ZBED1,RRN3,PCDH7,ABCA9,TCF4,BIRC5,MAML3,COL16A1,TAP2,ZBTB44,NFIX,TUBA4A,HOXB5,XPNPEP2,POLD1,EPB41L4B,IL6,BCAS1,KLHDC1,AXIN2,PAMR1,ASAP3,NPR2,HTR2A,SRSF1,CROCC,PRX,BCL11B,GBP2,CEP126,DNAH8,GAA,CLIC3,KLF3,ACSL4,GSE1,SAPCD2,NCAM1,RIPK3,CEBPB,PTPRE,AURKB,CENPJ,FGFR1,TCAF2,CSF2,TSPAN15,RUNX1T1,ANKRD18B,PLPPR4,THPO,RRM2,STAT3,REV3L,SLC29A3,EVC…	233
Connective Tissue Development and Function, Connective Tissue Disorders, Nervous System Development and Function, Organ Morphology, Organismal Development, Organismal Injury and Abnormalities, Skeletal and Muscular Disorders, Skeletal and Muscular System Development and Function, Tissue Development	abnormal morphology	abnormal morphology of vertebrae	2.58e-09					FAM20C,CTSK,SULF2,HOXC4,PRKG2,SFRP1,SMURF2,HOXC11,MSTN,FOXC2,TSHZ1,COL12A1,DCHS1,SFRP2,HDAC4,HOXB6,PDGFRA,RPS6KA3,HOXB9,HOXB3,ROR2,RIMS2,HELLS,IGF2,HOXA5,PTK7,HOXA11,LTBP3,HOXA10,TBX1,FAT4,ANTXR1,NFIX,PKDCC,HOXC10,RARG,SOX4,HOXB5,LFNG,WNT9A	40
Cancer, Endocrine System Disorders, Organismal Injury and Abnormalities, Reproductive System Disease	ovarian cancer	advanced ovarian cancer	2.58e-09					FGFR2,FLRT2,SLC12A7,BNC1,TUBG1,KLF8,PAPSS2,TUBE1,TUBA1C,MUC1,ATP8B1,SBSPON,LRP8,H2AFX,CFH,DIRAS3,DTNA,C4A/C4B,ZFPM2,BCL10,GSTM5,IFITM2,SEMA3C,RGCC,MTFR2,HSD11B1,HSP90AA1,PLPP1,TOP2A,COL15A1,RECK,PDGFRA,TUBB4B,CTNNAL1,SLIT2,GINS1,TUBA4A,CD24,HSP90AB1,SERPING1	40
Cancer, Organismal Injury and Abnormalities	carcinoma	advanced stage carcinoma	2.88e-09					FGFR1,TYMS,SLC12A7,FDPS,SSTR1,SMO,TUBG1,SFRP1,MAFB,TUBA1C,MUC1,ATP8B1,LRP8,RRM2,DTNA,STAT3,C4A/C4B,BCL10,IFITM2,SEMA3C,RGCC,HSD11B1,TOP2A,SRC,RECK,PDGFRA,INSR,TUBB4B,CTNNAL1,RRM1,SLIT2,POLE2,TUBA4A,CD24,BCL2L1,FGFR2,FLRT2,BNC1,PAPSS2,TUBE1,EPB41L4B,PGR,SBSPON,PPP3CC,H2AFX,CFH,KIAA1524,DIRAS3,ZFPM2,DHFR,GSTM5,MTFR2,HSP90AA1,PTGS1,PLPP1,PDGFRB,CASP10,COL15A1,GINS1,CDKN3,HSP90AB1,PTTG1,SERPING1	63
Developmental Disorder	growth failure	Growth Failure	3.44e-09	Increased	3.134		0.523	SATB1,MSX1,MMP2,CTSK,NR4A3,THRA,GUCY1B3,SFRP1,RECQL4,WWOX,ATP2C1,ARNT,CYP11A1,CDT1,CDC6,PEG10,SRC,RRN3,NINJ1,TCF4,SLC1A2,HAND2,IGF1,HOXA5,BCL6,FANCD2,ADGRG6,FST,BRCA2,RDH10,SULF2,ZBTB20,SLC20A1,ORC6,IL6,GNPNAT1,DIO2,RFX3,FKBP4,SPRY4,DNASE2,ORC1,SNAI1,DHRS3,STIL,ITPKB,DCHS1,CDC45,GDF6,LAMB2,PTGS1,NPR2,IGF2BP1,PLAT,SLC14A1,E2F7,CEBPA,IGF2,LTBP3,PIM1,CSF1,HIPK2,PDGFA,CENPJ,FGFR1,SGCG,PARD3,ESPL1,SMO…	129
Cancer, Endocrine System Disorders, Organismal Injury and Abnormalities	endocrine gland tumor	endocrine gland tumor	3.47e-09		0		-0.195	SCN3A,IL13RA2,MMP2,TNFRSF1A,IFI44L,SSTR1,GUCY1A3,FNDC1,CCNB2,GNAL,MROH8,CYYR1,HMGA2,ABCC3,CADPS,KNSTRN,S1PR1,TOP2A,MME,DAPK1,PCDH7,BIRC5,ADAMTS10,DPP7,TUBA4A,RAVER2,QSOX2,BCL2L11,PTCH1,THY1,IL6,DIRAS3,NLRP10,PSMD14,DCN,ADGRD1,RINT1,RELN,SRSF1,OAS2,GBP2,IGF2,KLF3,CDCA5,ING4,NCAM1,PRDM2,CHDH,PACSIN3,PTPRE,PCCB,ADRA2A,HSP90AB1,FGFR1,C14orf93,NRCAM,CSF2,C3,MACROD2,RUNX1T1,MUC1,RRM2,STAT3,SCN5A,ZNF436…	206
Cardiovascular System Development and Function	morphology	morphology of cardiovascular system	3.78e-09					MAP2K5,MSX1,MMP2,TNFRSF1A,THRA,FOXM1,GLA,ADAM12,ARNT,ARID3A,SGCD,DCBLD2,HBEGF,RAD54L,SRC,FGF10,ITGB8,HAND2,PRDM1,MAML3,TFAP2A,IGF1,VASH1,TIMP2,BCL6,ADGRA2,ACACB,TNFSF10,ADM,BCL2L1,PRDM6,TBX2,SNAP25,LY6E,MEGF8,EPHA2,IL6,MSTN,FOXC2,DHRS3,DDIAS,FBLN5,DCHS1,ADAMTS9,LAMA4,FOXO1,TBX6,MPP1,PDGFRB,COL15A1,TGFBR3,GBX2,BDKRB2,GAA,NFATC1,E2F7,IGF2,MFAP2,CYGB,TBX1,PIM1,AOC3,CCNA2,PDGFA,RGS4,BIRC2,ADRB2,FGFR1…	148
Connective Tissue Development and Function, Nervous System Development and Function, Organismal Development, Skeletal and Muscular System Development and Function, Tissue Development	morphology	morphology of vertebral column	3.82e-09					FAM20C,CTSK,SULF2,HOXC4,PRKG2,SFRP1,SMURF2,HOXC11,MSTN,FOXC2,TSHZ1,COL12A1,DCHS1,SFRP2,HDAC4,SMURF1,NPR2,HOXB6,PDGFRA,RPS6KA3,ARHGEF25,HOXB9,HOXB3,ROR2,APP,RIMS2,HELLS,IGF2,HOXA5,PTK7,HOXA11,LTBP3,HOXA10,TBX1,FAT4,ANTXR1,NFIX,PKDCC,HOXC10,RARG,SOX4,HOXB5,LFNG,WNT9A	44
Cellular Development, Tissue Development	differentiation	differentiation of epithelial tissue	4.45e-09		-1.306		-0.564	BTG1,TAGLN2,CSF2,LMO4,TNFRSF1A,THRA,SMO,FOXM1,PKM,STAT3,FZD1,IFITM2,ZFP36L1,RXRA,EDN1,ANGPT1,PRKCH,HUNK,VEGFC,CYLD,SRC,FGF10,NFIB,ZEB1,INSR,ACVRL1,IGF1,EREG,SFRP4,CCND1,TNFSF10,AKR1C1/AKR1C2,HOXA7,RDH10,HOXB5,THRB,RUNX2,FGFR2,FGF1,PTCH1,DSP,TNFSF12,EDNRB,PAX3,EPHA2,IL6,DIO2,STAT5A,WLS,BHLHE41,BMP6,DCN,CSTA,ADAMTS9,PTGS1,SH3PXD2A,MAP3K5,PROX1,JAG1,GBX2,CDK2,GLI3,FGF7,BDH2,CES1,NFATC1,E2F7,CEBPA,IG…	83
Cancer, Hematological Disease, Immunological Disease, Organismal Injury and Abnormalities	angioimmunoblastic T-cell lymphoma	angioimmunoblastic T-cell lymphoma	4.52e-09					C3,TYMS,SERPINF1,POLD1,TUBG1,TUBE1,TUBA1C,THY1,EPHA2,FNDC1,C1R,SDC1,RRM2,DHFR,BCL10,ADAMTS9,PSMB2,HDAC4,PSMD2,CDH11,HSP90AA1,HDAC9,LAMB2,TOP2A,MME,COL15A1,PDGFRA,NFATC1,TUBB4B,IGSF3,RRM1,ITM2C,POLE2,PSMD1,TUBA4A,EPAS1,CD24,HSP90AB1,CXCL14,CD200,PCOLCE	41
DNA Replication, Recombination, and Repair	metabolism	metabolism of DNA	4.6e-09		1.036		1.401	FEN1,CSF2,NR4A3,THRA,PCLAF,FOXM1,ESCO2,FOXO4,GTPBP4,DBF4,RECQL4,PPARGC1A,POLA2,REV3L,ANGPT1,HMGA2,CKS2,CDT1,CDC6,TNFRSF19,CCNE2,HBEGF,TOP2A,APOBEC3B,SRC,DAPK1,PDGFRA,CRYAB,CDC25A,FGF10,BIRC5,TIMELESS,INSR,TGFB2,APP,ACVRL1,IGF1,EREG,PDGFC,BRIP1,PTK2B,ANTXR1,POLE2,TNFSF10,ADM,BCL2L1,MCM3,BRCA2,CUL4A,RNASEH2A,EXO1,FHIT,ZBTB20,MCM2,POLD1,E2F1,ORC6,LIG1,CD40,IL6,FOXC2,DNASE2,ORC1,STAT1,MAPT,HMGA1,TK2,…	89
Organismal Injury and Abnormalities, Renal and Urological Disease, Renal and Urological System Development and Function	abnormal morphology	abnormal morphology of urinary system	5.48e-09					TK1,FRAS1,TNFRSF1A,SALL4,MAFB,FAM20A,PLXNB1,GLA,PLA2G4A,PTPRS,ROBO2,DLG1,CFI,DAPK1,PDGFRA,GFRA1,FGF10,TGFB2,NFIA,HELLS,HOXA11,FREM1,FBLN1,SLIT2,SLC2A9,CACNA2D1,CD55,LRRK2,RARG,FGFR2,SALL2,BCL2L11,ITGA3,EMX2,HOXC11,WIPF1,ACE,MSTN,CFH,RFX3,ZFP36L2,FOXC2,GCNT1,DCHS1,BCAT2,DCN,PSAP,LAMB2,PTGS1,LRP4,PDGFRB,ABCA1,FGF7,PTPRO,BDKRB2,HMOX1,SALL1,PTGIS,NPNT,PBX1,PEX5,FAT4,CEBPB,WNT4	64
Cancer, Hematological Disease, Immunological Disease, Organismal Injury and Abnormalities	multiple myeloma	multiple myeloma	5.67e-09					ADRB2,PDCD1LG2,CSF2,MMP2,CTSK,TYMS,FDPS,SMO,TUBG1,TUBA1C,THPO,RRM2,DCK,PSMB2,MKI67,CYLD,TOP2A,CCL5,AURKA,PDGFRA,CRYAB,BIRC5,PRDM1,IGF1,TIMP2,TUBB4B,KIF2C,RRM1,TRIM7,CCND1,PSMD1,TUBA4A,YWHAZ,RUNX2,FGFR2,MICA,LY6E,TUBE1,CBX7,ACE,IL6,PPP3CC,SDC1,EPSTI1,DNASE2,DHFR,PSMD2,PRR5,NDC80,HSP90AA1,PTGS1,HTR2A,NFATC1,CEBPA,IGF2,KLF3,IL7,NCAM1,CCL2,PTPRE,HSP90AB1	61
Digestive System Development and Function	development	development of gastrointestinal tract	5.96e-09		0		0.341	FGFR1,MSX1,FRAS1,CTSK,TNFRSF1A,SALL4,THRA,SMO,SFRP1,FOXM1,FAM20A,OSR2,FZD1,BNC2,DLG1,EPHB3,PDGFRA,GAS1,FGF10,CLMP,TGFB2,HAND2,TFAP2A,HOXA5,PDGFC,ANTXR1,PKDCC,FST,ITGB4,RUNX2,TBX2,FGFR2,FAM20C,BCL2L11,PITX2,PTCH1,DSP,PCSK6,CHD7,EDNRB,ACVR2A,VANGL2,TSHZ1,SNAI1,DHRS3,AXIN2,GSC,DCHS1,WLS,SFRP2,DCN,TCF7L2,NES,LRP4,IGF2BP1,BCL11B,TGFBR3,GLI3,FOXF2,SALL1,IL7,TBX1,MYO5A,FAT4,CSF1,PDGFA	66
Cardiovascular Disease, Organismal Injury and Abnormalities	occlusion	occlusion of artery	6e-09		-0.794		-0.5	MMP2,TNFRSF1A,ACAT2,THRA,GUCY1B3,MAFB,ITGB2,GUCY1A3,EPHX2,WWOX,SCN9A,ATP2C1,SGCD,MKI67,S1PR1,PSRC1,BIRC5,IGF1,TIMP2,PTGER2,PTK2B,SORBS1,TNFSF10,ADM,TUBA4A,PLTP,NNMT,MICA,TNFSF12,PDE3B,PGR,IL6,FOXC2,PDE11A,BDKRB1,STAT5A,PDE7B,NR1H3,PDE4D,PTGES,FOXO1,PTGS1,NPR2,HTR2A,MAP3K5,PLIN1,NR4A1,PLAUR,PLAT,GAA,CES1,IGF2,NCEH1,CSF1,ADRA2A,ADRB2,LRP5,CSF2,SGCG,SEZ6L,TUBG1,TUBA1C,LRP8,SAA1,STAT3,SCN5A,CSMD2,EDN…	114
Cell Cycle	interphase	arrest in interphase	6.01e-09					BTG1,MTCH2,FEN1,FGFR1,CSF2,NEK11,TYMS,NOCT,SSTR1,RUNX1T1,FOXM1,BTLA,PKM,IL16,TNFSF13,BORA,THPO,CSE1L,REV3L,RXRA,CDKN1C,ARNT,PRKCH,CKS2,TFRC,CDC6,TOP2A,PRKN,MCM10,SRC,YWHAG,AURKA,CDC25A,BIRC5,MELK,TCP1,HASPIN,ACVRL1,IGF1,TIMP2,BLM,FANCD2,CCND1,RAD18,BCL2L1,XPC,MAP2K6,THRB,FBXO5,FHIT,DNMT1,PITX2,MCM2,SMARCA2,PRDM5,E2F1,CD40,IL6,KIF11,CCND3,DDIAS,STAT1,CDCA2,DCN,FOXO1,TWIST1,MAP3K5,CEBPD,RPS6KA3,PLA…	96
Organismal Development, Organismal Injury and Abnormalities	abnormal morphology	abnormal morphology of abdomen	6.12e-09					FEN1,SATB1,TLR5,FRAS1,TNFRSF1A,THRA,GUCY1B3,SLC22A4,FOXM1,MAFB,FAM20A,ITGB2,RECQL4,GLA,WWOX,ARHGDIB,FZD1,IL7R,DCK,CYP11A1,CADPS,MST1,DHX58,SRC,DLG1,CFI,CTHRC1,DAPK1,FGF10,B3GNT5,NFIA,PSMC3IP,PRDM1,HELLS,PTGER2,HOXA5,HOXA11,FREM1,BCL6,NFIX,BRCA2,RDH10,LFNG,CHST10,EFEMP1,EXO1,BCL2L11,LY6E,TNFSF12,EMX2,PCSK6,E2F1,SLC20A1,ACVR2A,HOXC11,WIPF1,PGR,IL6,MSTN,RFX3,FKBP4,FOXC2,DNASE2,GCNT1,ITPKB,DCHS1,NR1H…	179
Tissue Development	branching	branching of epithelial tissue	6.21e-09	Decreased	-2.4		-1.833	SEMA4D,FGFR2,FGFR1,FGF1,mir-10,UNC5B,TNC,DCN,ANGPT1,HDAC9,VEGFC,MST1,LAMA2,CYLD,EPHB3,PROX1,EPHB4,NTN1,FGF10,PPP1CA,GLI3,TIMELESS,FGF7,BDKRB2,ANGPTL2,IGF1,TIMP2,CAV1,SLIT2,CCL2,ADM,WNT4,RGS4,PTTG1,HOXB5,RUNX2	36
Organ Morphology, Organismal Development, Renal and Urological System Development and Function	morphology	morphology of kidney	6.96e-09					TK1,FRAS1,TNFRSF1A,SALL4,MAFB,FAM20A,PLXNB1,GLA,PLA2G4A,ROBO2,DLG1,CFI,DAPK1,GFRA1,FGF10,TGFB2,NFIA,IGF1,HELLS,HOXA11,FREM1,FBLN1,SLC2A9,CD55,ADM,LRRK2,RARG,CXCL14,FGFR2,SALL2,EFEMP1,BCL2L11,ITGA3,EMX2,HOXC11,WIPF1,ACE,MSTN,CFH,RFX3,ZFP36L2,FOXC2,GCNT1,DCHS1,BCAT2,DCN,PSAP,BICC1,LAMB2,PTGS1,LRP4,PDGFRB,ABCA1,ZNF521,FGF7,ITGA11,PTPRO,BDKRB2,HMOX1,IGF2,SALL1,PTGIS,CAV1,NPNT,PBX1,PEX5,FAT4,CEBPB,WNT4	69
Connective Tissue Development and Function, Skeletal and Muscular System Development and Function	bone mineral density	bone mineral density	7.12e-09	Decreased	-3.119		-2.464	EFEMP1,LRP5,FAM20C,CYP7B1,MMP2,CTSK,TNFRSF1A,THRA,FDPS,IL20RA,DKK2,ABCB4,ITGB2,CD40,IL6,JDP2,MSTN,WWOX,BDKRB1,WISP1,RGN,DCN,ASPA,SIGLEC15,CD9,SMURF1,FOXO1,LRRK1,RASSF2,SMS,TRPS1,CD14,RPS6KA3,CAMK4,BDKRB2,IGF1,HELLS,IGF2,GALNT3,MFAP2,PTH1R,THBS2,CSF1,RUNX3,VDR,NAB1,RUNX2	47
Cancer, Endocrine System Disorders, Organismal Injury and Abnormalities, Reproductive System Disease	epithelial ovarian cancer	advanced epithelial ovarian cancer	7.62e-09					FGFR2,FLRT2,SLC12A7,BNC1,TUBG1,PAPSS2,TUBE1,TUBA1C,MUC1,ATP8B1,SBSPON,LRP8,H2AFX,CFH,DIRAS3,DTNA,C4A/C4B,ZFPM2,BCL10,GSTM5,IFITM2,SEMA3C,RGCC,MTFR2,HSD11B1,PLPP1,TOP2A,COL15A1,RECK,PDGFRA,TUBB4B,CTNNAL1,SLIT2,GINS1,TUBA4A,CD24,SERPING1	37
Cardiovascular Disease, Organismal Injury and Abnormalities	abnormality	abnormality of heart ventricle	7.96e-09		1.303		0.668	MAP2K5,ADRB2,LRP5,SGCG,MMP2,GLA,DTNA,SCN5A,PPARGC1A,ATP2C1,RXRA,EDN1,ADAM12,SGCD,PLA2G4A,ADAM9,CCNE2,HBEGF,MME,RCAN1,HSPB8,TGFB2,ITGB8,HAND2,TFAP2A,PDPN,TIMP2,FBLN1,BCL6,HTR2B,PTK2B,CCND1,CACNA2D1,MYL3,ADM,RARG,SOX4,RUNX2,PITX2,LY6E,DSP,PCSK6,MEGF8,E2F1,SLC20A1,ACE,IL6,CCND3,DHRS3,ZFPM2,DCHS1,PDE7B,PDE4D,HDAC9,LAMA4,PTGES,PTGS1,ACKR3,HMGA1,NFATC4,GRIA1,ABCA1,GBX2,CDK2,MYH10,PLAT,GAA,NFATC1,HMOX1,…	82
Cancer, Hematological Disease, Immunological Disease, Organismal Injury and Abnormalities	acute myeloid leukemia	acute myeloid leukemia	8.15e-09		-0.6		-0.272	NEK11,IFI44L,PADI1,PITRM1,SCN9A,TNC,PSMB2,HMCN1,ABCC3,TOP2A,ZBED1,RRN3,PCDH7,ABCA9,TCF4,BIRC5,MAML3,COL16A1,TAP2,ZBTB44,NFIX,TUBA4A,HOXB5,XPNPEP2,POLD1,EPB41L4B,IL6,BCAS1,AXIN2,PAMR1,ASAP3,NPR2,CROCC,PRX,BCL11B,CEP126,DNAH8,GAA,CLIC3,ACSL4,GSE1,SAPCD2,NCAM1,RIPK3,CEBPB,AURKB,CENPJ,FGFR1,TCAF2,TSPAN15,RUNX1T1,ANKRD18B,PLPPR4,RRM2,STAT3,REV3L,SLC29A3,EVC,AURKA,PDGFRA,MELK,TCIM,DTX3,GPR158,CCND1,HOX…	209
Cancer, Hematological Disease, Immunological Disease, Organismal Injury and Abnormalities	peripheral T-cell lymphoma	peripheral T-cell lymphoma	8.4e-09					BTG1,TYMS,IFI44L,NR4A3,POLD1,TUBG1,ELF2,WIPF1,TUBE1,TUBA1C,ZBTB10,RRM2,COL12A1,DHFR,BCL10,ITPKB,PDE4D,RGCC,RHOBTB3,PSMB2,HDAC4,PSMD2,CDH11,HSP90AA1,HDAC9,MKI67,TOP2A,IRS2,MME,AURKA,PDGFRA,NFIB,TFAP2A,TUBB4B,BCL6,NCAM1,RRM1,POLE2,PSMD1,TUBA4A,HOXA7,HSP90AB1,NNMT	43
Organ Morphology, Organismal Development, Organismal Injury and Abnormalities, Renal and Urological Disease, Renal and Urological System Development and Function	abnormal morphology	abnormal morphology of kidney	8.51e-09					TK1,FRAS1,TNFRSF1A,SALL4,MAFB,FAM20A,PLXNB1,GLA,PLA2G4A,ROBO2,DLG1,CFI,DAPK1,GFRA1,FGF10,TGFB2,NFIA,HELLS,HOXA11,FREM1,FBLN1,SLC2A9,CD55,LRRK2,RARG,FGFR2,SALL2,BCL2L11,ITGA3,EMX2,HOXC11,WIPF1,ACE,MSTN,CFH,RFX3,ZFP36L2,FOXC2,GCNT1,DCHS1,BCAT2,DCN,PSAP,LAMB2,PTGS1,LRP4,PDGFRB,ABCA1,FGF7,PTPRO,BDKRB2,HMOX1,SALL1,PTGIS,NPNT,PBX1,PEX5,FAT4,CEBPB,WNT4	60
Connective Tissue Development and Function, Skeletal and Muscular System Development and Function, Tissue Development	ossification	ossification of bone	8.79e-09					FGFR2,MMP2,PAPPA,THRA,PRKG2,MEGF8,E2F1,PGR,FOXC2,DHRS3,DCHS1,SFRP2,BMP6,SIGLEC15,HDAC4,FOXO1,SRC,TRPS1,SCUBE2,PDGFRA,RPS6KA3,TMEM119,HOXB9,ROR2,IGF1,HELLS,IGF2,GALNT3,LTBP3,CAV1,PCSK5,SFRP4,FAT4,NFIX,VDR,FMOD,THRB,RUNX2,PHF14	39
Embryonic Development, Organismal Development, Tissue Development	growth	growth of embryonic tissue	8.86e-09	Decreased	-3.527		-2.649	FGFR1,MSX1,LRP5,SALL4,NR4A3,SMO,THPO,CHRD,STAT3,OSR2,REV3L,TNC,EDN1,VEGFC,S1PR1,HBEGF,GDPD5,EFNB1,GAS1,TCF4,FGF10,TIMELESS,ZEB1,INSR,APP,SLC1A2,NEIL3,HAND2,ASPM,IGF1,HHIP,TIMP2,PLCD3,ARTN,CCND1,TFAP2C,TGIF2,FGFR2,NDN,WDR62,PITX2,PTCH1,SEMA4C,EMX2,RARRES2,IL6,CCND3,STAT1,WNT2,SLC1A3,TWIST1,IRS2,LMNB1,JAG1,GLI3,FGF7,IGF2,SALL1,TBX1,GAB2,NPAS3,KCNIP3,EPAS1,PDGFA,PHF14	65
Cardiovascular System Development and Function, Tissue Development	development	development of cardiovascular tissue	8.92e-09		-1.943		-1.31	FGFR1,CSF2,C3,MMP2,SERPINF1,FOXM1,mir-10,ANPEP,PKM,EPHX2,SAA1,STAT3,FGF13,RGCC,EDN1,ANGPT1,CD9,PLA2G4A,VEGFC,HBEGF,DLG1,YWHAG,RCAN1,PDGFRA,FGF10,SEMA6A,TGFB2,APP,ACVRL1,TFAP2A,IGF1,VASH1,TIMP2,PTPN1,PDGFC,HTR2B,PTK2B,TNFSF10,ADM,ENPP2,MAP2K6,HOXB5,CYBA,RUNX2,SEMA4D,FGFR2,FGF5,FGF1,NRP2,TNFSF12,EDNRB,THY1,EPHA2,IL6,ARHGAP22,SPRY4,STAT1,WNT2,STAT5A,BMP6,FOXO1,MDK,COMP,PROX1,EPHB4,NTN1,NR4A1,PLAUR,P…	85
Developmental Disorder, Gastrointestinal Disease	congenital anomaly of gastrointestinal tract	congenital anomaly of gastrointestinal tract	9.09e-09					FGFR1,MSX1,SMO,MN1,EFNA5,RECQL4,CHRD,OSR2,EDN1,TBCK,EFNB1,DLG1,EPHB3,PDGFRA,GAS1,FGF10,ROR2,SETBP1,ITGB8,TFAP2A,ACVR1B,PDGFC,FREM1,TWIST2,RDH10,GTF2IRD1,FGFR2,PITX2,PTCH1,POC1A,EDNRB,ACVR2A,PAX3,MSTN,FOXC2,SPRY4,SNAI1,GSC,DHFR,STIL,TCF7L2,LRRK1,PDGFRB,GBX2,FOXF2,IGF2,CKAP2L,TBX1,TACC3,PBX1,ADRA2A,PDGFA	52
Organismal Development	growth	growth of vessel	9.27e-09		0.038		0.436	FGF1,SERPINF1,NR4A3,GUCY1B3,FOXM1,EDNRB,FOXO4,GUCY1A3,ACE,CD40,IL6,FOXC2,STAT3,FBLN5,STAT1,BMP6,EDN1,ARNT,HSD11B1,HDAC9,VEGFC,MDK,ACKR3,HBEGF,PDGFRB,JAM2,IRS2,COMP,NR4A1,TCF4,NTN4,TGFB2,BDKRB2,NFATC1,IGF1,MTUS1,IGF2,TIMP2,PTGIS,CCL2,PIM1,SELPLG,ADM,HOXB5	44
Post-Translational Modification	phosphorylation	phosphorylation of protein	9.41e-09		-1.917		-0.852	MAP2K5,DAPK2,NEK2,UHMK1,NEK11,FAM20A,ITGB2,FNDC1,PAK3,ELF1,PKMYT1,BCL10,FZD1,PBK,PID1,HUNK,CD9,MST1,RPS6KA4,PRKN,SRC,DAPK1,BIRC5,INSRR,B3GNT5,HASPIN,IGF1,PELI2,CDK5R1,PTK2B,ADM,CD24,CALM1 (includes others),ADM2,ACVR2A,THY1,SIK2,AXIN2,BDKRB1,HSPA8,ITPKB,DCN,ST3GAL1,RELN,LRP4,PDGFRB,MAP3K5,PLAUR,RSPO1,FGF7,PTPRO,CAMK4,EPHA4,IGF2,IL7,TBX1,HSPA4,RIPK3,PIM1,CSF1,RAD51,HIPK2,AURKB,CDK1,HSPA2,STK26,FGFR…	140
Developmental Disorder	dysplasia	dysplasia	9.52e-09		-0.082		-0.566	ADRB2,FGFR1,LRP5,FRAS1,EXT1,SERPINF1,FDPS,TRPV4,GPC6,RECQL4,RRM2,STAT3,DCK,RXRA,EDN1,CDKN1C,PIGW,TOP2A,PDGFRA,BIRC5,ROR2,TGFB2,SETBP1,APP,ADAMTS10,RRM1,CDK5R1,SFRP4,CCND1,IFIH1,TNXB,RARG,RUNX2,FGFR2,FAM20C,KIF22,DNMT1,PITX2,LY6E,POLD1,PAPSS2,E2F1,FBN2,ACE,C1R,PPP3CC,FOXC2,COL9A3,DHFR,PDE4D,GDF6,BICC1,PRR5,PTGES,INPP5A,LTBP2,NPR2,HTR2A,PDGFRB,ADAMTS4,COMP,GLI3,GBP2,KLF3,PTH1R,CAV1,APLP1,PEX5,SMOC2…	75
Cancer, Organismal Injury and Abnormalities, Reproductive System Disease	prostatic carcinoma	prostatic carcinoma	9.58e-09		-1.067		-0.969	FEN1,FRAS1,SNED1,CLASP2,MMP2,SCFD2,MN1,PKM,PITRM1,NBEA,RPTN,NRXN3,MROH8,HIC1,DENND5B,GBP3,TBX19,CCDC3,HMCN1,ST8SIA2,MKI67,TOP2A,HOXC6,CFAP69,LY75,SRGAP1,MAML3,IGF1,CADM1,GOLIM4,EPB41L3,RRM1,PCSK5,FANCD2,FOXP2,KIAA1614,VIT,SORBS1,ZNF862,TUBA4A,CD24,PRDM6,KCNK2,KIF20A,ZWINT,DNMT1,NAPA,FBN2,WIPF1,PODXL,PGR,IL6,ZBTB10,DIRAS3,ANKRD1,CCDC15,STAT5A,BMP6,PHF10,NES,LCOR,GPR68,UGDH,PCDHB5,PDGFRB,COL15A1,PR…	155
Cancer, Endocrine System Disorders, Organismal Injury and Abnormalities, Reproductive System Disease	benign ovarian tumor	benign ovarian tumor	9.78e-09					TUBG1,PKM,TUBA1C,MUC1,ATP8B1,LRP8,RRM2,DTNA,C4A/C4B,BCL10,IFITM2,SEMA3C,RGCC,POLQ,HSD11B1,TOP2A,RECK,PDGFRA,TSHZ2,RACGAP1,PTGER2,TUBB4B,ACVR1B,CTNNAL1,RRM1,SLIT2,THBS2,POLE2,TUBA4A,CD24,BRCA2,LRRK2,FLRT2,BNC1,PAPSS2,TUBE1,PGR,SBSPON,H2AFX,CFH,AXIN2,DIRAS3,ZFPM2,STAT1,GSTM5,PPP2R1A,MTFR2,HSP90AA1,PTGES,PTGS1,PLPP1,COL15A1,HN1,PRX,TGFBR3,PDK4,GINS1,HSP90AB1,SERPING1	59
Cellular Development, Cellular Growth and Proliferation, Connective Tissue Development and Function, Tissue Development	cell proliferation	cell proliferation of fibroblasts	1.04e-08		0.383		1.223	FEN1,FGFR1,MMP2,SERPINF1,PRKAR2B,TNFRSF1A,ESPL1,SMO,SFRP1,FOXO4,TLN2,XRCC2,STAT3,EDN1,PA2G4,ARID3A,CDC6,GPI,KSR1,PTPRZ1,HMMR,HBEGF,SRC,PDGFRA,FGF10,TGFB2,IGF1,PTGER2,EREG,PDGFC,FANCD2,CCND1,TNFSF10,BRCA2,MAP2K6,COL14A1,PDGFD,FGF1,SULF2,TNFSF12,E2F1,LIG1,CBX7,TP53INP1,CD40,IL6,GNPNAT1,STIP1,ZMIZ1,MSTN,CCND3,STAT1,WNT2,WISP1,DCN,PTGES,CCNF,HTR2A,PDGFRB,LMNB1,PLAUR,CDK2,SEPT6,PLAT,RNASEH2B,MCM8,HMOX…	81
Renal and Urological System Development and Function	morphology	morphology of urinary system	1.05e-08					TK1,FRAS1,TNFRSF1A,SALL4,MAFB,FAM20A,PLXNB1,GLA,PLA2G4A,PTPRS,ROBO2,DLG1,CFI,DAPK1,PDGFRA,GFRA1,FGF10,TGFB2,NFIA,IGF1,HELLS,HOXA11,FREM1,FBLN1,SLIT2,SLC2A9,CACNA2D1,CD55,ADM,LRRK2,RARG,CXCL14,FGFR2,SALL2,EFEMP1,BCL2L11,ITGA3,EMX2,HOXC11,WIPF1,ACE,MSTN,CFH,RFX3,ZFP36L2,FOXC2,GCNT1,DCHS1,BCAT2,DCN,PSAP,BICC1,LAMB2,PTGS1,LRP4,PDGFRB,ABCA1,ZNF521,FGF7,ITGA11,PTPRO,BDKRB2,HMOX1,IGF2,SALL1,PTGIS,CAV1,N…	73
Cardiovascular System Development and Function, Tissue Development	development	development of endothelial tissue	1.05e-08		-1.856		-1.231	FGFR1,CSF2,C3,MMP2,SERPINF1,FOXM1,mir-10,ANPEP,PKM,EPHX2,SAA1,FGF13,RGCC,EDN1,ANGPT1,CD9,PLA2G4A,VEGFC,HBEGF,DLG1,YWHAG,RCAN1,PDGFRA,FGF10,SEMA6A,TGFB2,APP,ACVRL1,TFAP2A,IGF1,VASH1,TIMP2,PTPN1,PDGFC,HTR2B,PTK2B,TNFSF10,ADM,ENPP2,MAP2K6,HOXB5,CYBA,RUNX2,SEMA4D,FGFR2,FGF5,FGF1,NRP2,TNFSF12,EDNRB,THY1,EPHA2,IL6,ARHGAP22,SPRY4,STAT1,WNT2,STAT5A,BMP6,FOXO1,MDK,COMP,PROX1,EPHB4,NTN1,NR4A1,PLAUR,PLAT,CX…	84
Embryonic Development, Organismal Development, Skeletal and Muscular System Development and Function	morphogenesis	morphogenesis of limb	1.07e-08					FGFR1,MSX1,LRP5,FRAS1,PITX2,PTCH1,SALL4,CHD7,MEGF8,FBN2,HOXC11,CRABP2,OSR2,SFRP2,TWIST1,LRP4,RECK,GAS1,FGF10,GLI3,ROR2,TGFB2,HAND2,TFAP2A,SALL1,HOXA11,HOXA10,PCSK5,PBX1,FUZ,CACNA1C,PKDCC,HOXC10,RARG,RDH10,IFT140,RUNX2,TBX2,WNT9A	39
Neurological Disease, Organismal Injury and Abnormalities, Psychological Disorders	tauopathy	tauopathy	1.07e-08					SCN3A,CYP7B1,MMP2,PRKAR2B,FDPS,PAK3,SCN9A,ADGRL2,ADAM12,ARNT,CYP11A1,CNKSR2,PRKAR2A,ZNF214,PRKN,MME,APOD,TSHZ2,SLC1A2,LY75,NRGN,IGF1,CDK5R1,LARP4,TUBA4A,BCL2L1,YWHAZ,MAOB,PLTP,BCL2L11,PENK,LY6E,PDE3B,SERPINE2,PGR,THY1,IL6,MELTF,C1R,SPON1,TSHZ1,BMP6,DCN,ADGRD1,SLC1A3,INPP5A,PTGS1,HTR2A,RELN,LRP4,FRRS1,ATP8A1,TGFBR3,GBP2,PLAT,EPHA4,NMNAT3,IGF2,KLF3,PTPRE,ADRA2A,CDK1,ADRB2,C3,PLD3,TUBG1,mir-10,HTRA1…	132
Cancer, Hematological Disease, Immunological Disease, Organismal Injury and Abnormalities	B-cell lymphoma	B-cell lymphoma	1.1e-08		-1.043		-1.417	SYNDIG1,FEN1,PDCD1LG2,CNTN4,PCDHB6,ZNF462,SMURF2,KLHL24,CSE1L,WDR66,SCN9A,BCL10,DCK,PSMB2,SDK2,MKI67,CEP112,TOP2A,PEG10,ZWILCH,MME,TSHZ2,ASAP2,BZW2,PRDM1,PTK7,BCL6,RRM1,PCSK5,TUBA4A,BCL2L1,LRIG3,YWHAZ,POU2F2,FAT3,BCL2L11,PENK,CMYA5,POLD1,FBN2,MPDZ,IL6,KIF11,DCHS1,STAT5A,BICC1,FOXO1,RELN,PDGFRB,BMF,GBP2,NFATC1,CEBPA,PRDM2,PIM1,PTPRE,PDZRN3,EIF4E,PPFIA3,HSP90AB1,BTG1,DCHS2,CSF2,NDNF,TYMS,ESPL1,TUBG…	127
Connective Tissue Disorders, Organismal Injury and Abnormalities, Skeletal and Muscular Disorders, Skeletal and Muscular System Development and Function	abnormal morphology	abnormal morphology of appendicular skeleton	1.15e-08					FGFR2,LRP5,FAM20C,CTSK,SULF2,PITX2,PRKG2,CSGALNACT1,PGR,JDP2,MSTN,SPON1,COL12A1,GSC,STAT1,SFRP2,LRRK1,SCUBE2,PDGFRA,ITGA10,TGFBR3,FGF10,ZNF521,ROR2,TGFB2,TFAP2A,HELLS,GALNT3,HOXA11,HOXA10,EVC2,PBX1,PTPRE,RUNX3,PKDCC,VDR,HOXC10,HOXB5,FMOD,RUNX2,PCOLCE	41
Cellular Development, Cellular Growth and Proliferation, Connective Tissue Development and Function, Tissue Development	proliferation	proliferation of adipoblasts	1.2e-08		-0.378		-0.013	FGFR1,STAT3,FGF1,THRA,FGF10,FGF7,TNFSF10,DCN,THRB,FOXC2	10
Skeletal and Muscular Disorders	limb defect	limb defect	1.23e-08	Increased	2.894		1.726	FGFR2,FGFR1,EXT1,SNAP25,ITGA3,PTCH1,TRPV4,SMO,MEGF8,FBN2,SFRP1,ESCO2,CRABP2,RECQL4,MSTN,SPRY4,SFRP2,TCF7L2,KIF1BP,TWIST1,HTR2A,SMS,LRP4,EFNB1,TRPS1,GAS1,RPS6KA3,GLI3,ROR2,TGFB2,HAND2,PRDM1,IGF2,SALL1,HOXA5,CKAP2L,HOXA11,TBX1,FREM1,FBLN1,PTH1R,HTR2B,CACNA1C,ADRA2A,RDH10,HOXB5,RUNX2,TBX2	48
Cellular Development, Cellular Growth and Proliferation, Embryonic Development, Organismal Development	proliferation	proliferation of embryonic cells	1.26e-08		-1.968		-0.885	FEN1,FGFR1,MSX1,LRP5,SERPINF1,SALL4,NR4A3,ESPL1,SMO,THPO,CHRD,STAT3,TSLP,EDN1,ARNT,VEGFC,KSR1,HBEGF,SRC,PDGFRA,GAS1,FGF10,ZEB1,APP,HAND2,PRDM1,ASPM,IGF1,HHIP,PLCD3,ARTN,LRRK2,HOXB5,TFAP2C,FGFR2,WDR62,PITX2,PTCH1,SEMA4C,RARRES2,GNPNAT1,CCND3,SNAI1,STAT1,WNT2,BYSL,TWIST1,IRS2,JAG1,GBX2,GLI3,FGF7,IL11RA,IGF2,CDC7,TBX1,KCNIP3,PDGFA,PTTG1,PHF14	60
Cancer, Endocrine System Disorders, Organismal Injury and Abnormalities, Reproductive System Disease	serous ovarian carcinoma	serous ovarian carcinoma	1.28e-08					TUBG1,PKM,TUBA1C,MUC1,ATP8B1,LRP8,RRM2,DTNA,C4A/C4B,BCL10,IFITM2,SEMA3C,RGCC,POLQ,HSD11B1,TOP2A,RECK,PDGFRA,TSHZ2,RACGAP1,PTGER2,TUBB4B,ACVR1B,CTNNAL1,RRM1,SLIT2,THBS2,POLE2,TUBA4A,CD24,BRCA2,LRRK2,FLRT2,BNC1,PAPSS2,TUBE1,PGR,SBSPON,H2AFX,CFH,AXIN2,DIRAS3,ZFPM2,STAT1,GSTM5,PPP2R1A,MTFR2,HSP90AA1,PTGES,PTGS1,PLPP1,COL15A1,HN1,PRX,PDK4,GINS1,HSP90AB1,SERPING1	58
Cell Morphology, Cellular Assembly and Organization, Cellular Development, Cellular Function and Maintenance, Cellular Growth and Proliferation, Nervous System Development and Function, Tissue Development	axonogenesis	axonogenesis	1.29e-08	Decreased	-2.138		-1.471	CNTN4,CLASP2,PARD3,EFNA5,PLPPR4,ROBO3,PLXNB1,PAK3,STAT3,FGF13,TRIM9,PTPRZ1,ROBO2,ALS2,EPHB3,NFIB,ROR2,APP,NFIA,SEMA3D,UST,IGF1,ANK3,GRASP,SLIT2,TBCE,DOCK7,ADGRG6,SEMA4D,FGFR2,DAB1,NDN,PALM,CHN1,NTNG1,THY1,NEFL,MAPT,KALRN,PMP22,RELN,LRP4,MBP,NTN1,BCL11B,MYH10,IL11RA,PLAT,ACTR3,EPHA4,RAB3A,NCAM1,CSF1,PTPRE,ARHGEF28,ARHGAP32,TENM4	57
Embryonic Development, Nervous System Development and Function, Organ Development, Organismal Development, Tissue Development	development	development of cerebral cortex	1.31e-08		0.838		1.267	FGFR2,DAB1,FGFR1,WDR62,ZBTB20,NR4A3,EMX2,SMO,IL6,LRP8,STIP1,DRD1,XRCC2,TNIK,FGF13,SLC1A3,MAPT,ST8SIA2,MDK,PTPRS,KIF14,RELN,SRC,PROX1,NTN1,BCL11B,HSPB8,NFIB,ZNF521,GLI3,APP,SLC1A2,ASPM,IGF1,GRASP,NCAM1,CDK5R1,FOXP2,TACC3,FAT4,ADGRA2,MFSD2A,KIF1A,TFAP2C	44
Cancer, Endocrine System Disorders, Organismal Injury and Abnormalities	neuroendocrine tumor	neuroendocrine tumor	1.35e-08		0.095		-0.097	SCN3A,IL13RA2,CLASP2,CD163L1,IFI44L,SSTR1,FOXO4,GUCY1A3,CCNB2,FMO2,CYYR1,PHACTR3,PID1,NCAPD3,HMGA2,MKI67,KNSTRN,BNC2,TOP2A,MME,DAPK1,PCDH7,TSHZ2,SOCS2,LY75,TFAP2A,IGF1,RRM1,PCSK5,SFRP4,FAM78A,TUBA4A,RAVER2,RHOD,E2F1,NUSAP1,THY1,IL6,NRK,FBLN5,NLRP10,STAT5A,PSMD14,DCN,RINT1,CDH11,RELN,SRSF1,PDGFRB,GBP2,CREBRF,IGF2,CDCA5,LTBP3,HSPA4,ING4,NCAM1,PRDM2,CHDH,PACSIN3,PTPRE,PCCB,ADRA2A,HSP90AB1,PFKP,FGFR1…	134
Neurological Disease	neurological signs	neurological signs	1.4e-08		-0.848		-1.025	SCN3A,SLC12A7,TNFRSF1A,GUCY1B3,PKM,GNAL,NBEA,EPHX2,SLC25A22,SCN9A,CORO2B,ST8SIA2,ARMCX2,S1PR1,ZNF214,HOXC6,PRKN,RAD54L,SCUBE2,MME,PCDH7,APOD,GAS5,SLC1A2,MYO1B,NRGN,IGF1,CHAF1B,BCL6,LMCD1,CDK5R1,BTN3A1,PTK2B,ZBTB44,BCL2L1,YWHAZ,MAOB,KCNK2,STOM,MAPKAPK3,SNAP25,PENK,GNAO1,LY6E,NAPA,EMX2,CHN1,MPDZ,IL6,NR1D1,DIO2,STARD4,FKBP4,HSPA8,ITPKB,CACNA2D3,ADGRD1,SLC1A3,CDH11,PTGES,OPTN,PTPRQ,HTR2A,LRP4,MAP3K5,…	138
Connective Tissue Disorders, Developmental Disorder, Gastrointestinal Disease, Organismal Development, Organismal Injury and Abnormalities, Skeletal and Muscular Disorders	congenital malformation	congenital malformation of face	1.5e-08					FGFR1,MSX1,MN1,EFNA5,RECQL4,CHRD,OSR2,EDN1,TBCK,EFNB1,DLG1,EPHB3,PDGFRA,GAS1,FGF10,ROR2,SETBP1,ITGB8,TFAP2A,ACVR1B,PDGFC,RDH10,GTF2IRD1,FGFR2,PITX2,PTCH1,POC1A,EDNRB,ACVR2A,PAX3,MSTN,FOXC2,SPRY4,SNAI1,GSC,DHFR,STIL,TCF7L2,LRRK1,PDGFRB,GBX2,FOXF2,IGF2,CKAP2L,TBX1,TACC3,PBX1,ADRA2A,PDGFA	49
Cancer, Organismal Injury and Abnormalities	papillary adenocarcinoma	papillary adenocarcinoma	1.57e-08					FGFR1,MMP2,SERPINF1,THRA,SFRP1,PKM,ATP8B1,LRP8,DTNA,C4A/C4B,BCL10,IFITM2,SEMA3C,RGCC,HSD11B1,ABCC3,S1PR1,RECK,PDGFRA,INSR,CADM1,TIMP2,CTNNAL1,SLIT2,TBCE,TRIM7,CD24,LRRK2,THRB,RUNX2,FGFR2,FLRT2,LY6E,PTCH1,BNC1,PAPSS2,CBX7,SBSPON,H2AFX,CFH,DIRAS3,ZFPM2,SYT12,GSTM5,BMP6,MTFR2,ADGRD1,PRR5,FOXO1,INPP5A,PLPP1,PDGFRB,COL15A1,FH,GBP2,PDK4,KLF3,TRPV3,GINS1,PTPRE,TTN,SERPING1	62
Developmental Disorder, Hereditary Disorder, Organismal Injury and Abnormalities, Renal and Urological Disease	autosomal dominant polycystic kidney disease	autosomal dominant polycystic kidney disease	1.58e-08					FGFR2,COL14A1,LRP5,SSTR1,RARRES2,ACE,MUC1,SEMA3C,FGF13,ANGPT1,OLFM1,HEPH,MELK,ISLR,TIMP2,FEZ1,BLM,FBLN1,KCNMB1,PLN,HTR2B,SFRP4,ANTXR1,DPYSL3,CPE,AOC3,FST,SSPN,C1S,RGS4	30
Cell-To-Cell Signaling and Interaction, Nervous System Development and Function	neurotransmission	neurotransmission	1.67e-08	Decreased	-2.452		-2.001	ADRB2,SLC6A9,SCN3A,NRCAM,TNFRSF1A,KCNB1,PCDHB6,P2RX5,SYBU,DNM1,LRP8,NBEA,PAK3,PCDHB13,DTNA,SCN5A,MYH14,SCN9A,KCND2,DLG2,PTPRS,ALS2,PRKN,SRC,PLCB4,KIF17,APP,SLC1A2,NRGN,IGF1,PTGER2,ANK3,HCN1,GRASP,STON2,PTK2B,ADARB1,PCDHB10,PCDHB16,MAOB,FGD4,CHST10,VDAC1,CALM1 (includes others),SNAP25,GNAO1,NAPA,SERPINE2,NQO1,WASF1,PCDHB9,DRD1,GRIA3,NLGN1,NCS1,KCTD12,CACNA2D3,PDE7B,SLC1A3,MAPT,KCNMB4,HDAC4,FOXO1,K…	91
Cell Death and Survival	cell death	cell death of cervical cancer cell lines	1.67e-08	Decreased	-2.072		-2.232	BIRC2,PIWIL4,MSX1,TTK,TNFRSF1A,FOXO4,SKA3,PKM,MUC1,STAT3,PBK,ADGRL2,SNX33,CDC6,SPAG5,TOP2A,ARHGEF3,PRKN,MCM10,DAPK1,BIRC5,CASP1,APP,RACGAP1,TCP1,TFAP2A,CCND1,TNFSF10,PLK4,FST,BCL2L1,MAP2K6,CYBA,CENPE,FHIT,VDAC1,BCL2L11,TNFSF12,NAPA,E2F1,BUB1B,IL6,KIF11,MSTN,CCND3,STAT1,CDCA2,NUF2,PPP2R1A,RINT1,HDAC4,EMILIN2,OGFOD1,NDC80,CASP4,SMURF1,TPX2,TWIST1,KIF14,SRSF1,MAP3K5,NR4A1,RPS6KA3,BUB3,MSN,CDC20,CEBP…	83
Organismal Injury and Abnormalities, Renal and Urological Disease	renal lesion	renal lesion	1.7e-08		1.072		0.709	MMP2,TNFRSF1A,FDPS,SMURF2,ANPEP,PITRM1,MROH8,DPF1,KCNJ15,CD9,HMCN1,PCK2,TOP2A,ZNF214,MME,DAPK1,FNBP1L,BIRC5,ADAMTS10,FAM110B,CTNNAL1,ADM,TUBA4A,CENPE,WDR62,PTCH1,CMYA5,SLC16A12,ATAD3A,SMARCA2,IL6,KIF11,RFX3,DNASE2,AXIN2,DIRAS3,CCDC15,DCHS1,ASAP3,DCN,BICC1,NES,TACSTD2,TMEM108,CROCC,PROX1,PRX,DGKI,PTPN3,GBP2,PLAT,DNAH8,IGF2,KLF3,PTPRE,AURKB,FGFR1,SGCG,C3,EXT1,SRGAP3,MUC1,RRM2,SAA1,STAT3,TNIK,RGN,RE…	222
Cardiovascular System Development and Function, Cellular Development, Cellular Function and Maintenance, Cellular Growth and Proliferation, Organismal Development, Tissue Development	development	endothelial cell development	1.79e-08		-1.765		-1.144	FGFR1,CSF2,C3,MMP2,SERPINF1,FOXM1,mir-10,ANPEP,PKM,EPHX2,SAA1,FGF13,RGCC,EDN1,ANGPT1,CD9,PLA2G4A,VEGFC,HBEGF,DLG1,YWHAG,RCAN1,PDGFRA,FGF10,SEMA6A,TGFB2,APP,ACVRL1,TFAP2A,IGF1,VASH1,TIMP2,PTPN1,PDGFC,HTR2B,PTK2B,TNFSF10,ADM,ENPP2,MAP2K6,HOXB5,CYBA,RUNX2,SEMA4D,FGFR2,FGF5,FGF1,NRP2,TNFSF12,EDNRB,THY1,IL6,ARHGAP22,SPRY4,STAT1,WNT2,STAT5A,BMP6,FOXO1,MDK,COMP,PROX1,EPHB4,NTN1,NR4A1,PLAUR,CXCL2,HMOX1,I…	82
Cellular Development, Cellular Growth and Proliferation, Hair and Skin Development and Function	proliferation	proliferation of epithelial cell lines	1.91e-08		-0.315		0.199	STK26,FGFR1,MMP2,SALL4,KLF8,SFRP1,STAT3,PPARGC1A,UNC5B,RXRA,TFRC,NINL,DAPK1,CCDC8,FGF10,BIRC5,TGFB2,DLGAP5,IGF1,PTGER2,CCND1,RYBP,CD24,BRCA2,RUNX2,FBLN2,FGFR2,FGF1,VDAC1,PTCH1,TNFSF12,E2F1,FBN2,FOXC2,DIRAS3,FBLN5,PPP2R1A,BICC1,HSP90AA1,PTGES,TACSTD2,FOXO1,TMEFF2,IGF2BP1,NTN1,TGFBR3,PLAUR,CDK2,HOXB3,CXCL2,CEBPA,HSPA4,PBX1,CEBPB,RARRES3,HSP90AB1,FOSL1,PLK1	58
Reproductive System Development and Function	morphology	morphology of reproductive system	2.01e-08					PIWIL4,TLR5,CYP7B1,THRA,FZD1,ARNT,CYP11A1,SPAG16,KNSTRN,DHX58,PEG10,DLG1,FGF10,ITGB8,PSMC3IP,PRDM1,IGF1,CADM1,PTGER2,PLCD3,HOXA11,ARAP3,FANCD2,ACACB,ADM,FST,BRCA2,CUL4A,PLTP,LFNG,CHST10,EFEMP1,EXO1,BCL2L11,BNC1,PDE3B,EMX2,SERPINE2,PCSK6,E2F1,SLC20A1,ACVR2A,HOXC11,STC2,PGR,NRK,MSTN,FKBP4,NR1H3,ZPR1,PTGS1,NPR2,BBS12,PLIN1,PHLDA2,CAMK4,BDKRB2,IL11RA,SLC14A1,E2F7,IGF2,KLF3,ACSL4,SSFA2,HSPA4,CEBPB,SIX…	135
Cellular Development, Nervous System Development and Function, Tissue Development	differentiation	differentiation of neurons	2.01e-08	Decreased	-3.342		-2.597	FGFR1,CNTN4,SERPINF1,THRA,SMO,SFRP1,EFNA5,MAFB,BRINP1,STAT3,HTR7,ATP2C1,TNC,ZNF536,TRIM9,ST8SIA2,GAS7,S1PR1,PTPRZ1,GDPD5,EFNB1,SRC,YWHAG,CCL5,GFRA1,TCF4,ZEB1,TGFB2,APP,SLC1A2,SOCS2,NEIL3,ASPM,TFAP2A,IGF1,TIMP2,ANK3,GRASP,BCL6,CDK5R1,ITM2C,NFIX,FST,BCL2L1,ZHX2,SOX4,TGIF2,FGFR2,FGF5,DAB1,FGF1,WDR62,MBOAT7,PITX2,NAPA,EMX2,MINOS1-NBL1/NBL1,EPHA2,IL6,NLGN1,GDF6,SFRP2,BMP6,MDGA1,SLC1A3,MAPT,MDK,CLSTN3,…	91
Cardiovascular Disease, Organismal Injury and Abnormalities	arteriosclerosis	arteriosclerosis	2.09e-08		-0.794		-0.545	MMP2,TNFRSF1A,ACAT2,THRA,GUCY1B3,MAFB,ITGB2,GUCY1A3,EPHX2,WWOX,SCN9A,ATP2C1,SGCD,MKI67,S1PR1,PSRC1,BIRC5,IGF1,TIMP2,SORBS1,TNFSF10,ADM,TUBA4A,PLTP,NNMT,MICA,TNFSF12,PDE3B,PGR,IL6,FOXC2,PDE11A,BDKRB1,STAT5A,PDE7B,NR1H3,PDE4D,PTGES,FOXO1,PTGS1,NPR2,MAP3K5,PLIN1,NR4A1,PLAUR,PLAT,GAA,CES1,IGF2,NCEH1,CSF1,ADRA2A,ADRB2,TK1,LRP5,CSF2,SGCG,SEZ6L,TUBG1,TUBA1C,LRP8,SAA1,STAT3,SCN5A,CSMD2,EDN1,PRKCH,FMO3,CY…	109
Cardiovascular Disease, Organismal Injury and Abnormalities	atherosclerosis	atherosclerosis	2.11e-08		-0.655		-0.378	MMP2,TNFRSF1A,ACAT2,THRA,GUCY1B3,MAFB,ITGB2,GUCY1A3,EPHX2,WWOX,SCN9A,ATP2C1,SGCD,MKI67,S1PR1,PSRC1,BIRC5,IGF1,TIMP2,SORBS1,TNFSF10,ADM,TUBA4A,PLTP,NNMT,MICA,TNFSF12,PDE3B,PGR,IL6,FOXC2,PDE11A,BDKRB1,STAT5A,PDE7B,NR1H3,PDE4D,PTGES,FOXO1,PTGS1,NPR2,MAP3K5,PLIN1,NR4A1,PLAUR,PLAT,GAA,CES1,IGF2,NCEH1,CSF1,ADRA2A,ADRB2,LRP5,CSF2,SGCG,SEZ6L,TUBG1,TUBA1C,LRP8,SAA1,STAT3,SCN5A,CSMD2,EDN1,PRKCH,FMO3,CYP27A…	108
Skeletal and Muscular System Development and Function	morphology	morphology of muscle	2.11e-08					ADRB2,SGCG,MMP2,THRA,FOXM1,TLN2,DTNA,PPARGC1A,RXRA,EDN1,MARCKSL1,ADAM12,HSD11B1,ARID3A,PLA2G4A,PTPRS,HBEGF,ALS2,SRC,MKX,DLG1,RCAN1,H6PD,FGF10,HSPB8,INSR,TGFB2,APP,HAND2,ACVRL1,IGF1,PDPN,HTR2B,THBS2,CD55,FST,BCL2L1,SSPN,MAP2K6,SOX4,GTF2IRD1,FMOD,PRDM6,PCOLCE,USP19,EFEMP1,COL14A1,SNAP25,PITX2,HOXC4,TNFSF12,ACE,IL6,MSTN,FOXC2,DRD1,DNASE2,COL12A1,GSC,ZFPM2,MOV10L1,ANO1,WNT2,STAT5A,DCN,PSAP,LAMA4,FOXO…	95
Skeletal and Muscular Disorders, Skeletal and Muscular System Development and Function	abnormal morphology	abnormal morphology of muscle	2.14e-08					SGCG,MMP2,FOXM1,TLN2,PPARGC1A,RXRA,EDN1,ADAM12,HSD11B1,ARID3A,PLA2G4A,PTPRS,HBEGF,ALS2,MKX,DLG1,RCAN1,H6PD,FGF10,HSPB8,TGFB2,HAND2,ACVRL1,IGF1,PDPN,HTR2B,THBS2,CD55,FST,SSPN,SOX4,GTF2IRD1,FMOD,PRDM6,PCOLCE,COL14A1,SNAP25,PITX2,HOXC4,IL6,MSTN,FOXC2,DRD1,DNASE2,COL12A1,GSC,ZFPM2,ANO1,DCN,PSAP,LAMA4,KALRN,HTR2A,LAMA2,HMGA1,NFATC4,TK2,LMNB1,COL15A1,TGFBR3,CDK2,MYH10,BDKRB2,GAA,XIRP1,HEYL,DYSF,TBX1,CL…	72
Connective Tissue Disorders, Organismal Injury and Abnormalities, Skeletal and Muscular Disorders	abnormal bone density	abnormal bone density	2.18e-08	Increased	2.657		1.761	PDLIM4,LRP5,CSF2,MMP2,CTSK,THRA,FDPS,GUCY1B3,DKK2,ITGB2,GUCY1A3,JDP2,RRM2,ATP2C1,DCK,RASSF2,SRC,GUCY1A2,CTHRC1,HELLS,HTR2B,RRM1,PTK2B,MAP2K6,THRB,RUNX2,EFEMP1,PDE3B,PGR,CD40,IL6,CA5B,DHFR,PDE11A,PDE7B,PDE4D,SIGLEC15,LRRK1,PTGS1,TBXAS1,LRP4,RPS6KA3,ZNF521,BDKRB2,CA13,CEBPA,IL7,MFAP2,PTH1R,GAB2,CSF1,VDR	52
Carbohydrate Metabolism	metabolism	metabolism of polysaccharide	2.2e-08		-1.739		-1.02	ADRB2,FGFR1,CSF2,MMP2,EXT1,SFRP1,CSGALNACT1,STAT3,PPARGC1A,EDN1,ANGPT1,VEGFC,OSTN,LIPC,CCL5,CLTC,H6PD,FGF10,INSR,TGFB2,IGF1,PTPN1,SOD3,TNFAIP6,SORBS1,CHST7,CLN6,B3GNT8,SULF2,TNFSF12,PDE3B,PER2,CD40,IL6,NR1D1,GCNT2,VANGL2,CCND3,FITM2,ZFPM2,GFPT1,TCF7L2,UGDH,HS3ST3B1,PDGFRB,IRS2,PYGL,NR4A1,PPP1CA,FGF7,PLAT,GAA,IGF2,CEBPB,CSF1,PRKAA2,GALNT5	57
Developmental Disorder, Gastrointestinal Disease, Organismal Injury and Abnormalities	congenital anomaly of mouth	congenital anomaly of mouth	2.42e-08					FGFR1,MSX1,MN1,EFNA5,RECQL4,CHRD,OSR2,EDN1,TBCK,EFNB1,DLG1,EPHB3,PDGFRA,GAS1,FGF10,ROR2,SETBP1,ITGB8,TFAP2A,ACVR1B,PDGFC,TWIST2,RDH10,GTF2IRD1,FGFR2,PITX2,PTCH1,POC1A,EDNRB,ACVR2A,PAX3,MSTN,FOXC2,SPRY4,SNAI1,GSC,DHFR,STIL,TCF7L2,LRRK1,PDGFRB,GBX2,FOXF2,IGF2,CKAP2L,TBX1,TACC3,PBX1,ADRA2A,PDGFA	50
Cell Death and Survival	cell death	cell death of carcinoma cell lines	2.51e-08		-0.903		-1.006	BIRC2,NEK2,IRX1,SMO,SFRP1,mir-10,PKM,WWOX,RRM2,STAT3,EBF4,GPI,CYLD,SPOCK1,HOXC6,SRC,AURKA,SRPK1,BIRC5,NFIB,CASP1,ZEB1,UACA,APP,IGF1,MTUS1,EREG,PTPN1,RRM1,CLPTM1L,CCND1,TNFSF10,BCL2L1,LRRK2,YWHAZ,FBXO5,FGFR2,FHIT,VDAC1,BCL2L11,DNMT1,DSP,TNFSF12,E2F1,NQO1,SH3RF1,THY1,IL6,CFH,HTRA3,STAT1,WNT2,CDCA2,PDE4D,PMEPA1,MDK,HMGA1,SRSF1,MAP3K5,ALDH1L1,JAG1,GLI3,PTPRO,DMGDH,HMOX1,CEBPA,IGF2,MAD2L1,RUNX3,EPAS1,…	71
Organismal Injury and Abnormalities	cytosis	Cytosis	2.56e-08		0.068		-0.596	BIRC2,LRP5,C3,NQO2,TRPV4,TUBG1,mir-10,ITGB2,TUBA1C,ROBO3,THPO,PSMC4,RRM2,STAT3,C4A/C4B,PPARGC1A,IL7R,SEMA3C,DCK,PLA2G4A,SLC29A3,IL27RA,S1PR1,ALS2,SRC,MME,RCAN1,PDGFRA,GPM6B,CDC25A,CASP1,INSR,APP,PRDM1,IGF1,TUBB4B,PDGFC,RRM1,CDK5R1,THBS2,POLE2,TNFSF10,TUBA4A,ABHD12,BCL2L1,LRRK2,MAOB,CD59,BCL2L11,POLD1,LIG1,TUBE1,EPHA2,IL6,DHFR,IL1R1,CTSF,STAT5A,PDE7B,NR1H3,PDE4D,PSAP,MAPT,PTGS1,PDGFRB,ADAMTS4,LMNB…	78
Cell Cycle	mitosis	delay in mitosis	2.63e-08					TOP2A,AURKA,CLTC,FOXM1,CDC20,DLGAP5,IGF1,MAD2L1,PKMYT1,TACC3,PPP2R1A,PTTG1,CDK1,CCNB1,PLK1,CENPE	16
Organ Morphology, Reproductive System Development and Function	morphology	morphology of genital organ	2.66e-08					PIWIL4,TLR5,CYP7B1,THRA,FZD1,CYP11A1,SPAG16,KNSTRN,DHX58,DLG1,FGF10,PSMC3IP,PRDM1,IGF1,CADM1,PTGER2,HOXA11,FANCD2,ACACB,FST,BRCA2,CUL4A,PLTP,LFNG,CHST10,EFEMP1,EXO1,BCL2L11,BNC1,EMX2,SERPINE2,PCSK6,E2F1,ACVR2A,STC2,PGR,MSTN,FKBP4,NR1H3,ZPR1,PTGS1,NPR2,BBS12,PLIN1,CAMK4,BDKRB2,SLC14A1,KLF3,ACSL4,SSFA2,HSPA4,CEBPB,SIX5,CHTF18,WNT4,NPHP1,PDGFA,HSPA2,ADRB2,TK1,EHD1,LRP8,CABLES1,HSD11B1,CKS2,CCNE2,LIP…	109
Embryonic Development, Nervous System Development and Function, Ophthalmic Disease, Organ Development, Organ Morphology, Organismal Development, Organismal Injury and Abnormalities, Tissue Development, Visual System Development and Function	abnormal morphology	abnormal morphology of anterior segment of the eye	2.68e-08					CDC14B,NRCAM,PITX2,BNC1,EMX2,DKK2,TRPV4,GUCY1A3,FOXC2,NID1,IL1R1,STAT1,RXRA,PSAP,LTBP2,SRC,COL8A2,DLG1,JAG1,GAS1,ZEB1,TGFB2,TFAP2A,DPT,IGF2,RARG,ALDH1A3,RDH10,PLTP,ITGB4,INHBB	31
Developmental Disorder, Skeletal and Muscular Disorders	syndactyly	syndactyly	2.69e-08	Increased	2.026		1.263	FGFR2,LRP4,FGFR1,ITGA3,GAS1,SMO,MEGF8,GLI3,FBN2,SFRP1,MSTN,CKAP2L,HOXA11,SPRY4,FREM1,FBLN1,CACNA1C,SFRP2,RDH10,TWIST1	20
Cancer, Organismal Injury and Abnormalities, Respiratory Disease	malignant pleural mesothelioma	malignant pleural mesothelioma	2.85e-08					FGFR2,FGFR1,PDGFRB,SRC,TYMS,PDGFRA,LY6E,TUBG1,TUBE1,TUBA1C,PDPN,TUBB4B,RRM2,RRM1,DHFR,TBCE,POLE2,TUBA4A,HSP90AB1,PRR5,HSP90AA1	21
Cellular Movement, Immune Cell Trafficking	migration	leukocyte migration	2.87e-08		-1.428		-0.14	PDCD1LG2,DAPK2,TLR5,MMP2,TNFRSF1A,SLIT3,SFRP1,BTLA,ITGB2,IL16,TNFSF13,EPHX2,SCN9A,TSLP,PVR,TNC,CD9,IL27RA,MST1,S1PR1,HBEGF,EFNB1,SRC,NINJ1,PRDM1,IGF1,TIMP2,ARAP3,FAM65B,PTK2B,TNFSF10,ADM,PLTP,KCNK2,EFS,PENK,GNAO1,RHOD,TNFSF12,WDR44,THY1,EPHA2,IL6,RGS16,FOXC2,SNAI1,NLRP10,BDKRB1,GCNT1,STAT5A,WLS,DCN,PTGES,FOXO1,TNFSF18,MPP1,IL21R,MAP3K5,PROX1,BCL11B,NR4A1,PLAUR,PTPRO,IL11RA,PLAT,CES1,NFATC1,CEBPA,…	173
Developmental Disorder, Skeletal and Muscular Disorders	congenital anomaly of limb	congenital anomaly of limb	2.97e-08	Increased	2.894		1.726	FGFR2,FGFR1,EXT1,ITGA3,PTCH1,TRPV4,SMO,MEGF8,FBN2,SFRP1,ESCO2,CRABP2,RECQL4,MSTN,SPRY4,SFRP2,TCF7L2,KIF1BP,TWIST1,HTR2A,SMS,LRP4,EFNB1,TRPS1,GAS1,RPS6KA3,GLI3,ROR2,TGFB2,HAND2,PRDM1,IGF2,SALL1,HOXA5,CKAP2L,HOXA11,TBX1,FREM1,FBLN1,PTH1R,HTR2B,CACNA1C,ADRA2A,RDH10,HOXB5,RUNX2,TBX2	47
Cell Morphology, Cellular Assembly and Organization, Cellular Development, Cellular Function and Maintenance, Cellular Growth and Proliferation, Nervous System Development and Function, Tissue Development	neuritogenesis	neuritogenesis	3.11e-08	Decreased	-2.495		-1.507	CNTN4,CLASP2,UHMK1,SLIT3,EFNA5,NCAM2,ROBO3,KIF20B,PAK3,ELFN1,TNC,SDK2,EFNB1,SRC,DLG1,FNBP1L,ARHGEF25,NFIA,BOC,IGF1,EPB41L3,CDK5R1,PTK2B,NFIX,ADGRG6,NNMT,NDN,KIF23,SULF2,CHN1,ACVR2A,WISP2,NTNG1,THY1,IL6,OPTN,LAMB2,RELN,ADAM22,LRP4,PDGFRB,MBP,BCL11B,CAMK4,IL11RA,PLAT,EPHA4,RAB3A,MYO5A,NCAM1,CSF1,PTPRE,NEFM,ARHGAP32,RND2,FGFR1,NRCAM,PARD3,C3,SRGAP3,SERPINF1,TRPV4,EHD1,PLPPR4,LRP8,PLXNB1,STAT3,TNIK,P…	126
Organ Morphology, Reproductive System Development and Function	morphology	morphology of testis	3.22e-08					HSPA2,ADRB2,PIWIL4,TK1,TLR5,THRA,EHD1,CYP11A1,HSD11B1,CKS2,SPAG16,KNSTRN,CCNE2,DLG1,FGF10,RBP1,INSR,TGFB2,PRDM1,ASPM,IGF1,CADM1,PTPN1,GALNT3,HOXA11,FANCD2,CCND1,ACACB,CSPG4,FST,RAD18,BRCA2,CUL4A,RARG,PLTP,THRB,EFEMP1,CD59,EXO1,BCL2L11,NRP2,PITX2,EMX2,SERPINE2,E2F1,ACVR2A,STC2,ACE,H2AFX,MSTN,FKBP4,MOV10L1,KIF18A,NR1H3,BCAT2,PSAP,HSP90AA1,LAMA2,HMGA1,BBS12,CEBPD,PLIN1,ABCA1,CDK2,CAMK4,BDKRB2,SLC14A…	82
Cancer, Organismal Injury and Abnormalities	upper aero-digestive squamous cell carcinoma	upper aero-digestive squamous cell carcinoma	3.31e-08					CYP7B1,CD163L1,TYMS,TUBG1,mir-10,HTRA1,PKM,TUBA1C,CPXM2,GPC6,WWOX,RRM2,NID1,ATP2C1,FGF13,ADAM12,HMGA2,HMCN1,CADPS,ADAM9,DCBLD2,ROBO2,SPTLC2,CTHRC1,PCDH7,ITGA10,BIRC5,LY75,PDPN,DPT,TUBB4B,EREG,SOD3,RRM1,RAP1GAP2,TRIM7,TNFSF10,TUBA4A,BCL2L1,CXCL14,SEMA4D,PDGFD,FGF1,LY6E,PTCH1,PAX3,ATAD3B,TUBE1,THY1,NRK,KIAA1524,SPON1,TSHZ1,DHFR,PCDH10,BDKRB1,CDH10,DCN,CSTA,KCNMB4,PRR5,EMILIN2,HSP90AA1,TACSTD2,FRRS1…	83
Organismal Development	growth	growth of organism	3.53e-08		-1.249		-0.153	FEN1,MSX1,TNFRSF1A,NR4A3,THRA,CSE1L,OSR2,TSLP,TNC,ARNT,ST8SIA2,IL27RA,S1PR1,HBEGF,EFNB1,MCM10,SRC,TCF4,FGF10,SLC1A2,SOCS2,HAND2,PRDM1,IGF1,HHIP,TIMP2,HOXA5,PLCD3,ARAP3,FANCD2,PLK4,BRCA2,RDH10,HOXB5,TNS2,NDN,WDR62,ZBTB20,DNMT1,PTCH1,TNFSF12,EMX2,E2F1,ACVR2A,IL6,GNPNAT1,SNAI1,ANKRD1,STIL,WLS,BYSL,BMP6,SLC1A3,TCF7L2,RINT1,FOXO1,LAMB2,LRP4,IGF2BP1,GBX2,FGF7,IL11RA,FOXF2,SLC14A1,IGF2,TBX1,ING4,NCAM1,A…	165
Cellular Assembly and Organization	development	development of cytoplasm	3.55e-08		-0.667		0.306	CLASP2,MMP2,FOXM1,PAK3,TNC,PID1,S1PR1,PSRC1,ARHGEF3,SRC,RRN3,DLG1,KIF17,BIRC5,TFAP2A,IGF1,LMCD1,PTK2B,SORBS1,TUBA4A,BCL2L1,DIAPH3,FBXO5,GNAO1,RHOD,ARHGAP28,NUSAP1,THY1,NR1D1,FKBP4,DIRAS3,HSPA8,ASAP3,CDH11,TACSTD2,APOL1,INPP5A,RELN,TMEFF2,FGF7,CAMK4,BDKRB2,PLAT,NFATC1,KANK2,PYCARD,TPM3,FHOD1,CENPF,ARHGAP32,WNT4,CDC42EP2,GNG2,CENPJ,SERPINF1,GNG7,TRPV4,PLXNB1,STAT3,MYH14,PPARGC1A,FGF13,RGCC,EDN1,PRK…	102
Digestive System Development and Function, Gastrointestinal Disease	abnormal morphology	abnormal morphology of digestive system	3.81e-08					FEN1,MSX1,CTSK,TNFRSF1A,THRA,GUCY1B3,SLC22A4,FOXM1,FAM20A,RECQL4,GLA,IL7R,CADPS,MST1,SRC,DLG1,CTHRC1,FGF10,TFAP2A,HOXA5,SFRP4,NFIX,FST,RDH10,SULF2,E2F1,SLC20A1,ACVR2A,WIPF1,IL6,FOXC2,SPRY4,TSHZ1,AXIN2,GCNT1,ITPKB,DCHS1,NR1H3,DCN,TCF7L2,PTGS1,NPR2,HTR2A,LRP4,PLIN1,TRPS1,BCL11B,FOXF2,CES1,CEBPA,PYCARD,IL7,LTBP3,TBX1,CSF1,PDGFA,FGFR1,TK1,CSF2,C3,SALL4,C4A/C4B,PPARGC1A,PLS1,RGN,RXRA,EDN1,CYLD,EPHB3,G…	120
Cancer, Organismal Injury and Abnormalities	soft tissue neoplasm	soft tissue neoplasm	4.12e-08		0.917		0.626	PIWIL4,SLIT3,SFRP1,FOXM1,C7orf31,PBK,NT5DC3,ADAM12,HMGA2,MKI67,IL27RA,TOP2A,SRC,MME,BIRC5,MYO1B,PLCH1,CHAF1B,RRM1,IFI35,ACACB,UBE2C,TUBA4A,PLK4,DIAPH3,PDGFD,KIF23,PTCH1,SMARCA2,ATAD3B,PODXL,PGR,EPHA2,IL6,BCAS1,DNASE2,ST5,DCN,FOXO1,OPTN,INPP5A,PTGS1,ADAM22,PDGFRB,MAP3K5,TGFBR3,PTPN3,IGF2,KLF3,LTBP3,NETO2,GSE1,HSPA4,NCAM1,PRDM2,SIX5,CSF1,HSP90AB1,ALDH1A3,AURKB,FGFR1,TK1,FMNL1,TYMS,TTK,ASS1,TUBG1,RU…	126
Dermatological Diseases and Conditions, Organismal Injury and Abnormalities	psoriasis	psoriasis	4.19e-08					PDLIM4,FEN1,TLR5,MMP2,CTSK,IFI44L,PARP9,ITGB2,PKM,IL16,TNFSF13,ARHGDIB,DDX39A,TNC,SERPINB2,ADAM12,MKI67,HOXB6,TYMP,APOD,GPM6B,FGF10,ELOVL3,SOCS2,TIMP2,CDK5R1,TNFAIP6,IFI35,NR1D2,TNXB,ADM,CD24,BCL2L1,LRIG3,MAPKAPK3,COL14A1,AP1S3,IFI6,EPHA2,IL6,DIO2,RTP4,SQLE,HSPA8,WLS,PDE4D,CSTA,APOL1,PTGS1,OLFM1,PDGFRB,MBP,PROX1,ANXA3,TGFBR3,OAS2,FGF7,GBP2,APOL6,PLAT,MAD2L1,KDELR2,CEBPB,SPC25,EIF4E,NAB1,ALDH1A3,F…	119
Developmental Disorder	multiple congenital anomalies	multiple congenital anomalies	4.3e-08		0.391		-0.113	SCN3A,MSX1,THRA,SSTR1,MN1,EFNA5,RECQL4,OSR2,SCN9A,KIF1BP,TOP2A,EFNB1,DLG1,FGF10,SETBP1,SLC1A2,ITGB8,IGF1,FREM1,PIEZO2,NFIX,TWIST2,ADGRG6,TUBA4A,LFNG,NDN,ZBTB20,PRDM5,MEGF8,FBN2,ACVR2A,MSTN,FOXC2,SPRY4,SNAI1,COL9A3,DCHS1,PDE4D,GDF6,SLC1A3,TBX6,NPR2,HTR2A,BBS12,TRPS1,GBX2,FOXF2,IGF2,TBX1,ADRA2A,NPHP1,FGFR1,TRPV4,TUBG1,ESCO2,TUBA1C,SCN5A,AFF2,EDN1,CDKN1C,EVC,EPHB3,PDGFRA,PLCB4,GAS1,INSR,TGFB2,TUBB4B…	108
Neurological Disease	dyskinesia	dyskinesia	4.51e-08					SCN3A,TNFRSF1A,GUCY1B3,PKM,GNAL,NBEA,EPHX2,SLC25A22,SCN9A,CORO2B,ST8SIA2,ARMCX2,S1PR1,ZNF214,HOXC6,PRKN,RAD54L,SCUBE2,PCDH7,APOD,GAS5,SLC1A2,MYO1B,NRGN,IGF1,CHAF1B,BCL6,LMCD1,CDK5R1,BTN3A1,PTK2B,ZBTB44,BCL2L1,YWHAZ,MAOB,KCNK2,STOM,MAPKAPK3,SNAP25,PENK,GNAO1,LY6E,NAPA,EMX2,CHN1,MPDZ,IL6,NR1D1,DIO2,STARD4,FKBP4,HSPA8,ITPKB,CACNA2D3,ADGRD1,SLC1A3,CDH11,OPTN,HTR2A,LRP4,MAP3K5,BCL11B,NR4A1,CAMK4,PTPN3…	128
Organ Morphology, Reproductive System Development and Function	morphology	morphology of gonad	4.58e-08					PIWIL4,TLR5,THRA,FZD1,CYP11A1,SPAG16,KNSTRN,DLG1,FGF10,PSMC3IP,PRDM1,IGF1,CADM1,PTGER2,HOXA11,FANCD2,ACACB,FST,BRCA2,CUL4A,PLTP,LFNG,EFEMP1,EXO1,BCL2L11,BNC1,EMX2,SERPINE2,PCSK6,E2F1,ACVR2A,STC2,PGR,MSTN,FKBP4,NR1H3,ZPR1,PTGS1,NPR2,BBS12,PLIN1,CAMK4,BDKRB2,SLC14A1,KLF3,ACSL4,SSFA2,HSPA4,CEBPB,SIX5,CHTF18,WNT4,NPHP1,PDGFA,HSPA2,ADRB2,TK1,EHD1,LRP8,HSD11B1,CKS2,CCNE2,LIPC,RBP1,INSR,TGFB2,ASPM,PTPN1…	100
Connective Tissue Development and Function, Organ Morphology, Organismal Development, Skeletal and Muscular System Development and Function, Tissue Development	morphology	morphology of limb bone	4.69e-08					LRP5,FAM20C,CTSK,SULF2,PITX2,PRKG2,SMO,CSGALNACT1,PGR,JDP2,MSTN,SPON1,COL12A1,GSC,STAT1,SFRP2,LRRK1,SCUBE2,ITGA10,TGFBR3,FGF10,ITGA11,ROR2,TGFB2,TFAP2A,IGF1,HELLS,IGF2,GALNT3,HOXA11,HOXA10,EVC2,PTH1R,PTPRE,RUNX3,PKDCC,VDR,HOXC10,FMOD,RUNX2,PCOLCE	41
Cancer, Cardiovascular Disease, Organismal Injury and Abnormalities	hemangioma	hemangioma	5.01e-08					ADRB2,PDCD1LG2,NRCAM,NRP2,PTCH1,SERPINE2,SMO,E2F1,EDNRB,LIG1,THY1,NRXN3,STAT3,RINT1,MKI67,ACKR3,ROBO2,MAP3K5,SPON2,EPHB3,PDGFRA,JAG1,GPM6B,TGFBR3,MSN,IGF2,PDGFC,NETO2,ANGPTL1,SLIT2,STMN2,ANTXR1,TNFSF10,BCL2L1,MXRA5,CXCL14,ADGRL1,CDK1	38
Cellular Movement	invasion	invasion of carcinoma cell lines	5.01e-08		0.314		1.092	TAGLN2,FGFR1,CSF2,CDK14,SMO,FOXM1,mir-10,MUC1,STAT3,BCL10,PLS1,ADAM12,RFC4,VEGFC,ADAM9,HBEGF,SRC,RECK,AURKA,TGFB2,MTUS1,TIMP2,PTPN1,ARTN,SLIT2,PTK2B,CCND1,RUNX2,FBLN2,FGFR2,FHIT,NRP2,DSP,PCSK6,IL6,CFH,WISP1,ST3GAL1,MDK,RPS6KA3,PLAUR,HOXB9,FGF7,CARD10,CEBPB,TMEM8B,DNAJB4,EPAS1,ECT2,PDGFA,PTTG1,FOSL1,INHBB	53
Gene Expression	transcription	transcription of DNA	5.07e-08	Decreased	-3.238		-2.534	MAP2K5,AUTS2,SATB1,MSX1,TNFRSF1A,ELF2,ELF1,HIC1,OSR2,BCL10,TBX19,HMGA2,S1PR1,TOP2A,PRKN,EZH1,RRN3,TCF7,TCF4,FGF10,BIRC5,PRDM1,MAML3,IRX6,BCL6,ABLIM3,CDK5R1,CRY2,FOXP2,NFIX,FST,ZHX2,HOXB5,POU2F2,ZNF219,TBX2,EFEMP1,PTCH1,DEPDC1,SMARCA2,HOXC11,HIST1H1B,IL6,NR1D1,RFX3,HSPA8,DCN,SLC40A1,TRPS1,PROX1,BCL11B,FGF7,NFATC1,IGF2,TBX1,ING4,RCOR2,CEBPB,ZNF382,HIPK2,AURKB,FOSL1,FGFR1,LMO4,PCBP3,RUNX1T1,ZNF516,C…	272
Nutritional Disease	nondiabetic obesity	nondiabetic obesity	5.11e-08					NEK2,CENPA,FOXM1,CCNA2,AURKB,CDK1,CCNB1,PLK1	8
Cell Cycle	ploidy	ploidy	5.37e-08		-1.326		-1.465	STK26,NEK2,ESPL1,E2F1,FOXM1,BUB1B,KIF11,THPO,XRCC2,STAT1,EDN1,PRKCH,CKS2,TPX2,NINL,TOP2A,CEBPD,AURKA,CRYAB,CENPH,BUB3,BIRC5,MYH10,CDC20,MCM8,E2F7,IGF1,IRF2,MAD2L1,SH2B3,TACC3,BUB1,PIM1,FANCA,CCNA2,BCL2L1,SAE1,PTTG1,AURKB,CKAP2,PLK1,FBXO5,CENPE	43
Cardiovascular System Development and Function	morphology	morphology of vasculature	5.41e-08					MMP2,TNFRSF1A,FOXM1,GUCY1A3,SLC4A7,EPHX2,NID1,ZFP36L1,RGN,RXRA,EDN1,ARNT,ANGPT1,DCBLD2,SRC,RECK,PDGFRA,CRYAB,NTN4,FGF10,TGFB2,APP,ITGB8,NLK,HAND2,PRDM1,SEMA3D,ACVRL1,TFAP2A,IGF1,VASH1,PDPN,TIMP2,FBLN1,ARAP3,THBS2,ADGRA2,ADM,ENPP2,RARG,SOX4,FMOD,LFNG,TBX2,FGFR2,FGF1,SNAP25,PITX2,ITGA3,PAPPA,PER2,EDNRB,ACE,IL6,ZMIZ1,CFH,FOXC2,GSC,NLGN1,FBLN5,WNT2,NR1H3,LAMA4,TBX6,ACKR3,NFATC4,PDGFRB,COL15A1,TGFBR3,…	84
Cancer, Organismal Injury and Abnormalities	papillary carcinoma	papillary carcinoma	5.68e-08					FGFR1,MMP2,SERPINF1,THRA,SFRP1,PKM,ATP8B1,LRP8,WWOX,DTNA,C4A/C4B,BCL10,IFITM2,SEMA3C,RGCC,HSD11B1,ABCC3,S1PR1,RECK,PDGFRA,INSR,CADM1,TIMP2,CTNNAL1,SLIT2,TBCE,TRIM7,CD24,LRRK2,THRB,RUNX2,FGFR2,FLRT2,LY6E,PTCH1,BNC1,PAPSS2,CBX7,SBSPON,H2AFX,CFH,DIRAS3,ZFPM2,SYT12,GSTM5,BMP6,MTFR2,ADGRD1,PRR5,FOXO1,INPP5A,PLPP1,PDGFRB,COL15A1,FH,GBP2,PDK4,KLF3,TRPV3,GINS1,PTPRE,TTN,SERPING1	63
Cancer, Organismal Injury and Abnormalities, Skeletal and Muscular Disorders	leiomyomatosis	leiomyomatosis	5.93e-08					ADRB2,FGFR1,SPSB1,MMP2,IFI44L,NR4A3,PLD3,SFRP1,CRABP2,ECM2,HNMT,XAF1,BCL10,RXRA,TNC,ADAM12,ARNT,ANGPT1,HMGA2,EZH1,GUCY1A2,PDGFRA,PLCB4,ZEB1,INSR,PSMC3IP,IGF1,DPT,PTGER2,CRY2,IFIH1,SLC24A3,ADARB1,CD24,CXCL14,SOX4,CYBA,FMOD,TFAP2C,FGFR2,PLXNC1,EDNRB,WISP2,PGR,LDLRAD4,CFH,RINT1,PRR5,OLFM1,PLPP1,PDGFRB,COL6A3,PHLDA2,FH,NR4A1,MYH10,PDK4,IGF2,CDC7,IFIT1,VDR,ADRA2A,HSP90AB1,PTTG1,AURKB,SDPR,RGS5	67
Cell Death and Survival, Organismal Injury and Abnormalities	necrosis	necrosis of epithelial tissue	6.17e-08		-0.267		-0.142	MMP2,TNFRSF1A,NR4A3,SFRP1,FOXO4,BCL10,MST1,S1PR1,SRC,TYMP,TCF4,BIRC5,NRGN,IGF1,BCL6,PTK2B,TNFSF10,ADM,BCL2L1,AMIGO2,MAPKAPK3,BCL2L11,PTCH1,E2F1,SLC20A1,EPHA2,IL6,FKBP4,BMP6,DCN,FOXO1,PTGS1,TMEFF2,PDGFRB,CASP10,MAP3K5,NR4A1,BMF,PLAUR,FGF7,PLAT,FOXF2,CEBPA,NMNAT3,PYCARD,ING4,IPPK,RIPK3,CEBPB,PIM1,ISM1,EIF4E,RAD51,HIPK2,RGS4,RGS5,BIRC2,STK26,MTCH2,FGFR1,LRP5,SERPINF1,KCNB1,NQO2,ASS1,CABLES1,SAA1,STA…	121
Cancer, Endocrine System Disorders, Organismal Injury and Abnormalities, Reproductive System Disease	endometrioid ovarian cancer	endometrioid ovarian cancer	6.3e-08					SCN3A,ANPEP,TLN2,IL16,C7orf31,NBEA,NRXN3,MROH8,CORO2B,CYP11A1,SDK2,HMCN1,ABCC3,CADPS,HBEGF,TOP2A,ABCB9,SETBP1,LY75,ADAMTS10,PRDM1,HECW1,SLC6A15,FAM110B,PBXIP1,EPB41L3,RRM1,HIST1H2AB,SEMA6C,TNFAIP6,SORBS1,TNXB,CS,FANCA,TUBA4A,AKR1C1/AKR1C2,STOM,MTUS2,FAT3,NDN,DNMT1,CMYA5,SLC16A12,AK7,PDE3B,ATAD3A,SMARCA2,GRID1,MEGF8,FBN2,NUSAP1,WIPF1,PODXL,EPHA2,FRMPD3,NRK,DIO2,MSTN,KIAA1755,VANGL2,CDH10,CACNA2D3,…	182
Connective Tissue Development and Function, Tissue Development	development	development of connective tissue	6.36e-08		-1.338		-0.782	TLR5,MSX1,LRP5,CSF2,MMP2,PRKAR2B,TNFRSF1A,IL20RA,DKK2,SFRP1,CSGALNACT1,JDP2,PPARGC1A,HIVEP2,IL7R,EDN1,ADAM12,PLA2G4A,MST1,HBEGF,SRC,THNSL2,LIMD1,GAS1,ITGA10,FGF10,BIRC5,ZEB1,ROR2,TGFB2,ITGB8,HAND2,NFIA,PRDM1,HOXA5,BCL6,SFRP4,THBS2,PTK2B,CHST7,TNFSF10,ADM,CSPG4,FST,RARG,SOX4,FMOD,RUNX2,SULF2,PTCH1,HOXC4,TNFSF12,WIPF1,IL6,SNAI1,AXIN2,COL12A1,STAT1,SFRP2,SIGLEC15,HDAC4,SIRPA,CDH11,FOXO1,TWIST1,HTR2A…	90
Cellular Assembly and Organization	quantity	quantity of filaments	6.42e-08		0.731		0.556	MT2A,NEK2,KIF23,C3,PENK,DSP,ITGB2,IL6,NEFL,KIF4A,SAA1,STAT3,LIMA1,NR1H3,PVR,MAPT,LTBP2,SRC,COL6A3,MBP,MME,RPS6KA3,PLAUR,INSR,APP,MYH10,MYO5A,KIF2C,TBCE,GAB2,TACC3,STMN2,NEFM,TNFSF10,KIF18B,TTN,FMOD	37
Metabolic Disease, Neurological Disease, Organismal Injury and Abnormalities, Psychological Disorders	Alzheimer disease	Alzheimer disease	6.43e-08					CYP7B1,MMP2,PRKAR2B,FDPS,PAK3,ADGRL2,ADAM12,ARNT,CYP11A1,CNKSR2,PRKAR2A,ZNF214,PRKN,MME,APOD,TSHZ2,SLC1A2,LY75,NRGN,IGF1,CDK5R1,LARP4,BCL2L1,YWHAZ,MAOB,PLTP,BCL2L11,PENK,LY6E,PDE3B,SERPINE2,PGR,THY1,IL6,MELTF,C1R,SPON1,TSHZ1,BMP6,DCN,ADGRD1,SLC1A3,INPP5A,PTGS1,HTR2A,RELN,LRP4,FRRS1,ATP8A1,TGFBR3,GBP2,PLAT,EPHA4,NMNAT3,IGF2,KLF3,PTPRE,ADRA2A,CDK1,ADRB2,C3,PLD3,mir-10,HTRA1,PLPPR4,ASB2,LRP8,SLC7A2,…	125
Cell Cycle, DNA Replication, Recombination, and Repair	checkpoint control	checkpoint control	6.44e-08	Increased	2.163		2.678	FGFR2,EXO1,ZWINT,E2F1,BUB1B,CCNB2,DBF4,CKS2,NDC80,CDC6,CCNE2,ZWILCH,BUB3,CDC25A,CDK2,KNTC1,CDC20,MAD2L1,CDC7,FANCD2,BUB1,PIM1,RAD18,BCL2L1,EIF4E,CUL4A,PTTG1,CCNB1,PLK1,WNT9A	30
Cancer, Endocrine System Disorders, Organismal Injury and Abnormalities, Reproductive System Disease	ovarian serous tumor	ovarian serous tumor	6.46e-08					ADRB2,TUBG1,FOXM1,FOXO4,GTPBP4,PKM,TUBA1C,MUC1,ATP8B1,LRP8,RRM2,DTNA,STAT3,SCN5A,C4A/C4B,BCL10,NOXA1,IFITM2,SEMA3C,DDX39A,RGCC,POLQ,HSD11B1,ANGPT1,TOP2A,EFNB1,RECK,PDGFRA,HAUS6,TSHZ2,STAT2,RACGAP1,PTGER2,TUBB4B,HOXA5,ACVR1B,CTNNAL1,BRIP1,RRM1,SLIT2,THBS2,IFIH1,ABCA3,CS,POLE2,PCDHB12,TUBA4A,CD24,BRCA2,LRRK2,NAA25,GTF2IRD1,LPAR6,FLRT2,BNC1,SEMA4C,PAPSS2,LIG1,TUBE1,PGR,SBSPON,H2AFX,SIK2,CFH,AXIN2,DI…	95
Lipid Metabolism, Small Molecule Biochemistry	synthesis	synthesis of lipid	6.52e-08	Decreased	-3.261		-1.934	PDSS1,CYP7B1,MMP2,TNFRSF1A,NR4A3,ACAT2,FDPS,FOXO4,ANPEP,ITGB2,PKM,IL16,GLA,EPHX2,WWOX,ARNT,CYP11A1,CD9,CCDC3,ST8SIA2,S1PR1,YWHAG,B3GNT5,ELOVL3,IGF1,CADM1,PTGER2,SELENOI,PTK2B,SORBS1,ACACB,TNFSF10,ADM,AKR1C1/AKR1C2,BCL2L1,SSPN,AGPAT4,RDH10,PLTP,TNFSF12,SERPINE2,LPCAT2,IL6,NR1D1,STARD4,MSTN,NCS1,HSPA8,STAT5A,NR1H3,BMP6,DDX20,SLC1A3,TCF7L2,PTGES,FOXO1,PTGS1,HTR2A,TBXAS1,PDGFRB,PLIN1,PROX1,NR4A1,FGF7…	142
Embryonic Development, Organ Development, Organismal Development, Respiratory System Development and Function, Tissue Development	formation	formation of lung	6.62e-08	Decreased	-2.114		-1.338	FEN1,FGFR1,TK1,CSF2,MMP2,CTSK,TNFRSF1A,FOXM1,FAM20A,XRCC2,PPARGC1A,RGN,HSD11B1,CD9,PTPRS,CYLD,HBEGF,PDGFRA,FGF10,RBP1,NFIB,TIMELESS,ROR2,TGFB2,IGF1,PDPN,HOXA5,FBLN1,CCND1,ABCA3,PKDCC,LRRK2,RDH10,SOX4,LFNG,MFAP4,FGFR2,FGF1,PITX2,ITGA3,PCSK6,PGR,ACE,SPRY4,ZFPM2,TNS3,WNT2,DCHS1,CDH11,PTGES,TRPS1,LMNB1,ABCA1,PPP1CA,GLI3,FGF7,NOX4,CEBPA,IGF2,PTH1R,RAB3A,CAV1,FAT4,CCL2,NPAS3,EPAS1,PDGFA,PHF14,INHBB	69
Cell Death and Survival	apoptosis	apoptosis of brain cancer cell lines	6.83e-08	Decreased	-2.975		-2.926	MAP2K5,FGF5,FGFR1,VDAC1,mir-10,PKM,WWOX,STAT3,UNC5B,CDKN1C,PMEPA1,MAPT,PA2G4,SIRPA,HDAC9,PTPRQ,NTN1,CRYAB,JAG1,GAS1,CDC25A,BIRC5,CASP1,APP,TFAP2A,IGF1,SORCS2,PRDM2,CS,TNFSF10,CSPG4,BCL2L1,HIPK2,HOXA7,CDK1,FBXO5	36
Skeletal and Muscular Disorders	abnormality	abnormality of lower limb	6.88e-08		-1.124		-0.914	FGFR2,TLR5,LRP5,FAM20C,SGCG,CTSK,PITX2,FDPS,PRKG2,BUB1B,CSGALNACT1,PGR,IL6,JDP2,MSTN,SPON1,COL12A1,GSC,BDKRB1,STAT1,HDAC4,LRRK1,LRP4,SCUBE2,ITGA10,TGFBR3,FGF10,TGFB2,BDKRB2,IGF1,HELLS,GALNT3,HOXA11,HOXA10,EVC2,ARAP3,PTPRE,RUNX3,PKDCC,VDR,FST,HOXC10,FMOD,RUNX2,PCOLCE	45
Carbohydrate Metabolism	synthesis	synthesis of polysaccharide	6.88e-08		-1.999		-1.479	FGFR1,B3GNT8,CSF2,EXT1,PER2,SFRP1,CSGALNACT1,CD40,IL6,NR1D1,GCNT2,VANGL2,CCND3,FITM2,STAT3,ZFPM2,PPARGC1A,GFPT1,EDN1,ANGPT1,TCF7L2,VEGFC,OSTN,UGDH,HS3ST3B1,PDGFRB,IRS2,LIPC,CCL5,NR4A1,H6PD,FGF10,PPP1CA,INSR,FGF7,TGFB2,IGF1,IGF2,PTPN1,TNFAIP6,SORBS1,CSF1,PRKAA2,GALNT5,CHST7	45
Dental Disease, Gastrointestinal Disease, Organismal Injury and Abnormalities	abnormality	abnormality of incisor	6.91e-08					LRP4,MSX1,SRC,PITX2,BCL11B,FGF10,ITGA11,ACVR2A,FAM20A,RECQL4,SPRY4,LTBP3,TBX1,CCND1,ANTXR1,FST,NPR2,INHBB	18
Neurological Disease, Organismal Injury and Abnormalities, Psychological Disorders	disorder of basal ganglia	disorder of basal ganglia	6.92e-08		0.028		-0.306	SCN3A,TNFRSF1A,GUCY1B3,PKM,GNAL,NBEA,EPHX2,ARHGDIB,CSE1L,SCN9A,CORO2B,ST8SIA2,DLG2,ARMCX2,S1PR1,ZNF214,HOXC6,PRKN,RAD54L,TYMP,SCUBE2,PCDH7,APOD,GAS5,SLC1A2,MYO1B,NRGN,IGF1,CHAF1B,BCL6,LMCD1,CDK5R1,BTN3A1,PTK2B,ZBTB44,TUBA4A,BCL2L1,YWHAZ,MAOB,RNASEH2A,KCNK2,STOM,MAPKAPK3,SNAP25,PENK,GNAO1,LY6E,NAPA,EMX2,CHN1,E2F1,EIF2B3,MPDZ,PODXL,THY1,IL6,NR1D1,BCAS1,DIO2,STARD4,FKBP4,PDE11A,HSPA8,ITPKB,CACNA2D3,…	157
Cellular Development	differentiation	differentiation of leukemia cell lines	6.98e-08		-0.084		0.15	STK26,CSF2,CTSK,DNMT1,PRKAR2B,SALL4,RUNX1T1,E2F1,mir-10,IL6,MUC1,ASB2,THPO,STAT3,GSC,STAT1,PDE4D,SERPINB2,RELN,SRC,CEBPD,SRPK1,CDK2,RACGAP1,BDH2,HMOX1,CEBPA,HOXA5,PTPN1,STK39,PBXIP1,AKR1C3,CDK5R1,NID2,CCND1,CEBPB,CSF1,MCC,BCL2L1,CUL4A,MAP2K6,RUNX2	42
Neurological Disease, Organismal Injury and Abnormalities	brain lesion	brain lesion	7.23e-08		-0.457		-0.551	TDRD3,CD163L1,NEK11,P2RX5,SFRP1,MN1,SMURF2,PKM,IL16,TROAP,PCDHB13,NUP88,SCN9A,ADAM12,CNKSR2,HMCN1,MKI67,ABCC3,SUSD5,TOP2A,CFI,TYMP,TSHZ2,TCF4,BIRC5,SETBP1,MAML3,BOC,NUP35,IGF1,CADM1,PTK7,FOXP2,TNFAIP6,TNXB,TUBA4A,AKR1C1/AKR1C2,BCL2L1,BRCA2,DIAPH3,EFEMP1,MICA,COL14A1,ZBTB20,PTCH1,AK7,PDE3B,E2F1,EPHA2,IL6,SPON1,HTRA3,PDE11A,HSPA8,ITPKB,CCDC15,GSTM5,MDGA1,PHF10,PTGES,PTGS1,HTR2A,CROCC,PDGFRB,CASP10,…	170
Cancer, Organismal Injury and Abnormalities	invasion	invasion of tissue	7.41e-08		-0.984		-0.542	FGFR2,MMP2,EDNRB,PAX3,ANPEP,HOXC11,WISP2,NQO1,EPHA2,MUC1,CXCL6,SNAI1,STAT3,STAT5A,TSLP,DCK,FGF13,EDN1,FOXO1,VEGFC,ACKR3,LRP4,GRIA1,GFRA1,BIRC5,ZEB1,FGF7,MYH10,TFAP2A,IGF1,TIMP2,SALL1,HOXA11,PTH1R,NCAM1,NPNT,THBS2,CCND1,CCL2,TNFSF10,ENPP2,CD24,FST,RARG,RGS4,ALDH1A3,FMOD,RUNX2	48
Cancer, Gastrointestinal Disease, Organismal Injury and Abnormalities	intestinal adenoma	intestinal adenoma	7.49e-08		0.64		0.369	SLIT3,SKA3,BACE2,KCND3,PRKN,SRC,EPHB3,CRYAB,SRPK1,INSR,DPT,FBLN1,EPB41L3,SLIT2,ITM2C,CCND1,CLDN23,BCL2L1,GTF2IRD1,NDN,DNMT1,POLD1,BUB1B,TP53INP1,CFH,UBE2S,AXIN2,ASAP3,BYSL,SMPDL3A,SELENOP,FOXO1,PKIB,PTGS1,TPD52L1,HMGA1,ANXA3,CNNM2,CDK2,ISLR,PDK4,IGF2,PTGIS,PHLDA1,PLN,CCDC80,MYBL2,CDK1,CCNB1	49
Cell Morphology, Nervous System Development and Function, Neurological Disease, Tissue Morphology	abnormal morphology	abnormal morphology of neurons	7.53e-08					NRCAM,PARD3,C3,SRGAP3,SLC12A7,SALL4,THRA,SSTR1,DNM1,LRP8,BRINP1,ELFN1,DTNA,PPARGC1A,KCND2,ST8SIA2,PTPRS,CADPS,S1PR1,ROBO2,EFNB1,ALS2,PRKN,COL8A2,TYMP,EPHB3,GFRA1,GPM6B,GAS1,NFIB,ROR2,APP,NFIA,ACVRL1,SLC6A15,EPB41L3,STON2,CDK5R1,TBCE,ADGRG6,FST,LRRK2,XPC,FGD4,THRB,REEP1,FAT3,NDN,BCL2L11,SULF2,MBOAT7,EMX2,PLXNC1,E2F1,IL6,NEFL,CFH,WASF1,VANGL2,CTSF,NR1H3,PSAP,SLC1A3,MAPT,LAMA4,LAMB2,PTPRQ,KALRN,PLXN…	89
Embryonic Development, Organ Development, Organismal Development, Renal and Urological System Development and Function, Tissue Development	development	development of metanephros	7.53e-08	Decreased	-2.688		-1.85	FGFR2,SALL2,FGFR1,FRAS1,PTCH1,EMX2,HOXC11,FOXC2,DCHS1,LRP4,ROBO2,DLG1,FGF10,GLI3,TIMELESS,INSR,FGF7,TIMP2,SALL1,EREG,HOXA11,SLIT2,NPNT,PBX1,FAT4,WNT4,ALDH1A3,RDH10	28
Digestive System Development and Function, Organismal Development	morphology	morphology of mouth	7.84e-08					FGFR2,FGFR1,TK1,MSX1,FAM20C,CTSK,PITX2,E2F1,ACVR2A,FAM20A,FOXC2,SPRY4,TSHZ1,AXIN2,WLS,EDN1,DCN,NPR2,LRP4,SRC,TRPS1,BCL11B,GAS1,RPS6KA3,FGF10,NFIB,ITGA11,FOXF2,TFAP2A,IGF1,IGF2,LTBP3,TBX1,PTH1R,CCND1,ANTXR1,CSF1,FST,INHBB	39
Cell Cycle	S phase	S phase of tumor cell lines	8.7e-08		1.238		1.372	MTCH2,NEK11,TYMS,SSTR1,PCLAF,E2F1,FOXM1,mir-10,PGR,IL6,ZBTB10,STAT3,REV3L,ARNT,PSAP,PMEPA1,MCM10,SRC,LMNB1,CDC25A,CDK2,IGF1,HMOX1,CDC7,PBX1,CCND1,PRKAA2,GEN1,MYBL2,CCNA2,RAD18,MCM3,PPIF,CDK1,PLK1	35
Organ Morphology	morphology	morphology of skin	8.95e-08					FGFR1,LMO4,THRA,SMO,ITGB2,JDP2,STAT3,BACE2,PBK,RGN,RXRA,PRKCH,PTPRS,KSR1,SLC46A3,HBEGF,EFNB1,SRC,HOXB8,PDGFRA,GFRA1,FGF10,TGFB2,ELOVL3,PRDM1,IGF1,DPT,PTGER2,EREG,THBS2,FST,BRCA2,RARG,XPC,ITGB4,GTF2IRD1,FMOD,RUNX2,FGFR2,FGF5,EFEMP1,BCL2L11,ITGA3,EDNRB,CBX7,IL6,SIK2,FKBP4,DRD1,CCND3,FBLN5,ITPKB,DCN,PSAP,HEPH,TRPS1,BCL11B,BUB3,BMF,ASPRV1,FGF7,IGF2,IRF2,TRPV3,TNFAIP3,RARRES3,RUNX3,VDR,NAB1,PDGFA,INHBB	71
Cellular Development, Cellular Growth and Proliferation, Lymphoid Tissue Structure and Development, Tissue Development	proliferation	proliferation of bone marrow cells	9.15e-08		-0.693		-0.171	CSF2,RUNX1T1,FOXM1,FOXO4,MAFB,IL6,THPO,STAT3,WISP1,YWHAG,RCAN1,OSTF1,CDC25A,BIRC5,TGFB2,PTPRO,SETBP1,PRDM1,IGF1,CEBPA,IL7,HOXA10,SH2B3,GAB2,PBX1,CCL2,PIM1,CSF1,MEIS1,FANCA,BCL2L1,HSP90AB1,AURKB,CCNB1	34
Auditory and Vestibular System Development and Function, Embryonic Development, Organ Development, Organismal Development, Tissue Development	development	development of ear	9.28e-08					FGFR2,FGFR1,MSX1,LMO4,BCL2L11,NR4A3,THRA,CHD7,MAFB,PLPPR4,DIO2,VANGL2,TSHZ1,GSC,OSR2,EDN1,VEGFC,PTPRQ,TWIST1,CEBPD,PROX1,CTHRC1,CYS1,NTN1,JAG1,GAS1,FGF10,GBX2,ABR,GLI3,ZEB1,ROR2,TGFB2,TFAP2A,IGF1,CEBPA,SALL1,PTK7,TBX1,LRIG3,RARG,ALDH1A3,CXCL14,RDH10,THRB	45
Cancer, Endocrine System Disorders, Organismal Injury and Abnormalities, Reproductive System Disease	serous ovarian carcinoma	advanced serous ovarian carcinoma	9.53e-08					FLRT2,BNC1,PAPSS2,ATP8B1,SBSPON,LRP8,H2AFX,CFH,DIRAS3,DTNA,C4A/C4B,ZFPM2,BCL10,GSTM5,IFITM2,SEMA3C,RGCC,MTFR2,HSD11B1,PLPP1,COL15A1,RECK,PDGFRA,CTNNAL1,SLIT2,GINS1,CD24,SERPING1	28
Skeletal and Muscular System Development and Function	fusion	fusion of bone	9.53e-08		0.753		0.216	FGFR2,LMO4,SULF2,HOXB7,FOXC2,TSHZ1,DHRS3,GSC,GDF6,DEAF1,HOXB6,HOXC6,PDGFRA,TGFBR3,FGF10,GBX2,HOXB9,HOXB3,ROR2,TGFB2,HOXA5,HOXA11,PDGFC,RARG,HOXA7,PDGFA,HOXB5,LFNG	28
Cancer, Organismal Injury and Abnormalities	primary neoplasm	primary neoplasm	9.83e-08		-0.132		0.069	PDCD1LG2,FGFR1,MSX1,TYMS,TNFRSF1A,SALL4,SSTR1,TUBG1,SLIT3,PCLAF,SFRP1,mir-10,PKM,TUBA1C,MUC1,FNDC1,PLXNB1,RRM2,CSE1L,RXRA,ANGPT1,TOP2A,PRKN,MME,PDGFRA,GFRA1,CLMP,RACGAP1,PRDM1,DPT,TUBB4B,PDGFC,BRIP1,BCL6,RRM1,CDK5R1,ADGRA2,CCND1,POLE2,TUBA4A,FAM167B,CD24,BCL2L1,BRCA2,RARG,CXCL14,SEMA4D,FGFR2,EFEMP1,PDGFD,DNMT1,POLD1,PCSK6,E2F1,EDNRB,TUBE1,PGR,CD40,EPHA2,IL6,PPP3CC,STIP1,CCND3,COL12A1,DHFR,PDE4D,P…	92
Digestive System Development and Function, Gastrointestinal Disease, Organismal Development, Organismal Injury and Abnormalities	abnormal morphology	abnormal morphology of mouth	9.86e-08					FGFR2,FGFR1,TK1,MSX1,FAM20C,CTSK,PITX2,E2F1,ACVR2A,FAM20A,FOXC2,SPRY4,TSHZ1,AXIN2,EDN1,DCN,NPR2,LRP4,SRC,TRPS1,BCL11B,GAS1,RPS6KA3,FGF10,NFIB,ITGA11,FOXF2,TFAP2A,LTBP3,TBX1,PTH1R,CCND1,ANTXR1,CSF1,FST,INHBB	36
Cancer, Organismal Injury and Abnormalities, Renal and Urological Disease	neoplasia	Renal Cancer and Tumors	1.01e-07					MMP2,FDPS,ANPEP,PITRM1,MROH8,DPF1,KCNJ15,CD9,HMCN1,PCK2,TOP2A,ZNF214,MME,DAPK1,FNBP1L,BIRC5,ADAMTS10,FAM110B,CTNNAL1,ADM,TUBA4A,CENPE,WDR62,PTCH1,CMYA5,SLC16A12,ATAD3A,SMARCA2,IL6,KIF11,RFX3,DNASE2,AXIN2,DIRAS3,CCDC15,DCHS1,ASAP3,NES,TACSTD2,TMEM108,CROCC,PROX1,PRX,DGKI,PTPN3,GBP2,DNAH8,IGF2,KLF3,PTPRE,AURKB,FGFR1,EXT1,SRGAP3,MUC1,RRM2,SAA1,STAT3,TNIK,RGN,REV3L,POLQ,PRKCH,ROBO2,SMOX,TICRR,AURKA,P…	208
Nervous System Development and Function	morphology	morphology of central nervous system	1.01e-07					TNFRSF1A,EFNA5,GUCY1A3,NCAM2,WWOX,ST8SIA2,EFNB1,PRKN,TYMP,GPM6B,FGF10,SLC1A2,ITGB8,NFIA,TFAP2A,IGF1,IRX6,CDK5R1,ADGRA2,NFIX,NDN,BCL2L11,SULF2,SNAP25,PENK,PTCH1,EMX2,SERPINE2,CHN1,GRID1,E2F1,IL6,NR1H3,GDF6,SLC1A3,TCF7L2,CLSTN3,RELN,MBP,PLAUR,GBX2,ABR,CAMK4,EPHA4,NCAM1,FAIM2,WNT4,FGFR1,NRCAM,C3,SRGAP3,LRP8,BRINP1,RPS6KA5,CHRD,PPARGC1A,RGN,RXRA,MARCKSL1,HSD11B1,PTPRS,PTPRZ1,ROBO2,ALS2,HOXB8,EPHB3,GF…	118
Cell Morphology	size	size of cells	1.01e-07					MAP2K5,SLC6A9,CLASP2,SLC12A7,THRA,FOXO4,PAK3,IL7R,CCDC3,EFNB1,PRKN,SRC,PRDM1,IGF1,RAP1GAP2,SORBS1,TNFSF10,BCL2L1,PDE3B,SERPINE2,CHN1,GRID1,E2F1,EPHA2,IL6,MSTN,LIMA1,CACNA2D3,NR1H3,TCF7L2,FOXO1,BBS12,PLIN1,NR4A1,PLAT,RASL10B,CES1,CEBPA,IGF2,PYCARD,IL7,SSFA2,TPM3,MYO5A,NCAM1,CEBPB,CSF1,EIF4E,RGS4,ADRB2,CSF2,SGCG,C3,TRPV4,EHD1,THPO,SAA1,IQGAP3,PPARGC1A,FGF13,RXRA,EDN1,MARCKSL1,PRKCH,KSR1,ALS2,GFRA1,…	107
Cancer, Organismal Injury and Abnormalities	primary tumor	primary tumor	1.04e-07					PDCD1LG2,FGFR1,MSX1,TYMS,TNFRSF1A,SALL4,TUBG1,SLIT3,PCLAF,SFRP1,mir-10,PKM,TUBA1C,MUC1,FNDC1,PLXNB1,RRM2,CSE1L,RXRA,ANGPT1,TOP2A,MME,PDGFRA,GFRA1,CLMP,RACGAP1,PRDM1,DPT,TUBB4B,PDGFC,BRIP1,BCL6,RRM1,CDK5R1,ADGRA2,CCND1,POLE2,TUBA4A,FAM167B,CD24,BRCA2,RARG,CXCL14,SEMA4D,FGFR2,PDGFD,DNMT1,POLD1,PCSK6,EDNRB,TUBE1,PGR,EPHA2,IL6,PPP3CC,CCND3,COL12A1,DHFR,PDE4D,PPP2R1A,IL17RB,HSP90AA1,TACSTD2,FOXO1,LAMB…	79
Cellular Development, Connective Tissue Development and Function, Tissue Development	differentiation	differentiation of adipocytes	1.1e-07		-0.735		-0.69	ADRB2,LRP5,SERPINF1,NR4A3,NOCT,NOD1,RUNX1T1,SFRP1,ZNF516,JDP2,PPARGC1A,ZFP36L1,EDN1,HSD11B1,HMGA2,CCDC3,PEG10,ERO1A,FGF10,INSR,SLC25A27,IGF1,CCND1,ADM,RUNX2,FGF1,DNMT1,PER2,E2F1,RARRES2,IL6,NR1D1,MSTN,ZFP36L2,FOXC2,SNAI1,ZFPM2,GDF6,SFRP2,TCF7L2,HDAC9,LAMA4,FOXO1,PTPRQ,HTR2A,NFATC4,BBS12,IRS2,CEBPD,JAG1,LRRC8C,COPRS,NR4A1,PLAUR,NFATC1,HMOX1,CEBPA,PTGFR,CEBPB,EGR2,VDR	61
Skeletal and Muscular System Development and Function	development	development of axial skeleton	1.1e-07					LMO4,HOXB8,PDGFRA,HOXC4,HOXB9,ROR2,TGFB2,PAX3,HOXA5,PDGFC,HOXA10,TBX1,PCSK5,PBX1,FZD1,FAT4,DCHS1,NFIX,DEAF1,FST,HOXC10,PDGFA,HOXB5,LFNG	24
Connective Tissue Disorders, Developmental Disorder, Organismal Injury and Abnormalities, Skeletal and Muscular Disorders	hypoplasia	hypoplasia of bone	1.11e-07	Increased	3.223		2.193	HOXC4,GAS1,POLD1,HOXB9,HOXB3,MN1,ACVR2A,HAND2,HOXA5,FOXC2,TSHZ1,TBX1,GSC,EDN1,RARG,ALDH1A3,SOX4,HOXB5,RUNX2,WNT9A	20
Cellular Movement, Nervous System Development and Function	guidance	guidance of axons	1.18e-07		-0.849		-0.652	FLRT2,CNTN4,NRCAM,EXT1,NRP2,RHOD,NR4A3,CHN1,SLIT3,EFNA5,ROBO3,NRXN3,SEMA3C,UNC5B,LAMB2,LAMA2,RELN,ROBO2,EFNB1,SPON2,EPHB3,NTN1,GAS1,GBX2,GLI3,SEMA6A,TGFB2,PTPRO,MYH10,OPHN1,BOC,EPHA4,FEZ1,ANK3,ARTN,CDK5R1,SLIT2,SEMA6C,RUNX3,EGR2	40
Connective Tissue Development and Function, Skeletal and Muscular System Development and Function, Tissue Development	morphology	morphology of trabecular bone	1.21e-07					LRP5,FAM20C,MMP2,CTSK,TNFRSF1A,THRA,IL20RA,ABCB4,HTRA1,ITGB2,PGR,CD40,IL6,JDP2,WWOX,SPON1,STAT1,BMP6,DCN,SIGLEC15,SMURF1,LRRK1,RASSF2,LRP4,SRC,SCUBE2,CTHRC1,TMEM119,PDK4,IGF1,GALNT3,MFAP2,LTBP3,PTH1R,CAV1,GAB2,SFRP4,CEBPB,NFIX,CSF1,PTPRE,VDR,RUNX2,PCOLCE	44
Embryonic Development, Organismal Development	patterning	patterning of rostrocaudal axis	1.24e-07					MSX1,LRP5,HOXC4,EMX2,SMO,SFRP1,ACVR2A,HOXC11,HOXB7,VANGL2,TSHZ1,SFRP2,HOXB6,HOXC6,HOXB8,GLI3,HOXB9,HOXB3,HOXA5,HOXA11,HOXA10,TBX1,PCSK5,PBX1,FUZ,HOXC10,RARG,HIPK2,HOXA7,HOXB5	30
Hereditary Disorder, Neurological Disease, Organismal Injury and Abnormalities, Psychological Disorders, Skeletal and Muscular Disorders	Huntington disease	Huntington's Disease	1.25e-07					SCN3A,TNFRSF1A,GUCY1B3,PKM,GNAL,NBEA,EPHX2,SCN9A,CORO2B,ST8SIA2,ARMCX2,S1PR1,ZNF214,HOXC6,RAD54L,SCUBE2,PCDH7,APOD,GAS5,SLC1A2,MYO1B,NRGN,IGF1,CHAF1B,BCL6,LMCD1,CDK5R1,BTN3A1,PTK2B,ZBTB44,BCL2L1,YWHAZ,MAOB,KCNK2,STOM,MAPKAPK3,SNAP25,PENK,GNAO1,LY6E,NAPA,EMX2,CHN1,MPDZ,IL6,NR1D1,DIO2,STARD4,FKBP4,HSPA8,ITPKB,CACNA2D3,ADGRD1,SLC1A3,OPTN,HTR2A,LRP4,MAP3K5,BCL11B,NR4A1,CAMK4,PTPN3,SLC14A1,EPHA4,KLF3,…	118
Organismal Injury and Abnormalities, Tissue Morphology	abnormal morphology	abnormal morphology of epithelial tissue	1.26e-07					FEN1,LRP5,SLC12A7,TNFRSF1A,THRA,DKK2,FOXM1,FAM20A,SLC4A7,NID1,PLS1,RGN,RXRA,CYP11A1,SPAG16,RASSF2,KNSTRN,MST1,CYLD,ADAM9,HBEGF,COL8A2,DLG1,EPHB3,RECK,CTHRC1,GAS1,FGF10,RBP1,ZEB1,ROR2,TGFB2,WDR77,ASPM,TFAP2A,IGF1,PDPN,HOXA5,FBLN1,ABCA3,ADM,FST,LRRK2,RARG,PLTP,ITGB4,THRB,FGFR2,BCL2L11,PITX2,ITGA3,BNC1,ABCB4,E2F1,EDNRB,ACVR2A,WIPF1,PGR,CD40,GCNT2,CFH,FOXC2,GSC,ANO1,IL1R1,STAT5A,NR1H3,DCN,PSAP,TCF7L2…	90
Cell Cycle	interphase	entry into interphase	1.3e-07		1.497		2.007	FGF1,SSTR1,E2F1,FOXM1,mir-10,BUB1B,PGR,CD40,IL6,CCND3,STAT3,RGCC,CDKN1C,PSAP,CDC6,HMGA1,HBEGF,MCM10,SRC,GAS1,CDC25A,CDK2,APP,CDC20,IGF1,HMOX1,MAD2L1,IL7,FANCD2,PBX1,CCND1,CEBPB,BUB1,UHRF1,MYBL2,PPIF,CDK1,RUNX2,FBXO5	39
Cell Morphology, Tissue Morphology	morphology	morphology of connective tissue cells	1.33e-07					ADRB2,CSF2,CTSK,THRA,FOXM1,MN1,FAM20A,SLC4A7,JDP2,PPARGC1A,RXRA,CCDC3,SPAG16,KNSTRN,KSR1,DCBLD2,SRC,CASP1,ROR2,TGFB2,ASPM,IGF1,PTPN1,THBS2,CCND1,SORBS1,ENPP2,CXCL14,RUNX2,FGF1,PDE3B,ACVR2A,PGR,IL6,CCND3,COL12A1,IL1R1,NR1H3,PSAP,EIF6,SIGLEC15,LTBP2,LRP4,HMGA1,BBS12,PDGFRB,CEBPD,PLIN1,BCL11B,COPRS,NR4A1,ABCA1,GPNMB,PDK4,CES1,PYCARD,HOXA10,SSFA2,PTH1R,CAV1,GAB2,PBX1,CEBPB,MFSD2A,CSF1,VDR	66
Embryonic Development, Organismal Development	patterning	patterning of body axis	1.34e-07					MSX1,LRP5,PITX2,HOXC4,EMX2,PCSK6,SMO,SFRP1,ACVR2A,HOXC11,HOXB7,RFX3,VANGL2,TSHZ1,STIL,SFRP2,HOXB6,HOXC6,HOXB8,GLI3,HOXB9,HOXB3,HOXA5,HOXA11,HOXA10,TBX1,PCSK5,PBX1,FUZ,HOXC10,RARG,HIPK2,HOXA7,HOXB5	34
Cancer, Organismal Injury and Abnormalities	adenosquamous carcinoma	adenosquamous carcinoma	1.36e-07					SCN3A,ANPEP,TLN2,IL16,C7orf31,NBEA,NRXN3,MROH8,CORO2B,CYP11A1,SDK2,HMCN1,ABCC3,CADPS,HBEGF,TOP2A,ABCB9,SETBP1,LY75,ADAMTS10,PRDM1,HECW1,SLC6A15,FAM110B,PBXIP1,EPB41L3,RRM1,HIST1H2AB,SEMA6C,TNFAIP6,SORBS1,TNXB,CS,FANCA,TUBA4A,AKR1C1/AKR1C2,STOM,MTUS2,FAT3,NDN,DNMT1,CMYA5,SLC16A12,AK7,PDE3B,ATAD3A,SMARCA2,GRID1,MEGF8,FBN2,NUSAP1,WIPF1,PODXL,EPHA2,FRMPD3,NRK,DIO2,MSTN,KIAA1755,VANGL2,CDH10,CACNA2D3,…	178
[truncated: 20 more rows]

## Sheet: Upstream Regulators IPA
Upstream Regulators for My Projects->zet->A360Tresults_biotype
Upstream Regulator	Expr Fold Change	Molecule Type	Predicted Activation State	Activation z-score	Bias Term	Bias-corrected z-score	p-value of overlap	Target molecules in dataset	Mechanistic Network
[truncated: 1,559 more rows]
