# Supplementary material for: Rare A360T Mutation Alters GSK3β(Ser9) Binding in the Cytosolic Loop of Presenilin 1, Influencing β-Catenin Nuclear Localization and Pro-Death Gene Expression in Alzheimer’s Disease Case
Source: Int J Mol Sci. 2023 Nov 30;24(23):16999. doi: 10.3390/ijms242316999 (PMC10707597; doi:10.3390/ijms242316999)
Supplement: Supplementary file 1 [file ijms-24-16999-s001.zip › SM table S6. HPO list.xlsx]

## Sheet: Arkusz1
Alzheimer disease	HP:0002511
Progressive neurologic deterioration	HP:0002344
Neurodegeneration	HP:0002180
Cerebral cortical neurodegeneration	HP:0006964
Increased reactive oxygen species production	HP:0025464
Abnormality of DNA repair	HP:0003254
Deficient excision of UV-induced pyrimidine dimers in DNA	HP:0003213
Defective DNA repair after ultraviolet radiation damage	HP:0003079
Mitochondrial abnormalities	HP:0012103
Abnormality of mitochondrial metabolism	HP:0003287
Abnormal activity of mitochondrial respiratory chain	HP:0011922
Abnormal mitochondrial morphology	HP:0008322
Decreased activity of mitochondrial respiratory chain	HP:0008972
Abnormal mitochondrial shape	HP:0012087
Abnormal mitochondrial number	HP:0012102
Atrophy/Degeneration affecting the central nervous system	HP:0007367
Abnormal neuron branching	HP:0500032
Neurite dystrophy	HP:0025713
Abnormal nervous system electrophysiology	HP:0001311
Abnormal neuron morphology	HP:0012757
Neurodevelopmental abnormality	HP:0012759
Abnormality of brain morphology	HP:0012443
Abnormality of the cerebrospinal fluid	HP:0002921
Abnormality of neuronal migration	HP:0002269
Atrophy/Degeneration affecting the central nervous system	HP:0007367
Abnormal synaptic transmission	HP:0012535
Abnormal peripheral nervous system synaptic transmission	HP:0030191
Abnormal synaptic transmission at the neuromuscular junction	HP:0003398
DEMENTIA	HP:0000726
FRONTOTEMPORAL DEMENTIA	HP:0002145
SUBCORTICAL DEMENTIA	HP:0007123
POSTERIOR CORTICAL CATARACT	HP:0010924
